# Supplementary material for: Human milk variation is shaped by maternal genetics and impacts the infant gut microbiome
Source: Cell Genom. 2024 Sep 11;4(10):100638. doi: 10.1016/j.xgen.2024.100638 (PMC11602576; doi:10.1016/j.xgen.2024.100638)
Supplement: Table S1. Overview of study samples, related to STAR Methods — Summary of samples used in each analysis, and sequencing metrics. study_id, unique parent/infant dyad ID; RNA_conc, concentration of RNA in milk sample (ng/μl); RIN, RNA Integrity Number; rna.batch, batch of RNA sequencing & extraction; RNAreadCount, number of RNA-seq reads; RNAuniqMapPct, percentage of uniquely mapping RNA reads (output from STAR); Genes Detected, number of genes with at least one read count; Mean 3′ bias, mean 3′ bias of RNA mapping (from rnaseqc); WGS_effective_coverage_min, Gencove effective coverage; WGS_fraction_contamination_max, Gencove estimated sample contamination; WGS_snps_min, Gencove number of called SNPs; dna.batch, batch for DNA sequencing; expr.incl: logical statement, was sample included in gene expression analyses; eqtl.incl: logical statement, was sample included in eQTL analyses; inf.fecal.1mo, if sample has 1-month infant fecal metagenomic data (logical); inf.fecal.6mo, if sample has 6-month infant fecal metagenomic data (logical); notes, empty except for 2 duplicate samples that were removed; sibling, study_id of sibling pairs (same parent, different child). [file mmc2.xlsx]

## Sheet: ST1
Table S1. Overview of study samples, Related to STAR Methods
study_id	RNA_conc	RIN	rna.batch	RNAreadCount	RNAuniqMapPct	Genes Detected	Mean 3' bias	WGS_effective_coverage_min	WGS_fraction_contamination_max	WGS_snps_min	dna.batch	expr.incl	eqtl.incl	inf.fecal.1mo	inf.fecal.6mo	notes	sibling
p0078	3.29935	6.3	2	46220904	0.52	6178	0.470128	0.450876	0	25296435	A	FALSE	TRUE	FALSE	FALSE		NA
p0184	18.5	6	2	37359061	22.59	10850	0.480655	NA	NA	NA	NA	TRUE	FALSE	FALSE	FALSE		NA
p0088	53.3845	4.3	2	33426648	21.63	9441	0.485297	NA	NA	NA	NA	FALSE	FALSE	TRUE	TRUE		NA
p0045	46.8607	4.4	2	40494256	22.34	9864	0.488165	NA	NA	NA	NA	FALSE	FALSE	TRUE	TRUE		NA
p0015	200.541	2.6	2	39610948	19.69	10915	0.460533	NA	NA	NA	NA	TRUE	FALSE	TRUE	FALSE		NA
p0080	11.059	6.7	2	38444300	29.42	11763	0.474619	NA	NA	NA	NA	TRUE	FALSE	TRUE	FALSE		NA
p0007	28.0794	2.3	2	46621955	21.15	10101	0.458501	NA	NA	NA	NA	TRUE	FALSE	TRUE	TRUE		NA
p0375	25.0453	5.9	2	39760342	15.95	10599	0.476099	NA	NA	NA	NA	TRUE	FALSE	TRUE	TRUE		NA
p0324	2.96784	5.1	2	41255104	26.69	11075	0.475113	0.531864	NA	28750888	C	TRUE	TRUE	FALSE	FALSE		NA
p0103	7.22943	5.8	2	40061410	18.81	9734	0.484698	NA	NA	NA	NA	FALSE	FALSE	TRUE	FALSE		NA
p0229	19.0678	4.8	2	42323637	22.24	9288	0.490928	NA	NA	NA	NA	FALSE	FALSE	TRUE	TRUE		NA
p0122	5.35904	6.3	2	42584734	33.37	12695	0.46747	NA	NA	NA	NA	TRUE	FALSE	TRUE	FALSE		NA
p0062	27.5154	5.9	2	43383510	14.77	9966	0.491732	NA	NA	NA	NA	FALSE	FALSE	TRUE	TRUE		NA
p0003	32.9666	4.8	2	40299295	19.82	10495	0.475755	0.657766	NA	33595179	C	TRUE	TRUE	TRUE	FALSE		NA
p0144	23.533	5.3	2	31944385	19.31	10908	0.482912	NA	NA	NA	NA	TRUE	FALSE	TRUE	TRUE		NA
p0119	171.664	5.8	2	37384193	15.55	8872	0.493443	NA	NA	NA	NA	FALSE	FALSE	FALSE	TRUE		NA
p0399	14.12	5	2	39718607	21.69	11433	0.483306	NA	NA	NA	NA	TRUE	FALSE	TRUE	FALSE		NA
p0393	10.2174	4.5	2	34986493	23.64	11285	0.461598	0.169724	0	10880447	C	TRUE	TRUE	FALSE	FALSE		NA
p0018	156.032	4.8	2	37433481	19.03	8260	0.49576	NA	NA	NA	NA	FALSE	FALSE	TRUE	FALSE		NA
p0198	97.3006	4.1	2	34995863	18.35	8527	0.494185	NA	NA	NA	NA	FALSE	FALSE	TRUE	TRUE		NA
p0130	45.6072	5.3	2	49081715	22.25	8846	0.50426	NA	NA	NA	NA	FALSE	FALSE	TRUE	FALSE		NA
p0026	82.0301	5.1	2	35099578	19.16	8667	0.496366	NA	NA	NA	NA	FALSE	FALSE	FALSE	TRUE		NA
p0090	74.5751	5.4	2	44875385	15.47	8954	0.496862	0.441752	0	24889450	C	FALSE	FALSE	FALSE	FALSE		p0195
p0148	153.674	3	2	34230202	18.15	8120	0.476378	NA	NA	NA	NA	FALSE	FALSE	TRUE	TRUE		NA
p0322	22.3759	4.9	2	47592365	27.69	12571	0.463603	NA	NA	NA	NA	TRUE	FALSE	TRUE	TRUE		NA
p0376	60.249	4.1	2	37398451	18.92	10133	0.476393	NA	NA	NA	NA	TRUE	FALSE	TRUE	TRUE		NA
p0415	41.6856	3.3	2	43426264	26.23	10231	0.472389	NA	NA	NA	NA	TRUE	FALSE	FALSE	FALSE		NA
p0188	28.1309	6	2	43383729	23.33	10628	0.48771	NA	NA	NA	NA	TRUE	FALSE	TRUE	TRUE		NA
p0005	83.4751	4	2	36402635	13.62	8916	0.490037	NA	NA	NA	NA	FALSE	FALSE	TRUE	FALSE		NA
p0208	28.6104	5.7	2	37523781	18.08	10216	0.483254	NA	NA	NA	NA	TRUE	FALSE	TRUE	FALSE		NA
p0201	57.6747	4.7	2	36926977	23.66	8591	0.494147	NA	NA	NA	NA	FALSE	FALSE	TRUE	FALSE		NA
p0204	10.524	5.8	2	42073879	31.47	12489	0.462817	NA	NA	NA	NA	TRUE	FALSE	TRUE	TRUE		NA
p0207	52.4176	2.8	2	43282228	22.85	10945	0.453213	NA	NA	NA	NA	TRUE	FALSE	TRUE	TRUE		NA
p0329	4.97896	5.1	2	39088201	20.67	10982	0.475791	NA	NA	NA	NA	FALSE	FALSE	FALSE	FALSE		p0123
p0354	18.9	3.5	2	55041652	22.59	11044	0.458012	NA	NA	NA	NA	TRUE	FALSE	TRUE	TRUE		NA
p0403	21.3377	4	2	40232377	23.16	11491	0.458549	0.27674	0	16849988	C	TRUE	TRUE	FALSE	FALSE		NA
p0133	142.82	4.1	2	36117020	22.09	10495	0.478	NA	NA	NA	NA	TRUE	FALSE	TRUE	TRUE		NA
p0388	28.786	4.4	2	39207948	17.52	9019	0.486449	NA	NA	NA	NA	FALSE	FALSE	TRUE	TRUE		NA
p0016	4.98161	5.9	2	42272121	35.76	12541	0.468059	NA	NA	NA	NA	TRUE	FALSE	TRUE	TRUE		NA
p0187	6.88129	5.2	2	35652176	35.03	11443	0.468396	NA	NA	NA	NA	TRUE	FALSE	TRUE	TRUE		NA
p0239	21.693	4.9	2	41977512	31.88	11679	0.462009	NA	NA	NA	NA	TRUE	FALSE	TRUE	TRUE		NA
p0111	30.2945	3.8	2	37791061	30.08	11358	0.453355	0.094354	NA	6275801	C	TRUE	TRUE	TRUE	TRUE		NA
p0278	13.4667	4.5	2	40084693	24.47	10729	0.489868	NA	NA	NA	NA	TRUE	FALSE	TRUE	TRUE		NA
p0382	17.562	4.9	2	36106438	32.21	11205	0.476715	0.563308	0.001	30018471	C	TRUE	FALSE	FALSE	FALSE		NA
p0320	50.0493	3.9	2	41224881	27.45	11261	0.452835	0.551504	NA	29547294	C	TRUE	TRUE	FALSE	FALSE		NA
p0279	78.4162	4.2	2	37778685	18.6	9269	0.491719	0.296966	0	17908202	C	FALSE	TRUE	TRUE	TRUE		p0397
p0021	19.8718	5	2	42663398	18.9	9816	0.491565	NA	NA	NA	NA	FALSE	FALSE	FALSE	FALSE		NA
p0135	28.4492	5.5	2	36881214	23.45	11425	0.475272	NA	NA	NA	NA	TRUE	FALSE	FALSE	FALSE		NA
p0083	6.02205	5.4	2	30480086	27.84	12309	0.45919	NA	NA	NA	NA	TRUE	FALSE	FALSE	FALSE		NA
p0061	2.84007	5.6	2	40338951	32.9	13019	0.450875	0.591467	0.003	31120300	A	TRUE	TRUE	FALSE	FALSE		NA
p0265	15.6715	5.7	2	49998467	23.89	12127	0.480412	NA	NA	NA	NA	TRUE	FALSE	TRUE	FALSE		NA
p0421	26.0862	4.3	2	35631182	29.08	12464	0.440873	NA	NA	NA	NA	TRUE	FALSE	TRUE	TRUE		NA
p0285	12.174	5.1	2	41991101	35.85	12495	0.463751	NA	NA	NA	NA	TRUE	FALSE	FALSE	FALSE		NA
p0340	64.3318	4.6	2	35279461	28.89	11488	0.464124	0.710222	NA	35440300	C	TRUE	TRUE	FALSE	FALSE		NA
p0009	46.8383	4.8	2	40071430	24.45	9706	0.485067	NA	NA	NA	NA	FALSE	FALSE	TRUE	TRUE		NA
p0064	19.25	4.4	2	39766823	14.31	10345	0.473349	NA	NA	NA	NA	TRUE	FALSE	TRUE	TRUE		NA
p0046	82.9534	3.8	2	49507616	12.72	9847	0.431919	NA	NA	NA	NA	FALSE	FALSE	TRUE	TRUE		NA
p0085	18.2052	5.1	2	43835567	11.31	11352	0.4472	NA	NA	NA	NA	TRUE	FALSE	TRUE	FALSE		NA
p0264	22.5185	5	2	45077863	12.36	11361	0.447439	NA	NA	NA	NA	TRUE	FALSE	TRUE	TRUE		NA
p0374	5.99526	5.2	2	47899254	12.71	11327	0.456909	NA	NA	NA	NA	TRUE	FALSE	TRUE	TRUE		NA
p0321	40.3357	4.6	2	48431664	16.69	13196	0.437212	NA	NA	NA	NA	TRUE	FALSE	TRUE	TRUE		NA
p0303	119.107	1.8	2	48366756	13.68	9608	0.464803	0.641334	NA	32996977	C	FALSE	TRUE	FALSE	FALSE		NA
p0422	35.1671	4.1	2	66377171	23.38	13419	0.435345	0.709544	0.001	35417077	C	TRUE	TRUE	FALSE	FALSE		NA
p0033	29.7252	5.3	2	44897737	9.72	10474	0.474976	NA	NA	NA	NA	TRUE	FALSE	FALSE	TRUE		NA
p0190	15.0116	4.1	2	55565513	9.61	10386	0.458999	NA	NA	NA	NA	TRUE	FALSE	TRUE	FALSE		NA
p0345	1.96861	5.9	2	49853915	15.63	11834	0.468449	NA	NA	NA	NA	TRUE	FALSE	FALSE	FALSE		NA
p0167	20.9652	4.1	2	62526259	12.21	11227	0.447826	NA	NA	NA	NA	TRUE	FALSE	TRUE	FALSE		NA
p0136	26.6092	3.7	2	49772021	13.58	10257	0.462358	NA	NA	NA	NA	TRUE	FALSE	TRUE	TRUE		NA
p0389	50.9528	4.4	2	41181545	14.25	11199	0.452351	NA	NA	NA	NA	TRUE	FALSE	TRUE	TRUE		NA
p0344	75.4773	4.2	2	47973758	17.37	12073	0.451462	NA	NA	NA	NA	TRUE	FALSE	TRUE	TRUE		NA
p0411	22.0813	4.7	2	57741055	13.66	11190	0.46582	0.742938	0.001	36543016	C	TRUE	TRUE	FALSE	FALSE		NA
p0309	44.3802	2.6	2	48085155	13.36	10286	0.447342	0.702934	NA	35189718	C	TRUE	TRUE	FALSE	FALSE		NA
p0283	35.3256	3.9	2	60903353	13.45	9766	0.454006	NA	NA	NA	NA	FALSE	FALSE	TRUE	TRUE		NA
p0193	40.4493	4.8	2	43685908	12.56	11043	0.473836	NA	NA	NA	NA	TRUE	FALSE	TRUE	FALSE		NA
p0176	3.94087	4.9	2	53958972	38.17	15871	0.418374	NA	NA	NA	NA	TRUE	FALSE	TRUE	FALSE		NA
p0028	57.6007	4.3	2	49710037	14.1	10995	0.458237	NA	NA	NA	NA	TRUE	FALSE	TRUE	FALSE		NA
p0174	99.2568	3.5	2	46246740	16.28	9816	0.475312	NA	NA	NA	NA	FALSE	FALSE	TRUE	TRUE		NA
p0406	41.4558	3.6	2	57926028	16.24	10899	0.466507	NA	NA	NA	NA	TRUE	FALSE	TRUE	TRUE		NA
p0400	24.7125	5	2	47868010	11.94	10742	0.474919	NA	NA	NA	NA	TRUE	FALSE	TRUE	TRUE		NA
p0341	19.1031	4.1	2	48604732	16.37	11977	0.441554	0.438545	NA	24745491	C	TRUE	TRUE	FALSE	FALSE		NA
p0293	5.3317	5.5	2	47215560	14.88	11347	0.464674	0.429573	0.002	24340362	C	TRUE	TRUE	FALSE	FALSE		NA
p0364	17.1998	4.1	2	51808841	10.98	10916	0.450774	0.163172	0	10493757	C	TRUE	TRUE	FALSE	FALSE		NA
p0311	66.5126	4.8	2	55725826	10.5	11114	0.464439	0.812107	NA	38758994	C	TRUE	TRUE	FALSE	FALSE		NA
p0301	4.40132	6	2	48024099	18.71	11571	0.455132	NA	NA	NA	NA	TRUE	FALSE	FALSE	FALSE		NA
p0323	21.0246	5.7	2	58108392	7.12	9515	0.470997	NA	NA	NA	NA	FALSE	FALSE	FALSE	FALSE		NA
p0343	41.465	6.1	2	51309596	8.99	10203	0.480277	0.657948	0	33601751	C	TRUE	FALSE	FALSE	FALSE		p0094
p0330	20.0115	5.7	2	53564143	10.08	10937	0.466962	NA	NA	NA	NA	TRUE	FALSE	FALSE	FALSE		NA
p0319	6.55508	4.6	2	56720194	13.56	11848	0.445646	0.647329	0	33216366	C	TRUE	TRUE	FALSE	FALSE		NA
p0408	12.0954	6	2	49865980	15.71	12375	0.442715	NA	NA	NA	NA	TRUE	FALSE	FALSE	FALSE		NA
p0337	13.5207	5.2	2	62062869	14.9	12517	0.462827	NA	NA	NA	NA	TRUE	FALSE	FALSE	FALSE		NA
p0368	41.2339	2.1	2	51367108	16.11	11289	0.435306	NA	NA	NA	NA	TRUE	FALSE	FALSE	FALSE		NA
p0339	4.94304	6.6	2	57916767	19.47	12639	0.452265	0.77787	0.001	37681305	C	TRUE	TRUE	FALSE	FALSE		NA
p0068	11.2143	6	2	56297767	21.38	12524	0.456658	NA	NA	NA	NA	TRUE	FALSE	TRUE	TRUE		NA
p0386	392.929	1	2	51795912	6.3	6542	0.459011	0.755061	NA	36942567	C	FALSE	TRUE	FALSE	FALSE		NA
p0316	3.52913	6.7	2	46857568	22.04	12561	0.469698	0.482464	0.001	26677150	C	TRUE	TRUE	FALSE	FALSE		NA
p0284	3.94573	6.6	2	56201082	14.4	11590	0.461031	NA	NA	NA	NA	FALSE	FALSE	FALSE	FALSE		p0043
p0367	19.63	4.1	2	43800527	8.87	10490	0.454829	NA	NA	NA	NA	TRUE	FALSE	FALSE	FALSE		NA
p0356	106.968	3.2	2	60134428	10.22	8478	0.475494	0.281761	0	17114700	C	FALSE	FALSE	FALSE	FALSE		NA
p0380	9.4353	6.2	2	35595597	15.88	11841	0.450327	NA	NA	NA	NA	TRUE	FALSE	TRUE	TRUE		NA
p0424	55.9734	3.4	2	51396830	8.86	6692	0.473692	NA	NA	NA	NA	FALSE	FALSE	FALSE	FALSE		NA
p0409	39.6792	3.8	2	54716585	10.86	9560	0.435869	0.786707	0.028	37963006	C	FALSE	TRUE	FALSE	FALSE		NA
p0126	86.8724	5.2	2	55658282	12.33	9990	0.474102	NA	NA	NA	NA	FALSE	FALSE	TRUE	TRUE		NA
p0355	3.67781	4.7	2	54498335	11.46	11386	0.456258	0.793027	0.001	38162948	C	TRUE	TRUE	FALSE	FALSE		NA
p0391	6.58143	6.6	2	63055205	26.31	13438	0.45409	0.727778	0	36036531	C	TRUE	TRUE	FALSE	FALSE		NA
p0297	3.2939	5.1	2	50964155	9.26	11688	0.443875	0.10584	0	7000155	C	TRUE	FALSE	FALSE	FALSE		NA
p0286	0.951722	7.2	2	51283917	14.9	12096	0.453466	NA	NA	NA	NA	TRUE	FALSE	FALSE	FALSE		NA
p0183	11.68	5.3	1A	32657239	57.8	24458	0.385536	0.981148	0	43571190	A	TRUE	TRUE	FALSE	FALSE		NA
p0280	102.3	2.5	1A	37970147	26.64	14143	0.317877	2.51127	NA	64043352	A	TRUE	TRUE	FALSE	FALSE		NA
p0001	30.7	2.6	1A	36332660	45.85	15563	0.346686	1.17187	0	48108202	A	TRUE	TRUE	FALSE	FALSE		NA
p0035	20.41	4.5	1A	31180418	36.09	14853	0.395244	1.80936	NA	58286501	B	TRUE	TRUE	FALSE	FALSE		NA
p0351	7.74	3.8	1A	31776069	50.8	19361	0.302492	NA	NA	NA	NA	TRUE	FALSE	FALSE	FALSE		NA
p0423	26.96	2.1	1A	48947054	50.71	19850	0.295458	NA	NA	NA	NA	TRUE	FALSE	FALSE	FALSE		NA
p0248	19.81	3	1A	32297970	29.47	14291	0.324075	1.11947	0	46946647	B	TRUE	TRUE	FALSE	FALSE		NA
p0120	5.22	2.8	1A	33532728	43.96	14552	0.36403	1.02693	0	44740591	B	TRUE	TRUE	FALSE	FALSE		NA
p0336	113.31	1.3	1A	43831547	16.48	12923	0.324639	NA	NA	NA	NA	TRUE	FALSE	FALSE	FALSE		NA
p0369	9.2	1.4	1A	32206017	38.55	14866	0.329534	NA	NA	NA	NA	TRUE	FALSE	FALSE	FALSE		NA
p0296	11.04	3.6	1A	32939404	32.19	15663	0.334592	0.865742	0.001	40374806	C	TRUE	TRUE	FALSE	FALSE		NA
p0333	12.17	5	1A	25843917	38.63	12885	0.422624	NA	NA	NA	NA	TRUE	FALSE	FALSE	FALSE		NA
p0307	5.91	4.9	1A	34566340	48.33	15670	0.404855	NA	NA	NA	NA	TRUE	FALSE	FALSE	FALSE		NA
p0378	22.29	2.2	1A	36812568	20.89	12286	0.313241	NA	NA	NA	NA	TRUE	FALSE	FALSE	FALSE		NA
p0246	13.06	5.6	1A	33933571	49.52	17391	0.390353	0.647546	0.004	33224283	A	TRUE	TRUE	FALSE	FALSE		NA
p0138	2.92	3.9	1A	31392561	45.51	16143	0.28463	0.482558	0.002	26681218	A	TRUE	TRUE	FALSE	FALSE		NA
p0168	35.93	1.3	1A	37710622	31.31	14147	0.309784	0.780174	NA	37754970	A	TRUE	TRUE	FALSE	FALSE		NA
p0155	7.91	4.5	1A	30884033	37.05	13562	0.397957	0.809324	0.012	38672766	B	TRUE	TRUE	FALSE	FALSE		NA
p0109	6.14	5.1	1A	31285565	43.03	13765	0.417905	0.377433	0	21912555	A	TRUE	TRUE	FALSE	FALSE		NA
p0194	11.61	6	1A	38685510	55.7	15910	0.388388	0.546207	0	29334042	A	TRUE	TRUE	FALSE	FALSE		NA
p0255	60.48	1.9	1A	42527762	53.76	16264	0.311821	0.893884	0	41188593	B	TRUE	TRUE	TRUE	TRUE		NA
p0172	25.76	1.6	1A	33551367	44.44	16390	0.309243	0.645184	0.001	33138030	A	TRUE	TRUE	FALSE	FALSE		NA
p0179	16.28	5.5	1A	34885965	48.25	16416	0.383245	1.84861	0.009	58725843	A	TRUE	TRUE	FALSE	FALSE		NA
p0110	13.46	3.1	1A	36002256	35.17	15796	0.328928	0.684733	0.002	34555825	A	TRUE	TRUE	FALSE	FALSE		NA
p0250	19.01	4.7	1A	28638975	39.25	14357	0.40148	0.831741	NA	39360568	A	TRUE	TRUE	FALSE	FALSE		NA
p0072	33.93	2.7	1A	39195468	21.17	13264	0.308032	0.577033	0.01	30559367	A	TRUE	TRUE	FALSE	FALSE		NA
p0171	70.34	2.4	1A	38476144	56.83	17135	0.317584	0.561631	0.009	29951853	A	TRUE	TRUE	TRUE	TRUE		NA
p0258	15.92	5.5	1A	32385829	52.78	14859	0.39793	0.520027	0.001	28263289	A	TRUE	TRUE	FALSE	FALSE		NA
p0276	49.16	2.7	1A	31039916	58.08	17005	0.304815	1.92575	0	59540615	A	TRUE	TRUE	FALSE	FALSE		NA
p0274	18.04	5.1	1A	30451864	47.14	14641	0.411532	0.704181	0	35232727	A	TRUE	FALSE	FALSE	FALSE		NA
p0251	43.02	2.4	1A	34626690	37.85	15164	0.302453	0.622734	0.024	32307919	A	TRUE	TRUE	FALSE	FALSE		NA
p0108	28.52	2.6	1A	40770305	34.71	15572	0.317516	0.824711	0.002	39146522	A	TRUE	TRUE	FALSE	FALSE		NA
p0041	2.99	3.6	1A	34707991	38.06	15091	0.305875	0.889392	0.001	41060249	B	TRUE	TRUE	FALSE	FALSE		NA
p0164	22.39	4.6	1A	38007083	52.86	17965	0.371719	1.15805	0	47807705	A	TRUE	TRUE	TRUE	TRUE		NA
p0169	40.72	2.9	1A	44688535	28.11	14451	0.32072	0.469492	0.042	26115440	A	TRUE	TRUE	FALSE	FALSE		NA
p0020	38.38	2.8	1A	35534139	64.52	17607	0.2837	0.597789	0.001	31363439	A	TRUE	TRUE	TRUE	TRUE		p0401
p0392	78.78	1.9	1A	32826128	43.76	15146	0.326124	NA	NA	NA	NA	TRUE	FALSE	FALSE	FALSE		NA
p0373	104.41	2.8	1A	34639008	25	14343	0.339594	NA	NA	NA	NA	TRUE	FALSE	FALSE	FALSE		NA
p0116	10.96	4.5	1A	32828420	44.93	14876	0.407502	0.309416	0.002	18549036	A	TRUE	TRUE	FALSE	FALSE		NA
p0419	3.21	2	1A	34786981	48.42	14809	0.308309	NA	NA	NA	NA	TRUE	FALSE	FALSE	FALSE		NA
p0150	118.25	2.4	1A	43598129	34.44	15006	0.315783	0.901969	NA	41418198	A	TRUE	TRUE	FALSE	FALSE		NA
p0217	43.35	1.7	1A	35293734	33.31	14438	0.351774	1.09039	0.006	46275278	B	TRUE	TRUE	FALSE	FALSE		NA
p0047	68.5	1.2	1A	34362235	33.52	15572	0.304746	0.431201	0.004	24414143	A	TRUE	TRUE	FALSE	FALSE		NA
p0081	37.07	1.9	1A	35737825	36.11	15250	0.315288	0.430945	NA	24402530	A	TRUE	TRUE	FALSE	FALSE		NA
p0096	31.14	1.3	1A	34670001	42.79	15548	0.309258	0.900654	0	41380964	B	TRUE	TRUE	TRUE	TRUE		NA
p0405	5.86	3.6	1A	29958803	28.99	14733	0.301754	NA	NA	NA	NA	TRUE	FALSE	FALSE	FALSE		NA
p0363	29.08	1.3	1A	36687764	26.38	13759	0.309369	NA	NA	NA	NA	TRUE	FALSE	FALSE	FALSE		NA
p0073	11.61	5.5	1A	38844426	42.51	15713	0.388611	0.74067	0	36467749	A	TRUE	TRUE	FALSE	FALSE		NA
p0097	31.2	2.2	1A	35080028	47.98	14898	0.299824	0.908596	0.006	41605013	B	TRUE	TRUE	FALSE	FALSE		NA
p0281	13.15	5.9	1A	34915864	56.49	17743	0.382055	0.951466	NA	42784009	B	TRUE	TRUE	FALSE	FALSE		NA
p0086	60.86	2	1A	34745306	50.07	15918	0.323286	0.684722	0	34555424	A	TRUE	TRUE	FALSE	FALSE		NA
p0044	65.27	1.3	1A	41257981	40.5	15934	0.314865	0.263484	0	16144771	A	TRUE	TRUE	FALSE	FALSE		NA
p0006	47.2	2.4	1A	36056008	44.73	17058	0.291441	0.520428	0.005	28279877	A	TRUE	TRUE	FALSE	FALSE		NA
p0146	30.79	2.6	1A	37076003	58.75	17048	0.282202	0.893887	0	41188697	A	TRUE	TRUE	TRUE	FALSE		p0332
p0048	17.36	5.6	1A	37923152	55.56	16848	0.388123	0.488835	0.001	26950376	A	TRUE	TRUE	TRUE	TRUE		NA
p0023	16.22	6.2	1A	38303008	62.46	17668	0.38222	0.59451	0.015	31237516	A	TRUE	TRUE	TRUE	TRUE		NA
p0151	6.44	5.1	1A	26989924	33.26	13046	0.452827	0.523232	0	28395891	B	TRUE	TRUE	FALSE	FALSE		NA
p0127	9.06	6.4	1A	38008395	60.28	17750	0.379821	0.815314	NA	38858057	B	TRUE	TRUE	FALSE	FALSE		NA
p0349	4.58	6.4	1A	37770703	57.41	17212	0.378465	NA	NA	NA	NA	TRUE	FALSE	FALSE	FALSE		NA
p0042	5.85	6.4	1A	38097245	56.5	16777	0.388115	0.84158	0.001	39657623	B	TRUE	TRUE	FALSE	FALSE		NA
p0417	17.11	5.3	1A	36034845	31.03	13386	0.465084	NA	NA	NA	NA	TRUE	FALSE	FALSE	FALSE		NA
p0027	12.88	6.1	1A	33728767	52.6	15710	0.398579	0.51333	0	27984860	A	TRUE	TRUE	FALSE	FALSE		NA
p0059	9.64	6	1A	38668562	60.22	16114	0.393398	0.874501	0.01	40630565	A	TRUE	TRUE	TRUE	TRUE		NA
p0125	5.91	5.8	1A	34924496	41.38	15438	0.393521	0.907722	0.001	41580435	B	TRUE	TRUE	TRUE	TRUE		NA
p0195	10.68	5.1	1A	35368589	48.19	14777	0.40246	0.864047	0.001	40325058	A	TRUE	TRUE	TRUE	TRUE		p0090
p0039	9.36	5.4	1A	32570209	41.72	15308	0.395482	1.0465	0	45224223	B	TRUE	TRUE	FALSE	FALSE		NA
p0147	32.76	2.3	1A	43565615	57.48	18252	0.285723	0.789807	0	38061247	A	TRUE	TRUE	FALSE	FALSE		NA
p0234	6.79	5.5	1A	38031593	48.77	16408	0.394598	0.774533	0.001	37574284	A	TRUE	TRUE	FALSE	FALSE		NA
p0238	7.73	2.6	1A	40810466	58.61	18239	0.292534	0.891272	0.022	41114039	B	TRUE	FALSE	FALSE	FALSE		NA
p0149	14.18	5.9	1A	39401567	48.17	16129	0.391839	0.917058	0.02	41841731	B	TRUE	FALSE	FALSE	FALSE		NA
p0244	21.7	5.8	1A	28439724	43.22	14454	0.401119	1.09172	0	46306369	A	TRUE	TRUE	TRUE	TRUE		NA
p0129	11.59	5.9	1A	31526459	55.24	16241	0.395788	1.04159	NA	45103775	B	TRUE	TRUE	FALSE	TRUE		p0420
p0038	14.11	4.9	1A	36412167	52.03	16648	0.390318	0.822002	0	39063635	B	TRUE	TRUE	FALSE	TRUE		NA
p0112	77.45	1.5	1A	36932513	33.82	15319	0.311325	1.17518	0.001	48179606	A	TRUE	TRUE	FALSE	FALSE		NA
p0189	6.32	5.7	1A	40115013	49.85	16229	0.396645	0.994698	0	43922866	B	TRUE	TRUE	FALSE	FALSE		NA
p0224	13.5	5.5	1A	37718553	53.32	18410	0.375218	0.747398	0	36690571	B	TRUE	TRUE	FALSE	FALSE		NA
p0218	11.49	4.4	1A	39150683	68.18	18590	0.364497	0.545266	0	29296036	A	TRUE	TRUE	FALSE	FALSE		NA
p0074	34.65	1.4	1A	35169989	55.06	16381	0.298816	0.820932	0.031	39030832	A	TRUE	TRUE	FALSE	FALSE		NA
p0231	18.99	5.6	1A	39063539	47.5	16490	0.385625	0.393535	0	22675853	A	TRUE	TRUE	FALSE	FALSE		NA
p0260	5.83	3.5	1A	37370420	68.7	17563	0.283277	0.645645	0.002	33154878	A	TRUE	TRUE	TRUE	TRUE		NA
p0160	25.61	2.5	1A	33116979	56.46	16634	0.298678	0.334762	0.004	19829242	A	TRUE	TRUE	FALSE	FALSE		NA
p0115	17.51	5.9	1A	34061374	55.58	15188	0.396338	0.48658	0	26853894	A	TRUE	TRUE	FALSE	FALSE		NA
p0052	65.24	1.5	1A	39451394	53.76	16997	0.29004	0.539118	0	29046847	A	TRUE	FALSE	FALSE	FALSE		NA
p0242	10.53	6.2	1A	40003121	57.48	17658	0.395943	0.454744	0.001	25467851	A	TRUE	TRUE	FALSE	FALSE		NA
p0141	2.68	3.1	1A	34019132	71.18	19572	0.271047	1.10055	0	46512025	A	TRUE	TRUE	FALSE	FALSE		NA
p0093	26.73	2.3	1A	33823274	51.77	17274	0.282128	0.476422	0	26416442	A	TRUE	TRUE	FALSE	FALSE		NA
p0099	19.85	4.5	1A	44114735	45.94	15632	0.390706	0.718255	0	35714421	A	TRUE	TRUE	FALSE	FALSE		NA
p0254	18.77	4.8	1A	37076293	58.72	18703	0.363269	1.17535	0.002	48183257	A	TRUE	TRUE	TRUE	TRUE		NA
p0011	8.28	1.7	1A	29505596	40.91	15774	0.298848	0.466885	0	26001653	A	TRUE	TRUE	TRUE	TRUE		NA
p0077	5.17	2.7	1A	30804888	65.08	16768	0.289703	0.641839	0	33015533	A	TRUE	TRUE	FALSE	FALSE		NA
p0132	11.05	4.1	1B	31077980	29.49	14451	0.387897	0.346949	0.037	20433339	A	TRUE	TRUE	TRUE	TRUE		NA
p0075	6.07	4.3	1A	32959944	48.1	16208	0.403153	0.394274	0	22710587	A	TRUE	TRUE	FALSE	FALSE		NA
p0162	14.42	4.3	1A	34925088	48.76	15195	0.381943	0.880532	NA	40805347	A	TRUE	TRUE	FALSE	FALSE		p0371
p0214	27.22	4	1A	30688508	43.8	15790	0.373489	0.435752	0.001	24619771	A	TRUE	TRUE	FALSE	FALSE		NA
p0089	89.25	5.4	1B	28476833	49.79	16526	0.378145	0.832305	0.001	39377673	A	TRUE	TRUE	FALSE	FALSE		NA
p0253	38.64	3.4	1A	40153772	38.25	16768	0.302696	0.969729	0	43271122	A	FALSE	FALSE	FALSE	FALSE		p0067
p0203	64.61	4.5	1A	37294125	48.68	16842	0.390049	0.619825	0.003	32198973	A	TRUE	TRUE	FALSE	FALSE		NA
p0259	79.94	3.6	1A	29789430	30.33	14742	0.302816	0.778002	0.001	37685529	A	TRUE	TRUE	TRUE	TRUE		NA
p0128	34.95	2.9	1A	33753562	29.55	14575	0.288141	0.822466	0.001	39077851	B	TRUE	TRUE	TRUE	TRUE		NA
p0095	131.6	5.4	1B	36830204	41.27	15923	0.407091	1.08728	NA	46202269	B	TRUE	TRUE	TRUE	TRUE		NA
p0117	108.41	3.9	1A	42812903	29.27	15889	0.310038	0.916973	NA	41839368	A	TRUE	TRUE	TRUE	TRUE		NA
p0156	31.79	5.2	1B	38896528	38.88	16468	0.389277	0.557658	0	29793633	A	TRUE	FALSE	FALSE	FALSE		NA
p0230	13.84	5.2	1B	16664666	45.92	15618	0.379992	0.460884	0.001	25738650	A	TRUE	TRUE	FALSE	FALSE		NA
p0185	21.17	5.9	1B	35483356	49.88	15693	0.390508	0.278763	0	16956827	A	TRUE	TRUE	FALSE	FALSE		NA
p0098	40.72	4	1B	46086297	41.6	17551	0.381309	0.754942	0	36938676	A	TRUE	TRUE	FALSE	FALSE		NA
p0161	69.83	4.6	1B	29337073	41.97	16506	0.375415	0.582128	0.001	30758320	A	TRUE	TRUE	FALSE	FALSE		NA
p0106	20.71	6	1B	33054789	56.7	16403	0.402494	0.400074	0	22982368	A	TRUE	TRUE	TRUE	TRUE		p0299
p0158	81.6	5	1B	27521577	46.79	16482	0.396225	1.34902	0	51613767	A	TRUE	TRUE	TRUE	TRUE		NA
p0277	73.89	4.8	1B	29253350	58.51	17999	0.367889	1.05285	0.043	45379021	A	TRUE	TRUE	TRUE	TRUE		NA
p0087	177.27	4.3	1A	31343607	36.57	16278	0.365551	0.571097	0	30326348	A	TRUE	TRUE	TRUE	TRUE		NA
p0196	98.05	3.8	1A	37244066	40.2	18098	0.301532	0.664656	0.001	33843096	A	TRUE	TRUE	FALSE	FALSE		NA
p0079	85.36	5.6	1B	36807911	58.9	18445	0.375851	0.584159	0.002	30837319	A	TRUE	TRUE	FALSE	FALSE		NA
p0022	34.51	4.5	1B	28348507	52.02	15711	0.389219	0.911	0.003	41672451	B	TRUE	TRUE	FALSE	FALSE		NA
p0270	54.04	6.6	1B	40427312	68.53	18594	0.382325	0.806716	0	38591726	A	TRUE	TRUE	FALSE	FALSE		NA
p0269	231.41	2.4	1A	43334856	40.34	17006	0.314661	0.564478	NA	30064851	A	TRUE	TRUE	FALSE	FALSE		NA
p0102	44.29	2.8	1A	47902200	34.39	16409	0.322721	0.570468	0.001	30301593	A	TRUE	TRUE	TRUE	TRUE		NA
p0058	51.89	4.1	1B	28012506	39	15254	0.382998	0.58885	0	31019201	A	TRUE	TRUE	TRUE	TRUE		NA
p0199	96.58	5.1	1B	33823892	57.32	18247	0.372827	0.72003	0.001	35774691	A	TRUE	TRUE	FALSE	TRUE		p0317
p0014	15.89	5.7	1B	30226918	42.01	15439	0.395644	0.936921	0	42389634	B	TRUE	FALSE	FALSE	FALSE		NA
p0206	28.26	6.1	1B	37169948	57.11	18360	0.382688	0.488712	0.001	26945120	A	TRUE	TRUE	FALSE	FALSE		NA
p0191	20.2	5.4	1B	27452029	53.55	15475	0.391347	0.996542	0	43970357	B	TRUE	TRUE	FALSE	FALSE		NA
p0013	276.1	2	1A	31881410	31.95	15907	0.308103	0.599709	0	31436960	A	TRUE	TRUE	FALSE	FALSE		NA
p0220	198.46	4.2	1B	34774355	42.16	16388	0.371018	0.736094	0	36315320	A	TRUE	FALSE	FALSE	FALSE		NA
p0069	18.87	4.7	1B	23029676	34.73	14802	0.389464	0.350586	0	20612214	A	TRUE	TRUE	FALSE	FALSE		NA
p0049	37.3	4.8	1A	17506712	40.4	14749	0.371231	0.235012	0	14597974	A	TRUE	TRUE	TRUE	TRUE		NA
p0055	5.62	6.6	1B	34792219	67.93	17891	0.381505	0.745134	0	36615779	B	TRUE	TRUE	TRUE	TRUE		NA
p0243	20.27	5	1B	24290333	49	15052	0.389466	0.920654	0	41941753	B	TRUE	TRUE	TRUE	TRUE		NA
p0221	112.87	6	1B	43539593	69.09	17475	0.388776	0.295177	0	17815485	A	TRUE	TRUE	TRUE	TRUE		NA
p0210	20.37	5	1B	31934724	41.29	15419	0.39385	NA	NA	NA	NA	TRUE	FALSE	TRUE	TRUE		p0379
p0121	39.98	6.6	1B	41016248	68.91	21084	0.379316	0.243079	0.007	15040718	A	TRUE	TRUE	TRUE	TRUE		NA
p0010	33.42	5.3	1B	33073355	59.16	17861	0.378423	0.278815	0	16959556	A	TRUE	TRUE	TRUE	TRUE		NA
p0105	80.96	3.4	1A	29195524	35.98	16340	0.302665	0.400103	0	22983712	A	TRUE	TRUE	TRUE	TRUE		NA
p0030	25.87	4.4	1A	21049470	41.41	15876	0.37028	0.159438	0	10272282	A	TRUE	TRUE	TRUE	TRUE		NA
p0175	20.29	5.9	1B	15031977	44.14	15088	0.393066	NA	NA	NA	NA	TRUE	FALSE	TRUE	TRUE		NA
p0232	48.17	4.1	1B	32046731	33.15	13795	0.398302	0.895921	0.001	41246611	B	TRUE	TRUE	TRUE	TRUE		NA
p0131	19.06	5.5	1B	25142988	45.96	15548	0.392818	0.89662	NA	41266509	B	TRUE	TRUE	TRUE	TRUE		p0338
p0067	120.96	2.7	1A	32506097	29.49	14530	0.336404	0.900123	0	41365933	B	TRUE	TRUE	TRUE	TRUE		p0253
p0107	27.06	5	1B	28374242	44.68	15947	0.388622	0.495654	NA	27240910	A	TRUE	TRUE	TRUE	TRUE		NA
p0200	43.61	4.9	1B	27719809	43.6	16716	0.37468	0.373747	0.001	21736084	A	TRUE	TRUE	TRUE	TRUE		NA
p0177	79.43	3.8	1A	29260836	52.27	18623	0.301203	0.63328	0.001	32700182	A	TRUE	FALSE	TRUE	TRUE		NA
p0236	126.67	3.8	1A	45393999	58.1	18723	0.328905	0.858196	0	40152680	A	TRUE	TRUE	TRUE	TRUE		NA
p0066	65.17	6.4	1B	23763119	63.88	16555	0.377778	0.588704	0.001	31013564	A	TRUE	FALSE	TRUE	TRUE		NA
p0282	39.34	5.4	1B	27175299	59.1	16490	0.399128	0.472962	0	26266397	A	TRUE	TRUE	TRUE	FALSE		NA
p0197	48.37	4	1B	38432151	42.55	17499	0.380526	0.25525	0.001	15701974	A	TRUE	TRUE	TRUE	TRUE		NA
p0267	44.2	5.4	1B	45647980	51.13	17087	0.391507	0.901572	0	41406955	B	TRUE	TRUE	TRUE	TRUE		NA
p0140	20.02	5.2	1B	24051295	41.99	15748	0.379429	0.702008	0.003	35157733	B	TRUE	TRUE	TRUE	TRUE		NA
p0252	176.46	5.9	1B	30136708	51.46	17693	0.384006	0.921035	0	41952306	B	TRUE	TRUE	TRUE	TRUE		p0372
p0240	60.33	5.1	1B	33128016	46.64	17890	0.378583	0.630878	0.001	32611222	A	TRUE	FALSE	TRUE	TRUE		NA
p0050	100.78	4.6	1A	21617920	28.66	13473	0.379321	0.407932	0	23348042	A	TRUE	TRUE	TRUE	TRUE		NA
p0139	33.53	3.8	1A	43528011	40.42	17669	0.314887	0.695225	0.002	34922649	A	TRUE	TRUE	TRUE	TRUE		NA
p0180	78.86	6.8	1B	30283225	54.33	16469	0.382219	0.485194	0.001	26794444	A	TRUE	TRUE	TRUE	TRUE		NA
p0273	15.44	5.8	1B	17851488	48.67	16216	0.374336	0.428217	0.001	24278788	A	TRUE	TRUE	TRUE	TRUE		NA
p0223	28.1	4	1B	27979351	40.45	14808	0.383959	0.330734	0	19627932	A	TRUE	TRUE	TRUE	TRUE		NA
p0268	21.47	6.6	1B	20862871	56.98	15498	0.384951	0.912119	0.002	41703799	A	TRUE	TRUE	TRUE	TRUE		NA
p0212	255.18	2.2	1A	45890095	20.65	14464	0.311817	0.638046	NA	32876129	B	TRUE	FALSE	TRUE	TRUE		NA
p0036	87.64	3.5	1A	31988580	31.87	15056	0.317143	0.484025	0	26744257	A	TRUE	TRUE	TRUE	TRUE		NA
p0025	66.9	4.6	1A	30299836	37.12	16838	0.369515	0.620542	0	32225882	A	TRUE	TRUE	TRUE	TRUE		NA
p0165	39.73	3	1A	38323159	31.59	16139	0.314695	0.505211	0	27644784	A	TRUE	TRUE	TRUE	TRUE		NA
p0241	89.69	2.8	1A	38275306	30.04	14504	0.329406	0.494738	0	27202021	A	TRUE	TRUE	TRUE	TRUE		p0313
p0037	51.19	5.9	1B	20412861	45.46	15814	0.375799	0.46477	0	25909145	A	TRUE	TRUE	TRUE	TRUE		p0332
p0145	135.1	4	1B	24825431	35.6	14506	0.370023	0.442709	0.004	24932314	A	TRUE	TRUE	TRUE	TRUE		NA
p0166	52.39	5.8	1B	27857175	48.36	15140	0.39183	0.564876	NA	30080630	A	TRUE	TRUE	TRUE	TRUE		NA
p0257	35.87	5.3	1B	32172159	55.31	17229	0.381974	0.780047	0.001	37750912	B	TRUE	TRUE	TRUE	TRUE		NA
p0163	144.63	2.7	1A	40716748	27.57	14602	0.315134	0.568647	0	30229778	A	TRUE	TRUE	TRUE	TRUE		NA
p0205	62.52	6.2	1B	37580435	52.03	16871	0.386489	0.701241	NA	35131228	A	TRUE	TRUE	FALSE	TRUE		NA
p0057	156.37	4.7	1A	33217922	32.67	15387	0.387843	0.818301	0	38950037	A	TRUE	TRUE	TRUE	TRUE		NA
p0227	15.62	6	1B	27519750	51.93	16507	0.410516	0.332217	0	19702169	A	FALSE	FALSE	FALSE	FALSE		p0153
p0017	28.8	5.8	1B	25092488	47.09	14904	0.396434	0.889219	NA	41055282	B	TRUE	TRUE	TRUE	TRUE		NA
p0222	69.07	5.6	1B	28276992	43.64	15380	0.391975	0.721667	0	35830191	A	TRUE	TRUE	TRUE	TRUE		NA
p0100	19.88	6.6	1B	31461396	56.45	15760	0.389781	0.915629	0.048	41801903	B	TRUE	TRUE	TRUE	TRUE		NA
p0123	8.79	5.3	1B	29058985	38.42	15615	0.392916	0.942513	0.001	42541942	B	TRUE	TRUE	TRUE	TRUE		p0329
p0143	54.16	5.4	1B	26812435	38.64	15562	0.379332	0.914877	NA	41780918	A	TRUE	TRUE	TRUE	TRUE		NA
p0263	6.04	5.9	1B	28258576	48.38	16183	0.389989	NA	NA	NA	NA	TRUE	FALSE	TRUE	TRUE		NA
p0071	14.94	6.1	1B	23690694	47.51	15113	0.392671	0.838581	0	39567397	B	TRUE	TRUE	FALSE	TRUE		NA
p0211	146.93	3.5	1A	40802530	28.85	14769	0.331307	0.870737	NA	40520950	A	TRUE	TRUE	TRUE	TRUE		NA
p0256	40.99	5.2	1B	27144055	35.86	14778	0.388663	0.693794	0.002	34872849	A	TRUE	TRUE	TRUE	TRUE		NA
p0235	89.82	7	1B	38921022	65.29	18146	0.36997	0.618851	0.001	32162429	A	TRUE	TRUE	TRUE	TRUE		NA
p0186	142.52	4.1	1B	42289284	40.55	17485	0.369186	0.752438	0	36856537	A	TRUE	TRUE	TRUE	TRUE		NA
p0228	44.36	4.7	1B	22955341	43.41	15289	0.392395	1.04377	0.003	45157250	B	TRUE	TRUE	TRUE	FALSE		NA
p0053	47.38	5.5	1B	20674134	44.24	15550	0.381992	0.553954	0	29645540	A	TRUE	TRUE	TRUE	TRUE		NA
p0024	31.81	5.4	1B	29260320	41.04	15666	0.392329	0.623346	0	32330784	A	TRUE	TRUE	TRUE	TRUE		NA
p0104	22.57	3.1	1A	41032691	31.24	14676	0.355858	0.402293	0	23085885	A	TRUE	TRUE	FALSE	FALSE		NA
p0173	19.54	6.1	1B	29439416	53.43	18675	0.38167	0.550011	0.005	29487296	A	TRUE	FALSE	TRUE	TRUE		NA
p0181	58.76	1.9	1A	34699456	21.33	14513	0.298078	0.981575	0	43582351	B	TRUE	FALSE	TRUE	TRUE		p0352
p0182	68.93	4.3	1B	24189406	39.55	16435	0.371761	0.467146	0	26013080	A	TRUE	TRUE	TRUE	TRUE		NA
p0219	33.42	6.2	1B	39922557	60.99	16491	0.400197	0.547604	0.001	29390390	A	TRUE	TRUE	FALSE	FALSE		p0289
p0124	27.51	5.4	1B	43351936	60.15	18271	0.383066	0.635924	0.004	32797883	A	TRUE	TRUE	FALSE	FALSE		p0357
p0216	33.14	1.4	1B	39003943	28.65	14889	0.319484	0.283087	0.001	17184382	A	TRUE	TRUE	FALSE	FALSE		NA
p0272	8.89	6.5	1B	29832210	43.37	15944	0.388691	0.317853	0.001	18978811	A	TRUE	TRUE	FALSE	FALSE		NA
p0070	151.07	2	1B	36900702	28.24	15091	0.309642	1.4678	0	53639427	A	TRUE	TRUE	FALSE	FALSE		NA
p0226	16.13	3.3	1B	31670524	32.4	14150	0.342463	0.418451	0	23833067	B	TRUE	TRUE	FALSE	FALSE		NA
p0152	25.3	4.6	1B	36244379	25.28	12316	0.463103	0.49491	0.001	27209334	A	TRUE	TRUE	FALSE	FALSE		NA
p0008	72.75	1.8	1B	37627539	10.26	12457	0.283667	0.683367	NA	34507780	A	TRUE	TRUE	FALSE	FALSE		NA
p0040	114.22	1.5	1B	37751698	20.7	14260	0.309907	0.640992	0	32984422	A	TRUE	TRUE	TRUE	TRUE		NA
p0262	51.69	3.1	1B	38044081	30.53	14979	0.333849	0.778001	0	37685489	A	TRUE	TRUE	FALSE	FALSE		NA
p0271	59.81	2.9	1B	36071791	20.42	14139	0.305351	0.569164	0	30250183	A	TRUE	TRUE	FALSE	FALSE		NA
p0347	27.54	4.4	1B	31913923	33.71	13864	0.394239	0.836366	0	39500565	C	TRUE	TRUE	FALSE	FALSE		NA
p0247	108.54	1.6	1B	36600986	16.98	13311	0.324066	0.772069	0	37495014	A	TRUE	TRUE	FALSE	FALSE		NA
p0092	12.75	5.2	1B	26832237	31.18	15463	0.399408	0.596915	0	31329908	A	TRUE	TRUE	FALSE	FALSE		NA
p0137	6.09	6	1B	26299856	35.14	14645	0.405511	1.02671	0.003	44734908	B	TRUE	TRUE	FALSE	FALSE		NA
p0114	15.53	4.4	1B	28034830	34.45	15751	0.390778	0.470603	0	26163814	A	TRUE	TRUE	FALSE	FALSE		NA
p0213	132.31	1.3	1B	37910748	24.01	14667	0.329455	1.21012	NA	48918558	A	TRUE	TRUE	TRUE	TRUE		NA
p0157	41.6	5.5	1B	26569943	43.11	15958	0.407065	0.551064	0.001	29529609	A	TRUE	TRUE	TRUE	TRUE		NA
p0192	49.16	5.1	1B	28214170	29.6	15017	0.390889	0.680628	0	34411275	A	TRUE	TRUE	FALSE	FALSE		NA
p0202	65.61	4.4	1B	30824773	39.99	16077	0.37986	0.514738	0.001	28043526	A	TRUE	TRUE	FALSE	FALSE		NA
p0002	9.38	5.6	1B	26134973	28.95	13964	0.398346	0.69196	0.002	34808910	A	TRUE	TRUE	FALSE	FALSE		NA
p0051	159.58	1.5	1B	42622876	21.37	13651	0.335359	0.404121	0	23171049	A	TRUE	FALSE	FALSE	FALSE		NA
p0159	23.2	5.7	1B	31488184	28.18	12738	0.495376	0.391419	0	22576232	A	TRUE	TRUE	FALSE	FALSE		NA
p0032	21.46	6.4	1B	33641312	46.54	15929	0.39851	0.589743	0.001	31053741	A	TRUE	TRUE	FALSE	FALSE		NA
p0249	40.36	5.5	1B	29312683	49.85	16542	0.385917	0.697493	0	35001406	A	TRUE	TRUE	TRUE	TRUE		NA
p0054	9.78	5.5	1B	29430770	35.82	15081	0.412479	0.867917	0.001	40438527	A	TRUE	FALSE	FALSE	FALSE		NA
p0065	29.89	6	1B	39722513	42.79	15959	0.39273	0.787925	NA	38001625	A	TRUE	TRUE	TRUE	TRUE		NA
p0031	13.51	5	1B	27346096	30	14446	0.407937	0.62656	0	32450728	A	TRUE	TRUE	FALSE	FALSE		NA
p0404	12.8	5.3	1B	26449016	27.29	13379	0.417931	NA	NA	NA	NA	TRUE	FALSE	FALSE	FALSE		NA
p0290	40.94	1.4	1B	35107043	26.6	14312	0.306043	NA	NA	NA	NA	TRUE	FALSE	FALSE	FALSE		NA
p0101	34.87	5.8	1B	29587542	35.8	14196	0.412169	0.395597	0.008	22772697	A	TRUE	TRUE	FALSE	FALSE		NA
p0261	38.12	1.3	1B	35681722	30.6	15939	0.311039	0.671825	NA	34099219	A	TRUE	TRUE	TRUE	TRUE		NA
p0082	44.13	1.2	1B	35355973	37.71	17456	0.317632	0.971617	0	43320963	A	TRUE	TRUE	FALSE	FALSE		NA
p0245	71.47	1.7	1B	35514310	20.19	14654	0.313249	1.05555	0.006	45444623	A	TRUE	TRUE	FALSE	FALSE		NA
p0019	98.6	1.5	1B	31719148	24.34	13828	0.324897	0.834455	0	39442796	B	TRUE	TRUE	FALSE	TRUE		NA
p0154	267.72	3.3	1B	37998295	36.09	16956	0.32505	0.19627	0	12421306	A	TRUE	TRUE	TRUE	TRUE		NA
p0178	15.89	5.4	1B	36969067	37.87	16849	0.404531	0.931468	0	42240318	B	TRUE	TRUE	TRUE	TRUE		NA
p0113	325.01	3.5	1B	40491957	30.45	15734	0.313856	0.825667	0	39175735	A	TRUE	TRUE	TRUE	TRUE		p0398
p0225	50.97	1.8	1B	36882316	38.94	15890	0.308073	0.499974	0	27423956	A	TRUE	TRUE	TRUE	TRUE		NA
p0091	10.38	5.7	1B	30126466	39.49	15156	0.404146	0.959541	0.002	43000484	B	TRUE	TRUE	TRUE	FALSE		NA
p0170	17.34	5.2	1B	31388677	41.55	15793	0.395505	0.971943	0	43329583	B	TRUE	TRUE	TRUE	TRUE		NA
p0134	25.87	1.9	1B	34330151	32.32	15854	0.301603	0.771595	0	37479754	A	TRUE	TRUE	TRUE	TRUE		NA
p0060	90.37	2	1B	38966987	24.3	14126	0.3317	0.488773	0.001	26947766	A	TRUE	TRUE	TRUE	TRUE		NA
p0056	14.42	5.8	1B	30746883	37.23	15796	0.394903	0.412231	0.001	23546881	A	TRUE	TRUE	TRUE	TRUE		NA
p0233	21.02	3.9	1B	38439779	30.36	15289	0.303366	0.852512	0	39984269	B	TRUE	TRUE	TRUE	TRUE		NA
p0063	9	5.9	1B	28900936	40.96	14938	0.404397	0.927106	0	42120275	B	TRUE	TRUE	TRUE	TRUE		p0384
p0266	25.64	6.1	1B	36850438	43.96	16244	0.402185	0.957253	0	42939330	B	TRUE	FALSE	TRUE	TRUE		NA
p0043	7.65	5.9	1B	32096734	45.46	15807	0.398453	1.08524	0	46154408	B	TRUE	TRUE	TRUE	TRUE		p0284
p0084	14	6	1B	34182327	46.11	17738	0.390753	0.882854	0	40872370	A	TRUE	TRUE	TRUE	TRUE		NA
p0004	41.15	1.7	1B	40515632	26.87	16525	0.297195	1.02687	0	44739098	A	TRUE	TRUE	TRUE	TRUE		NA
p0076	11.82	6.1	1B	34036310	42.54	16063	0.394816	0.877241	0.037	40710110	A	TRUE	TRUE	TRUE	TRUE		NA
p0094	5.32	6.5	1B	34196214	49.7	16471	0.394005	0.61601	0.005	32055639	A	TRUE	FALSE	TRUE	TRUE		p0343
p0029	50.05	2.7	1B	37951800	27.4	15283	0.29669	0.556737	0	29756862	A	TRUE	TRUE	TRUE	TRUE		NA
p0012	43.92	1.3	1B	34636169	32.84	14841	0.307899	0.364928	0.002	21311174	A	TRUE	TRUE	TRUE	TRUE		NA
p0275	43.94	1.1	1B	44849764	28.83	14738	0.306962	1.14054	NA	47421131	A	TRUE	TRUE	TRUE	TRUE		NA
p0118	25.03	5.5	1B	30747766	36.99	15731	0.410144	0.558071	0	29810098	A	TRUE	TRUE	TRUE	TRUE		NA
p0209	111.91	3.3	1B	40054887	25.9	16026	0.313123	0.296612	0	17889886	A	TRUE	TRUE	FALSE	FALSE		p0390
p0153	4.59	6.9	1B	28991082	56.6	17358	0.371923	0.674525	0.001	34195246	A	TRUE	TRUE	FALSE	FALSE		p0227
p0384	NA	NA	NA	NA	NA	NA	NA	0.298501	0.001	17987648	C	FALSE	FALSE	FALSE	FALSE		p0063
p0371	NA	NA	NA	NA	NA	NA	NA	0.57989	NA	30671060	C	FALSE	FALSE	FALSE	FALSE		p0162
p0397	NA	NA	NA	NA	NA	NA	NA	0.172939	0	11069220	C	FALSE	FALSE	FALSE	FALSE		p0279
p0331	NA	NA	NA	NA	NA	NA	NA	0.494058	0.003	27173102	C	FALSE	FALSE	FALSE	FALSE		p0318
p0352	NA	NA	NA	NA	NA	NA	NA	0.317621	0.022	18967015	C	FALSE	FALSE	FALSE	FALSE		p0181
p0061	1.57	4.2	1A	20380213	61.38	3773	0.504053	NA	NA	NA	NA	NA	NA	NA	NA	removed duplicate	NA
p0078	4.73	7.6	1B	39374418	0.43	6355	0.485888	NA	NA	NA	NA	NA	NA	NA	NA	removed duplicate	NA
