# Supplementary material for: Human milk variation is shaped by maternal genetics and impacts the infant gut microbiome
Source: Cell Genom. 2024 Sep 11;4(10):100638. doi: 10.1016/j.xgen.2024.100638 (PMC11602576; doi:10.1016/j.xgen.2024.100638)
Supplement: Table S3. Output of correlation analysis between maternal/milk traits and gene expression in milk in EdgeR, related to Figure 1 — Only nominally significant (p < 0.05) associations are reported. logFC, log2 fold change in gene expression per unit 1 change in trait value; logCPM, log2 counts per million; F, quasi-likelihood F-test statistic; PValue, p value; gene_id, Ensembl gene ID of gene tested; gene_name, gene name of gene tested; FDR, Benjamini-Hochberg q value across all tested trait-gene pairs; trait, trait tested. [file mmc3.xlsx]

## Sheet: ST3
Table S3. Output of correlation analysis between maternal/milk traits and gene expression in milk in EdgeR, Related to Figure 1
logFC	logCPM	F	PValue	gene_id	gene_name	FDR	trait
0.837968	6.25956	200.423	7.46747e-34	ENSG00000185215	TNFAIP2	9.86199e-29	IL6
1.0648	4.42575	152.077	1.21721e-27	ENSG00000115956	PLEK	8.03761e-23	IL6
1.21434	4.0877	142.037	2.95268e-26	ENSG00000119535	CSF3R	1.0679e-21	IL6
0.432705	7.27144	141.731	3.23445e-26	ENSG00000196924	FLNA	1.0679e-21	IL6
1.04263	3.99729	133.936	4.09876e-25	ENSG00000176788	BASP1	1.08261e-20	IL6
0.952759	3.95733	128.086	2.83983e-24	ENSG00000043462	LCP2	6.25076e-20	IL6
0.455732	7.40119	123.292	1.42793e-23	ENSG00000100906	NFKBIA	2.69402e-19	IL6
1.22941	5.2468	121.326	2.7814e-23	ENSG00000038427	VCAN	4.5916e-19	IL6
0.88829	5.49612	116.647	1.37906e-22	ENSG00000140678	ITGAX	2.02363e-18	IL6
1.205	2.91419	115.563	1.89168e-22	ENSG00000182022	CHST15	2.30031e-18	IL6
1.10245	4.01241	115.693	1.91597e-22	ENSG00000169429	CXCL8	2.30031e-18	IL6
0.897485	5.91209	114.064	3.36748e-22	ENSG00000169554	ZEB2	3.70608e-18	IL6
0.923983	3.92482	112.998	4.86378e-22	ENSG00000141506	PIK3R5	4.94107e-18	IL6
1.02927	4.07604	109.57	1.61512e-21	ENSG00000122862	SRGN	1.52359e-17	IL6
0.964087	3.82583	109.143	1.8684e-21	ENSG00000066336	SPI1	1.64502e-17	IL6
0.913196	3.27802	105.039	7.58165e-21	ENSG00000184922	FMNL1	6.25799e-17	IL6
0.381197	5.95276	103.18	1.50339e-20	ENSG00000198959	TGM2	1.16792e-16	IL6
0.958325	3.37908	102.908	1.66454e-20	ENSG00000266094	RASSF5	1.22128e-16	IL6
0.85661	3.21825	101.028	2.99722e-20	ENSG00000136040	PLXNC1	2.08332e-16	IL6
0.885602	4.09758	99.8247	5.20033e-20	ENSG00000142347	MYO1F	3.43393e-16	IL6
0.928324	3.73886	99.6397	5.52475e-20	ENSG00000155629	PIK3AP1	3.47444e-16	IL6
0.984592	3.28623	98.2563	8.92697e-20	ENSG00000155926	SLA	5.35886e-16	IL6
0.558073	4.875	97.2928	1.29859e-19	ENSG00000124126	PREX1	7.45653e-16	IL6
0.587238	4.30133	96.3652	1.78279e-19	ENSG00000090339	ICAM1	9.81023e-16	IL6
0.567485	5.53616	95.1672	2.83446e-19	ENSG00000011422	PLAUR	1.49734e-15	IL6
0.803401	4.21704	94.962	3.05318e-19	ENSG00000184557	SOCS3	1.55085e-15	IL6
0.854596	3.84592	93.9899	4.34031e-19	ENSG00000162511	LAPTM5	2.12299e-15	IL6
0.430242	7.75071	93.6419	4.96247e-19	ENSG00000130066	SAT1	2.34062e-15	IL6
0.827524	4.09768	92.5435	7.42925e-19	ENSG00000000938	FGR	3.38328e-15	IL6
0.342669	5.8226	89.7251	2.0545e-18	ENSG00000142634	EFHD2	9.04432e-15	IL6
0.520989	4.22416	88.0981	3.54861e-18	ENSG00000241839	PLEKHO2	1.51178e-14	IL6
0.496079	6.9679	87.5061	4.85027e-18	ENSG00000216490	IFI30	2.00174e-14	IL6
0.518514	4.89614	87.0338	5.74403e-18	ENSG00000117228	GBP1	2.29032e-14	IL6
0.342084	5.19969	86.6342	5.89636e-18	ENSG00000102265	TIMP1	2.29032e-14	IL6
0.98058	3.08222	86.548	6.7409e-18	ENSG00000100055	CYTH4	2.47067e-14	IL6
0.514604	4.04414	86.3063	6.83275e-18	ENSG00000129667	RHBDF2	2.47067e-14	IL6
0.452267	5.55143	86.5574	6.92189e-18	ENSG00000118503	TNFAIP3	2.47067e-14	IL6
0.818094	4.26724	85.9311	8.76407e-18	ENSG00000132334	PTPRE	3.04588e-14	IL6
0.680063	4.27583	85.5435	1.01122e-17	ENSG00000112149	CD83	3.42429e-14	IL6
0.269291	5.54288	82.7276	2.23654e-17	ENSG00000109320	NFKB1	7.38427e-14	IL6
0.975084	3.01102	83.2061	2.39796e-17	ENSG00000173391	OLR1	7.72412e-14	IL6
0.913031	4.67116	83.0613	2.59819e-17	ENSG00000160255	ITGB2	8.16983e-14	IL6
0.630252	4.177	82.2893	3.44864e-17	ENSG00000028137	TNFRSF1B	1.05918e-13	IL6
0.937579	3.23541	82.1021	3.70365e-17	ENSG00000188897	CTD-3088G3.8	1.11165e-13	IL6
0.438688	5.45126	81.2278	5.20538e-17	ENSG00000072786	STK10	1.52767e-13	IL6
0.753507	4.05021	80.8341	6.06694e-17	ENSG00000180353	HCLS1	1.74182e-13	IL6
0.804189	3.50065	80.6624	6.25429e-17	ENSG00000128815	WDFY4	1.7574e-13	IL6
1.16011	3.2719	80.5173	6.8421e-17	ENSG00000163823	CCR1	1.86747e-13	IL6
0.822346	2.95393	80.2375	6.92881e-17	ENSG00000089820	ARHGAP4	1.86747e-13	IL6
0.869578	3.00288	79.645	9.20279e-17	ENSG00000163219	ARHGAP25	2.41844e-13	IL6
0.814406	2.98144	79.5917	9.33929e-17	ENSG00000136689	IL1RN	2.41844e-13	IL6
0.880259	2.96171	78.8281	1.27057e-16	ENSG00000151651	ADAM8	3.22689e-13	IL6
0.32911	8.87999	76.4029	3.35295e-16	ENSG00000112096	SOD2	8.35491e-13	IL6
0.695805	3.06758	75.4647	4.29653e-16	ENSG00000127507	ADGRE2	1.03856e-12	IL6
0.502894	5.17117	75.7473	4.32515e-16	ENSG00000103187	COTL1	1.03856e-12	IL6
0.553153	3.54397	75.1752	4.46359e-16	ENSG00000142185	TRPM2	1.05266e-12	IL6
0.702533	2.28037	74.7752	4.55581e-16	ENSG00000248323	LUCAT1	1.05556e-12	IL6
0.729486	3.80548	75.4898	4.75279e-16	ENSG00000105329	TGFB1	1.08221e-12	IL6
0.86709	2.22614	74.5241	5.53662e-16	ENSG00000123329	ARHGAP9	1.23932e-12	IL6
0.638361	4.84799	74.6174	6.72328e-16	ENSG00000132205	EMILIN2	1.47986e-12	IL6
0.956899	3.66185	73.739	9.47887e-16	ENSG00000154451	GBP5	2.05219e-12	IL6
0.747465	3.5491	73.4191	1.05883e-15	ENSG00000059804	SLC2A3	2.25541e-12	IL6
0.865666	3.21163	72.7055	1.39274e-15	ENSG00000110324	IL10RA	2.91958e-12	IL6
0.50713	5.45535	72.5862	1.49036e-15	ENSG00000025708	TYMP	3.0754e-12	IL6
0.66212	2.61788	71.4707	1.73513e-15	ENSG00000167604	NFKBID	3.52542e-12	IL6
0.20505	6.40887	70.68	2.47108e-15	ENSG00000071054	MAP4K4	4.94464e-12	IL6
0.268981	6.98694	69.8	4.40528e-15	ENSG00000099331	MYO9B	8.5769e-12	IL6
0.796885	3.83955	69.8304	4.41619e-15	ENSG00000011600	TYROBP	8.5769e-12	IL6
0.230352	6.07351	69.101	5.0168e-15	ENSG00000186635	ARAP1	9.60215e-12	IL6
0.70858	3.76583	69.1625	5.72087e-15	ENSG00000183023	SLC8A1	1.07933e-11	IL6
-8.30888	3.50065	68.6404	6.90464e-15	ENSG00000128815	WDFY4	1.28432e-11	GDM
0.452422	4.57643	67.048	1.3093e-14	ENSG00000147526	TACC1	2.40159e-11	IL6
0.329479	5.68719	67.0249	1.33177e-14	ENSG00000104093	DMXL2	2.40934e-11	IL6
0.264683	5.20318	66.2967	1.48051e-14	ENSG00000180448	ARHGAP45	2.64224e-11	IL6
0.743179	2.40424	66.0236	1.70877e-14	ENSG00000071246	VASH1	3.00893e-11	IL6
0.24512	5.2913	65.5407	1.93888e-14	ENSG00000077150	NFKB2	3.3692e-11	IL6
0.767825	2.6906	64.9512	2.97708e-14	ENSG00000158050	DUSP2	5.10612e-11	IL6
0.592633	4.9829	65.0026	3.05141e-14	ENSG00000119508	NR4A3	5.16651e-11	IL6
0.376032	5.95043	64.457	3.7999e-14	ENSG00000026508	CD44	6.35238e-11	IL6
0.875615	2.71301	64.2114	3.94125e-14	ENSG00000143119	CD53	6.50631e-11	IL6
0.504808	3.67505	63.714	4.83292e-14	ENSG00000056558	TRAF1	7.87981e-11	IL6
0.927692	3.59314	63.5701	5.44139e-14	ENSG00000135636	DYSF	8.7637e-11	IL6
0.733838	4.34269	63.5374	5.51627e-14	ENSG00000130775	THEMIS2	8.77725e-11	IL6
0.761419	3.17107	62.2759	8.96158e-14	ENSG00000074416	MGLL	1.40895e-10	IL6
0.559356	5.05929	62.0499	1.0093e-13	ENSG00000026025	VIM	1.56816e-10	IL6
0.951418	2.92159	61.935	1.03927e-13	ENSG00000158869	FCER1G	1.58861e-10	IL6
0.246653	6.56506	61.8596	1.04651e-13	ENSG00000101347	SAMHD1	1.58861e-10	IL6
0.487296	4.74841	61.8	1.11529e-13	ENSG00000106948	AKNA	1.67377e-10	IL6
0.203481	5.41781	60.9855	1.23555e-13	ENSG00000147416	ATP6V1B2	1.83342e-10	IL6
0.282786	4.66993	60.8632	1.34775e-13	ENSG00000184014	DENND5A	1.97769e-10	IL6
0.451879	3.77367	60.8983	1.39077e-13	ENSG00000141480	ARRB2	2.01839e-10	IL6
0.184256	7.52753	60.4933	1.63244e-13	ENSG00000173193	PARP14	2.34337e-10	IL6
0.785737	3.63997	60.7809	1.68685e-13	ENSG00000135905	DOCK10	2.39544e-10	IL6
0.195734	5.63335	60.0894	1.79347e-13	ENSG00000008083	JARID2	2.51975e-10	IL6
0.205031	6.18649	60.1775	1.99355e-13	ENSG00000110047	EHD1	2.77137e-10	IL6
-5.81824	1.02786	58.9782	2.85131e-13	ENSG00000139133	ALG10	3.92251e-10	GDM
0.303642	4.14526	58.8723	2.98035e-13	ENSG00000146232	NFKBIE	4.05776e-10	IL6
0.969123	3.04404	59.3038	3.08754e-13	ENSG00000026751	SLAMF7	4.1608e-10	IL6
0.797102	3.38531	59.225	3.19445e-13	ENSG00000130592	LSP1	4.26139e-10	IL6
0.737913	4.15968	58.9856	3.53894e-13	ENSG00000134516	DOCK2	4.6287e-10	IL6
0.768099	3.09789	58.9486	3.53989e-13	ENSG00000023902	PLEKHO1	4.6287e-10	IL6
0.744824	3.10583	58.7512	3.7656e-13	ENSG00000121966	CXCR4	4.87557e-10	IL6
0.793695	3.57828	58.43	4.44222e-13	ENSG00000116701	NCF2	5.65865e-10	IL6
0.157946	6.66606	57.9118	4.45611e-13	ENSG00000254087	LYN	5.65865e-10	IL6
0.321783	4.6875	58.0047	4.92333e-13	ENSG00000128512	DOCK4	6.19242e-10	IL6
-6.37941	0.892695	57.6353	5.00419e-13	ENSG00000261652	C15orf65	6.23474e-10	GDM
0.839555	4.39218	58.0533	5.1979e-13	ENSG00000165168	CYBB	6.40733e-10	IL6
0.754417	7.14922	57.787	5.23974e-13	ENSG00000101439	CST3	6.40733e-10	glucose
0.736208	4.33416	57.858	5.63443e-13	ENSG00000081237	PTPRC	6.82676e-10	IL6
0.769727	3.94746	57.6663	6.09621e-13	ENSG00000069424	KCNAB2	7.31911e-10	IL6
0.319813	4.02776	57.0201	6.48059e-13	ENSG00000158470	B4GALT5	7.7105e-10	IL6
0.728367	3.2227	56.9073	8.2396e-13	ENSG00000149781	FERMT3	9.64521e-10	IL6
0.744427	3.48472	56.9262	8.25276e-13	ENSG00000143226	FCGR2A	9.64521e-10	IL6
0.966451	3.93137	56.6202	9.40755e-13	ENSG00000108691	CCL2	1.08984e-09	IL6
0.23656	6.66362	56.0443	1.17382e-12	ENSG00000136167	LCP1	1.34801e-09	IL6
0.767864	3.23553	56.0537	1.18517e-12	ENSG00000244242	IFITM10	1.34932e-09	IL6
0.723397	3.04327	55.9081	1.23715e-12	ENSG00000076641	PAG1	1.39646e-09	IL6
0.804248	3.58323	55.5429	1.47176e-12	ENSG00000010327	STAB1	1.6472e-09	IL6
0.817206	2.18272	55.1762	1.54898e-12	ENSG00000104894	CD37	1.71905e-09	IL6
0.61475	3.43031	55.0471	1.7835e-12	ENSG00000057657	PRDM1	1.96284e-09	IL6
0.695903	2.05972	53.3808	3.0646e-12	ENSG00000141526	SLC16A3	3.34487e-09	IL6
0.566506	3.95495	53.2025	3.90258e-12	ENSG00000070961	ATP2B1	4.22457e-09	IL6
0.737068	6.41119	52.9928	4.2806e-12	ENSG00000123384	LRP1	4.59611e-09	IL6
0.367178	5.71552	52.9494	4.35811e-12	ENSG00000170525	PFKFB3	4.6416e-09	IL6
0.772959	2.26658	52.4976	4.57183e-12	ENSG00000169508	GPR183	4.83027e-09	IL6
0.86397	3.35548	52.8077	4.6172e-12	ENSG00000197629	MPEG1	4.83949e-09	IL6
0.186694	6.56732	52.3593	5.17217e-12	ENSG00000075426	FOSL2	5.37848e-09	IL6
0.204112	5.75383	52.0817	5.4798e-12	ENSG00000204103	MAFB	5.65387e-09	IL6
0.374723	5.13883	52.3363	5.61278e-12	ENSG00000082074	FYB	5.74618e-09	IL6
0.579069	3.79979	52.1608	6.04776e-12	ENSG00000115919	KYNU	6.14387e-09	IL6
0.750263	3.77539	51.728	7.29025e-12	ENSG00000135929	CYP27A1	7.31108e-09	IL6
0.833834	2.50764	51.6455	7.30743e-12	ENSG00000112394	SLC16A10	7.31108e-09	IL6
0.633981	5.4591	51.6071	7.67615e-12	ENSG00000135047	CTSL	7.62224e-09	IL6
-0.527615	6.88263	51.0637	8.14244e-12	ENSG00000165795	NDRG2	7.98901e-09	glucose
0.573493	4.16797	51.4434	8.20257e-12	ENSG00000052795	FNIP2	7.98901e-09	IL6
0.214697	5.46336	51.1544	8.22699e-12	ENSG00000173442	EHBP1L1	7.98901e-09	IL6
0.8468	2.33889	51.2698	8.34263e-12	ENSG00000122122	SASH3	8.04218e-09	IL6
-0.215806	6.76987	50.7391	9.95315e-12	ENSG00000132326	PER2	9.52516e-09	volume
-7.08889	1.31098	50.7231	1.05476e-11	ENSG00000284977	NA	9.9971e-09	GDM
0.513243	3.08125	50.637	1.05977e-11	ENSG00000153234	NR4A2	9.9971e-09	IL6
0.263092	5.24879	50.5758	1.11093e-11	ENSG00000103811	CTSH	1.04054e-08	IL6
3.62411	1.54763	50.0655	1.25063e-11	ENSG00000214654	RP11-27I1.4	1.16314e-08	GDM
0.80336	3.99633	50.3363	1.3147e-11	ENSG00000018280	SLC11A1	1.21417e-08	IL6
0.485006	3.91894	49.9666	1.5159e-11	ENSG00000137841	PLCB2	1.39027e-08	IL6
0.185658	5.45958	49.3145	1.72892e-11	ENSG00000133657	ATP13A3	1.5747e-08	IL6
0.26245	6.66985	49.6494	1.75919e-11	ENSG00000171223	JUNB	1.5913e-08	IL6
0.275573	4.42525	48.5601	2.44812e-11	ENSG00000131669	NINJ1	2.19941e-08	IL6
0.420866	4.15904	48.1131	3.32397e-11	ENSG00000095383	TBC1D2	2.9661e-08	IL6
0.327571	3.85638	47.7568	3.39383e-11	ENSG00000140199	SLC12A6	3.00811e-08	IL6
0.521145	3.88871	48.0077	3.50673e-11	ENSG00000156273	BACH1	3.08746e-08	IL6
-2.15756	3.67904	47.601	3.63141e-11	ENSG00000106086	PLEKHA8	3.17606e-08	GDM
-1.15186	5.45438	47.8595	3.76515e-11	ENSG00000198771	RCSD1	3.27137e-08	glucose
0.697025	3.40229	47.4005	4.57607e-11	ENSG00000123338	NCKAP1L	3.94996e-08	IL6
0.782361	2.97258	47.3132	4.7565e-11	ENSG00000104951	IL4I1	4.07904e-08	IL6
-0.683836	7.47395	46.9678	5.39681e-11	ENSG00000143320	CRABP2	4.59829e-08	glucose
0.452737	4.21239	46.8746	5.71938e-11	ENSG00000131389	SLC6A6	4.8419e-08	IL6
0.636501	2.67521	46.4753	6.43245e-11	ENSG00000115738	ID2	5.40955e-08	IL6
-4.50699	1.75514	46.2738	6.47184e-11	ENSG00000138613	APH1B	5.40955e-08	GDM
-0.132399	8.33443	45.8727	7.71117e-11	ENSG00000070614	NDST1	6.40493e-08	IL6
-0.375617	7.61105	45.3332	9.7637e-11	ENSG00000133789	SWAP70	8.05908e-08	glucose
0.670067	2.51396	45.1084	1.15045e-10	ENSG00000065911	MTHFD2	9.43699e-08	IL6
0.58836	3.05683	45.1574	1.17849e-10	ENSG00000090924	PLEKHG2	9.60727e-08	IL6
0.204757	6.0636	45.0108	1.2504e-10	ENSG00000172216	CEBPB	1.0131e-07	IL6
0.394495	3.2867	44.6255	1.37169e-10	ENSG00000103257	SLC7A5	1.1046e-07	IL6
0.266584	6.87323	44.5165	1.39689e-10	ENSG00000182899	RPL35A	1.11807e-07	insulin
-0.589724	7.90178	44.6545	1.41254e-10	ENSG00000139289	PHLDA1	1.12378e-07	glucose
0.228247	4.94239	44.0522	1.75037e-10	ENSG00000111679	PTPN6	1.38422e-07	IL6
0.183083	6.53758	43.8743	2.02361e-10	ENSG00000131446	MGAT1	1.59077e-07	IL6
0.245145	5.20622	43.7029	2.13697e-10	ENSG00000161921	CXCL16	1.66995e-07	IL6
0.605419	2.96073	43.4624	2.47495e-10	ENSG00000116852	KIF21B	1.92269e-07	IL6
-0.360757	7.53693	42.793	2.9848e-10	ENSG00000171490	RSL1D1	2.30521e-07	glucose
0.637135	10.671	42.7025	3.3825e-10	ENSG00000260314	MRC1	2.59717e-07	glucose
0.686455	4.69245	42.7798	3.4028e-10	ENSG00000120708	TGFBI	2.59766e-07	IL6
0.164061	5.67989	42.4673	3.44713e-10	ENSG00000140332	TLE3	2.61637e-07	IL6
1.0298	5.1873	42.2498	3.79561e-10	ENSG00000173276	ZBTB21	2.86441e-07	GDM
4.16789	1.7124	42.0994	4.05694e-10	ENSG00000203760	CENPW	3.04422e-07	GDM
0.639987	1.69355	42.057	4.13392e-10	ENSG00000141540	TTYH2	3.08446e-07	IL6
0.513169	14.971	41.9699	4.29654e-10	ENSG00000167531	LALBA	3.18779e-07	glucose
0.585812	4.14644	42.153	4.47531e-10	ENSG00000143546	S100A8	3.30188e-07	IL6
0.11961	7.57147	41.8587	4.51372e-10	ENSG00000067225	PKM	3.31172e-07	IL6
3.28599	1.78113	41.7372	4.7636e-10	ENSG00000287693	NA	3.47574e-07	GDM
0.711177	2.23747	41.8823	4.81174e-10	ENSG00000127084	FGD3	3.49158e-07	IL6
0.653694	3.25518	41.9373	4.86847e-10	ENSG00000127951	FGL2	3.51285e-07	IL6
-0.48571	6.71544	41.6763	4.89426e-10	ENSG00000075391	RASAL2	3.51285e-07	glucose
0.697061	3.50248	41.8199	5.17221e-10	ENSG00000183486	MX2	3.69228e-07	IL6
-0.447534	6.60854	41.4038	5.52355e-10	ENSG00000008838	MED24	3.9219e-07	glucose
0.707274	2.40789	41.6052	5.56102e-10	ENSG00000148841	ITPRIP	3.92739e-07	IL6
-0.132362	7.08623	41.3679	5.61238e-10	ENSG00000160685	ZBTB7B	3.94258e-07	IL6
0.177254	5.92008	41.4038	5.73608e-10	ENSG00000157557	ETS2	4.00815e-07	IL6
0.199387	7.02485	41.4835	5.91254e-10	ENSG00000115415	STAT1	4.10971e-07	IL6
0.567592	3.04457	41.3844	6.18019e-10	ENSG00000135074	ADAM19	4.27326e-07	IL6
0.212135	4.83996	41.0996	6.32316e-10	ENSG00000103496	STX4	4.34935e-07	IL6
0.525043	3.52132	41.2664	6.4976e-10	ENSG00000051523	CYBA	4.44618e-07	IL6
0.680513	2.6063	41.1232	6.82989e-10	ENSG00000157654	PALM2-AKAP2	4.64946e-07	IL6
-7.33677	4.52208	41.1128	7.06453e-10	ENSG00000177575	CD163	4.77992e-07	GDM
0.761402	2.83273	41.0828	7.09391e-10	ENSG00000161638	ITGA5	4.77992e-07	IL6
-8.81302	2.8098	41.0733	7.79195e-10	ENSG00000114013	CD86	5.22361e-07	GDM
0.417666	3.67024	40.7845	7.86849e-10	ENSG00000031081	ARHGAP31	5.24828e-07	IL6
0.692229	3.36586	40.8298	7.98272e-10	ENSG00000171310	CHST11	5.29772e-07	IL6
0.368529	3.27929	40.5741	8.06207e-10	ENSG00000134070	IRAK2	5.32363e-07	IL6
0.585003	2.62221	40.6919	8.18938e-10	ENSG00000164691	TAGAP	5.38079e-07	IL6
0.219567	7.46165	40.3132	8.97498e-10	ENSG00000104408	EIF3E	5.86777e-07	insulin
0.371145	3.70522	40.293	9.425e-10	ENSG00000125772	GPCPD1	6.13163e-07	IL6
0.402109	3.31669	40.1588	9.85443e-10	ENSG00000106003	LFNG	6.37958e-07	IL6
0.604609	16.3535	40.071	1.03523e-09	ENSG00000135222	CSN2	6.66919e-07	glucose
-6.93709	1.70402	40.1222	1.05287e-09	ENSG00000284669	NA	6.74992e-07	GDM
0.565791	4.21491	40.1704	1.06949e-09	ENSG00000165029	ABCA1	6.82337e-07	IL6
0.165537	5.72017	39.6087	1.22931e-09	ENSG00000111912	NCOA7	7.80532e-07	IL6
0.350676	3.76335	39.6578	1.25333e-09	ENSG00000125347	IRF1	7.91972e-07	IL6
0.815308	4.52208	39.692	1.32166e-09	ENSG00000177575	CD163	8.31173e-07	IL6
0.516838	3.02732	39.4785	1.34193e-09	ENSG00000266028	SRGAP2	8.39924e-07	IL6
-0.46368	6.32044	39.2994	1.41177e-09	ENSG00000105514	RAB3D	8.79469e-07	glucose
-0.432237	7.18776	39.1041	1.54084e-09	ENSG00000108091	CCDC6	9.55363e-07	glucose
0.147549	8.17673	39.176	1.55181e-09	ENSG00000135821	GLUL	9.5767e-07	IL6
0.516094	2.95135	38.8584	1.75679e-09	ENSG00000168461	RAB31	1.07913e-06	IL6
0.491193	2.9882	38.7861	1.88962e-09	ENSG00000133805	AMPD3	1.15535e-06	IL6
0.172507	5.28151	38.5989	1.9327e-09	ENSG00000150977	RILPL2	1.17204e-06	IL6
1.1799	4.04568	38.6117	1.93468e-09	ENSG00000153993	SEMA3D	1.17204e-06	glucose
0.589981	2.78442	38.7456	1.95693e-09	ENSG00000140968	IRF8	1.18011e-06	IL6
-0.294608	7.14922	38.6298	2.01195e-09	ENSG00000101439	CST3	1.20777e-06	insulin
0.555299	2.4611	38.3191	2.29104e-09	ENSG00000224397	LINC01272	1.36909e-06	IL6
0.667083	3.5822	38.3883	2.35438e-09	ENSG00000182578	CSF1R	1.4006e-06	IL6
0.17592	5.9752	38.0823	2.53628e-09	ENSG00000189067	LITAF	1.50204e-06	IL6
-4.47611	1.09673	37.8367	2.72242e-09	ENSG00000205423	CNEP1R1	1.60509e-06	GDM
0.124785	7.76255	37.8003	2.77717e-09	ENSG00000145901	TNIP1	1.63009e-06	IL6
0.275049	3.77809	37.7728	2.8019e-09	ENSG00000015475	BID	1.63732e-06	IL6
0.659	3.31837	37.9515	2.85396e-09	ENSG00000196730	DAPK1	1.6604e-06	IL6
0.243271	10.0282	37.7141	2.87702e-09	ENSG00000161970	RPL26	1.66648e-06	insulin
0.580064	6.44531	37.5062	3.21427e-09	ENSG00000088808	PPP1R13B	1.85369e-06	glucose
0.602279	8.33951	37.4629	3.49007e-09	ENSG00000131686	CA6	2.00175e-06	glucose
0.670926	2.80454	37.4484	3.50131e-09	ENSG00000147251	DOCK11	2.00175e-06	IL6
-0.813531	5.72012	37.4277	3.54893e-09	ENSG00000133321	RARRES3	2.02023e-06	glucose
0.284397	5.04955	37.4014	3.62639e-09	ENSG00000179583	CIITA	2.05546e-06	IL6
-0.463724	5.38484	37.0932	3.80653e-09	ENSG00000055070	SZRD1	2.14835e-06	glucose
0.693376	2.3783	37.1708	3.86551e-09	ENSG00000131378	RFTN1	2.17235e-06	IL6
1.08102	5.7706	37.0757	4.21689e-09	ENSG00000221866	PLXNA4	2.35978e-06	glucose
-0.480025	5.74177	36.7164	4.51314e-09	ENSG00000152284	TCF7L1	2.5149e-06	glucose
0.489519	3.4461	36.8281	4.57048e-09	ENSG00000102575	ACP5	2.53616e-06	IL6
0.37352	3.12524	36.6517	4.68227e-09	ENSG00000197122	SRC	2.58732e-06	IL6
0.130583	5.75882	36.5807	4.79863e-09	ENSG00000121060	TRIM25	2.64057e-06	IL6
0.506345	2.90424	36.5058	5.21317e-09	ENSG00000090376	IRAK3	2.85677e-06	IL6
0.63231	1.49811	36.3841	5.24517e-09	ENSG00000176597	B3GNT5	2.86243e-06	IL6
-5.83818	2.43238	36.4532	5.44204e-09	ENSG00000105851	PIK3CG	2.95738e-06	GDM
0.553152	3.0005	36.4217	5.46394e-09	ENSG00000123130	ACOT9	2.95738e-06	IL6
0.711213	2.43238	36.3622	5.66908e-09	ENSG00000105851	PIK3CG	3.05589e-06	IL6
0.239059	9.10275	36.405	5.70605e-09	ENSG00000087086	FTL	3.06332e-06	IL6
0.244353	5.53087	36.3756	5.75453e-09	ENSG00000110719	TCIRG1	3.07684e-06	IL6
0.423337	3.30078	36.1754	5.89376e-09	ENSG00000139832	RAB20	3.13857e-06	IL6
0.822317	3.89969	36.2904	6.00901e-09	ENSG00000088827	SIGLEC1	3.18709e-06	IL6
0.152855	8.12334	36.1561	6.19821e-09	ENSG00000140105	WARS	3.27429e-06	IL6
-0.397438	6.99521	35.9889	6.27384e-09	ENSG00000167491	GATAD2A	3.29281e-06	glucose
0.563039	4.12468	36.1896	6.28313e-09	ENSG00000175899	A2M	3.29281e-06	IL6
0.325253	7.65679	35.9746	6.81288e-09	ENSG00000205542	TMSB4X	3.55633e-06	insulin
0.221804	9.28285	35.9951	6.855e-09	ENSG00000019582	CD74	3.56422e-06	IL6
-0.477098	8.44473	35.8229	6.90164e-09	ENSG00000162522	KIAA1522	3.5744e-06	glucose
0.121821	7.0174	35.7192	7.09022e-09	ENSG00000107263	RAPGEF1	3.65772e-06	IL6
-4.73803	3.63997	35.765	7.59339e-09	ENSG00000135905	DOCK10	3.90205e-06	GDM
0.463651	2.97922	35.5356	7.84167e-09	ENSG00000128604	IRF5	4.01402e-06	IL6
-0.518555	6.08935	35.4832	7.89228e-09	ENSG00000117461	PIK3R3	4.02178e-06	glucose
4.03886	1.73979	35.4666	7.95685e-09	ENSG00000139354	GAS2L3	4.02178e-06	GDM
-0.398648	7.25557	35.4616	7.97005e-09	ENSG00000119280	C1orf198	4.02178e-06	glucose
0.226794	6.72421	35.4593	7.97864e-09	ENSG00000088986	DYNLL1	4.02178e-06	insulin
0.283734	5.43232	35.4676	8.66878e-09	ENSG00000157601	MX1	4.35305e-06	IL6
0.693359	2.50169	35.3696	8.94036e-09	ENSG00000138964	PARVG	4.47242e-06	IL6
-0.464433	6.84912	35.1906	9.01501e-09	ENSG00000090621	PABPC4	4.49274e-06	glucose
-0.318634	8.73001	35.0812	9.47535e-09	ENSG00000161960	EIF4A1	4.69114e-06	glucose
0.354336	6.56856	35.2745	9.48415e-09	ENSG00000129226	CD68	4.69114e-06	IL6
-0.129025	6.4393	35.0377	9.66477e-09	ENSG00000166348	USP54	4.76264e-06	IL6
0.634362	2.65183	35.1192	9.99071e-09	ENSG00000135604	STX11	4.90496e-06	IL6
-0.110254	7.70627	34.9373	1.01166e-08	ENSG00000152104	PTPN14	4.94339e-06	IL6
0.293092	7.39399	35.1251	1.01439e-08	ENSG00000117984	CTSD	4.94339e-06	IL6
-0.522736	5.54476	34.817	1.06862e-08	ENSG00000124171	PARD6B	5.18856e-06	glucose
-0.235628	5.22507	34.9139	1.08204e-08	ENSG00000153246	PLA2R1	5.23447e-06	IL6
-0.723118	5.31251	34.8629	1.08719e-08	ENSG00000136997	MYC	5.2402e-06	glucose
0.1261	7.47613	34.7872	1.09741e-08	ENSG00000277443	MARCKS	5.27018e-06	IL6
-0.0996681	7.7642	34.647	1.15473e-08	ENSG00000118689	FOXO3	5.52537e-06	IL6
0.227495	8.30783	34.6362	1.16039e-08	ENSG00000134419	RPS15A	5.53242e-06	insulin
0.303459	4.14611	34.7077	1.1745e-08	ENSG00000111817	DSE	5.57953e-06	IL6
0.205408	4.5411	34.4104	1.2863e-08	ENSG00000161791	FMNL3	6.08875e-06	IL6
-0.476284	6.50779	34.3917	1.2973e-08	ENSG00000102804	TSC22D1	6.11889e-06	glucose
0.653956	2.0954	34.3894	1.30917e-08	ENSG00000078081	LAMP3	6.15292e-06	IL6
0.275973	4.61064	34.4575	1.34039e-08	ENSG00000155090	KLF10	6.27732e-06	IL6
-0.504919	5.94888	34.3029	1.35097e-08	ENSG00000119950	MXI1	6.3045e-06	glucose
-0.424924	5.74327	34.247	1.38586e-08	ENSG00000136560	TANK	6.44453e-06	glucose
0.67493	2.92833	34.3323	1.43849e-08	ENSG00000060982	BCAT1	6.6658e-06	IL6
0.225358	4.54942	34.1506	1.44967e-08	ENSG00000188313	PLSCR1	6.69414e-06	IL6
0.213178	4.6856	34.0994	1.49167e-08	ENSG00000133639	BTG1	6.86407e-06	IL6
0.509828	2.8194	34.1245	1.54179e-08	ENSG00000113070	HBEGF	7.07006e-06	IL6
0.257365	4.29501	33.9962	1.59786e-08	ENSG00000008513	ST3GAL1	7.30184e-06	IL6
0.203912	8.79325	33.9225	1.60732e-08	ENSG00000125691	RPL23	7.31044e-06	insulin
0.749224	5.33179	33.979	1.61172e-08	ENSG00000184226	PCDH9	7.31044e-06	glucose
0.697959	3.43893	34.092	1.61635e-08	ENSG00000066294	CD84	7.31044e-06	IL6
-4.21679	3.99729	34.0719	1.63149e-08	ENSG00000176788	BASP1	7.35374e-06	GDM
-0.122494	7.21285	33.8	1.69995e-08	ENSG00000134755	DSC2	7.63626e-06	IL6
0.236068	8.22	33.7878	1.71267e-08	ENSG00000109475	RPL34	7.66729e-06	insulin
0.665445	3.56561	33.855	1.79948e-08	ENSG00000118257	NRP2	8.02873e-06	IL6
-0.519168	5.65697	33.6556	1.81599e-08	ENSG00000106683	LIMK1	8.07511e-06	glucose
0.294508	4.179	33.7161	1.83465e-08	ENSG00000106546	AHR	8.13071e-06	IL6
0.139565	6.04148	33.6031	1.8602e-08	ENSG00000101109	STK4	8.21637e-06	IL6
0.271338	3.19878	33.4898	1.95924e-08	ENSG00000262246	CORO7	8.62495e-06	IL6
0.255682	6.39116	33.6308	1.99201e-08	ENSG00000164733	CTSB	8.74011e-06	IL6
0.203236	6.1808	33.4189	2.02387e-08	ENSG00000188612	SUMO2	8.85049e-06	insulin
0.717926	3.3923	33.5529	2.06321e-08	ENSG00000146070	PLA2G7	8.99274e-06	IL6
0.216717	7.00252	33.4905	2.12343e-08	ENSG00000132510	KDM6B	9.22476e-06	IL6
-0.447423	5.27263	33.2182	2.21884e-08	ENSG00000127445	PIN1	9.60763e-06	glucose
0.513709	2.19459	33.0046	2.44725e-08	ENSG00000134369	NAV1	1.05621e-05	IL6
-0.399592	8.63792	32.9891	2.46478e-08	ENSG00000181163	NPM1	1.06031e-05	glucose
-0.520539	5.92062	32.7176	2.7919e-08	ENSG00000106484	MEST	1.19713e-05	glucose
0.171358	5.61317	32.7969	2.80213e-08	ENSG00000198355	PIM3	1.19762e-05	IL6
0.243996	6.56673	32.6168	2.92424e-08	ENSG00000118181	RPS25	1.24578e-05	insulin
0.238589	7.16406	32.5935	2.95575e-08	ENSG00000122026	RPL21	1.25516e-05	insulin
-0.105377	6.96049	32.567	2.99204e-08	ENSG00000196782	MAML3	1.2665e-05	IL6
-0.390116	6.35195	32.521	3.05598e-08	ENSG00000185236	RAB11B	1.28835e-05	glucose
-2.39963	2.60994	32.5159	3.06317e-08	ENSG00000187607	ZNF286A	1.28835e-05	GDM
0.160006	6.8148	32.407	3.39041e-08	ENSG00000002549	LAP3	1.42145e-05	IL6
-0.592602	7.65679	32.3426	3.53222e-08	ENSG00000205542	TMSB4X	1.47622e-05	glucose
-0.387782	8.3846	32.1768	3.58024e-08	ENSG00000163931	TKT	1.49157e-05	glucose
-0.149028	6.4848	32.2219	3.61149e-08	ENSG00000243156	MICAL3	1.49986e-05	IL6
3.26893	1.02821	32.0868	3.73188e-08	ENSG00000034533	ASTE1	1.545e-05	GDM
0.210609	10.5789	32.0763	3.74991e-08	ENSG00000196531	NACA	1.54761e-05	insulin
0.208363	8.22143	32.0336	3.82431e-08	ENSG00000171863	RPS7	1.5734e-05	insulin
-0.312508	8.47937	31.9883	3.90512e-08	ENSG00000213639	PPP1CB	1.60166e-05	glucose
0.205995	10.2991	31.9791	3.92168e-08	ENSG00000122406	RPL5	1.60347e-05	insulin
0.154359	8.75199	32.0761	4.01281e-08	ENSG00000123689	G0S2	1.63567e-05	IL6
0.108969	6.85792	31.9174	4.03482e-08	ENSG00000168036	CTNNB1	1.63958e-05	IL6
0.217721	6.86599	31.8831	4.09905e-08	ENSG00000110700	RPS13	1.6592e-05	insulin
0.236627	5.96313	31.8782	4.10824e-08	ENSG00000135390	ATP5G2	1.6592e-05	insulin
0.427223	2.86702	31.9036	4.21273e-08	ENSG00000179388	EGR3	1.69621e-05	IL6
0.170884	6.008	31.9237	4.26103e-08	ENSG00000059728	MXD1	1.71045e-05	IL6
-0.36331	7.25413	31.656	4.55165e-08	ENSG00000198740	ZNF652	1.82157e-05	glucose
0.154858	5.22596	31.6271	4.61267e-08	ENSG00000075151	EIF4G3	1.84041e-05	IL6
0.187655	7.22094	31.612	4.64497e-08	ENSG00000145741	BTF3	1.84772e-05	insulin
-0.344147	6.83326	31.5852	4.70277e-08	ENSG00000139083	ETV6	1.86509e-05	glucose
0.425033	4.29701	31.7126	4.7676e-08	ENSG00000135596	MICAL1	1.88514e-05	IL6
-3.25241	5.91209	31.6366	4.9409e-08	ENSG00000169554	ZEB2	1.94783e-05	GDM
-4.71585	1.96745	31.3566	5.30953e-08	ENSG00000122547	EEPD1	2.08693e-05	GDM
0.596539	2.30335	31.2714	5.51534e-08	ENSG00000071242	RPS6KA2	2.16139e-05	IL6
0.394873	10.5522	31.1544	5.73833e-08	ENSG00000175445	LPL	2.24068e-05	glucose
-0.581387	6.49015	31.2454	5.76357e-08	ENSG00000092621	PHGDH	2.24068e-05	glucose
-0.381168	5.98692	31.143	5.76856e-08	ENSG00000184787	UBE2G2	2.24068e-05	glucose
-4.79836	3.56561	31.2167	5.98535e-08	ENSG00000118257	NRP2	2.31807e-05	GDM
0.171415	7.51226	31.0241	6.09482e-08	ENSG00000147677	EIF3H	2.35327e-05	insulin
0.190415	8.75049	31.018	6.11188e-08	ENSG00000188846	RPL14	2.35327e-05	insulin
-4.5464	3.08222	31.1045	6.2707e-08	ENSG00000100055	CYTH4	2.4074e-05	GDM
-0.334725	7.32998	30.9315	6.36158e-08	ENSG00000097033	SH3GLB1	2.43521e-05	glucose
0.647121	2.15974	30.9607	6.49843e-08	ENSG00000035862	TIMP2	2.48041e-05	IL6
0.235071	4.26918	30.8444	6.62311e-08	ENSG00000153317	ASAP1	2.52071e-05	IL6
0.651446	6.73546	30.9444	6.69684e-08	ENSG00000145623	OSMR	2.54145e-05	glucose
0.242816	4.32858	30.8247	6.79343e-08	ENSG00000089639	GMIP	2.57072e-05	IL6
-0.120568	6.45139	30.7512	6.9153e-08	ENSG00000205336	ADGRG1	2.60936e-05	IL6
1.90624	2.61768	30.7444	6.93722e-08	ENSG00000258427	RBM8B	2.61017e-05	GDM
-0.134323	7.71615	30.8066	6.98089e-08	ENSG00000196781	TLE1	2.61914e-05	IL6
0.581186	2.28379	30.7356	7.17191e-08	ENSG00000204472	AIF1	2.68319e-05	IL6
0.219498	3.74259	30.6063	7.39535e-08	ENSG00000178927	C17orf62	2.75897e-05	IL6
-0.180759	4.39544	30.5924	7.44326e-08	ENSG00000141579	ZNF750	2.76902e-05	IL6
0.719237	2.8098	30.8409	7.4671e-08	ENSG00000114013	CD86	2.77009e-05	IL6
0.113624	6.83292	30.5509	7.58798e-08	ENSG00000130429	ARPC1B	2.80704e-05	IL6
0.127458	6.32446	30.5306	7.65948e-08	ENSG00000119321	FKBP15	2.82244e-05	IL6
0.201489	6.80538	30.527	7.67233e-08	ENSG00000156467	UQCRB	2.82244e-05	insulin
-0.188051	6.63748	30.643	7.7489e-08	ENSG00000065361	ERBB3	2.84268e-05	IL6
0.141706	4.94258	30.422	8.05534e-08	ENSG00000196396	PTPN1	2.94146e-05	IL6
-0.892198	8.24612	30.5682	8.06269e-08	ENSG00000171346	KRT15	2.94146e-05	glucose
-0.351572	6.22094	30.3491	8.33231e-08	ENSG00000100029	PES1	3.03145e-05	glucose
0.473729	2.54923	30.3537	8.41889e-08	ENSG00000107736	CDH23	3.05453e-05	IL6
0.228114	7.80671	30.294	8.58181e-08	ENSG00000145592	RPL37	3.10511e-05	insulin
0.571077	2.35227	30.312	8.78361e-08	ENSG00000125089	SH3TC1	3.16944e-05	IL6
0.199104	7.41639	30.1996	8.93074e-08	ENSG00000116251	RPL22	3.21375e-05	insulin
0.200404	5.06167	30.2372	8.97079e-08	ENSG00000115935	WIPF1	3.21939e-05	IL6
0.453841	2.76715	30.1523	9.19461e-08	ENSG00000172243	CLEC7A	3.28302e-05	IL6
0.305486	4.51478	30.2692	9.19779e-08	ENSG00000007237	GAS7	3.28302e-05	IL6
-0.45135	7.36294	30.1505	9.24474e-08	ENSG00000008441	NFIX	3.29088e-05	glucose
0.15971	7.53693	30.108	9.319e-08	ENSG00000171490	RSL1D1	3.30839e-05	insulin
-0.399392	8.9906	30.0803	9.43965e-08	ENSG00000187514	PTMA	3.34224e-05	glucose
0.160679	5.49608	30.0592	9.57133e-08	ENSG00000159128	IFNGR2	3.37981e-05	IL6
-0.147824	5.16051	30.0331	9.64854e-08	ENSG00000103978	TMEM87A	3.39798e-05	IL6
0.488939	7.91722	30.0778	9.7362e-08	ENSG00000176194	CIDEA	3.41974e-05	glucose
-0.873995	5.02339	29.9726	1.0532e-07	ENSG00000188505	NCCRP1	3.68517e-05	glucose
0.281669	5.24635	29.8373	1.05681e-07	ENSG00000175768	TOMM5	3.68517e-05	insulin
-0.526625	6.57345	29.8876	1.06122e-07	ENSG00000158710	TAGLN2	3.68517e-05	glucose
-0.289492	7.34714	29.8264	1.06214e-07	ENSG00000160075	SSU72	3.68517e-05	glucose
-0.353384	7.78754	29.8244	1.06314e-07	ENSG00000130741	EIF2S3	3.68517e-05	glucose
0.480431	3.91595	29.9549	1.06724e-07	ENSG00000133106	EPSTI1	3.68597e-05	IL6
-0.946025	4.01983	29.8213	1.06895e-07	ENSG00000139926	FRMD6	3.68597e-05	glucose
0.619652	1.96745	29.8264	1.07763e-07	ENSG00000122547	EEPD1	3.70621e-05	IL6
0.222833	7.948	29.7799	1.08813e-07	ENSG00000204196	RPL12P16	3.73259e-05	insulin
0.332498	3.39236	29.7209	1.11556e-07	ENSG00000163297	ANTXR2	3.81676e-05	IL6
0.482125	3.01967	29.7901	1.12944e-07	ENSG00000068650	ATP11A	3.85429e-05	IL6
0.219101	4.19694	29.6551	1.15023e-07	ENSG00000021355	SERPINB1	3.91421e-05	IL6
-0.547166	5.29167	29.6501	1.15293e-07	ENSG00000110002	VWA5A	3.91421e-05	glucose
2.88349	1.80625	29.6298	1.16389e-07	ENSG00000204519	ZNF551	3.94128e-05	GDM
0.608241	6.07814	29.5075	1.23205e-07	ENSG00000109670	FBXW7	4.16142e-05	GDM
0.231924	4.18011	29.4883	1.24311e-07	ENSG00000119397	CNTRL	4.18808e-05	IL6
0.425485	2.516	29.4354	1.27413e-07	ENSG00000186088	GSAP	4.28165e-05	IL6
0.214825	8.96634	29.4114	1.28846e-07	ENSG00000265681	RPL17	4.31882e-05	insulin
-0.4187	6.57206	29.3714	1.31268e-07	ENSG00000131653	TRAF7	4.38888e-05	glucose
0.614995	2.08922	29.303	1.38608e-07	ENSG00000151702	FLI1	4.61594e-05	IL6
-0.390273	7.42644	29.2523	1.38758e-07	ENSG00000184640	2024-09-09	4.61594e-05	glucose
0.608833	5.04666	29.096	1.49247e-07	ENSG00000128590	DNAJB9	4.95237e-05	glucose
0.268877	4.76816	29.1233	1.55378e-07	ENSG00000119922	IFIT2	5.14289e-05	IL6
0.229856	7.59858	29.0035	1.57522e-07	ENSG00000198242	RPL23A	5.20083e-05	insulin
0.810904	5.80913	28.9647	1.5868e-07	ENSG00000102189	EEA1	5.22599e-05	GDM
-0.317435	7.53909	28.9127	1.62572e-07	ENSG00000151893	CACUL1	5.34086e-05	glucose
0.206903	8.9906	28.8905	1.6427e-07	ENSG00000187514	PTMA	5.38323e-05	insulin
0.213548	8.74438	28.8537	1.67116e-07	ENSG00000147604	RPL7	5.46297e-05	insulin
-0.482697	6.53444	28.8455	1.69733e-07	ENSG00000171444	MCC	5.53479e-05	glucose
-5.87809	3.93137	28.9243	1.72079e-07	ENSG00000108691	CCL2	5.59749e-05	GDM
0.466948	3.19299	28.849	1.76186e-07	ENSG00000100599	RIN3	5.717e-05	IL6
0.158411	7.22078	28.7268	1.77316e-07	ENSG00000143420	ENSA	5.73956e-05	insulin
-0.296416	10.2859	28.6636	1.82633e-07	ENSG00000150593	PDCD4	5.89722e-05	glucose
0.206783	8.41849	28.6382	1.84814e-07	ENSG00000197958	RPL12	5.95297e-05	insulin
-0.38051	8.88411	28.633	1.85261e-07	ENSG00000117115	PADI2	5.95297e-05	glucose
0.563308	3.33011	28.725	1.88356e-07	ENSG00000115232	ITGA4	6.03771e-05	IL6
0.146069	7.40698	28.5596	1.91726e-07	ENSG00000109332	UBE2D3	6.13085e-05	insulin
-0.139451	5.27239	28.5345	1.93993e-07	ENSG00000110721	CHKA	6.18839e-05	IL6
-1.90288	1.35048	28.5293	1.94468e-07	ENSG00000223960	AC009948.5	6.1886e-05	glucose
0.208311	4.20198	28.5227	1.95065e-07	ENSG00000131323	TRAF3	6.19265e-05	IL6
-0.36224	6.31949	28.5008	1.97071e-07	ENSG00000060749	QSER1	6.23519e-05	glucose
-0.657917	8.71466	28.6256	1.97349e-07	ENSG00000151365	THRSP	6.23519e-05	glucose
0.382873	3.15648	28.519	2.00222e-07	ENSG00000140859	KIFC3	6.31087e-05	IL6
0.506621	1.95463	28.3953	2.07712e-07	ENSG00000139970	RTN1	6.53136e-05	IL6
-0.37325	5.73065	28.359	2.1059e-07	ENSG00000117505	DR1	6.60611e-05	glucose
-0.340493	7.25553	28.3214	2.14326e-07	ENSG00000189403	HMGB1	6.70738e-05	glucose
0.759448	5.05952	28.3053	2.15948e-07	ENSG00000157625	TAB3	6.73254e-05	GDM
0.226759	7.22696	28.3134	2.16149e-07	ENSG00000177954	RPS27	6.73254e-05	insulin
0.987238	4.81773	28.4015	2.1761e-07	ENSG00000132561	MATN2	6.76209e-05	glucose
0.172636	4.91891	28.2822	2.18292e-07	ENSG00000100731	PCNX1	6.76737e-05	IL6
-0.55405	4.65283	28.2687	2.19678e-07	ENSG00000158042	MRPL17	6.79438e-05	glucose
-0.464304	5.82507	28.2521	2.21391e-07	ENSG00000159399	HK2	6.83135e-05	glucose
0.196468	7.85684	28.2217	2.24564e-07	ENSG00000105193	RPS16	6.91312e-05	insulin
-0.839988	4.0899	28.2058	2.27315e-07	ENSG00000106785	TRIM14	6.98152e-05	glucose
0.216467	9.09558	28.1881	2.28849e-07	ENSG00000138326	RPS24	7.01233e-05	insulin
0.593144	6.26225	28.2209	2.3359e-07	ENSG00000138448	ITGAV	7.14103e-05	glucose
-2.86575	4.16797	28.2572	2.34216e-07	ENSG00000052795	FNIP2	7.14363e-05	GDM
0.578171	2.65723	28.1954	2.36739e-07	ENSG00000172578	KLHL6	7.20394e-05	IL6
-0.106287	7.66634	28.0955	2.3824e-07	ENSG00000100146	SOX10	7.23296e-05	IL6
-0.329084	8.01407	28.0758	2.40444e-07	ENSG00000162433	AK4	7.28315e-05	glucose
0.265993	3.63115	28.0686	2.41261e-07	ENSG00000104312	RIPK2	7.29115e-05	IL6
-0.370391	7.62387	28.0389	2.44639e-07	ENSG00000143321	HDGF	7.37638e-05	glucose
-4.25044	1.38243	28.012	2.47747e-07	ENSG00000123095	BHLHE41	7.45306e-05	GDM
0.173479	4.896	28.003	2.48795e-07	ENSG00000163625	WDFY3	7.46758e-05	IL6
2.57118	2.38805	27.9646	2.53314e-07	ENSG00000114268	PFKFB4	7.58598e-05	GDM
0.236908	3.55433	27.9446	2.55702e-07	ENSG00000213928	IRF9	7.64016e-05	IL6
0.186055	9.13123	27.9247	2.5809e-07	ENSG00000196205	EEF1A1P5	7.69412e-05	insulin
0.524338	2.38552	27.9334	2.63501e-07	ENSG00000074370	ATP2A3	7.83772e-05	IL6
0.85276	5.14795	27.9587	2.65397e-07	ENSG00000188211	NCR3LG1	7.87639e-05	glucose
-0.170915	6.24676	27.9125	2.72588e-07	ENSG00000173848	NET1	8.07166e-05	IL6
-0.624094	4.96513	27.7983	2.73858e-07	ENSG00000188487	INSC	8.08868e-05	glucose
-0.293119	7.20304	27.7941	2.74388e-07	ENSG00000213585	VDAC1	8.08868e-05	glucose
-0.237604	7.91722	27.8288	2.77037e-07	ENSG00000176194	CIDEA	8.14859e-05	insulin
-0.140359	5.47326	27.7559	2.79356e-07	ENSG00000141449	GREB1L	8.19854e-05	IL6
-0.111441	7.15546	27.7496	2.80187e-07	ENSG00000076826	CAMSAP3	8.20469e-05	IL6
0.253129	7.52007	27.7316	2.90404e-07	ENSG00000100644	HIF1A	8.48507e-05	insulin
-0.22723	9.77195	27.6895	2.94757e-07	ENSG00000076555	ACACB	8.59325e-05	insulin
-0.107351	6.73106	27.6239	2.97205e-07	ENSG00000196187	TMEM63A	8.64552e-05	IL6
0.55148	2.57224	27.713	2.98855e-07	ENSG00000137265	IRF4	8.67442e-05	IL6
0.374652	2.77081	27.6055	2.99787e-07	ENSG00000152229	PSTPIP2	8.68237e-05	IL6
-0.772376	4.79376	27.5855	3.09131e-07	ENSG00000129116	PALLD	8.93341e-05	glucose
-0.304264	7.81603	27.4641	3.20375e-07	ENSG00000100353	EIF3D	9.23814e-05	glucose
-0.603558	4.57236	27.4585	3.21214e-07	ENSG00000123836	PFKFB2	9.24214e-05	glucose
0.175933	9.60063	27.4173	3.27493e-07	ENSG00000204628	RACK1	9.40231e-05	insulin
0.479248	7.03219	27.428	3.31423e-07	ENSG00000118777	ABCG2	9.49452e-05	glucose
0.2537	5.65697	27.3422	3.39248e-07	ENSG00000106683	LIMK1	9.69764e-05	insulin
0.114717	6.1898	27.3241	3.42146e-07	ENSG00000116786	PLEKHM2	9.75938e-05	IL6
2.99117	1.08281	27.2644	3.5189e-07	ENSG00000178878	APOLD1	0.000100157	GDM
0.115487	6.76575	27.2463	3.54897e-07	ENSG00000129003	VPS13C	0.000100795	IL6
0.510532	2.30407	27.2637	3.59052e-07	ENSG00000090104	RGS1	0.000101757	IL6
0.491409	2.95388	27.3136	3.60697e-07	ENSG00000162654	GBP4	0.000102004	IL6
0.469683	3.01666	27.2654	3.67213e-07	ENSG00000147010	SH3KBP1	0.000103625	IL6
-0.505075	7.51393	27.2536	3.68716e-07	ENSG00000131771	PPP1R1B	0.000103827	glucose
0.234126	6.86106	27.1553	3.71653e-07	ENSG00000167232	ZNF91	0.000104431	insulin
0.230499	3.86378	27.0985	3.80445e-07	ENSG00000214176	PLEKHM1P1	0.000106675	IL6
0.187694	8.00247	27.0852	3.82834e-07	ENSG00000114391	RPL24	0.000107117	insulin
0.475023	2.33979	27.0216	3.98508e-07	ENSG00000054967	RELT	0.000111267	IL6
0.216998	4.03208	26.952	4.07607e-07	ENSG00000153310	FAM49B	0.000113351	IL6
-0.130722	6.46176	26.9695	4.07689e-07	ENSG00000171105	INSR	0.000113351	IL6
-3.15477	2.02864	26.9127	4.15214e-07	ENSG00000171365	CLCN5	0.000115104	GDM
0.197456	4.96468	26.9695	4.15735e-07	ENSG00000108819	PPP1R9B	0.000115104	IL6
0.169406	5.15839	26.8287	4.31973e-07	ENSG00000138496	PARP9	0.000119349	IL6
-0.382006	6.72421	26.8186	4.34035e-07	ENSG00000088986	DYNLL1	0.000119669	glucose
-0.139944	4.69789	26.8134	4.35101e-07	ENSG00000108375	RNF43	0.000119713	IL6
0.505617	3.68488	26.7653	4.69314e-07	ENSG00000093072	CECR1	0.000128857	IL6
-0.341129	7.18694	26.5969	4.8186e-07	ENSG00000078114	NEBL	0.000132028	glucose
-0.371957	5.9483	26.5362	4.95838e-07	ENSG00000143157	POGK	0.000135576	glucose
-0.14714	6.6856	26.5293	4.99569e-07	ENSG00000163644	PPM1K	0.000136314	volume
0.437578	2.50004	26.4983	5.05043e-07	ENSG00000110031	LPXN	0.000137524	IL6
0.131303	5.33773	26.4791	5.0938e-07	ENSG00000108179	PPIF	0.00013822	IL6
-0.377316	5.81758	26.4741	5.10594e-07	ENSG00000122203	KIAA1191	0.00013822	glucose
0.421588	8.272	26.4968	5.10741e-07	ENSG00000171243	SOSTDC1	0.00013822	glucose
-0.171598	6.59099	26.4626	5.13379e-07	ENSG00000182934	SRPRA	0.00013865	insulin
-0.584945	4.73479	26.4349	5.20134e-07	ENSG00000166012	TAF1D	0.000140188	glucose
-0.135809	5.94391	26.2945	5.5625e-07	ENSG00000117394	SLC2A1	0.000149617	IL6
0.430769	2.97675	26.2924	5.70215e-07	ENSG00000128422	KRT17	0.000153061	IL6
0.472009	2.90786	26.2816	5.72197e-07	ENSG00000065413	ANKRD44	0.000153281	IL6
0.149342	8.91553	26.1848	5.8532e-07	ENSG00000125868	DSTN	0.000156479	insulin
0.189757	8.01129	26.1692	5.8966e-07	ENSG00000143947	RPS27A	0.000157321	insulin
0.207952	7.16306	26.1516	5.94589e-07	ENSG00000164346	NSA2	0.000158317	insulin
-0.324536	8.43049	26.1221	6.02939e-07	ENSG00000168028	RPSA	0.000160217	glucose
0.0991295	5.8647	26.0748	6.16565e-07	ENSG00000089351	GRAMD1A	0.000163509	IL6
0.136281	6.4799	26.0702	6.33244e-07	ENSG00000118515	SGK1	0.000167595	IL6
0.379829	7.86339	25.9896	6.41912e-07	ENSG00000171302	CANT1	0.000169549	glucose
-0.438471	5.90019	25.9762	6.45977e-07	ENSG00000163840	DTX3L	0.000170283	glucose
0.308677	4.78108	25.9424	6.56404e-07	ENSG00000198839	ZNF277	0.000172686	insulin
0.113823	5.71965	25.9033	6.6866e-07	ENSG00000178719	GRINA	0.000175561	IL6
0.406209	2.98747	25.9503	6.71094e-07	ENSG00000176438	SYNE3	0.000175851	IL6
-4.43385	2.91419	25.9867	6.73544e-07	ENSG00000182022	CHST15	0.000176143	GDM
-0.30136	10.0808	25.8725	6.78476e-07	ENSG00000174444	RPL4	0.000177082	glucose
-3.18655	5.4591	25.973	6.80988e-07	ENSG00000135047	CTSL	0.000177387	GDM
0.15558	8.32485	25.8533	6.8464e-07	ENSG00000118680	MYL12B	0.000177988	insulin
-0.478752	5.53876	25.8451	6.87319e-07	ENSG00000116649	SRM	0.000178333	glucose
-0.325317	7.76168	25.8343	6.90855e-07	ENSG00000163468	CCT3	0.000178624	glucose
0.65325	5.90452	25.8316	6.91727e-07	ENSG00000107104	KANK1	0.000178624	GDM
-1.70832	3.53069	25.8292	6.92498e-07	ENSG00000120833	SOCS2	0.000178624	GDM
0.571843	2.18605	25.8708	6.9642e-07	ENSG00000113532	ST8SIA4	0.000179285	IL6
0.232413	7.24962	25.7788	7.21282e-07	ENSG00000163191	S100A11	0.000185324	insulin
-0.615753	5.35112	25.7427	7.37399e-07	ENSG00000115963	RND3	0.000189098	glucose
-2.07736	2.50765	25.6852	7.4137e-07	ENSG00000164296	TIGD6	0.000189748	GDM
0.184281	5.61768	25.7366	7.52755e-07	ENSG00000004399	PLXND1	0.000192289	IL6
0.20315	6.81252	25.6147	7.66554e-07	ENSG00000171858	RPS21	0.000195436	insulin
0.193499	7.91562	25.6032	7.7073e-07	ENSG00000071082	RPL31	0.000196122	insulin
0.284171	4.05801	25.6371	7.83967e-07	ENSG00000177663	IL17RA	0.000198808	IL6
0.461729	2.65995	25.6171	7.84296e-07	ENSG00000175567	UCP2	0.000198808	IL6
0.207224	8.14291	25.536	7.98888e-07	ENSG00000144713	RPL32	0.000201372	insulin
0.175728	8.02109	25.5258	7.99506e-07	ENSG00000198755	RPL10A	0.000201372	insulin
-3.66787	3.04327	25.6175	8.00309e-07	ENSG00000076641	PAG1	0.000201372	GDM
0.368077	3.92211	25.6228	8.0051e-07	ENSG00000185477	GPRIN3	0.000201372	IL6
0.344297	3.45815	25.4801	8.28838e-07	ENSG00000261371	PECAM1	0.000208101	IL6
0.200087	8.06086	25.4277	8.37576e-07	ENSG00000197756	RPL37A	0.000209896	insulin
0.389496	3.00795	25.4152	8.50427e-07	ENSG00000161642	ZNF385A	0.000212713	IL6
0.181946	7.96578	25.391	8.52293e-07	ENSG00000243678	NME2	0.000212777	insulin
-0.310608	7.19996	25.3466	8.70409e-07	ENSG00000112335	SNX3	0.00021689	glucose
0.934498	4.7274	25.4179	8.74727e-07	ENSG00000127954	STEAP4	0.000217555	glucose
0.10024	6.58927	25.3304	8.77113e-07	ENSG00000120063	GNA13	0.000217738	IL6
0.136884	8.1424	25.298	8.90733e-07	ENSG00000172757	CFL1	0.000220705	insulin
-0.162242	7.0394	25.3708	8.99666e-07	ENSG00000081479	LRP2	0.0002225	IL6
0.401902	1.97527	25.2443	9.1371e-07	ENSG00000213654	GPSM3	0.000225551	IL6
-3.17935	1.43332	25.2039	9.31367e-07	ENSG00000172159	FRMD3	0.000228828	GDM
0.521432	5.54907	25.2038	9.31423e-07	ENSG00000154153	FAM134B	0.000228828	glucose
0.179299	8.82558	25.2021	9.32182e-07	ENSG00000008988	RPS20	0.000228828	insulin
0.593324	4.25078	25.2798	9.43352e-07	ENSG00000038945	MSR1	0.000231141	IL6
0.20294	5.52969	25.1705	9.46251e-07	ENSG00000165416	SUGT1	0.000231414	insulin
-0.100491	6.98317	25.1667	9.47974e-07	ENSG00000197892	KIF13B	0.000231414	IL6
0.229699	5.60607	25.135	9.62354e-07	ENSG00000174021	GNG5	0.000234491	insulin
-0.128561	5.64489	25.1239	9.67428e-07	ENSG00000148341	SH3GLB2	0.000235294	IL6
0.560204	2.45344	25.16	9.85204e-07	ENSG00000077420	APBB1IP	0.000238836	IL6
0.505295	2.0668	25.0857	9.8561e-07	ENSG00000136048	DRAM1	0.000238836	IL6
0.386945	12.1427	25.0786	9.88482e-07	ENSG00000126545	CSN1S1	0.000239093	glucose
0.162671	7.32998	25.0664	9.94236e-07	ENSG00000097033	SH3GLB1	0.000239493	insulin
-0.292175	7.55879	25.0638	9.95432e-07	ENSG00000108349	CASC3	0.000239493	glucose
-0.321383	9.60063	25.0617	9.96462e-07	ENSG00000204628	RACK1	0.000239493	glucose
0.283506	3.46085	25.0597	9.97387e-07	ENSG00000068024	HDAC4	0.000239493	IL6
0.421115	2.22319	25.0406	1.00645e-06	ENSG00000147202	DIAPH2	0.000241231	IL6
0.310129	4.22487	25.0662	1.03911e-06	ENSG00000138670	RASGEF1B	0.000248607	IL6
-3.5458	3.17107	25.0162	1.06234e-06	ENSG00000074416	MGLL	0.000253641	GDM
0.798243	4.71862	24.9874	1.06399e-06	ENSG00000138744	NAAA	0.000253641	glucose
-0.340059	7.44955	24.9188	1.06643e-06	ENSG00000154380	ENAH	0.000253764	glucose
-0.36826	6.86599	24.8991	1.07646e-06	ENSG00000110700	RPS13	0.000255574	glucose
-0.301712	7.81653	24.8944	1.07888e-06	ENSG00000002834	LASP1	0.000255574	glucose
0.234339	5.36304	24.9902	1.07984e-06	ENSG00000173559	NABP1	0.000255574	IL6
0.100476	5.95632	24.8343	1.11014e-06	ENSG00000257923	CUX1	0.000262276	IL6
0.190013	6.67048	24.8292	1.11282e-06	ENSG00000099624	ATP5D	0.000262439	insulin
-0.949831	4.04951	24.8177	1.11895e-06	ENSG00000132570	PCBD2	0.000263017	GDM
-0.542215	6.02568	24.8171	1.11926e-06	ENSG00000120948	TARDBP	0.000263017	GDM
0.310405	4.18179	24.9033	1.12282e-06	ENSG00000168010	ATG16L2	0.000263385	IL6
-0.272066	8.5074	24.757	1.1517e-06	ENSG00000104447	TRPS1	0.000269303	glucose
-2.50978	2.29143	24.7563	1.15212e-06	ENSG00000179476	C14orf28	0.000269303	GDM
0.791787	4.98563	24.7449	1.15837e-06	ENSG00000121350	PYROXD1	0.000270285	GDM
-0.307386	9.0809	24.741	1.16053e-06	ENSG00000126878	AIF1L	0.000270312	glucose
0.271228	5.97406	24.7662	1.16345e-06	ENSG00000167088	SNRPD1	0.000270514	insulin
-0.251658	8.64888	24.7252	1.16928e-06	ENSG00000119318	RAD23B	0.000271392	glucose
-0.187321	4.72839	24.7218	1.18071e-06	ENSG00000035664	DAPK2	0.000273564	IL6
0.648597	6.31804	24.7713	1.193e-06	ENSG00000075651	PLD1	0.000275927	glucose
0.683205	7.93407	24.7389	1.21718e-06	ENSG00000053747	LAMA3	0.000281027	glucose
0.155466	5.29308	24.6447	1.22927e-06	ENSG00000116584	ARHGEF2	0.000283323	IL6
0.479417	1.86162	24.6293	1.23548e-06	ENSG00000176170	SPHK1	0.000284259	IL6
0.1716	11.5631	24.5474	1.27249e-06	ENSG00000070756	PABPC1	0.000292265	insulin
-0.0943152	7.85722	24.5096	1.2956e-06	ENSG00000171603	CLSTN1	0.000297057	IL6
-0.295831	8.57291	24.49	1.30778e-06	ENSG00000187109	NAP1L1	0.00029933	glucose
-0.340134	10.5136	24.4807	1.31355e-06	ENSG00000089157	RPLP0	0.00030013	glucose
-0.154702	6.83678	24.4965	1.33262e-06	ENSG00000185963	BICD2	0.000303838	volume
0.164674	9.1427	24.4477	1.33438e-06	ENSG00000128272	ATF4	0.000303838	insulin
-0.615864	6.66209	24.5212	1.34582e-06	ENSG00000104332	SFRP1	0.000305916	glucose
-0.505491	5.20376	24.3875	1.37319e-06	ENSG00000182795	C1orf116	0.00031116	glucose
-0.291294	4.54141	24.4772	1.3736e-06	ENSG00000164171	ITGA2	0.00031116	IL6
0.416781	2.3372	24.3835	1.37626e-06	ENSG00000167995	BEST1	0.000311228	IL6
0.197459	7.59271	24.3651	1.38794e-06	ENSG00000230629	RPS23P8	0.000313333	insulin
-0.218771	4.88824	24.4336	1.39461e-06	ENSG00000115112	TFCP2L1	0.000314301	IL6
-3.67713	2.0668	24.3478	1.40005e-06	ENSG00000136048	DRAM1	0.000314989	GDM
0.442356	1.49083	24.3355	1.40764e-06	ENSG00000102781	KATNAL1	0.000316158	IL6
0.189571	5.83023	24.4122	1.4138e-06	ENSG00000204287	HLA-DRA	0.000317002	IL6
0.2366	3.28301	24.3138	1.42227e-06	ENSG00000169136	ATF5	0.000317874	IL6
0.256007	5.40603	24.3135	1.4225e-06	ENSG00000185088	RPS27L	0.000317874	insulin
-0.310017	5.96297	24.2991	1.43231e-06	ENSG00000180957	PITPNB	0.000319525	glucose
0.535702	5.92822	24.3241	1.43535e-06	ENSG00000109929	SC5D	0.000319664	glucose
-3.07319	1.78143	24.2911	1.43778e-06	ENSG00000155542	SETD9	0.000319667	GDM
0.163812	6.56917	24.2834	1.44308e-06	ENSG00000140264	SERF2	0.000320305	insulin
-0.179951	5.34352	24.2367	1.47556e-06	ENSG00000276043	UHRF1	0.000326965	volume
0.499958	2.46256	24.2808	1.48506e-06	ENSG00000171522	PTGER4	0.000328146	IL6
0.144769	4.75801	24.2221	1.48586e-06	ENSG00000143322	ABL2	0.000328146	IL6
0.248253	9.11706	24.2837	1.49282e-06	ENSG00000170421	KRT8	0.000329133	insulin
0.15436	9.67956	24.206	1.4973e-06	ENSG00000161016	RPL8	0.00032957	insulin
0.191418	6.85901	24.1744	1.52003e-06	ENSG00000187840	EIF4EBP1	0.000334016	insulin
0.205209	5.28793	24.155	1.53419e-06	ENSG00000170860	LSM3	0.00033647	insulin
2.86872	1.40651	24.1521	1.53629e-06	ENSG00000205643	CDPF1	0.00033647	GDM
-1.30056	3.58956	24.2065	1.54306e-06	ENSG00000155792	DEPTOR	0.000337395	glucose
0.401984	9.00425	24.1567	1.554e-06	ENSG00000157613	CREB3L1	0.000339225	glucose
-0.327156	9.13123	24.0976	1.57675e-06	ENSG00000196205	EEF1A1P5	0.000343187	glucose
-3.8199	4.69245	24.1912	1.57735e-06	ENSG00000120708	TGFBI	0.000343187	GDM
-3.70676	1.0249	24.0931	1.58013e-06	ENSG00000186205	2024-03-01	0.000343225	GDM
0.305584	8.00535	24.0849	1.58638e-06	ENSG00000091317	CMTM6	0.000343472	glucose
-0.32891	6.71538	24.0847	1.58647e-06	ENSG00000180817	PPA1	0.000343472	glucose
0.178082	6.21685	24.0537	1.61014e-06	ENSG00000112081	SRSF3	0.00034761	insulin
-0.087158	8.22255	24.0527	1.61093e-06	ENSG00000142599	RERE	0.00034761	IL6
0.246137	4.2588	24.0778	1.61347e-06	ENSG00000142089	IFITM3	0.00034761	IL6
0.352396	2.80837	24.0413	1.62002e-06	ENSG00000128340	RAC2	0.000348453	IL6
-0.197847	4.89331	24.0689	1.62584e-06	ENSG00000165272	AQP3	0.000349135	IL6
-3.28951	0.793306	24.008	1.64567e-06	ENSG00000265666	RARA-AS1	0.00035282	GDM
0.20973	4.00172	23.9828	1.66554e-06	ENSG00000106780	MEGF9	0.000356501	IL6
0.44787	5.45438	24.0686	1.66967e-06	ENSG00000198771	RCSD1	0.000356808	insulin
2.16989	1.464	23.9626	1.68169e-06	ENSG00000232112	TMA7	0.000358795	GDM
0.652058	6.73582	24.0481	1.68485e-06	ENSG00000154122	ANKH	0.00035889	glucose
0.335548	2.69055	23.9524	1.68995e-06	ENSG00000160991	ORAI2	0.000358995	IL6
0.1789	8.20194	23.9513	1.69078e-06	ENSG00000063177	RPL18	0.000358995	insulin
0.870647	4.43286	23.9455	1.69547e-06	ENSG00000006015	C19orf60	0.000359412	GDM
-0.209694	4.19213	23.9369	1.7025e-06	ENSG00000198753	PLXNB3	0.000360324	IL6
0.249925	6.94698	24.026	1.70579e-06	ENSG00000163220	S100A9	0.000360444	IL6
-4.06034	2.80454	23.9746	1.73055e-06	ENSG00000147251	DOCK11	0.000365091	GDM
-0.0912323	7.01359	23.8584	1.76753e-06	ENSG00000151276	MAGI1	0.000372298	IL6
-0.573909	5.46476	23.7939	1.85517e-06	ENSG00000159166	LAD1	0.000390135	glucose
-0.313512	6.46049	23.7245	1.88426e-06	ENSG00000065882	TBC1D1	0.000395623	glucose
0.153463	10.0808	23.7091	1.89823e-06	ENSG00000174444	RPL4	0.000397529	insulin
0.561817	2.15172	23.7583	1.89936e-06	ENSG00000110934	BIN2	0.000397529	IL6
0.128298	8.4924	23.6946	1.92485e-06	ENSG00000101265	RASSF2	0.000402227	parity
0.17812	6.19522	23.67	1.93405e-06	ENSG00000143727	ACP1	0.000402963	insulin
-0.541198	5.45765	23.6964	1.94031e-06	ENSG00000136848	DAB2IP	0.000402963	glucose
0.552647	2.32032	23.7284	1.9404e-06	ENSG00000175556	LONRF3	0.000402963	IL6
0.253448	5.11611	23.6629	1.94058e-06	ENSG00000226221	RPL26P19	0.000402963	insulin
0.177956	5.82755	23.6491	1.95342e-06	ENSG00000184900	SUMO3	0.000404993	insulin
-0.325061	5.82323	23.6385	1.96333e-06	ENSG00000171314	PGAM1	0.00040641	glucose
-0.336434	8.01129	23.5782	2.02077e-06	ENSG00000143947	RPS27A	0.000417646	glucose
0.170255	7.18684	23.5705	2.02825e-06	ENSG00000205581	HMGN1	0.000418536	insulin
0.425691	10.8654	23.5989	2.03836e-06	ENSG00000054938	CHRDL2	0.000419965	glucose
0.207668	4.9549	23.629	2.04177e-06	ENSG00000137193	PIM1	0.000420012	IL6
0.169353	7.25557	23.5391	2.05901e-06	ENSG00000119280	C1orf198	0.000422902	insulin
0.154091	8.28489	23.527	2.0709e-06	ENSG00000135486	HNRNPA1	0.000424683	insulin
0.155634	8.50516	23.4929	2.10495e-06	ENSG00000147403	RPL10	0.000430995	insulin
-0.37074	7.5958	23.4854	2.11357e-06	ENSG00000139998	RAB15	0.000432091	glucose
-0.0678333	9.2678	23.4806	2.11744e-06	ENSG00000147862	NFIB	0.000432212	IL6
0.242334	3.98888	23.4838	2.13428e-06	ENSG00000235568	NFAM1	0.000434978	IL6
-0.106404	7.90338	23.4036	2.20379e-06	ENSG00000128849	CGNL1	0.000448452	IL6
-3.20166	2.28037	23.3799	2.22202e-06	ENSG00000248323	LUCAT1	0.000451417	GDM
0.358037	3.00353	23.4127	2.22695e-06	ENSG00000166949	SMAD3	0.000451417	IL6
0.204206	6.09936	23.3735	2.22876e-06	ENSG00000120686	UFM1	0.000451417	insulin
0.956567	4.72627	23.446	2.23203e-06	ENSG00000184371	CSF1	0.000451417	glucose
0.15493	7.16426	23.3381	2.26695e-06	ENSG00000110958	PTGES3	0.000457334	insulin
-0.367748	6.79391	23.3369	2.26821e-06	ENSG00000132669	RIN2	0.000457334	glucose
-0.102227	6.32044	23.2339	2.38286e-06	ENSG00000105514	RAB3D	0.000479583	IL6
0.85215	4.34903	23.2314	2.38582e-06	ENSG00000068971	PPP2R5B	0.000479583	GDM
0.319467	4.2026	23.202	2.41963e-06	ENSG00000129235	TXNDC17	0.000485641	insulin
-0.152179	8.00535	23.1973	2.42506e-06	ENSG00000091317	CMTM6	0.000485991	insulin
0.597544	5.33984	23.2067	2.43281e-06	ENSG00000153956	CACNA2D1	0.000486805	glucose
0.172832	4.8701	23.1921	2.43915e-06	ENSG00000079819	EPB41L2	0.000487335	IL6
-0.0935077	7.4436	23.1775	2.44824e-06	ENSG00000160285	LSS	0.000488412	IL6
0.46204	5.44873	23.1609	2.4677e-06	ENSG00000109689	STIM2	0.000491553	glucose
-0.285182	7.81758	23.1428	2.48923e-06	ENSG00000169813	HNRNPF	0.000495095	glucose
-0.33456	10.5789	23.133	2.50093e-06	ENSG00000196531	NACA	0.000496036	glucose
0.427844	1.9859	23.1326	2.50148e-06	ENSG00000101307	SIRPB1	0.000496036	IL6
-0.538693	4.83622	23.1227	2.5133e-06	ENSG00000107902	LHPP	0.000497633	glucose
0.108445	6.16111	23.0921	2.55047e-06	ENSG00000112531	QKI	0.000504236	IL6
0.177757	6.38825	23.0542	2.59724e-06	ENSG00000118640	VAMP8	0.000512657	insulin
0.405707	3.08557	23.1082	2.60082e-06	ENSG00000134802	SLC43A3	0.000512657	IL6
-0.255647	7.51582	23.0411	2.61366e-06	ENSG00000108424	KPNB1	0.000513921	glucose
0.131509	5.4926	23.04	2.61502e-06	ENSG00000116514	RNF19B	0.000513921	IL6
0.307301	4.17558	23.0857	2.65457e-06	ENSG00000178695	KCTD12	0.000520225	IL6
0.107002	6.62931	23.0093	2.65497e-06	ENSG00000003402	CFLAR	0.000520225	IL6
1.7281	2.93674	22.9951	2.67189e-06	ENSG00000279965	RP11-472K17.3	0.000522169	GDM
-0.10858	7.37523	23.0126	2.6728e-06	ENSG00000134324	LPIN1	0.000522169	IL6
0.322419	6.28529	23.07	2.6782e-06	ENSG00000167106	FAM102A	0.00052245	insulin
0.211208	5.66406	22.9765	2.69584e-06	ENSG00000186184	POLR1D	0.000525116	insulin
-0.136951	6.08207	22.9936	2.7188e-06	ENSG00000120549	KIAA1217	0.000528809	IL6
0.200089	9.13859	22.943	2.76033e-06	ENSG00000213178	RP11-641D5.1	0.000536097	insulin
-0.428303	6.20719	22.9146	2.7771e-06	ENSG00000145675	PIK3R1	0.000538562	glucose
-0.275615	6.73546	22.9642	2.804e-06	ENSG00000145623	OSMR	0.000542982	insulin
0.183724	5.81098	22.9634	2.81224e-06	ENSG00000101160	CTSZ	0.000543779	IL6
-0.331558	8.20194	22.8565	2.85575e-06	ENSG00000063177	RPL18	0.000551385	glucose
-0.1693	5.94548	22.8789	2.87028e-06	ENSG00000135899	SP110	0.000553381	volume
0.169467	4.37836	22.8351	2.88516e-06	ENSG00000060558	GNA15	0.000555439	IL6
-0.294403	5.86332	22.8248	2.89941e-06	ENSG00000025800	KPNA6	0.000557371	glucose
0.265574	3.02998	22.8157	2.91212e-06	ENSG00000167703	SLC43A2	0.000559	IL6
0.269736	5.57142	22.8132	2.92529e-06	ENSG00000139343	SNRPF	0.000560713	insulin
1.25073	3.19331	22.7992	2.93534e-06	ENSG00000047936	ROS1	0.000561129	glucose
0.166705	4.43807	22.7988	2.93596e-06	ENSG00000107201	DDX58	0.000561129	IL6
0.111906	7.33404	22.7878	3.00798e-06	ENSG00000167522	ANKRD11	0.000573512	IL6
0.473119	2.98855	22.8213	3.00943e-06	ENSG00000185989	RASA3	0.000573512	IL6
0.2618	4.92199	22.7375	3.02363e-06	ENSG00000213977	TAX1BP3	0.000575388	insulin
-1.25943	7.91759	22.8168	3.03099e-06	ENSG00000196136	SERPINA3	0.000575959	glucose
0.200132	4.34035	22.6997	3.08378e-06	ENSG00000153815	CMIP	0.000585146	IL6
-0.328997	8.8632	22.6787	3.11024e-06	ENSG00000149273	RPS3	0.000589322	glucose
0.133622	5.10767	22.6487	3.15532e-06	ENSG00000039319	ZFYVE16	0.000597007	IL6
0.650292	6.0189	22.7054	3.18347e-06	ENSG00000157087	ATP2B2	0.000601062	glucose
0.172637	5.8292	22.6985	3.18585e-06	ENSG00000136295	TTYH3	0.000601062	IL6
-3.11787	0.961066	22.6253	3.19115e-06	ENSG00000143590	EFNA3	0.000601202	GDM
0.150071	9.60913	22.561	3.29122e-06	ENSG00000133112	TPT1	0.000619172	insulin
0.0966883	5.92358	22.5491	3.31019e-06	ENSG00000146457	WTAP	0.000621497	IL6
0.244621	4.1339	22.5892	3.31299e-06	ENSG00000185947	ZNF267	0.000621497	IL6
0.320935	5.12383	22.6211	3.32647e-06	ENSG00000159200	RCAN1	0.000622584	parity
-0.257279	8.04873	22.5378	3.32822e-06	ENSG00000158195	WASF2	0.000622584	glucose
0.856426	4.97386	22.5284	3.34321e-06	ENSG00000156463	SH3RF2	0.000624504	GDM
-0.533594	4.64443	22.5234	3.3513e-06	ENSG00000175334	BANF1	0.000625131	glucose
0.50264	2.72525	22.5684	3.37952e-06	ENSG00000171791	BCL2	0.000629316	IL6
-0.211298	8.17045	22.5375	3.38326e-06	ENSG00000069702	TGFBR3	0.000629316	insulin
-0.478127	4.92199	22.4538	3.46532e-06	ENSG00000213977	TAX1BP3	0.000642769	glucose
0.356365	2.87271	22.4615	3.46532e-06	ENSG00000167202	TBC1D2B	0.000642769	IL6
-0.0954041	6.54575	22.4142	3.53193e-06	ENSG00000011198	ABHD5	0.000654205	IL6
-0.535032	4.6192	22.4025	3.5519e-06	ENSG00000136840	ST6GALNAC4	0.000656103	glucose
-0.27924	7.51226	22.4016	3.55347e-06	ENSG00000147677	EIF3H	0.000656103	glucose
-0.461925	9.11706	22.4609	3.55709e-06	ENSG00000170421	KRT8	0.000656103	glucose
-0.39731	4.78535	22.3883	3.57624e-06	ENSG00000215492	HNRNPA1P7	0.000658717	glucose
0.501348	5.24339	22.3565	3.63137e-06	ENSG00000174132	FAM174A	0.00066794	glucose
-3.76073	3.21163	22.4264	3.64222e-06	ENSG00000110324	IL10RA	0.000669004	GDM
2.38007	1.71227	22.3341	3.67071e-06	ENSG00000286379	NA	0.000673301	GDM
0.372321	1.75752	22.3193	3.69698e-06	ENSG00000196369	SRGAP2B	0.000677179	IL6
0.585365	2.91125	22.392	3.70766e-06	ENSG00000135094	SDS	0.000678193	IL6
1.41097	2.98968	22.286	3.75683e-06	ENSG00000138785	INTS12	0.000686237	GDM
0.0848564	9.1122	22.2752	3.77634e-06	ENSG00000173821	RNF213	0.000688849	IL6
0.0708517	7.42884	22.2424	3.83652e-06	ENSG00000075420	FNDC3B	0.000698861	IL6
0.148247	9.37051	22.2346	3.85079e-06	ENSG00000174748	RPL15	0.000700494	insulin
0.163579	8.50228	22.2297	3.86003e-06	ENSG00000115268	RPS15	0.000701208	insulin
0.105325	5.71649	22.2253	3.8681e-06	ENSG00000120899	PTK2B	0.000701709	IL6
-0.10968	7.00623	22.2247	3.88867e-06	ENSG00000099814	CEP170B	0.000704474	IL6
-0.124375	6.11637	22.2108	3.91317e-06	ENSG00000186815	TPCN1	0.000707941	IL6
0.16934	7.56992	22.1852	3.94356e-06	ENSG00000229638	RPL4P4	0.000711913	insulin
0.132241	5.4223	22.184	3.94591e-06	ENSG00000162924	REL	0.000711913	IL6
-0.327559	5.80333	22.1658	3.98056e-06	ENSG00000244687	UBE2V1	0.000716341	glucose
-0.310314	6.46042	22.1654	3.9813e-06	ENSG00000182768	NGRN	0.000716341	glucose
0.322597	3.14855	22.1897	3.99954e-06	ENSG00000127528	KLF2	0.000718645	IL6
0.217306	5.03611	22.191	4.07156e-06	ENSG00000115355	CCDC88A	0.000729347	IL6
0.282607	4.13782	22.1182	4.07295e-06	ENSG00000100632	ERH	0.000729347	insulin
-0.342912	6.78639	22.1168	4.07568e-06	ENSG00000100129	EIF3L	0.000729347	glucose
0.223467	4.15853	22.1496	4.0882e-06	ENSG00000165312	OTUD1	0.000730236	IL6
0.15796	9.35045	22.1087	4.0917e-06	ENSG00000089009	RPL6	0.000730236	insulin
-0.105162	5.69487	22.0923	4.12409e-06	ENSG00000087008	ACOX3	0.000735023	IL6
0.513928	2.76461	22.1285	4.1643e-06	ENSG00000135838	NPL	0.00074059	IL6
0.174301	8.00742	22.071	4.16654e-06	ENSG00000145425	RPS3A	0.00074059	insulin
-0.0934082	7.97413	22.0403	4.22868e-06	ENSG00000091409	ITGA6	0.000750625	IL6
0.632806	6.02599	22.1032	4.25256e-06	ENSG00000185070	FLRT2	0.000753851	glucose
1.44148	3.36027	22.0117	4.28751e-06	ENSG00000100147	CCDC134	0.000759027	GDM
0.0798084	8.75697	22.0076	4.29583e-06	ENSG00000105835	NAMPT	0.000759483	IL6
-0.414814	6.2003	21.9869	4.33895e-06	ENSG00000113645	WWC1	0.000764619	glucose
-1.77107	2.44259	21.9855	4.342e-06	ENSG00000226478	UPF3AP1	0.000764619	GDM
0.22556	5.05178	21.9854	4.34226e-06	ENSG00000112110	MRPL18	0.000764619	insulin
0.151027	5.36219	21.9996	4.37077e-06	ENSG00000100647	SUSD6	0.000767909	IL6
0.160322	4.86964	21.9687	4.37723e-06	ENSG00000009413	REV3L	0.000767909	IL6
0.187118	8.95794	21.9708	4.38217e-06	ENSG00000108107	RPL28	0.000767909	insulin
0.158158	6.94199	21.963	4.38921e-06	ENSG00000104131	EIF3J	0.000767909	insulin
0.326353	3.1754	21.9865	4.39001e-06	ENSG00000107968	MAP3K8	0.000767909	IL6
0.205801	7.30376	21.9718	4.39857e-06	ENSG00000172809	RPL38	0.000768388	insulin
0.155652	5.80166	21.9648	4.47083e-06	ENSG00000104763	ASAH1	0.000777677	IL6
-0.468903	4.76777	21.9237	4.47327e-06	ENSG00000103404	USP31	0.000777677	glucose
0.195451	3.96053	21.9236	4.47354e-06	ENSG00000160410	SHKBP1	0.000777677	IL6
-0.36931	9.13859	21.9372	4.4753e-06	ENSG00000213178	RP11-641D5.1	0.000777677	glucose
-0.717621	4.91946	21.9186	4.4842e-06	ENSG00000143256	PFDN2	0.0007782	GDM
-0.145622	7.02475	21.942	4.51007e-06	ENSG00000181381	DDX60L	0.000781662	volume
-0.330286	6.38432	21.8989	4.52722e-06	ENSG00000143924	EML4	0.000782889	glucose
0.137521	8.38568	21.898	4.529e-06	ENSG00000120742	SERP1	0.000782889	insulin
-0.363872	5.90564	21.8864	4.55455e-06	ENSG00000103067	ESRP2	0.000786275	glucose
-3.10576	4.34269	21.9409	4.60691e-06	ENSG00000130775	THEMIS2	0.000794276	GDM
0.169712	12.2677	21.8351	4.66862e-06	ENSG00000156508	EEF1A1	0.000803867	insulin
0.168185	8.8632	21.828	4.68463e-06	ENSG00000149273	RPS3	0.000804627	insulin
0.168988	8.50826	21.8277	4.68522e-06	ENSG00000142676	RPL11	0.000804627	insulin
-0.612713	5.02942	21.8248	4.75204e-06	ENSG00000111348	ARHGDIB	0.000814639	glucose
-1.22775	5.0222	21.8744	4.75585e-06	ENSG00000281383	CH507-513H4.5	0.000814639	glucose
0.190973	6.55593	21.7799	4.79454e-06	ENSG00000175390	EIF3F	0.000819943	insulin
0.294787	3.54287	21.7893	4.8001e-06	ENSG00000107551	RASSF4	0.000819943	IL6
-0.436103	7.20093	21.8134	4.81112e-06	ENSG00000182718	ANXA2	0.000819943	glucose
-0.144733	5.65863	21.8007	4.81165e-06	ENSG00000143850	PLEKHA6	0.000819943	IL6
-0.342368	6.48952	21.751	4.86188e-06	ENSG00000173786	CNP	0.000827434	glucose
-0.349806	10.0282	21.7379	4.89284e-06	ENSG00000161970	RPL26	0.000831631	glucose
-0.17119	7.76302	21.7299	4.91186e-06	ENSG00000151690	MFSD6	0.000833455	insulin
-0.326103	7.85684	21.728	4.91619e-06	ENSG00000105193	RPS16	0.000833455	glucose
0.51945	2.75942	21.7772	4.94754e-06	ENSG00000106066	CPVL	0.000836972	IL6
-0.333566	7.73208	21.714	4.94961e-06	ENSG00000130255	RPL36	0.000836972	glucose
2.47072	1.51146	21.7112	4.9563e-06	ENSG00000261804	RP11-44F14.2	0.000837032	GDM
0.557285	6.2522	21.7053	4.97043e-06	ENSG00000101040	ZMYND8	0.000838346	GDM
-0.389038	4.71862	21.7472	4.98698e-06	ENSG00000138744	NAAA	0.000839335	insulin
-0.299767	7.46165	21.6976	4.98901e-06	ENSG00000104408	EIF3E	0.000839335	glucose
-0.101075	8.22255	21.6909	5.00509e-06	ENSG00000142599	RERE	0.00084097	volume
1.15121	3.99236	21.7489	5.01884e-06	ENSG00000172824	CES4A	0.000842209	glucose
0.215419	7.4453	21.7074	5.04044e-06	ENSG00000240342	RPS2P5	0.000844759	insulin
-0.291175	7.21365	21.6564	5.08932e-06	ENSG00000106153	CHCHD2	0.000851126	glucose
0.160077	5.51881	21.709	5.09131e-06	ENSG00000130589	HELZ2	0.000851126	IL6
-0.353289	6.64984	21.6458	5.11531e-06	ENSG00000249353	NPM1P27	0.000854056	glucose
0.293958	9.15589	21.6327	5.14774e-06	ENSG00000101911	PRPS2	0.000858386	glucose
-0.308575	11.5631	21.6223	5.17363e-06	ENSG00000070756	PABPC1	0.000861615	glucose
-0.296317	6.36777	21.6121	5.1994e-06	ENSG00000183431	SF3A3	0.000864815	glucose
-0.343166	7.49132	21.5867	5.26336e-06	ENSG00000213553	RPLP0P6	0.000874353	glucose
0.184139	5.88738	21.5738	5.29638e-06	ENSG00000113387	SUB1	0.000878733	insulin
0.436289	6.15163	21.5644	5.32046e-06	ENSG00000112697	TMEM30A	0.000881621	glucose
0.500982	2.32189	21.5777	5.3572e-06	ENSG00000152270	PDE3B	0.000886596	IL6
0.409791	8.17045	21.5579	5.41814e-06	ENSG00000069702	TGFBR3	0.000894515	glucose
-0.498965	4.99349	21.5266	5.41859e-06	ENSG00000084092	NOA1	0.000894515	glucose
0.159895	6.63525	21.4787	5.54534e-06	ENSG00000152332	UHMK1	0.000914295	insulin
-0.349149	6.4058	21.4752	5.55495e-06	ENSG00000117614	SYF2	0.000914738	glucose
0.161657	9.00078	21.4613	5.59233e-06	ENSG00000136942	RPL35	0.000919746	insulin
-0.390931	6.45753	21.431	5.69911e-06	ENSG00000131370	SH3BP5	0.000936143	glucose
-0.286465	7.00498	21.407	5.741e-06	ENSG00000174238	PITPNA	0.000941852	glucose
-0.353042	6.87323	21.4024	5.75379e-06	ENSG00000182899	RPL35A	0.000942779	glucose
-0.151258	5.45765	21.4161	5.79202e-06	ENSG00000136848	DAB2IP	0.000947868	IL6
0.158867	7.25244	21.385	5.80245e-06	ENSG00000221983	UBA52	0.000948398	insulin
-0.318188	5.67124	21.3814	5.81258e-06	ENSG00000063978	RNF4	0.000948881	glucose
0.172618	8.63792	21.3778	5.82261e-06	ENSG00000181163	NPM1	0.000949344	insulin
0.507323	8.53822	21.3931	5.97053e-06	ENSG00000211445	GPX3	0.000972262	glucose
0.558051	2.68068	21.388	5.99097e-06	ENSG00000167851	CD300A	0.000974007	IL6
0.167921	6.13865	21.3172	5.996e-06	ENSG00000074201	CLNS1A	0.000974007	insulin
-3.47706	2.76461	21.3604	6.02342e-06	ENSG00000135838	NPL	0.00097726	GDM
-0.5672	4.09993	21.2962	6.05719e-06	ENSG00000164654	MIOS	0.000980418	glucose
-0.571357	3.84064	21.2952	6.06003e-06	ENSG00000198464	ZNF480	0.000980418	glucose
-0.594388	5.18709	21.3281	6.06516e-06	ENSG00000111961	SASH1	0.000980418	glucose
-0.296297	8.75049	21.2859	6.08734e-06	ENSG00000188846	RPL14	0.000982801	glucose
-0.291354	7.30804	21.2706	6.13257e-06	ENSG00000205339	IPO7	0.000987779	glucose
-0.119378	6.69737	21.3042	6.13314e-06	ENSG00000163884	KLF15	0.000987779	IL6
-0.591373	5.34905	21.2709	6.23677e-06	ENSG00000182463	TSHZ2	0.00100213	glucose
-0.382535	5.41409	21.2356	6.2374e-06	ENSG00000143952	VPS54	0.00100213	glucose
-0.802784	4.86114	21.2305	6.25273e-06	ENSG00000205765	C5orf51	0.00100337	GDM
0.352351	4.32307	21.221	6.28161e-06	ENSG00000234741	GAS5	0.00100596	insulin
0.144641	8.57291	21.2202	6.28413e-06	ENSG00000187109	NAP1L1	0.00100596	insulin
-0.0967177	8.10987	21.2173	6.29981e-06	ENSG00000142949	PTPRF	0.00100725	IL6
-0.0834296	6.54308	21.2044	6.33219e-06	ENSG00000181722	ZBTB20	0.00101121	IL6
-0.332321	5.88738	21.1961	6.35777e-06	ENSG00000113387	SUB1	0.00101406	glucose
-0.30267	7.06052	21.1766	6.41805e-06	ENSG00000156515	HK1	0.00102244	glucose
-3.09381	6.41119	21.2357	6.46292e-06	ENSG00000123384	LRP1	0.00102812	GDM
-0.565257	4.57023	21.1602	6.46927e-06	ENSG00000167693	NXN	0.00102812	glucose
0.83062	7.09953	21.2149	6.52774e-06	ENSG00000164761	TNFRSF11B	0.00103617	glucose
0.13137	5.73746	21.1548	6.53862e-06	ENSG00000147459	DOCK5	0.00103665	IL6
0.790724	4.75831	21.1311	6.56092e-06	ENSG00000028203	VEZT	0.00103894	GDM
0.18479	5.78278	21.1113	6.62425e-06	ENSG00000138660	AP1AR	0.00104771	insulin
0.966684	4.21384	21.0969	6.67073e-06	ENSG00000012232	EXTL3	0.0010538	GDM
-0.0740478	8.67918	21.0661	6.77091e-06	ENSG00000204634	TBC1D8	0.00106835	IL6
0.259122	3.64448	21.073	6.79127e-06	ENSG00000113368	LMNB1	0.00106954	IL6
-0.304763	6.3795	21.0589	6.79463e-06	ENSG00000179912	R3HDM2	0.00106954	glucose
0.12683	5.07415	21.0538	6.8113e-06	ENSG00000112033	PPARD	0.00107088	IL6
-0.61694	4.38226	21.0185	6.92898e-06	ENSG00000197265	GTF2E2	0.00108809	glucose
-0.380676	6.38262	20.9797	7.06021e-06	ENSG00000123104	ITPR2	0.00110738	glucose
0.259233	6.29393	21.0292	7.13791e-06	ENSG00000137801	THBS1	0.00111502	IL6
-0.747421	7.4369	21.0283	7.14119e-06	ENSG00000135046	ANXA1	0.00111502	glucose
0.146961	6.80487	20.9559	7.14245e-06	ENSG00000143742	SRP9	0.00111502	insulin
-0.11982	6.50647	20.9856	7.14882e-06	ENSG00000158014	SLC30A2	0.00111502	IL6
0.200955	6.86206	20.9578	7.15115e-06	ENSG00000163682	RPL9	0.00111502	insulin
-0.0894534	6.98477	20.9453	7.17906e-06	ENSG00000135631	RAB11FIP5	0.00111805	IL6
0.143414	8.33545	20.9374	7.2067e-06	ENSG00000111229	ARPC3	0.00112006	insulin
1.95432	2.36723	20.9355	7.21317e-06	ENSG00000149679	CABLES2	0.00112006	GDM
-0.349545	7.6373	20.9339	7.22141e-06	ENSG00000162244	RPL29	0.00112006	glucose
0.389656	1.92187	20.9319	7.2259e-06	ENSG00000028277	POU2F2	0.00112006	IL6
-0.215824	7.3461	20.9652	7.2406e-06	ENSG00000168743	NPNT	0.00112103	insulin
-0.363828	7.25176	20.9255	7.26169e-06	ENSG00000113369	ARRDC3	0.00112298	glucose
0.36878	6.91488	20.9112	7.29875e-06	ENSG00000169439	SDC2	0.00112739	glucose
0.245505	3.41429	20.9037	7.3253e-06	ENSG00000022567	SLC45A4	0.00112886	IL6
-0.334292	6.48099	20.9037	7.3254e-06	ENSG00000055332	EIF2AK2	0.00112886	glucose
-0.355812	5.96157	20.8976	7.34704e-06	ENSG00000099901	RANBP1	0.00113088	glucose
-0.536126	3.52514	20.8911	7.37023e-06	ENSG00000244716	RP11-20O24.4	0.00113313	glucose
-0.327041	5.39543	20.8718	7.43953e-06	ENSG00000167461	RAB8A	0.00114218	glucose
-0.258762	8.61268	20.8699	7.44638e-06	ENSG00000179010	MRFAP1	0.00114218	glucose
0.166421	4.53585	20.8596	7.48375e-06	ENSG00000117036	ETV3	0.00114658	IL6
-0.0789328	6.46613	20.8553	7.49914e-06	ENSG00000204256	BRD2	0.0011476	IL6
0.156659	5.55044	20.8994	7.51785e-06	ENSG00000127124	HIVEP3	0.00114914	IL6
0.207404	5.09988	20.8431	7.54389e-06	ENSG00000173141	MRPL57	0.00115178	insulin
0.343409	4.00875	20.9065	7.56422e-06	ENSG00000266714	MYO15B	0.00115355	IL6
-0.292008	5.70699	20.8687	7.61308e-06	ENSG00000172828	CES3	0.00115945	insulin
-0.278714	6.40542	20.8223	7.62045e-06	ENSG00000139726	DENR	0.00115945	glucose
-0.080907	6.04921	20.8194	7.63102e-06	ENSG00000174373	RALGAPA1	0.00115972	IL6
0.392537	4.5989	20.8358	7.70323e-06	ENSG00000168961	LGALS9	0.00116935	insulin
0.174533	7.42519	20.7525	7.88291e-06	ENSG00000083845	RPS5	0.00119525	insulin
0.153882	6.65761	20.7492	7.89549e-06	ENSG00000128989	ARPP19	0.00119552	insulin
0.151034	5.7648	20.7907	7.90276e-06	ENSG00000175471	MCTP1	0.00119552	IL6
0.602316	6.35603	20.8012	7.95254e-06	ENSG00000186281	GPAT2	0.00120167	glucose
0.161839	8.56056	20.7196	8.00947e-06	ENSG00000165502	RPL36AL	0.00120889	insulin
-0.204877	10.8654	20.7009	8.20164e-06	ENSG00000054938	CHRDL2	0.00123572	insulin
-0.107102	6.6856	20.6752	8.20594e-06	ENSG00000163644	PPM1K	0.00123572	IL6
0.397515	6.19202	20.6637	8.22988e-06	ENSG00000099337	KCNK6	0.00123791	glucose
0.495919	1.38243	20.6547	8.26584e-06	ENSG00000123095	BHLHE41	0.00124191	IL6
0.229927	5.26805	20.637	8.33739e-06	ENSG00000135441	BLOC1S1	0.00125123	insulin
-0.567676	6.28529	20.6918	8.37764e-06	ENSG00000167106	FAM102A	0.00125516	glucose
-0.110416	8.03487	20.6258	8.38256e-06	ENSG00000099246	RAB18	0.00125516	volume
-0.406806	6.09735	20.6142	8.43224e-06	ENSG00000171206	TRIM8	0.00126117	glucose
0.152828	5.34611	20.6333	8.50109e-06	ENSG00000023892	DEF6	0.00127003	IL6
0.593276	5.5373	20.5921	8.52111e-06	ENSG00000132155	RAF1	0.00127158	GDM
0.392924	1.68678	20.5852	8.5495e-06	ENSG00000136052	SLC41A2	0.00127438	IL6
0.154283	7.78754	20.5817	8.56409e-06	ENSG00000130741	EIF2S3	0.00127511	insulin
-0.320562	6.13865	20.5707	8.60992e-06	ENSG00000074201	CLNS1A	0.00128049	glucose
0.159586	9.52788	20.56	8.65506e-06	ENSG00000105640	RPL18A	0.00128576	insulin
-0.541184	6.30054	20.6136	8.68576e-06	ENSG00000128283	CDC42EP1	0.00128887	glucose
0.775505	5.23027	20.5371	8.75185e-06	ENSG00000108433	GOSR2	0.00129585	GDM
0.168871	6.78639	20.5369	8.75244e-06	ENSG00000100129	EIF3L	0.00129585	insulin
-0.0829572	6.28789	20.534	8.76478e-06	ENSG00000115109	EPB41L5	0.00129623	IL6
-0.351507	6.56256	20.5249	8.80369e-06	ENSG00000225031	EIF4BP7	0.00130052	glucose
0.281569	4.09682	20.5223	8.81472e-06	ENSG00000139233	LLPH	0.0013007	insulin
-0.112787	6.85846	20.533	8.8561e-06	ENSG00000158321	AUTS2	0.00130535	IL6
-0.284772	6.63285	20.5083	8.87503e-06	ENSG00000114416	FXR1	0.00130547	glucose
-0.135574	5.94675	20.5409	8.87743e-06	ENSG00000039068	CDH1	0.00130547	IL6
0.139351	4.33767	20.5056	8.88657e-06	ENSG00000138756	BMP2K	0.00130547	IL6
-0.413725	5.81109	20.4999	8.9111e-06	ENSG00000101444	AHCY	0.00130762	glucose
0.432118	2.8114	20.5349	8.92173e-06	ENSG00000156299	TIAM1	0.00130772	IL6
0.150128	6.14031	20.5487	8.93554e-06	ENSG00000163131	CTSS	0.00130793	IL6
0.157326	6.37272	20.4925	8.94325e-06	ENSG00000100028	SNRPD3	0.00130793	insulin
-0.08377	10.0083	20.4903	8.95289e-06	ENSG00000135373	EHF	0.00130793	volume
-0.266521	7.6273	20.4746	9.02151e-06	ENSG00000110696	C11orf58	0.0013165	glucose
0.240692	6.54514	20.4787	9.17834e-06	ENSG00000139239	RPL14P1	0.00133791	insulin
-0.308026	6.35603	20.456	9.39462e-06	ENSG00000186281	GPAT2	0.00136793	insulin
0.198865	7.28481	20.3822	9.47811e-06	ENSG00000160213	CSTB	0.00137856	insulin
0.380089	6.55822	20.3631	9.5238e-06	ENSG00000118705	RPN2	0.00138369	glucose
-0.262606	7.0608	20.3592	9.54227e-06	ENSG00000105669	COPE	0.00138485	glucose
-0.537473	4.55369	20.356	9.55714e-06	ENSG00000111816	FRK	0.00138504	glucose
0.146316	7.00498	20.3543	9.5646e-06	ENSG00000174238	PITPNA	0.00138504	insulin
0.419451	10.7042	20.3888	9.58308e-06	ENSG00000169764	UGP2	0.0013862	glucose
0.537792	2.57994	20.3844	9.66091e-06	ENSG00000185862	EVI2B	0.00139593	IL6
0.393105	3.71661	20.3106	9.77021e-06	ENSG00000102174	PHEX	0.00141018	insulin
0.367528	3.63507	20.3647	9.81169e-06	ENSG00000186517	ARHGAP30	0.00141462	IL6
-0.377777	5.1964	20.291	9.86404e-06	ENSG00000133028	SCO1	0.00142061	glucose
0.132053	6.50506	20.2861	9.88734e-06	ENSG00000087302	C14orf166	0.00142242	insulin
0.128872	5.45809	20.2807	9.91362e-06	ENSG00000170581	STAT2	0.00142465	IL6
0.255731	4.26709	20.3256	9.94519e-06	ENSG00000104870	FCGRT	0.00142723	IL6
-0.11545	6.15232	20.2809	9.95319e-06	ENSG00000102554	KLF5	0.00142723	IL6
-0.676939	4.17189	20.2675	9.97708e-06	ENSG00000114547	ROPN1B	0.0014291	glucose
0.268708	4.43849	20.2339	1.01416e-05	ENSG00000111906	HDDC2	0.00145109	insulin
-0.300436	6.37272	20.2195	1.0213e-05	ENSG00000100028	SNRPD3	0.00145938	glucose
-0.259494	7.13929	20.2178	1.02216e-05	ENSG00000103769	RAB11A	0.00145938	glucose
-0.0898617	8.64074	20.214	1.02406e-05	ENSG00000170561	IRX2	0.00146051	IL6
0.348002	7.5448	20.1948	1.03366e-05	ENSG00000119888	EPCAM	0.00147261	glucose
0.67669	4.66279	20.1972	1.03511e-05	ENSG00000234965	SHISA8	0.00147309	glucose
0.697102	4.59456	20.1658	1.04834e-05	ENSG00000144744	UBA3	0.00148782	GDM
-2.0031	2.90602	20.1648	1.04884e-05	ENSG00000106397	PLOD3	0.00148782	GDM
-0.136082	4.74284	20.1648	1.04884e-05	ENSG00000196482	ESRRG	0.00148782	IL6
-0.207481	5.21216	20.2206	1.05296e-05	ENSG00000109906	ZBTB16	0.00149206	IL6
0.15638	7.25553	20.1512	1.0558e-05	ENSG00000189403	HMGB1	0.00149369	insulin
0.170352	6.4503	20.1501	1.05637e-05	ENSG00000113312	TTC1	0.00149369	insulin
-0.298785	6.646	20.1355	1.0639e-05	ENSG00000178996	SNX18	0.00150179	glucose
-0.111088	5.8782	20.1346	1.06437e-05	ENSG00000141736	ERBB2	0.00150179	IL6
-0.256999	8.24921	20.1287	1.06743e-05	ENSG00000100280	AP1B1	0.00150295	glucose
-0.338499	7.0393	20.1287	1.06747e-05	ENSG00000189171	S100A13	0.00150295	glucose
0.192065	5.37708	20.1177	1.07319e-05	ENSG00000164096	C4orf3	0.00150939	insulin
-0.319247	5.66765	20.1096	1.07742e-05	ENSG00000164576	SAP30L	0.00151373	glucose
-0.081661	7.16924	20.1067	1.07893e-05	ENSG00000198947	DMD	0.00151424	IL6
-0.091091	6.60818	20.1027	1.08104e-05	ENSG00000148143	ZNF462	0.00151559	IL6
-0.286959	6.56917	20.0988	1.08309e-05	ENSG00000140264	SERF2	0.00151686	glucose
0.156645	6.46548	20.0942	1.08552e-05	ENSG00000205937	RNPS1	0.00151865	insulin
0.240093	7.47395	20.1437	1.08807e-05	ENSG00000143320	CRABP2	0.0015206	insulin
-0.217891	6.56631	20.1032	1.09291e-05	ENSG00000052344	PRSS8	0.00152575	insulin
-0.100964	9.23976	20.0882	1.09994e-05	ENSG00000140545	MFGE8	0.00153394	IL6
0.248394	4.96905	20.0591	1.10423e-05	ENSG00000102898	NUTF2	0.0015383	insulin
-2.64868	2.40319	20.0543	1.10684e-05	ENSG00000048052	HDAC9	0.00154031	GDM
-1.82277	3.48921	20.044	1.11447e-05	ENSG00000169562	GJB1	0.0015493	GDM
0.500949	5.68024	20.0354	1.11709e-05	ENSG00000163605	PPP4R2	0.00155131	GDM
-0.340293	8.42588	20.0243	1.12313e-05	ENSG00000147065	MSN	0.00155806	glucose
-0.290801	6.78955	19.9837	1.14558e-05	ENSG00000177565	TBL1XR1	0.00158754	glucose
-0.290249	9.64645	19.9731	1.15148e-05	ENSG00000177600	RPLP2	0.00159404	glucose
0.21223	6.20719	19.9675	1.15461e-05	ENSG00000145675	PIK3R1	0.0015967	insulin
0.123654	8.58917	19.9612	1.15817e-05	ENSG00000198668	CALM1	0.00159994	insulin
0.158003	6.23814	19.9571	1.1605e-05	ENSG00000116731	PRDM2	0.00160149	insulin
1.50889	3.11042	19.9531	1.16278e-05	ENSG00000176142	TMEM39A	0.00160296	GDM
0.222615	5.38308	19.9493	1.16491e-05	ENSG00000137876	RSL24D1	0.00160326	insulin
-0.215121	5.39707	19.9484	1.16542e-05	ENSG00000105281	SLC1A5	0.00160326	insulin
0.198015	5.91842	19.9443	1.16777e-05	ENSG00000214389	RPS3AP26	0.00160333	insulin
-0.333881	5.69008	19.9441	1.1679e-05	ENSG00000160049	DFFA	0.00160333	glucose
-0.181523	14.971	19.9174	1.18318e-05	ENSG00000167531	LALBA	0.00162261	insulin
-0.394919	4.86691	19.8928	1.19746e-05	ENSG00000165689	SDCCAG3	0.00164049	glucose
1.46419	3.59453	19.8852	1.20189e-05	ENSG00000174106	LEMD3	0.00164486	GDM
-0.30979	12.2677	19.869	1.21142e-05	ENSG00000156508	EEF1A1	0.00165618	glucose
-0.26828	9.67956	19.8611	1.2161e-05	ENSG00000161016	RPL8	0.00166087	glucose
-0.326256	6.79739	19.8581	1.21785e-05	ENSG00000063245	EPN1	0.00166154	glucose
0.081795	6.56084	19.8501	1.22266e-05	ENSG00000115310	RTN4	0.00166637	IL6
0.282748	2.58622	19.8228	1.239e-05	ENSG00000116017	ARID3A	0.00168691	IL6
0.7506	4.40627	19.8157	1.24331e-05	ENSG00000140153	WDR20	0.00169103	GDM
1.44407	3.11124	19.7856	1.26173e-05	ENSG00000227372	TP73-AS1	0.00171387	GDM
-0.719681	3.27914	19.7811	1.26449e-05	ENSG00000171055	FEZ2	0.00171387	glucose
-0.363555	5.86807	19.7811	1.26451e-05	ENSG00000066027	PPP2R5A	0.00171387	glucose
-0.756588	3.29734	19.7798	1.26529e-05	ENSG00000196268	ZNF493	0.00171387	glucose
0.35559	9.35162	19.7762	1.27015e-05	ENSG00000054654	SYNE2	0.00171744	glucose
0.187916	6.84912	19.7705	1.27104e-05	ENSG00000090621	PABPC4	0.00171744	insulin
-0.34122	5.82731	19.7683	1.27239e-05	ENSG00000111615	KRR1	0.00171744	glucose
-0.144941	6.30727	19.7896	1.27313e-05	ENSG00000171723	GPHN	0.00171744	volume
-0.370364	7.9557	19.7802	1.27566e-05	ENSG00000105372	RPS19	0.00171909	glucose
-0.325516	11.3334	19.7608	1.27705e-05	ENSG00000142541	RPL13A	0.00171922	glucose
-0.0761121	7.02323	19.752	1.28256e-05	ENSG00000107281	NPDC1	0.00172403	IL6
-0.402724	5.80913	19.7491	1.28434e-05	ENSG00000102189	EEA1	0.00172403	glucose
-0.485773	7.71271	19.8053	1.28454e-05	ENSG00000204131	NHSL2	0.00172403	glucose
0.18132	6.57206	19.7447	1.28715e-05	ENSG00000131653	TRAF7	0.00172452	insulin
0.232149	4.26349	19.784	1.28861e-05	ENSG00000023445	BIRC3	0.00172452	IL6
0.314314	5.72012	19.7945	1.28883e-05	ENSG00000133321	RARRES3	0.00172452	insulin
-0.269715	6.90682	19.7281	1.29761e-05	ENSG00000065427	KARS	0.00173451	glucose
-3.14282	2.78442	19.7668	1.30326e-05	ENSG00000140968	IRF8	0.00174031	GDM
0.511672	6.48475	19.6973	1.31723e-05	ENSG00000197329	PELI1	0.00175719	GDM
-0.107491	7.08963	19.6851	1.32511e-05	ENSG00000132274	TRIM22	0.00176471	volume
-0.220451	9.41145	19.6842	1.32568e-05	ENSG00000065000	AP3D1	0.00176471	glucose
-2.65295	1.16202	19.6807	1.32794e-05	ENSG00000256060	TRAPPC2B	0.00176471	GDM
1.01681	5.35571	19.744	1.32821e-05	ENSG00000167419	LPO	0.00176471	glucose
0.0896609	8.42588	19.6751	1.33159e-05	ENSG00000147065	MSN	0.00176741	IL6
-0.114966	5.88392	19.6682	1.33633e-05	ENSG00000162065	TBC1D24	0.00177192	IL6
0.270785	3.06052	19.6653	1.33799e-05	ENSG00000183621	ZNF438	0.00177235	IL6
0.162175	7.73208	19.6379	1.35599e-05	ENSG00000130255	RPL36	0.00179439	insulin
-0.360359	8.03664	19.6501	1.35778e-05	ENSG00000244398	RP11-466H18.1	0.00179496	glucose
-0.29018	6.73641	19.6191	1.36849e-05	ENSG00000108774	RAB5C	0.00180731	glucose
-0.404103	5.41363	19.6071	1.37656e-05	ENSG00000133612	AGAP3	0.00181615	glucose
-0.263258	9.37051	19.6044	1.37838e-05	ENSG00000174748	RPL15	0.00181674	glucose
2.07236	2.0385	19.5911	1.38731e-05	ENSG00000160339	FCN2	0.00182668	GDM
-0.517085	5.46205	19.608	1.3893e-05	ENSG00000159335	PTMS	0.00182748	glucose
0.154367	4.92437	19.5774	1.39661e-05	ENSG00000049860	HEXB	0.00183528	IL6
0.397426	5.02339	19.62	1.40616e-05	ENSG00000188505	NCCRP1	0.00184598	insulin
-2.4415	2.42733	19.5559	1.41139e-05	ENSG00000166432	ZMAT1	0.00185101	GDM
-0.342799	5.80301	19.54	1.42236e-05	ENSG00000170854	MINA	0.00186355	glucose
-0.217374	6.65138	19.5563	1.42877e-05	ENSG00000003989	SLC7A2	0.00187009	insulin
-2.82228	3.84592	19.5835	1.43531e-05	ENSG00000162511	LAPTM5	0.00187678	GDM
-0.0846885	8.19847	19.5074	1.44518e-05	ENSG00000130396	AFDN	0.00188783	IL6
0.140373	8.63868	19.5049	1.44696e-05	ENSG00000132475	H3F3B	0.00188829	insulin
-1.42243	1.84391	19.4905	1.45723e-05	ENSG00000254626	RP11-27G22.1	0.0018998	glucose
-0.604214	4.03396	19.4834	1.46229e-05	ENSG00000183617	MRPL54	0.00190452	glucose
0.469633	6.41267	19.5105	1.46776e-05	ENSG00000148358	GPR107	0.00190977	glucose
-0.468634	4.891	19.4225	1.50644e-05	ENSG00000120685	PROSER1	0.00195485	glucose
0.252981	4.58952	19.4225	1.50644e-05	ENSG00000143977	SNRPG	0.00195485	insulin
0.185372	5.82708	19.4219	1.50685e-05	ENSG00000150779	TIMM8B	0.00195485	insulin
-0.215537	6.49044	19.4216	1.52126e-05	ENSG00000116005	PCYOX1	0.0019716	insulin
-0.145981	5.5761	19.4017	1.52318e-05	ENSG00000143776	CDC42BPA	0.00197216	parity
0.519476	5.73566	19.3876	1.53233e-05	ENSG00000122126	OCRL	0.00198146	GDM
-0.292337	6.91625	19.3845	1.53467e-05	ENSG00000130338	TULP4	0.00198146	glucose
-0.551203	4.68397	19.3842	1.53486e-05	ENSG00000171940	ZNF217	0.00198146	glucose
-0.274362	7.08808	19.3802	1.53787e-05	ENSG00000022840	RNF10	0.00198341	glucose
0.195857	5.77063	19.3774	1.53998e-05	ENSG00000116161	CACYBP	0.00198418	insulin
0.131512	7.13929	19.3611	1.55232e-05	ENSG00000103769	RAB11A	0.00199813	insulin
-0.325358	8.30783	19.3479	1.56241e-05	ENSG00000134419	RPS15A	0.00200917	glucose
0.16239	8.68149	19.343	1.56612e-05	ENSG00000131469	RPL27	0.00201197	insulin
0.172581	4.74909	19.3601	1.57326e-05	ENSG00000130844	ZNF331	0.00201918	IL6
0.184086	9.09501	19.3403	1.5755e-05	ENSG00000236552	RPL13AP5	0.00201934	insulin
-0.392371	4.72159	19.3288	1.57703e-05	ENSG00000123992	DNPEP	0.00201934	glucose
0.123853	7.34714	19.3276	1.57797e-05	ENSG00000160075	SSU72	0.00201934	insulin
-0.347291	5.52988	19.3241	1.58069e-05	ENSG00000142002	DPP9	0.00202087	glucose
0.241571	4.72587	19.379	1.58334e-05	ENSG00000082397	EPB41L3	0.00202229	IL6
1.00376	4.00209	19.3146	1.58806e-05	ENSG00000215305	VPS16	0.00202453	GDM
-0.0860867	8.51175	19.3144	1.58815e-05	ENSG00000141905	NFIC	0.00202453	IL6
0.504848	5.8696	19.2944	1.60382e-05	ENSG00000138640	FAM13A	0.00204237	GDM
0.415044	5.65767	19.2926	1.60524e-05	ENSG00000115339	GALNT3	0.00204237	glucose
0.132617	5.12292	19.2756	1.61864e-05	ENSG00000165675	ENOX2	0.00205743	IL6
0.155934	6.51445	19.2663	1.62595e-05	ENSG00000149357	LAMTOR1	0.00206474	insulin
-0.241045	8.91553	19.2608	1.63038e-05	ENSG00000125868	DSTN	0.00206837	glucose
0.118164	5.55963	19.2497	1.63927e-05	ENSG00000115267	IFIH1	0.00207685	IL6
0.322099	3.15615	19.2681	1.64021e-05	ENSG00000158062	UBXN11	0.00207685	IL6
-0.582958	4.36885	19.2429	1.64468e-05	ENSG00000141510	TP53	0.00208052	glucose
-0.112334	8.27682	19.2712	1.65709e-05	ENSG00000072310	SREBF1	0.00209422	IL6
0.242363	4.77672	19.2223	1.66135e-05	ENSG00000089050	RBBP9	0.0020976	insulin
-0.0874268	7.85229	19.2125	1.66934e-05	ENSG00000105289	TJP3	0.00210369	IL6
0.150437	6.34018	19.2125	1.66936e-05	ENSG00000116288	PARK7	0.00210369	insulin
-0.293993	7.69427	19.2089	1.6723e-05	ENSG00000092010	PSME1	0.00210537	glucose
0.218639	4.22951	19.2075	1.69107e-05	ENSG00000121039	RDH10	0.00212698	IL6
-0.322897	5.62443	19.1808	1.69542e-05	ENSG00000144029	MRPS5	0.00213042	glucose
-0.236735	7.53113	19.1732	1.70173e-05	ENSG00000049618	ARID1B	0.00213567	glucose
0.472145	8.75199	19.2259	1.7035e-05	ENSG00000123689	G0S2	0.00213567	glucose
0.16049	6.18906	19.17	1.70445e-05	ENSG00000115484	CCT4	0.00213567	insulin
-0.391761	6.85173	19.1855	1.70707e-05	ENSG00000130787	HIP1R	0.00213583	glucose
0.495855	5.55217	19.2266	1.70781e-05	ENSG00000197747	S100A10	0.00213583	insulin
0.416857	6.15369	19.1559	1.71749e-05	ENSG00000052802	MSMO1	0.0021459	glucose
0.404729	2.31186	19.1311	1.73718e-05	ENSG00000132530	XAF1	0.00216845	IL6
-0.270801	8.28489	19.1271	1.74063e-05	ENSG00000135486	HNRNPA1	0.00217016	glucose
0.172598	8.06864	19.1257	1.74183e-05	ENSG00000142534	RPS11	0.00217016	insulin
-0.471962	10.4042	19.1814	1.74576e-05	ENSG00000245532	NEAT1	0.00217301	insulin
-0.291155	6.28994	19.0862	1.77579e-05	ENSG00000173889	PHC3	0.00220634	glucose
0.175196	6.36769	19.0861	1.77588e-05	ENSG00000170296	GABARAP	0.00220634	insulin
-0.315921	7.42519	19.0841	1.77766e-05	ENSG00000083845	RPS5	0.00220647	glucose
-0.271206	6.5598	19.0796	1.78158e-05	ENSG00000063244	U2AF2	0.00220926	glucose
-0.973958	3.98192	19.0771	1.78371e-05	ENSG00000102471	NDFIP2	0.00220982	GDM
-0.195409	4.96912	19.1249	1.78701e-05	ENSG00000149257	SERPINH1	0.00221184	IL6
0.173607	5.82731	19.0603	1.79846e-05	ENSG00000111615	KRR1	0.00222335	insulin
-0.280146	7.33955	19.0589	1.79967e-05	ENSG00000134046	MBD2	0.00222335	glucose
-0.273806	6.74257	19.0504	1.8072e-05	ENSG00000179195	ZNF664	0.00222932	glucose
0.23812	6.49015	19.0885	1.80789e-05	ENSG00000092621	PHGDH	0.00222932	insulin
-0.353104	5.62849	19.0394	1.81696e-05	ENSG00000176946	THAP4	0.00223798	glucose
-0.524268	5.02693	19.0443	1.8183e-05	ENSG00000169228	RAB24	0.00223798	glucose
-0.308	8.22143	19.0183	1.83587e-05	ENSG00000171863	RPS7	0.00225751	glucose
0.153708	9.55345	18.9901	1.86142e-05	ENSG00000137818	RPLP1	0.0022868	insulin
0.418328	6.81816	18.9846	1.86644e-05	ENSG00000078747	ITCH	0.00229082	GDM
0.409779	2.04318	18.9951	1.87055e-05	ENSG00000163739	CXCL1	0.00229375	IL6
-2.81198	0.763189	18.9658	1.88367e-05	ENSG00000235831	BHLHE40-AS1	0.00230745	GDM
0.181528	5.06252	18.9641	1.88522e-05	ENSG00000196704	AMZ2	0.00230745	insulin
-0.260473	7.40527	18.9605	1.88855e-05	ENSG00000266412	NCOA4	0.00230938	glucose
-0.264588	7.98834	18.9483	1.89989e-05	ENSG00000065154	OAT	0.0023211	glucose
-0.409868	4.45343	18.9267	1.92014e-05	ENSG00000178188	SH2B1	0.00234289	glucose
-0.338761	6.55593	18.9246	1.92205e-05	ENSG00000175390	EIF3F	0.00234289	glucose
-0.251159	7.76653	18.9236	1.92304e-05	ENSG00000196914	ARHGEF12	0.00234289	glucose
0.201102	9.68957	18.9503	1.92628e-05	ENSG00000137154	RPS6	0.00234467	insulin
0.16179	5.60315	18.917	1.92923e-05	ENSG00000187735	TCEA1	0.00234609	insulin
-0.301553	6.24593	18.9108	1.93511e-05	ENSG00000100823	APEX1	0.00235108	glucose
0.158219	5.33656	18.9445	1.94002e-05	ENSG00000196843	ARID5A	0.00235487	IL6
-0.533735	4.48624	18.9021	1.94337e-05	ENSG00000180198	RCC1	0.00235677	glucose
-0.376839	5.21005	18.8957	1.9495e-05	ENSG00000071564	TCF3	0.00236204	glucose
-3.13044	0.908393	18.8804	1.96416e-05	ENSG00000224616	RTCA-AS1	0.00237762	GDM
-0.255986	7.03841	18.8755	1.96887e-05	ENSG00000125970	RALY	0.00238114	glucose
-0.553845	6.83707	18.9164	1.98358e-05	ENSG00000186472	PCLO	0.00239616	glucose
0.150508	10.7272	18.859	1.98492e-05	ENSG00000108298	RPL19	0.00239616	insulin
0.128842	5.57437	18.8632	1.99412e-05	ENSG00000076928	ARHGEF1	0.00240508	IL6
2.38199	1.67741	18.8354	2.00798e-05	ENSG00000119965	C10orf88	0.00241765	GDM
-0.31351	6.54575	18.8352	2.00821e-05	ENSG00000011198	ABHD5	0.00241765	glucose
1.8494	1.44127	18.8258	2.01747e-05	ENSG00000123374	CDK2	0.00242658	GDM
0.231145	4.68973	18.8687	2.0283e-05	ENSG00000204642	HLA-F	0.00243521	IL6
-0.332747	8.70071	18.8174	2.02845e-05	ENSG00000140416	TPM1	0.00243521	glucose
0.161455	4.93951	18.8319	2.03017e-05	ENSG00000143669	LYST	0.00243521	IL6
0.218134	3.61989	18.7936	2.04955e-05	ENSG00000153395	LPCAT1	0.00245518	IL6
-0.819239	4.87443	18.7927	2.05054e-05	ENSG00000112893	MAN2A1	0.00245518	GDM
-0.303499	7.93407	18.8456	2.05573e-05	ENSG00000053747	LAMA3	0.00245916	insulin
0.184862	5.36295	18.7855	2.05779e-05	ENSG00000170035	UBE2E3	0.0024594	insulin
-0.286041	5.74641	18.7571	2.08667e-05	ENSG00000124570	SERPINB6	0.00249166	glucose
-0.334005	3.69726	18.8062	2.08857e-05	ENSG00000102287	GABRE	0.00249168	IL6
0.167722	11.3334	18.7502	2.09368e-05	ENSG00000142541	RPL13A	0.00249552	insulin
-0.30043	10.2991	18.7326	2.11188e-05	ENSG00000122406	RPL5	0.00251481	glucose
-0.241534	3.28771	18.7309	2.11367e-05	ENSG00000156042	CFAP70	0.00251481	IL6
-0.0592518	8.70068	18.7283	2.11635e-05	ENSG00000105993	DNAJB6	0.00251573	IL6
-0.904128	3.44445	18.7052	2.14045e-05	ENSG00000184809	B3GALT5-AS1	0.00254209	glucose
0.619255	4.51059	18.6971	2.14922e-05	ENSG00000135750	KCNK1	0.00255021	glucose
0.167976	6.65988	18.694	2.15225e-05	ENSG00000234797	RPS3AP6	0.00255075	insulin
-0.324897	7.5541	18.6912	2.1552e-05	ENSG00000081059	TCF7	0.00255075	glucose
0.425641	8.3532	18.7311	2.15547e-05	ENSG00000115306	SPTBN1	0.00255075	glucose
0.0921475	6.0293	18.6878	2.1588e-05	ENSG00000068400	GRIPAP1	0.00255241	IL6
-0.401043	5.90546	18.6836	2.16328e-05	ENSG00000164332	UBLCP1	0.00255542	glucose
0.410112	7.2768	18.6796	2.16745e-05	ENSG00000170248	PDCD6IP	0.00255805	GDM
0.526111	5.70699	18.6992	2.18503e-05	ENSG00000172828	CES3	0.00257421	glucose
-0.214769	9.66759	18.6616	2.18674e-05	ENSG00000009307	CSDE1	0.00257421	glucose
0.176381	6.07241	18.6614	2.18699e-05	ENSG00000111832	RWDD1	0.00257421	insulin
-1.57972	4.57643	18.7001	2.2016e-05	ENSG00000147526	TACC1	0.00258851	GDM
-0.111565	5.19656	18.6448	2.20489e-05	ENSG00000143061	IGSF3	0.00258851	IL6
-0.249459	7.07759	18.6446	2.20502e-05	ENSG00000111540	RAB5B	0.00258851	glucose
-0.323948	6.36536	18.641	2.20897e-05	ENSG00000139793	MBNL2	0.00259085	glucose
-0.246332	8.84352	18.6343	2.21624e-05	ENSG00000100380	ST13	0.00259707	glucose
-0.769355	4.16535	18.6518	2.22315e-05	ENSG00000104856	RELB	0.00260143	glucose
-0.495616	8.77559	18.6828	2.2239e-05	ENSG00000135480	KRT7	0.00260143	glucose
0.120732	6.12917	18.6501	2.2279e-05	ENSG00000087266	SH3BP2	0.00260251	IL6
-0.349175	5.73688	18.6228	2.22876e-05	ENSG00000142784	WDTC1	0.00260251	glucose
1.12897	3.31101	18.5996	2.25653e-05	ENSG00000150672	DLG2	0.0026326	glucose
0.0994535	7.20921	18.6127	2.26116e-05	ENSG00000134107	BHLHE40	0.00263568	IL6
0.175522	6.52505	18.5801	2.276e-05	ENSG00000117450	PRDX1	0.00264835	insulin
-0.229344	8.2155	18.5801	2.27604e-05	ENSG00000101421	CHMP4B	0.00264835	glucose
-0.323285	6.23818	18.5622	2.29605e-05	ENSG00000071051	NCK2	0.00266872	glucose
-0.0956212	9.03941	18.5609	2.29759e-05	ENSG00000133401	PDZD2	0.00266872	volume
0.151192	4.46604	18.5464	2.31396e-05	ENSG00000153179	RASSF3	0.00268024	IL6
-0.15763	6.53346	18.6013	2.31448e-05	ENSG00000165215	CLDN3	0.00268024	IL6
-0.329344	7.16306	18.5449	2.31568e-05	ENSG00000164346	NSA2	0.00268024	glucose
-0.147947	5.22047	18.5599	2.31868e-05	ENSG00000143217	NECTIN4	0.00268024	IL6
-0.339095	6.62052	18.5417	2.31936e-05	ENSG00000157985	AGAP1	0.00268024	glucose
-0.451177	4.78108	18.5414	2.31968e-05	ENSG00000198839	ZNF277	0.00268024	glucose
0.155938	5.81263	18.5368	2.32496e-05	ENSG00000123091	RNF11	0.00268396	insulin
0.193775	5.286	18.535	2.32697e-05	ENSG00000147676	MAL2	0.00268396	insulin
1.71904	2.4723	18.5581	2.33548e-05	ENSG00000160801	PTH1R	0.00269143	glucose
-3.12166	4.07604	18.5595	2.36394e-05	ENSG00000122862	SRGN	0.00272185	GDM
-0.292613	6.65064	18.4928	2.37571e-05	ENSG00000108561	C1QBP	0.00273302	glucose
-0.0870625	6.8655	18.474	2.39774e-05	ENSG00000111077	TNS2	0.0027533	IL6
0.122289	8.73001	18.4734	2.39841e-05	ENSG00000161960	EIF4A1	0.0027533	insulin
0.452043	2.01164	18.4741	2.40288e-05	ENSG00000137101	CD72	0.0027533	IL6
-3.23489	3.10583	18.5162	2.40389e-05	ENSG00000121966	CXCR4	0.0027533	GDM
-3.09168	3.99633	18.5242	2.40508e-05	ENSG00000018280	SLC11A1	0.0027533	GDM
-0.0812754	7.11132	18.4671	2.40585e-05	ENSG00000108604	SMARCD2	0.0027533	volume
0.225187	7.72933	18.5016	2.41865e-05	ENSG00000186468	RPS23	0.00276556	insulin
-0.429833	5.10649	18.451	2.42507e-05	ENSG00000108262	GIT1	0.00277049	glucose
-0.0749265	9.0809	18.4487	2.42777e-05	ENSG00000126878	AIF1L	0.00277118	IL6
-0.360783	5.05952	18.4386	2.4398e-05	ENSG00000157625	TAB3	0.00278251	glucose
0.143328	10.6152	18.4353	2.44375e-05	ENSG00000198034	RPS4X	0.00278461	insulin
0.178963	6.07136	18.4312	2.44869e-05	ENSG00000180964	TCEAL8	0.00278783	insulin
0.16145	11.0352	18.4188	2.46375e-05	ENSG00000100316	RPL3	0.00280168	insulin
-0.281815	9.00078	18.4176	2.4651e-05	ENSG00000136942	RPL35	0.00280168	glucose
1.69654	2.3929	18.4127	2.47115e-05	ENSG00000138380	CARF	0.00280614	GDM
-0.68479	3.86045	18.4053	2.48016e-05	ENSG00000135363	LMO2	0.00281298	glucose
-0.324772	6.52505	18.4042	2.48143e-05	ENSG00000117450	PRDX1	0.00281298	glucose
0.168494	4.59424	18.4121	2.48972e-05	ENSG00000123146	ADGRE5	0.00281996	IL6
-0.275532	8.638	18.3857	2.50411e-05	ENSG00000197111	PCBP2	0.00283161	glucose
-0.317451	8.61484	18.3856	2.50429e-05	ENSG00000140988	RPS2	0.00283161	glucose
0.089763	6.28104	18.3799	2.51125e-05	ENSG00000198604	BAZ1A	0.00283705	IL6
0.842409	4.75395	18.3681	2.52588e-05	ENSG00000074657	ZNF532	0.00284981	GDM
-0.287355	7.14564	18.3658	2.52874e-05	ENSG00000111707	SUDS3	0.00284981	glucose
-0.67616	4.82197	18.4054	2.52918e-05	ENSG00000110092	CCND1	0.00284981	glucose
0.201035	7.90178	18.3934	2.53118e-05	ENSG00000139289	PHLDA1	0.00284981	insulin
-0.0859655	6.12911	18.3553	2.54182e-05	ENSG00000170871	KIAA0232	0.00285936	IL6
-0.313554	5.96312	18.3364	2.5656e-05	ENSG00000164022	AIMP1	0.00288365	glucose
0.265875	4.80885	18.3879	2.56936e-05	ENSG00000111331	OAS3	0.00288401	IL6
0.76376	4.94765	18.3327	2.57029e-05	ENSG00000162458	FBLIM1	0.00288401	GDM
-0.305032	11.0352	18.3255	2.5794e-05	ENSG00000100316	RPL3	0.00289178	glucose
0.135821	4.52133	18.3104	2.59859e-05	ENSG00000197548	ATG7	0.00290741	IL6
0.0775382	7.38758	18.3096	2.5996e-05	ENSG00000115091	ACTR3	0.00290741	IL6
-0.158172	10.7626	18.3081	2.6015e-05	ENSG00000124557	BTN1A1	0.00290741	insulin
-0.315016	3.64718	18.3471	2.60215e-05	ENSG00000233237	LINC00472	0.00290741	IL6
-0.460219	4.78325	18.3011	2.61047e-05	ENSG00000048991	R3HDM1	0.00291424	glucose
-0.395098	9.3133	18.3299	2.61302e-05	ENSG00000176046	NUPR1	0.00291462	glucose
-0.280789	12.4045	18.2938	2.61987e-05	ENSG00000167658	EEF2	0.0029198	glucose
0.179319	8.17919	18.2932	2.63358e-05	ENSG00000127184	COX7C	0.0029326	insulin
-1.99512	5.05929	18.3312	2.64305e-05	ENSG00000026025	VIM	0.00294067	GDM
-0.438199	4.86511	18.2693	2.65162e-05	ENSG00000215114	UBXN2B	0.00294772	glucose
0.250344	3.88064	18.2933	2.65421e-05	ENSG00000100364	KIAA0930	0.00294811	IL6
-1.54646	1.46791	18.2615	2.66187e-05	ENSG00000277363	SRCIN1	0.00295414	glucose
-0.595763	5.05125	18.2747	2.67891e-05	ENSG00000138772	ANXA3	0.00297055	glucose
0.287608	3.54199	18.2638	2.69008e-05	ENSG00000100523	DDHD1	0.00297903	IL6
0.161826	5.77916	18.2393	2.69106e-05	ENSG00000073803	MAP3K13	0.00297903	insulin
0.654089	5.0253	18.23	2.70347e-05	ENSG00000135372	NAT10	0.00299025	GDM
0.161499	6.3131	18.2228	2.71305e-05	ENSG00000089289	IGBP1	0.00299835	insulin
0.0808286	6.91288	18.2209	2.7156e-05	ENSG00000124201	ZNFX1	0.00299865	IL6
-0.372444	5.40369	18.2148	2.72371e-05	ENSG00000007047	MARK4	0.0030051	glucose
0.220585	4.52627	18.243	2.73413e-05	ENSG00000137959	IFI44L	0.00301407	IL6
-0.366194	5.32795	18.1977	2.74673e-05	ENSG00000132792	CTNNBL1	0.00302324	glucose
-0.23043	7.10944	18.1975	2.74703e-05	ENSG00000115216	NRBP1	0.00302324	glucose
0.181351	7.26245	18.1974	2.75188e-05	ENSG00000233927	RPS28	0.00302606	insulin
0.271566	3.45711	18.1999	2.75609e-05	ENSG00000203668	CHML	0.00302817	IL6
-0.273032	6.03281	18.182	2.76802e-05	ENSG00000109685	WHSC1	0.00303875	glucose
0.55909	5.61839	18.1708	2.78327e-05	ENSG00000129515	SNX6	0.00305295	GDM
0.133247	6.76601	18.1538	2.80679e-05	ENSG00000144848	ATG3	0.00307451	insulin
0.207112	5.92062	18.1532	2.80758e-05	ENSG00000106484	MEST	0.00307451	insulin
-0.112177	6.10819	18.1506	2.81619e-05	ENSG00000174749	C4orf32	0.00308138	IL6
0.150859	6.57674	18.1364	2.83083e-05	ENSG00000172115	CYCS	0.00309484	insulin
-0.260264	7.27182	18.1344	2.83368e-05	ENSG00000092199	HNRNPC	0.0030954	glucose
-0.282405	6.12769	18.1327	2.83604e-05	ENSG00000110315	RNF141	0.00309541	glucose
0.149847	9.67634	18.1295	2.84047e-05	ENSG00000065978	YBX1	0.00309769	insulin
-0.0892259	7.48675	18.1253	2.84634e-05	ENSG00000111676	ATN1	0.00310153	IL6
0.462365	6.04921	18.1173	2.8576e-05	ENSG00000174373	RALGAPA1	0.00310962	GDM
-0.254573	7.05358	18.1167	2.85848e-05	ENSG00000121579	NAA50	0.00310962	glucose
-0.385415	5.16808	18.1088	2.86955e-05	ENSG00000163348	PYGO2	0.00311814	glucose
-0.0799393	6.27929	18.1078	2.87103e-05	ENSG00000172830	SSH3	0.00311814	IL6
1.85223	2.26208	18.099	2.88351e-05	ENSG00000179588	ZFPM1	0.00312911	GDM
-0.610435	5.55418	18.0886	2.89835e-05	ENSG00000046651	OFD1	0.00314136	GDM
-0.434231	4.39169	18.0877	2.89955e-05	ENSG00000101997	CCDC22	0.00314136	glucose
-0.311733	6.90209	18.0822	2.90743e-05	ENSG00000105647	PIK3R2	0.00314505	glucose
0.577238	7.91759	18.1349	2.90963e-05	ENSG00000196136	SERPINA3	0.00314505	insulin
-0.302878	6.83275	18.0803	2.9101e-05	ENSG00000175416	CLTB	0.00314505	glucose
0.181952	5.99189	18.0613	2.93747e-05	ENSG00000244313	RP11-425L10.1	0.00317204	insulin
-0.16463	3.94941	18.0487	2.95574e-05	ENSG00000165023	DIRAS2	0.00318759	IL6
-0.34178	7.59858	18.0573	2.95671e-05	ENSG00000198242	RPL23A	0.00318759	glucose
-0.285605	8.50228	18.0409	2.96715e-05	ENSG00000115268	RPS15	0.00319462	glucose
0.171402	7.41594	18.0403	2.96806e-05	ENSG00000182774	RPS17	0.00319462	insulin
0.184581	8.03664	18.0508	2.97124e-05	ENSG00000244398	RP11-466H18.1	0.00319543	insulin
0.955307	4.04988	18.036	2.97432e-05	ENSG00000183421	RIPK4	0.00319615	GDM
0.128813	6.48035	18.0185	3.00011e-05	ENSG00000215021	PHB2	0.00321926	insulin
0.121331	9.68957	18.0455	3.00071e-05	ENSG00000137154	RPS6	0.00321926	parity
0.705945	5.92421	18.0647	3.01075e-05	ENSG00000115165	CYTIP	0.00322741	glucose
0.420572	5.76227	17.9956	3.03417e-05	ENSG00000131089	ARHGEF9	0.00324988	glucose
-0.246664	8.06774	17.9784	3.05995e-05	ENSG00000147140	NONO	0.00327484	glucose
-2.35419	4.27583	18.0269	3.06696e-05	ENSG00000112149	CD83	0.00327968	GDM
0.400295	4.01983	17.9664	3.08302e-05	ENSG00000139926	FRMD6	0.0032942	insulin
-0.120294	6.74424	17.9994	3.08826e-05	ENSG00000143375	CGN	0.00329712	IL6
-0.0880968	6.52431	17.9544	3.09632e-05	ENSG00000077782	FGFR1	0.00330306	IL6
-0.222134	8.1424	17.9445	3.11152e-05	ENSG00000172757	CFL1	0.0033166	glucose
-0.30444	6.12104	17.9417	3.11576e-05	ENSG00000149823	VPS51	0.00331843	glucose
-0.277558	6.63178	17.9377	3.12197e-05	ENSG00000132341	RAN	0.00332237	glucose
-0.146487	4.67505	17.9347	3.12661e-05	ENSG00000086570	FAT2	0.00332463	IL6
-0.269484	6.70096	17.9259	3.14014e-05	ENSG00000100014	SPECC1L	0.00333437	glucose
-0.116407	9.00425	17.9416	3.14082e-05	ENSG00000157613	CREB3L1	0.00333437	volume
0.648542	4.99336	17.9206	3.14835e-05	ENSG00000102786	INTS6	0.00333968	GDM
-0.0841551	6.13269	17.9149	3.15726e-05	ENSG00000082458	DLG3	0.00334556	IL6
0.172662	5.38484	17.9138	3.15896e-05	ENSG00000055070	SZRD1	0.00334556	insulin
-0.131367	8.56344	17.9616	3.16351e-05	ENSG00000185499	MUC1	0.00334769	IL6
-0.316343	6.01447	17.9069	3.16973e-05	ENSG00000138430	OLA1	0.00335159	glucose
-0.243837	7.7021	17.905	3.17265e-05	ENSG00000091527	CDV3	0.003352	glucose
0.452222	2.21538	17.9295	3.17777e-05	ENSG00000102032	RENBP	0.00335472	IL6
-0.423402	6.26465	17.9219	3.18416e-05	ENSG00000214182	PTMAP5	0.00335878	glucose
-0.845604	4.35498	17.8832	3.20695e-05	ENSG00000151348	EXT2	0.00337863	GDM
2.26947	1.66921	17.8825	3.2081e-05	ENSG00000176723	ZNF843	0.00337863	GDM
0.0987259	5.23794	17.8728	3.22346e-05	ENSG00000196405	EVL	0.00339086	IL6
-0.188557	5.22507	17.9062	3.22493e-05	ENSG00000153246	PLA2R1	0.00339086	parity
-0.222557	8.5343	17.8703	3.22741e-05	ENSG00000143761	ARF1	0.00339086	glucose
-0.326989	7.73407	17.868	3.23776e-05	ENSG00000173801	JUP	0.00339903	glucose
0.0860449	5.89622	17.8427	3.27174e-05	ENSG00000168769	TET2	0.00343197	IL6
-1.51409	2.98395	17.8351	3.284e-05	ENSG00000183386	FHL3	0.00344211	GDM
-1.32238	2.04641	17.8278	3.29573e-05	ENSG00000118508	RAB32	0.00345166	glucose
-1.46786	1.52612	17.8217	3.30577e-05	ENSG00000121440	PDZRN3	0.00345943	glucose
-0.145068	4.58755	17.8108	3.32357e-05	ENSG00000112759	SLC29A1	0.0034753	IL6
1.27483	2.48631	17.8027	3.33681e-05	ENSG00000176731	C8orf59	0.00348639	GDM
0.202552	4.16535	17.8076	3.36477e-05	ENSG00000104856	RELB	0.00351129	IL6
0.283824	3.8192	17.7844	3.36717e-05	ENSG00000106355	LSM5	0.00351129	insulin
-3.13331	3.00288	17.83	3.36862e-05	ENSG00000163219	ARHGAP25	0.00351129	GDM
0.182763	5.56941	17.7726	3.38685e-05	ENSG00000100902	PSMA6	0.0035275	insulin
0.1188	6.38797	17.7643	3.4007e-05	ENSG00000123143	PKN1	0.00353914	parity
-0.491061	4.34887	17.7597	3.40843e-05	ENSG00000106617	PRKAG2	0.00354439	glucose
-0.398102	5.45573	17.7567	3.41342e-05	ENSG00000197555	SIPA1L1	0.00354679	glucose
0.195952	5.51812	17.7395	3.44251e-05	ENSG00000153037	SRP19	0.0035742	insulin
0.19486	6.21852	17.7213	3.47358e-05	ENSG00000246705	H2AFJ	0.00360363	insulin
-0.28567	6.57814	17.7105	3.49216e-05	ENSG00000241685	ARPC1A	0.00362006	glucose
0.0720429	7.18246	17.7023	3.50627e-05	ENSG00000114353	GNAI2	0.00363183	IL6
0.30376	3.16327	17.6949	3.51912e-05	ENSG00000146677	AC004453.8	0.00364229	insulin
-0.877183	4.22185	17.6913	3.52544e-05	ENSG00000073050	XRCC1	0.00364597	GDM
-0.280109	8.79325	17.6715	3.56013e-05	ENSG00000125691	RPL23	0.00367897	glucose
0.147638	6.46042	17.6651	3.57137e-05	ENSG00000182768	NGRN	0.0036877	insulin
0.198521	5.64994	17.6541	3.59069e-05	ENSG00000163597	SNHG16	0.00370191	insulin
-0.216917	4.23013	17.6541	3.59074e-05	ENSG00000138835	RGS3	0.00370191	volume
-0.972721	3.3584	17.6694	3.59773e-05	ENSG00000136193	SCRN1	0.00370623	glucose
-0.347607	5.85011	17.6324	3.62946e-05	ENSG00000104969	SGTA	0.00373467	glucose
0.393944	2.68078	17.645	3.631e-05	ENSG00000177119	ANO6	0.00373467	IL6
-0.0645451	8.41975	17.6148	3.66116e-05	ENSG00000119900	OGFRL1	0.00376276	IL6
0.318934	7.95404	17.5972	3.69318e-05	ENSG00000139644	TMBIM6	0.00379271	glucose
-1.16504	3.80169	17.5902	3.70589e-05	ENSG00000188486	H2AFX	0.00379879	GDM
-0.251576	8.8876	17.5901	3.70602e-05	ENSG00000057608	GDI2	0.00379879	glucose
0.363936	2.40499	17.5998	3.70901e-05	ENSG00000181409	AATK	0.00379879	IL6
-0.265634	7.14874	17.5876	3.7106e-05	ENSG00000088247	KHSRP	0.00379879	glucose
0.101991	5.67269	17.5823	3.72041e-05	ENSG00000111144	LTA4H	0.00380493	IL6
1.87981	2.49041	17.5812	3.72236e-05	ENSG00000004866	ST7	0.00380493	GDM
0.574068	7.25176	17.5791	3.73122e-05	ENSG00000113369	ARRDC3	0.00381104	GDM
0.141166	8.43049	17.5612	3.75933e-05	ENSG00000168028	RPSA	0.00383678	insulin
-0.939224	4.64676	17.555	3.77083e-05	ENSG00000143753	DEGS1	0.00384554	GDM
0.186485	4.82281	17.5532	3.77428e-05	ENSG00000109270	LAMTOR3	0.0038461	insulin
0.673943	4.87176	17.5483	3.78341e-05	ENSG00000157764	BRAF	0.00385232	GDM
0.486553	6.28623	17.5876	3.79054e-05	ENSG00000148483	TMEM236	0.00385232	glucose
-0.283672	7.13976	17.5441	3.79122e-05	ENSG00000107262	BAG1	0.00385232	glucose
0.171649	3.97699	17.5437	3.79205e-05	ENSG00000211455	STK38L	0.00385232	IL6
-0.0986192	6.56771	17.5431	3.79622e-05	ENSG00000138798	EGF	0.00385358	IL6
0.293911	4.8701	17.5255	3.83391e-05	ENSG00000079819	EPB41L2	0.00388886	insulin
-0.360642	5.43308	17.5182	3.84015e-05	ENSG00000186298	PPP1CC	0.00388976	glucose
-0.465309	5.13988	17.517	3.84237e-05	ENSG00000133985	TTC9	0.00388976	glucose
-0.551107	4.03529	17.5157	3.84482e-05	ENSG00000165609	NUDT5	0.00388976	glucose
-0.284897	6.64173	17.5148	3.84659e-05	ENSG00000124098	FAM210B	0.00388976	glucose
-0.239308	8.32485	17.511	3.8538e-05	ENSG00000118680	MYL12B	0.00389408	glucose
0.787585	2.03213	17.5078	3.85986e-05	ENSG00000166265	CYYR1	0.00389721	insulin
0.16291	6.81108	17.5023	3.87034e-05	ENSG00000137393	RNF144B	0.00390482	insulin
-0.337054	6.36265	17.4978	3.87888e-05	ENSG00000259956	RBM15B	0.00390874	glucose
0.185369	5.66481	17.5383	3.88015e-05	ENSG00000109846	CRYAB	0.00390874	volume
-0.0955876	7.59184	17.4974	3.90024e-05	ENSG00000116299	KIAA1324	0.00392598	IL6
0.337882	3.56439	17.5247	3.9174e-05	ENSG00000126803	HSPA2	0.00394025	IL6
-0.264404	6.87382	17.4754	3.92207e-05	ENSG00000100401	RANGAP1	0.00394194	glucose
-0.37482	5.71023	17.4632	3.94582e-05	ENSG00000106628	POLD2	0.0039628	glucose
0.177983	5.66242	17.4516	3.96866e-05	ENSG00000165283	STOML2	0.00397924	insulin
-0.419452	4.56103	17.4496	3.9726e-05	ENSG00000147905	ZCCHC7	0.00397924	glucose
0.137279	7.4684	17.449	3.97364e-05	ENSG00000107223	EDF1	0.00397924	insulin
0.238199	5.75383	17.4588	3.97679e-05	ENSG00000204103	MAFB	0.00397924	insulin
-0.567125	4.8701	17.4512	3.97725e-05	ENSG00000079819	EPB41L2	0.00397924	glucose
0.376753	1.75219	17.4438	3.98386e-05	ENSG00000157350	ST3GAL2	0.00398284	IL6
0.157314	10.1087	17.4408	3.98983e-05	ENSG00000167526	RPL13	0.00398579	insulin
0.225012	6.26465	17.4607	3.99588e-05	ENSG00000214182	PTMAP5	0.00398881	insulin
-0.678126	3.64229	17.436	3.99935e-05	ENSG00000016391	CHDH	0.00398926	glucose
-0.0900043	7.73407	17.4377	4.00371e-05	ENSG00000173801	JUP	0.00399059	IL6
-0.296018	10.1087	17.4277	4.01581e-05	ENSG00000167526	RPL13	0.00399964	glucose
0.19233	5.35727	17.4234	4.02425e-05	ENSG00000103591	AAGAB	0.00400335	insulin
0.2787	5.55044	17.4576	4.0256e-05	ENSG00000127124	HIVEP3	0.00400335	insulin
-0.375508	5.43435	17.4159	4.03917e-05	ENSG00000141985	SH3GL1	0.00401383	glucose
-0.176914	9.00425	17.4242	4.05307e-05	ENSG00000157613	CREB3L1	0.00402205	insulin
-0.584122	4.83502	17.4324	4.05354e-05	ENSG00000163584	RPL22L1	0.00402205	glucose
-0.360749	5.58046	17.3902	4.09086e-05	ENSG00000088256	GNA11	0.00405604	glucose
-0.118974	6.37485	17.3877	4.09596e-05	ENSG00000173598	NUDT4	0.00405804	volume
-3.07181	1.38391	17.3807	4.11014e-05	ENSG00000141756	FKBP10	0.00406904	GDM
-0.261782	6.66374	17.3775	4.11674e-05	ENSG00000102225	CDK16	0.00407252	glucose
0.0957318	6.38262	17.3733	4.12523e-05	ENSG00000123104	ITPR2	0.00407786	IL6
-0.370417	5.21107	17.365	4.14223e-05	ENSG00000090989	EXOC1	0.00409161	glucose
-0.318549	5.50525	17.3532	4.16639e-05	ENSG00000185104	FAF1	0.0041124	glucose
0.173691	5.60499	17.3457	4.18187e-05	ENSG00000137500	CCDC90B	0.00412305	insulin
-0.134809	4.68107	17.345	4.18343e-05	ENSG00000196208	GREB1	0.00412305	IL6
0.173436	6.50779	17.3421	4.18943e-05	ENSG00000102804	TSC22D1	0.00412589	insulin
-0.295112	7.41639	17.3207	4.23405e-05	ENSG00000116251	RPL22	0.00416517	glucose
2.52265	2.06666	17.3199	4.23563e-05	ENSG00000136237	RAPGEF5	0.00416517	GDM
0.216047	4.58695	17.3059	4.26511e-05	ENSG00000118960	HS1BP3	0.00419104	insulin
0.267414	5.03346	17.2973	4.28692e-05	ENSG00000175061	LRRC75A-AS1	0.00420934	insulin
-0.342401	6.52802	17.291	4.29671e-05	ENSG00000169504	CLIC4	0.00421581	glucose
0.0991721	5.77916	17.2856	4.30817e-05	ENSG00000073803	MAP3K13	0.00422393	parity
-2.69266	2.95393	17.3112	4.33117e-05	ENSG00000089820	ARHGAP4	0.00424333	GDM
0.159039	5.67515	17.27	4.34147e-05	ENSG00000150459	SAP18	0.00425026	insulin
-0.282565	7.16109	17.2664	4.34928e-05	ENSG00000162434	JAK1	0.00425374	glucose
-0.101016	7.03219	17.2802	4.35146e-05	ENSG00000118777	ABCG2	0.00425374	IL6
-0.0927211	7.17441	17.2637	4.36205e-05	ENSG00000118058	KMT2A	0.00426083	IL6
-0.114664	5.04472	17.259	4.36517e-05	ENSG00000141232	TOB1	0.00426083	IL6
0.39476	7.36426	17.2566	4.37036e-05	ENSG00000198722	UNC13B	0.00426275	GDM
0.413786	1.62243	17.2451	4.39536e-05	ENSG00000109321	AREG	0.00428397	IL6
0.326264	3.60925	17.2393	4.408e-05	ENSG00000105676	ARMC6	0.00429311	insulin
0.156393	6.05376	17.231	4.42608e-05	ENSG00000185651	UBE2L3	0.00430755	insulin
0.165558	6.36536	17.2249	4.43962e-05	ENSG00000139793	MBNL2	0.00431581	insulin
0.183525	6.72827	17.2278	4.4411e-05	ENSG00000156411	C14orf2	0.00431581	insulin
-0.0818124	8.67918	17.2208	4.44849e-05	ENSG00000204634	TBC1D8	0.00431684	volume
-0.245479	12.0709	17.2198	4.45073e-05	ENSG00000075624	ACTB	0.00431684	glucose
-0.407588	5.23027	17.2192	4.45197e-05	ENSG00000108433	GOSR2	0.00431684	glucose
0.156979	6.36067	17.1943	4.50724e-05	ENSG00000230989	HSBP1	0.00436484	insulin
0.380977	2.57147	17.2155	4.50808e-05	ENSG00000089041	P2RX7	0.00436484	IL6
-0.522583	4.40765	17.1841	4.53021e-05	ENSG00000135446	CDK4	0.00438305	glucose
-0.222776	7.65085	17.1807	4.53781e-05	ENSG00000048828	FAM120A	0.00438693	glucose
0.218132	4.17367	17.1791	4.54135e-05	ENSG00000125356	NDUFA1	0.00438693	insulin
-0.0969473	5.78108	17.1778	4.54419e-05	ENSG00000151240	DIP2C	0.00438693	IL6
-0.0564575	7.70977	17.1699	4.56198e-05	ENSG00000173757	STAT5B	0.0044009	IL6
0.160757	7.80094	17.1579	4.58916e-05	ENSG00000114942	EEF1B2	0.00442388	insulin
0.301727	2.25326	17.1562	4.59302e-05	ENSG00000180773	SLC36A4	0.00442437	IL6
0.189863	5.39655	17.1433	4.62267e-05	ENSG00000250182	EEF1A1P13	0.00444969	insulin
-0.342095	5.66406	17.1364	4.63829e-05	ENSG00000186184	POLR1D	0.00445852	glucose
0.172697	4.46939	17.1471	4.6386e-05	ENSG00000111252	SH2B3	0.00445852	IL6
0.189376	4.7213	17.1297	4.65376e-05	ENSG00000181061	HIGD1A	0.00446984	insulin
0.182933	5.4139	17.1267	4.66075e-05	ENSG00000100348	TXN2	0.00447331	insulin
-0.396107	5.2907	17.1733	4.6659e-05	ENSG00000169715	MT1E	0.00447499	IL6
0.151846	6.31949	17.1174	4.68225e-05	ENSG00000060749	QSER1	0.00448742	insulin
0.0835711	6.32312	17.1143	4.68938e-05	ENSG00000177885	GRB2	0.00449099	IL6
-3.72245	2.68068	17.151	4.70912e-05	ENSG00000167851	CD300A	0.00450501	GDM
0.0720451	7.84646	17.1051	4.71084e-05	ENSG00000143384	MCL1	0.00450501	IL6
-0.863159	3.94882	17.1336	4.71616e-05	ENSG00000110042	DTX4	0.00450683	glucose
-0.376542	5.56288	17.1009	4.72079e-05	ENSG00000131831	RAI2	0.004508	glucose
-0.397442	5.05333	17.0973	4.72922e-05	ENSG00000141101	NOB1	0.00451084	glucose
0.492664	7.4436	17.0967	4.7306e-05	ENSG00000160285	LSS	0.00451084	GDM
0.434983	3.65525	17.14	4.74255e-05	ENSG00000115414	FN1	0.00451695	IL6
-0.264874	9.35045	17.091	4.74385e-05	ENSG00000089009	RPL6	0.00451695	glucose
0.205492	4.96776	17.0863	4.75489e-05	ENSG00000168118	RAB4A	0.0045242	insulin
-0.0914052	5.88145	17.0789	4.7723e-05	ENSG00000196935	SRGAP1	0.0045375	IL6
0.622071	4.51346	17.0761	4.77907e-05	ENSG00000001561	ENPP4	0.0045405	glucose
-0.242451	5.55139	17.1227	4.78233e-05	ENSG00000166825	ANPEP	0.0045405	parity
-0.11507	5.6002	17.0662	4.80256e-05	ENSG00000197077	KIAA1671	0.00455446	IL6
-0.249058	7.38452	17.0652	4.80489e-05	ENSG00000144381	HSPD1	0.00455446	glucose
0.150083	9.21341	17.0642	4.80739e-05	ENSG00000142937	RPS8	0.00455446	insulin
-0.602489	5.3503	17.0617	4.81331e-05	ENSG00000055130	CUL1	0.00455681	GDM
-0.278753	8.74676	17.0578	4.82268e-05	ENSG00000060138	YBX3	0.00456241	glucose
0.306591	2.56201	17.0452	4.85287e-05	ENSG00000114626	ABTB1	0.00458768	IL6
0.622785	5.20744	17.0741	4.86617e-05	ENSG00000158008	EXTL1	0.00459696	glucose
-0.305298	7.03115	17.0324	4.88358e-05	ENSG00000175115	PACS1	0.00461011	glucose
0.178772	5.58355	17.0247	4.90222e-05	ENSG00000157823	AP3S2	0.0046223	insulin
-2.49771	1.40276	17.0233	4.90564e-05	ENSG00000275882	IKBKGP1	0.0046223	GDM
-0.564858	6.74313	17.0228	4.90699e-05	ENSG00000185896	LAMP1	0.0046223	GDM
0.232808	5.15979	17.0121	4.93294e-05	ENSG00000165802	NSMF	0.00464343	insulin
0.166119	5.99172	17.0067	4.94614e-05	ENSG00000166200	COPS2	0.00465254	insulin
0.471811	5.85133	16.999	4.96512e-05	ENSG00000148719	DNAJB12	0.00466573	GDM
1.0124	4.01118	16.9982	4.96722e-05	ENSG00000106004	HOXA5	0.00466573	GDM
0.412958	6.04566	16.9944	4.98427e-05	ENSG00000163171	CDC42EP3	0.00467642	glucose
0.309521	3.0377	16.9935	4.98568e-05	ENSG00000181045	SLC26A11	0.00467642	IL6
0.756307	5.5029	16.9893	4.99851e-05	ENSG00000111321	LTBR	0.00468512	GDM
0.272042	2.95278	16.9835	5.00338e-05	ENSG00000197860	SGTB	0.00468636	IL6
0.386143	2.42483	16.9874	5.03189e-05	ENSG00000248971	KRT8P46	0.00470708	IL6
-0.413293	5.78319	16.9708	5.03565e-05	ENSG00000156587	UBE2L6	0.00470708	glucose
-2.45294	1.57527	16.9703	5.0362e-05	ENSG00000215154	AC141586.5	0.00470708	GDM
-0.941868	3.75044	16.986	5.0476e-05	ENSG00000083857	FAT1	0.0047144	glucose
-0.241479	6.27928	16.9507	5.08559e-05	ENSG00000115694	STK25	0.00474653	glucose
0.449856	5.55896	16.9364	5.12896e-05	ENSG00000163072	NOSTRIN	0.00477789	glucose
-0.371355	5.44688	16.9305	5.13679e-05	ENSG00000178078	STAP2	0.00477789	glucose
-0.518216	4.44971	16.9297	5.13875e-05	ENSG00000134508	CABLES1	0.00477789	glucose
0.322347	5.0222	16.9772	5.13929e-05	ENSG00000281383	CH507-513H4.5	0.00477789	volume
0.0690232	7.53743	16.9289	5.14082e-05	ENSG00000131236	CAP1	0.00477789	IL6
-0.341199	5.06065	16.9288	5.1409e-05	ENSG00000096063	SRPK1	0.00477789	glucose
-0.398905	5.26805	16.9179	5.16896e-05	ENSG00000135441	BLOC1S1	0.00480059	glucose
-0.351994	5.40568	16.9013	5.2117e-05	ENSG00000100580	TMED8	0.00483689	glucose
-0.285698	6.25386	16.8972	5.22229e-05	ENSG00000197622	CDC42SE1	0.00484025	glucose
0.161018	4.61244	16.9047	5.22266e-05	ENSG00000163162	RNF149	0.00484025	IL6
0.227931	8.12334	16.9247	5.23533e-05	ENSG00000140105	WARS	0.00484576	leptin
-0.535251	5.90263	16.934	5.23594e-05	ENSG00000168077	SCARA3	0.00484576	glucose
-0.163734	7.2647	16.8896	5.24185e-05	ENSG00000110651	CD81	0.00484783	insulin
0.395393	2.17858	16.8875	5.25159e-05	ENSG00000160219	GAB3	0.00485011	IL6
-0.092624	7.06497	16.8911	5.255e-05	ENSG00000157514	TSC22D3	0.00485011	IL6
-0.29638	6.67048	16.8845	5.25533e-05	ENSG00000099624	ATP5D	0.00485011	glucose
0.279679	5.35112	16.8996	5.26941e-05	ENSG00000115963	RND3	0.0048582	insulin
-0.567822	6.18457	16.8783	5.27145e-05	ENSG00000065923	SLC9A7	0.0048582	GDM
0.25569	4.35511	16.8727	5.28602e-05	ENSG00000146425	DYNLT1	0.00486823	insulin
0.961889	3.99875	16.8684	5.29729e-05	ENSG00000125352	RNF113A	0.00487521	GDM
-0.206056	4.64632	16.8912	5.34356e-05	ENSG00000016602	CLCA4	0.00491436	IL6
0.119739	8.47937	16.8474	5.35283e-05	ENSG00000213639	PPP1CB	0.00491947	insulin
-1.16558	3.01516	16.8698	5.35895e-05	ENSG00000166833	NAV2	0.00492166	glucose
0.16014	5.88055	16.8382	5.37734e-05	ENSG00000116030	SUMO1	0.00493512	insulin
-2.04837	2.24784	16.8355	5.38449e-05	ENSG00000152939	MARVELD2	0.00493825	GDM
-0.169616	5.37057	16.874	5.38912e-05	ENSG00000116285	ERRFI1	0.00493907	IL6
-0.183493	5.90546	16.8279	5.40481e-05	ENSG00000164332	UBLCP1	0.00495001	matBMI
-0.2843	9.21341	16.8227	5.41891e-05	ENSG00000142937	RPS8	0.00495948	glucose
1.78263	2.39456	16.8148	5.4401e-05	ENSG00000088305	DNMT3B	0.00497224	GDM
0.489962	5.65358	16.8147	5.44038e-05	ENSG00000075413	MARK3	0.00497224	GDM
0.230456	4.5562	16.853	5.44744e-05	ENSG00000196743	GM2A	0.00497525	IL6
0.440312	1.56491	16.809	5.45572e-05	ENSG00000139278	GLIPR1	0.00497663	IL6
0.338307	2.48737	16.8088	5.45648e-05	ENSG00000230291	RP11-244J10.1	0.00497663	insulin
-0.24074	8.33545	16.7978	5.48613e-05	ENSG00000111229	ARPC3	0.00499922	glucose
-0.321745	5.5606	16.7969	5.48882e-05	ENSG00000150712	MTMR12	0.00499922	glucose
0.117627	8.23969	16.8062	5.5152e-05	ENSG00000105373	GLTSCR2	0.00501978	parity
-0.318823	6.47946	16.7848	5.52186e-05	ENSG00000242071	RPL7AP6	0.00502238	glucose
-1.13904	3.51781	16.7789	5.53807e-05	ENSG00000162851	TFB2M	0.00503366	GDM
0.203414	6.23104	16.7865	5.54245e-05	ENSG00000172183	ISG20	0.00503417	insulin
-0.126929	5.48703	16.7868	5.5485e-05	ENSG00000171219	CDC42BPG	0.0050362	IL6
-0.721174	3.22525	16.7712	5.55929e-05	ENSG00000178075	GRAMD1C	0.00504253	glucose
-0.0884905	12.4665	16.7685	5.56648e-05	ENSG00000162896	PIGR	0.00504559	IL6
-0.354268	7.02234	16.7677	5.58754e-05	ENSG00000233476	EEF1A1P6	0.00506121	glucose
0.33965	3.31064	16.7913	5.59278e-05	ENSG00000100314	CABP7	0.00506248	IL6
-0.373267	4.77384	16.7442	5.63426e-05	ENSG00000134748	PRPF38A	0.00509474	glucose
0.306568	9.11083	16.7435	5.63614e-05	ENSG00000157765	SLC34A2	0.00509474	glucose
-2.67981	2.17858	16.7408	5.64822e-05	ENSG00000160219	GAB3	0.00510217	GDM
0.892611	3.93908	16.727	5.68262e-05	ENSG00000160741	CRTC2	0.00512974	GDM
-0.358427	5.75891	16.7102	5.73007e-05	ENSG00000004455	AK2	0.00516904	glucose
0.552081	6.50779	16.7076	5.73752e-05	ENSG00000102804	TSC22D1	0.00517223	GDM
0.184568	4.20922	16.7133	5.74557e-05	ENSG00000198837	DENND4B	0.00517595	IL6
0.421292	2.05231	16.704	5.75584e-05	ENSG00000147119	CHST7	0.00518167	IL6
0.270772	6.31577	16.725	5.80842e-05	ENSG00000158716	DUSP23	0.00522443	insulin
-2.61738	0.988149	16.6802	5.81606e-05	ENSG00000179029	TMEM107	0.00522443	GDM
0.163585	7.15934	16.6798	5.81724e-05	ENSG00000166441	RPL27A	0.00522443	insulin
-0.266701	7.73941	16.6784	5.82124e-05	ENSG00000109062	SLC9A3R1	0.00522443	glucose
-0.284113	7.1442	16.6778	5.82312e-05	ENSG00000094916	CBX5	0.00522443	glucose
0.257892	2.57827	16.6714	5.84145e-05	ENSG00000151012	SLC7A11	0.00523534	IL6
-0.289012	8.00742	16.6708	5.84321e-05	ENSG00000145425	RPS3A	0.00523534	glucose
-0.455505	4.21922	16.6681	5.85125e-05	ENSG00000228519	RP11-298C3.2	0.00523569	glucose
0.120157	9.3133	16.6937	5.85153e-05	ENSG00000176046	NUPR1	0.00523569	parity
-0.385424	5.77424	16.6654	5.85914e-05	ENSG00000204713	TRIM27	0.00523895	glucose
-0.0952719	5.91063	16.6587	5.87855e-05	ENSG00000158769	F11R	0.0052484	IL6
-0.274637	7.65612	16.6584	5.87946e-05	ENSG00000172493	AFF1	0.0052484	glucose
0.279448	2.0537	16.6564	5.88528e-05	ENSG00000205710	C17orf107	0.0052484	IL6
-0.107578	5.09471	16.6563	5.88561e-05	ENSG00000198513	ATL1	0.0052484	IL6
0.320992	2.37686	16.6535	5.89367e-05	ENSG00000058091	CDK14	0.00525205	IL6
0.381049	2.59343	16.6511	5.9198e-05	ENSG00000091490	SEL1L3	0.00527178	IL6
-0.968494	4.29207	16.6361	5.94506e-05	ENSG00000108306	FBXL20	0.0052907	GDM
-0.305879	9.04767	16.6187	5.99652e-05	ENSG00000063046	EIF4B	0.0053329	glucose
0.138222	8.15218	16.6158	6.00512e-05	ENSG00000143774	GUK1	0.00533345	insulin
-0.0888816	6.39813	16.6158	6.00521e-05	ENSG00000144645	OSBPL10	0.00533345	IL6
0.135439	8.01391	16.6079	6.02874e-05	ENSG00000143933	CALM2	0.00534841	insulin
-0.551113	6.4058	16.6063	6.03347e-05	ENSG00000117614	SYF2	0.00534841	GDM
0.415261	2.12434	16.6061	6.03421e-05	ENSG00000006534	ALDH3B1	0.00534841	IL6
0.979664	3.59114	16.6013	6.04859e-05	ENSG00000147874	HAUS6	0.00535757	GDM
-0.238125	10.4042	16.6444	6.05736e-05	ENSG00000245532	NEAT1	0.00536174	IL6
-0.0907735	6.06024	16.5872	6.09122e-05	ENSG00000106078	COBL	0.00538661	IL6
-1.95014	2.28311	16.5864	6.09361e-05	ENSG00000197375	SLC22A5	0.00538661	GDM
0.322452	6.46608	16.5662	6.15514e-05	ENSG00000196865	NHLRC2	0.00543736	glucose
-0.472721	6.3795	16.5583	6.17913e-05	ENSG00000179912	R3HDM2	0.0054549	GDM
0.174893	4.81643	16.5871	6.1896e-05	ENSG00000140853	NLRC5	0.00546049	IL6
-0.23502	10.8581	16.5461	6.21701e-05	ENSG00000096384	HSP90AB1	0.00548101	glucose
0.803117	4.9849	16.5792	6.25126e-05	ENSG00000196876	SCN8A	0.00550753	glucose
-3.04836	1.05835	16.5224	6.29053e-05	ENSG00000255717	SNHG1	0.00553843	GDM
0.195017	5.43757	16.5203	6.29699e-05	ENSG00000186522	2024-09-10	0.00554043	insulin
-0.273358	7.91778	16.5178	6.30479e-05	ENSG00000111057	KRT18	0.0055436	glucose
0.181216	4.74387	16.5449	6.32857e-05	ENSG00000069399	BCL3	0.00555723	IL6
0.244071	4.19767	16.5102	6.32871e-05	ENSG00000119431	HDHD3	0.00555723	insulin
-0.0793487	9.6322	16.5064	6.34083e-05	ENSG00000086062	B4GALT1	0.00556418	IL6
0.200262	4.83043	16.494	6.38012e-05	ENSG00000139505	MTMR6	0.00559494	insulin
-0.369625	6.48701	16.4953	6.39152e-05	ENSG00000149212	SESN3	0.00560121	glucose
0.525365	3.83492	16.5195	6.40825e-05	ENSG00000029153	ARNTL2	0.00561215	insulin
-0.0958614	6.16441	16.4824	6.41681e-05	ENSG00000131941	RHPN2	0.00561232	IL6
0.202249	5.69365	16.4824	6.41695e-05	ENSG00000258289	CHURC1	0.00561232	insulin
-0.275965	7.5698	16.4674	6.46484e-05	ENSG00000154930	ACSS1	0.00565046	glucose
-0.298722	5.61889	16.4601	6.48838e-05	ENSG00000141580	WDR45B	0.00566729	glucose
-0.231245	8.95372	16.4546	6.50618e-05	ENSG00000168610	STAT3	0.00567908	glucose
0.133497	6.61726	16.4474	6.52949e-05	ENSG00000174695	TMEM167A	0.00569276	insulin
-0.0710653	6.72941	16.4471	6.53047e-05	ENSG00000198646	NCOA6	0.00569276	IL6
-0.393515	5.18529	16.4445	6.53889e-05	ENSG00000006625	GGCT	0.00569449	glucose
-0.283607	6.18906	16.4439	6.54108e-05	ENSG00000115484	CCT4	0.00569449	glucose
0.147738	5.88943	16.4423	6.54602e-05	ENSG00000198791	CNOT7	0.00569504	insulin
-0.387767	1.347	16.4264	6.59826e-05	ENSG00000143127	ITGA10	0.00573671	IL6
-1.02676	4.90999	16.4427	6.60414e-05	ENSG00000175606	TMEM70	0.00573705	GDM
-0.748523	4.44083	16.4224	6.61141e-05	ENSG00000169020	ATP5I	0.00573705	GDM
0.519445	5.1595	16.4255	6.61169e-05	ENSG00000162298	SYVN1	0.00573705	glucose
-1.33424	2.26198	16.4187	6.62351e-05	ENSG00000144959	NCEH1	0.00574354	glucose
-0.086479	8.76103	16.4212	6.63124e-05	ENSG00000115468	EFHD1	0.00574646	IL6
0.0686884	7.3939	16.4125	6.64387e-05	ENSG00000143543	JTB	0.00575364	parity
-0.279698	8.50826	16.4102	6.6517e-05	ENSG00000142676	RPL11	0.00575467	glucose
0.789252	4.80797	16.4095	6.65378e-05	ENSG00000141295	SCRN2	0.00575467	GDM
-0.519202	4.50418	16.4059	6.66588e-05	ENSG00000111344	RASAL1	0.00576136	glucose
-2.17256	1.68606	16.381	6.74901e-05	ENSG00000197647	ZNF433	0.0058294	GDM
-0.700089	4.2588	16.3908	6.76152e-05	ENSG00000142089	IFITM3	0.00583621	glucose
0.361046	6.00845	16.3755	6.76726e-05	ENSG00000147155	EBP	0.00583621	glucose
0.131487	4.94346	16.3747	6.77016e-05	ENSG00000033327	GAB2	0.00583621	IL6
-0.229503	7.22078	16.373	6.77569e-05	ENSG00000143420	ENSA	0.00583717	glucose
0.412068	6.03692	16.3764	6.78482e-05	ENSG00000139508	SLC46A3	0.00584122	glucose
0.475212	4.2308	16.3569	6.83016e-05	ENSG00000180694	TMEM64	0.00587643	glucose
0.146369	6.4564	16.3511	6.84993e-05	ENSG00000108518	PFN1	0.0058896	insulin
-0.315788	5.92434	16.3475	6.86234e-05	ENSG00000141759	TXNL4A	0.00589643	glucose
0.164845	3.49176	16.3409	6.88481e-05	ENSG00000167034	NKX3-1	0.00591189	IL6
0.212458	7.42786	16.3679	6.89756e-05	ENSG00000165389	SPTSSA	0.00591786	insulin
-0.104157	6.91003	16.3537	6.90072e-05	ENSG00000169550	MUC15	0.00591786	IL6
-3.54602	3.35548	16.3598	6.97136e-05	ENSG00000197629	MPEG1	0.00597456	GDM
0.180621	4.88289	16.3104	6.99014e-05	ENSG00000010803	SCMH1	0.00598677	insulin
-0.348543	5.27213	16.3033	7.01505e-05	ENSG00000213741	RPS29	0.00600421	glucose
0.489285	4.79462	16.291	7.05801e-05	ENSG00000154511	FAM69A	0.00603427	glucose
-0.197881	16.3535	16.3044	7.0593e-05	ENSG00000135222	CSN2	0.00603427	insulin
-0.266094	10.7272	16.2836	7.08414e-05	ENSG00000108298	RPL19	0.00605157	glucose
-0.788819	4.2256	16.3137	7.09124e-05	ENSG00000007062	PROM1	0.00605373	glucose
0.198767	5.99512	16.2718	7.12583e-05	ENSG00000134215	VAV3	0.00607933	insulin
0.362727	3.87322	16.2635	7.15532e-05	ENSG00000245910	SNHG6	0.00610055	insulin
0.323446	6.80168	16.2581	7.17467e-05	ENSG00000125304	TM9SF2	0.00611272	glucose
0.728879	4.17394	16.2569	7.17886e-05	ENSG00000100003	SEC14L2	0.00611272	GDM
-0.27866	9.67634	16.2549	7.18619e-05	ENSG00000065978	YBX1	0.00611502	glucose
0.546915	5.6767	16.2522	7.19583e-05	ENSG00000139116	KIF21A	0.00611928	GDM
-0.471127	4.62838	16.2418	7.23318e-05	ENSG00000035681	NSMAF	0.00614581	glucose
-1.31299	3.67387	16.2409	7.23633e-05	ENSG00000085831	TTC39A	0.00614581	GDM
-1.76018	2.71629	16.2295	7.27776e-05	ENSG00000188807	TMEM201	0.00617702	GDM
0.161585	4.41319	16.2264	7.29386e-05	ENSG00000023171	GRAMD1B	0.00618671	IL6
-0.267385	6.69243	16.2207	7.30969e-05	ENSG00000162599	NFIA	0.00619514	glucose
-0.283475	6.19522	16.2197	7.31318e-05	ENSG00000143727	ACP1	0.00619514	glucose
-2.61072	1.92387	16.2158	7.32743e-05	ENSG00000120289	MAGEB4	0.00620324	GDM
-3.05016	2.35227	16.2357	7.3388e-05	ENSG00000125089	SH3TC1	0.00620623	GDM
-0.282498	6.98477	16.2117	7.34234e-05	ENSG00000135631	RAB11FIP5	0.00620623	glucose
0.109039	5.22177	16.211	7.34507e-05	ENSG00000155097	ATP6V1C1	0.00620623	IL6
0.557943	5.49346	16.1952	7.40318e-05	ENSG00000166887	VPS39	0.00625133	GDM
-0.153159	7.08393	16.1807	7.4567e-05	ENSG00000167191	GPRC5B	0.0062925	insulin
-0.316269	4.99346	16.1738	7.48221e-05	ENSG00000135966	TGFBRAP1	0.00630646	glucose
0.177515	7.02234	16.18	7.48279e-05	ENSG00000233476	EEF1A1P6	0.00630646	insulin
-1.13882	3.255	16.1915	7.51331e-05	ENSG00000261175	CTD-2015G9.2	0.00632814	glucose
-0.267477	6.87549	16.1624	7.52492e-05	ENSG00000182196	ARL6IP4	0.00633388	glucose
-0.319918	7.16406	16.161	7.53038e-05	ENSG00000122026	RPL21	0.00633444	glucose
-0.239468	5.09151	16.1574	7.54382e-05	ENSG00000174233	ADCY6	0.00634171	insulin
-0.303121	6.35685	16.152	7.56405e-05	ENSG00000004487	KDM1A	0.00635164	glucose
1.07223	3.49992	16.1517	7.56526e-05	ENSG00000182208	MOB2	0.00635164	GDM
0.119889	8.84352	16.1485	7.57723e-05	ENSG00000100380	ST13	0.00635765	insulin
-0.733669	3.20937	16.1408	7.60653e-05	ENSG00000152465	NMT2	0.00637818	glucose
-0.124261	4.72553	16.1366	7.62241e-05	ENSG00000158528	PPP1R9A	0.0063847	IL6
-0.66341	3.75062	16.1362	7.62396e-05	ENSG00000143842	SOX13	0.0063847	glucose
-0.453718	4.67136	16.1281	7.65472e-05	ENSG00000215271	HOMEZ	0.00640082	glucose
-0.27985	5.77472	16.1275	7.65722e-05	ENSG00000151748	SAV1	0.00640082	glucose
1.1203	3.43975	16.1263	7.66162e-05	ENSG00000142867	BCL10	0.00640082	GDM
1.53336	2.28186	16.1258	7.66353e-05	ENSG00000100319	ZMAT5	0.00640082	GDM
1.46494	3.00267	16.1248	7.66745e-05	ENSG00000275379	HIST1H3I	0.00640082	GDM
0.331351	2.84271	16.1384	7.69574e-05	ENSG00000010810	FYN	0.00641795	IL6
0.187006	6.08935	16.1169	7.69769e-05	ENSG00000117461	PIK3R3	0.00641795	insulin
0.10386	5.83547	16.1135	7.71076e-05	ENSG00000142669	SH3BGRL3	0.00642281	IL6
-0.235627	7.2962	16.1128	7.71325e-05	ENSG00000084733	RAB10	0.00642281	glucose
-0.351737	5.501	16.1058	7.74029e-05	ENSG00000167861	HID1	0.00644127	glucose
0.157386	5.92434	16.0954	7.78072e-05	ENSG00000141759	TXNL4A	0.00647083	insulin
-0.687312	5.78319	16.0917	7.79564e-05	ENSG00000156587	UBE2L6	0.00647917	GDM
-0.272342	5.89034	16.0883	7.80828e-05	ENSG00000198876	DCAF12	0.00648378	glucose
1.64716	2.43966	16.0876	7.81101e-05	ENSG00000184719	RNLS	0.00648378	GDM
0.380838	7.31052	16.0761	7.8557e-05	ENSG00000152795	HNRNPDL	0.00651677	GDM
0.149235	6.45103	16.0705	7.87774e-05	ENSG00000167283	ATP5L	0.00652976	insulin
0.223308	4.18288	16.0696	7.88124e-05	ENSG00000135972	MRPS9	0.00652976	insulin
0.119682	7.19363	16.054	7.94301e-05	ENSG00000125977	EIF2S2	0.00657681	insulin
0.233399	5.27778	16.0505	7.95688e-05	ENSG00000037241	RPL26L1	0.00658186	insulin
0.157467	8.25699	16.0499	7.95907e-05	ENSG00000112306	RPS12	0.00658186	insulin
-0.301007	6.39624	16.0474	7.9689e-05	ENSG00000138867	GUCD1	0.00658587	glucose
0.19284	7.08655	16.0621	7.98666e-05	ENSG00000162734	PEA15	0.00659641	insulin
0.126297	8.61566	16.0386	8.00402e-05	ENSG00000118816	CCNI	0.00660661	insulin
-0.302949	7.04954	16.0304	8.03705e-05	ENSG00000135090	TAOK3	0.00662974	glucose
0.421718	5.35881	16.0288	8.04322e-05	ENSG00000168032	ENTPD3	0.00663069	glucose
-0.0926694	5.17017	16.0077	8.12849e-05	ENSG00000163785	RYK	0.0066968	IL6
-0.417248	2.08522	15.9989	8.17033e-05	ENSG00000229618	AC011288.2	0.00672708	IL6
0.127324	4.50744	15.9933	8.1869e-05	ENSG00000069849	ATP1B3	0.00673652	IL6
-0.149174	4.72553	15.9847	8.22197e-05	ENSG00000158528	PPP1R9A	0.00675695	volume
-0.365513	6.24344	15.9863	8.22638e-05	ENSG00000230202	RP11-632C17__A.1	0.00675695	glucose
0.142572	7.91778	15.9835	8.22708e-05	ENSG00000111057	KRT18	0.00675695	insulin
0.160943	6.65577	15.9791	8.24501e-05	ENSG00000187051	RPS19BP1	0.00676564	insulin
-0.116483	8.09015	16.0168	8.25012e-05	ENSG00000132002	DNAJB1	0.00676564	IL6
0.724246	5.00728	15.9772	8.25303e-05	ENSG00000129347	KRI1	0.00676564	GDM
0.541286	6.0293	15.975	8.26186e-05	ENSG00000068400	GRIPAP1	0.00676868	GDM
0.13561	5.02542	15.9736	8.27844e-05	ENSG00000171236	LRG1	0.00677806	IL6
0.922116	3.95849	15.9681	8.29062e-05	ENSG00000112592	TBP	0.00678081	GDM
0.627959	2.62877	15.9664	8.29778e-05	ENSG00000258545	RHOXF1-AS1	0.00678081	insulin
0.0840671	5.81096	15.9659	8.29947e-05	ENSG00000169756	LIMS1	0.00678081	IL6
-0.623056	6.05468	15.9653	8.30234e-05	ENSG00000140350	ANP32A	0.00678081	GDM
-0.0629073	7.30922	15.9586	8.32976e-05	ENSG00000177311	ZBTB38	0.006799	IL6
1.81224	1.81812	15.9561	8.34022e-05	ENSG00000163389	POGLUT1	0.00680333	GDM
-0.346324	5.91064	15.9454	8.38514e-05	ENSG00000196693	ZNF33B	0.00683217	glucose
-0.360385	5.00377	15.9452	8.38591e-05	ENSG00000004059	ARF5	0.00683217	glucose
0.581421	3.94941	15.9423	8.39796e-05	ENSG00000165023	DIRAS2	0.00683776	glucose
0.135621	7.65679	15.9727	8.41751e-05	ENSG00000205542	TMSB4X	0.00684945	volume
0.155187	6.6646	15.9357	8.42565e-05	ENSG00000127125	PPCS	0.00685186	insulin
-0.442717	4.86532	15.9332	8.43619e-05	ENSG00000204371	EHMT2	0.00685621	glucose
0.11374	8.60115	15.9302	8.44873e-05	ENSG00000113558	SKP1	0.00686217	insulin
-0.291051	6.14693	15.9272	8.46164e-05	ENSG00000182831	C16orf72	0.00686844	glucose
-0.271194	5.88943	15.9189	8.49679e-05	ENSG00000198791	CNOT7	0.00689273	glucose
-0.340634	8.23969	15.932	8.51411e-05	ENSG00000105373	GLTSCR2	0.00689751	glucose
0.149249	6.49331	15.9147	8.51454e-05	ENSG00000116459	ATP5F1	0.00689751	insulin
0.161981	5.38777	15.9138	8.51835e-05	ENSG00000106615	RHEB	0.00689751	insulin
0.560565	2.27172	15.9447	8.53804e-05	ENSG00000131203	IDO1	0.00690922	IL6
0.129807	6.51412	15.9439	8.54565e-05	ENSG00000131981	LGALS3	0.00691114	IL6
0.134981	9.21812	15.8953	8.59739e-05	ENSG00000111640	GAPDH	0.00694873	insulin
0.135715	7.48105	15.8923	8.61031e-05	ENSG00000005022	SLC25A5	0.00695492	insulin
-0.0921871	9.77195	15.9047	8.62761e-05	ENSG00000076555	ACACB	0.00696464	IL6
0.273684	4.03715	15.8726	8.69518e-05	ENSG00000243147	MRPL33	0.00701489	insulin
-0.287056	6.81437	15.8676	8.71681e-05	ENSG00000153774	CFDP1	0.00702804	glucose
-0.0780193	6.60854	15.86	8.75013e-05	ENSG00000008838	MED24	0.00705061	IL6
-0.266256	5.97231	15.8511	8.78933e-05	ENSG00000151327	FAM177A1	0.00707788	glucose
-0.209922	8.40245	15.8495	8.79605e-05	ENSG00000156675	RAB11FIP1	0.00707897	glucose
-0.351894	5.32301	15.8293	8.88511e-05	ENSG00000136147	PHF11	0.00713882	glucose
0.373585	7.3461	15.8511	8.88555e-05	ENSG00000168743	NPNT	0.00713882	glucose
-0.372081	6.23104	15.8373	8.88663e-05	ENSG00000172183	ISG20	0.00713882	glucose
-0.131107	6.03326	15.8323	8.92241e-05	ENSG00000114790	ARHGEF26	0.0071632	volume
-0.319437	5.75882	15.8155	8.94668e-05	ENSG00000121060	TRIM25	0.00717833	glucose
-0.18849	4.7852	15.8467	8.954e-05	ENSG00000142910	TINAGL1	0.00717984	IL6
-2.2181	0.727031	15.8106	8.96889e-05	ENSG00000258077	RP11-114H23.1	0.00718741	GDM
0.463099	2.04318	15.8155	8.99419e-05	ENSG00000163739	CXCL1	0.00720331	parity
-2.46828	3.94746	15.8385	9.03063e-05	ENSG00000069424	KCNAB2	0.00722481	GDM
0.16535	5.61138	15.7965	9.03197e-05	ENSG00000100138	SNU13	0.00722481	insulin
0.826951	4.04737	15.806	9.06453e-05	ENSG00000106688	SLC1A1	0.0072398	glucose
0.106941	6.71834	15.7891	9.06539e-05	ENSG00000113575	PPP2CA	0.0072398	insulin
0.182616	5.13821	15.7887	9.06716e-05	ENSG00000229117	RPL41	0.0072398	insulin
-0.356661	5.69049	15.7785	9.11343e-05	ENSG00000108861	DUSP3	0.00726828	glucose
0.170805	5.27263	15.7785	9.11383e-05	ENSG00000127445	PIN1	0.00726828	insulin
-0.221961	6.70268	15.7725	9.14099e-05	ENSG00000120705	ETF1	0.00728256	glucose
-0.267795	10.5358	15.7721	9.14276e-05	ENSG00000184009	ACTG1	0.00728256	glucose
1.4978	1.80087	15.7698	9.15351e-05	ENSG00000150275	PCDH15	0.00728673	glucose
-0.333867	6.5767	15.7687	9.16638e-05	ENSG00000184216	IRAK1	0.00729257	glucose
0.130047	7.19996	15.7593	9.20135e-05	ENSG00000112335	SNX3	0.00731236	insulin
-0.262532	6.38271	15.7591	9.20232e-05	ENSG00000134684	YARS	0.00731236	glucose
0.21179	2.95235	15.7556	9.21867e-05	ENSG00000218175	AC016739.2	0.00732094	volume
-0.152262	7.05954	15.7529	9.23111e-05	ENSG00000197324	LRP10	0.00732461	insulin
-0.368644	5.30851	15.751	9.23993e-05	ENSG00000247077	PGAM5	0.00732461	glucose
-0.219363	7.54766	15.7498	9.24506e-05	ENSG00000105323	HNRNPUL1	0.00732461	glucose
0.383161	1.53534	15.7498	9.24547e-05	ENSG00000226525	RPS7P10	0.00732461	insulin
-0.254829	7.5102	15.7478	9.25432e-05	ENSG00000142657	PGD	0.00732722	glucose
-0.393935	5.72441	15.7383	9.29945e-05	ENSG00000169230	PRELID1	0.00735855	glucose
-0.113551	5.20376	15.7344	9.31656e-05	ENSG00000182795	C1orf116	0.00736767	IL6
-0.13932	8.75309	15.7275	9.3489e-05	ENSG00000100219	XBP1	0.00738882	insulin
0.238663	3.54495	15.7326	9.37046e-05	ENSG00000128284	APOL3	0.00740143	IL6
0.70657	5.47773	15.7611	9.37962e-05	ENSG00000158270	COLEC12	0.00740424	glucose
0.369181	5.36036	15.7183	9.39208e-05	ENSG00000134970	TMED7	0.00740965	glucose
0.179802	5.43308	15.7114	9.42453e-05	ENSG00000186298	PPP1CC	0.00742708	insulin
0.339295	9.77195	15.7273	9.42543e-05	ENSG00000076555	ACACB	0.00742708	glucose
0.141648	5.7528	15.7194	9.43922e-05	ENSG00000162636	FAM102B	0.00743351	parity
-0.362608	5.61998	15.7046	9.45625e-05	ENSG00000173457	PPP1R14B	0.00744249	glucose
0.217995	7.40119	15.743	9.47012e-05	ENSG00000100906	NFKBIA	0.00744896	parity
0.169531	5.29726	15.7344	9.48108e-05	ENSG00000167552	TUBA1A	0.00745315	IL6
-0.330574	4.85546	15.6938	9.50761e-05	ENSG00000106245	BUD31	0.00746955	glucose
1.27321	3.60769	15.6886	9.53264e-05	ENSG00000197818	SLC9A8	0.00748477	GDM
-0.328764	6.86106	15.6889	9.54258e-05	ENSG00000167232	ZNF91	0.00748501	glucose
0.156041	5.18983	15.7204	9.54428e-05	ENSG00000159388	BTG2	0.00748501	IL6
-0.241766	7.56579	15.6812	9.56753e-05	ENSG00000123144	C19orf43	0.00749878	glucose
-0.446719	4.29767	15.6763	9.59116e-05	ENSG00000104886	PLEKHJ1	0.00751285	glucose
-1.06782	3.13014	15.6859	9.63856e-05	ENSG00000084207	GSTP1	0.00754453	glucose
1.83984	1.25837	15.6668	9.64303e-05	ENSG00000115290	GRB14	0.00754453	glucose
0.137228	6.51144	15.6643	9.64899e-05	ENSG00000014824	SLC30A9	0.00754473	insulin
-0.276962	7.1047	15.6613	9.66351e-05	ENSG00000164587	RPS14	0.00754903	glucose
-0.238244	6.85043	15.6608	9.66593e-05	ENSG00000084623	EIF3I	0.00754903	glucose
1.46382	2.54181	15.6548	9.6949e-05	ENSG00000144445	KANSL1L	0.00756718	GDM
-0.264946	6.4564	15.6498	9.71898e-05	ENSG00000108518	PFN1	0.00758149	glucose
-0.355412	5.39308	15.6399	9.76714e-05	ENSG00000189337	KAZN	0.00761457	glucose
0.838356	4.48148	15.6377	9.77811e-05	ENSG00000204104	TRAF3IP1	0.00761862	GDM
-0.281287	6.81108	15.6247	9.84182e-05	ENSG00000137393	RNF144B	0.00766374	glucose
0.570258	4.92334	15.6352	9.85093e-05	ENSG00000182985	CADM1	0.00766631	glucose
0.68627	5.04126	15.6152	9.88878e-05	ENSG00000169299	PGM2	0.00768855	GDM
-0.220663	2.84368	15.6142	9.89346e-05	ENSG00000168907	PLA2G4F	0.00768855	IL6
0.11343	7.54646	15.6135	9.89697e-05	ENSG00000101558	VAPA	0.00768855	insulin
-0.308682	5.6432	15.6116	9.90634e-05	ENSG00000124535	WRNIP1	0.0076913	glucose
-0.289343	6.00343	15.607	9.92933e-05	ENSG00000169375	SIN3A	0.00770462	glucose
-0.0770326	6.97683	15.605	9.93909e-05	ENSG00000138031	ADCY3	0.00770599	IL6
0.184206	4.86691	15.6043	9.94276e-05	ENSG00000165689	SDCCAG3	0.00770599	insulin
0.138601	6.08143	15.5863	0.000100325	ENSG00000157500	APPL1	0.00777097	insulin
-0.0902745	6.17829	15.5829	0.000100498	ENSG00000180900	SCRIB	0.00777985	IL6
0.127003	6.40542	15.5671	0.000101295	ENSG00000139726	DENR	0.00783611	insulin
0.168199	4.15044	15.5661	0.000101344	ENSG00000100342	APOL1	0.00783611	IL6
-0.344683	7.49461	15.5748	0.00010146	ENSG00000131504	DIAPH1	0.00784051	glucose
1.8388	2.11038	15.562	0.000101554	ENSG00000182504	CEP97	0.00784319	GDM
0.355809	6.764	15.5581	0.000101752	ENSG00000056097	ZFR	0.00785388	GDM
-0.336986	6.63995	15.5526	0.000102079	ENSG00000104490	NCALD	0.00787314	glucose
-0.150119	4.92683	15.5602	0.000102121	ENSG00000141655	TNFRSF11A	0.00787314	IL6
-3.28657	5.2468	15.5835	0.000102523	ENSG00000038427	VCAN	0.00789957	GDM
-0.534531	4.25588	15.5388	0.000102739	ENSG00000146083	RNF44	0.00791155	glucose
0.33602	5.89979	15.5359	0.000102886	ENSG00000086696	HSD17B2	0.00791288	glucose
0.139531	7.24903	15.5348	0.000102943	ENSG00000134308	YWHAQ	0.00791288	insulin
-0.2997	7.41594	15.5347	0.000102953	ENSG00000182774	RPS17	0.00791288	glucose
-0.274627	3.19796	15.5419	0.000102996	ENSG00000172818	OVOL1	0.00791288	IL6
0.207537	5.38754	15.5312	0.000103133	ENSG00000148484	RSU1	0.00791616	insulin
0.157442	5.9707	15.5307	0.000103158	ENSG00000156482	RPL30	0.00791616	insulin
-0.623047	4.40621	15.5335	0.000103233	ENSG00000135549	PKIB	0.00791726	glucose
-0.154348	4.33866	15.5277	0.000103312	ENSG00000099889	ARVCF	0.00791872	IL6
-0.0817169	6.23052	15.5262	0.000103388	ENSG00000148737	TCF7L2	0.00792001	IL6
0.0828374	6.56917	15.525	0.000103451	ENSG00000140264	SERF2	0.00792019	volume
-0.370853	5.75101	15.5202	0.000103698	ENSG00000141664	ZCCHC2	0.00793454	glucose
-0.216711	7.51731	15.5137	0.000104037	ENSG00000106682	EIF4H	0.00795582	glucose
0.173877	5.05952	15.4979	0.000104864	ENSG00000157625	TAB3	0.00801117	insulin
0.126942	7.25538	15.4976	0.000104882	ENSG00000065548	ZC3H15	0.00801117	insulin
0.115999	5.02203	15.4883	0.000105368	ENSG00000162407	PLPP3	0.00804364	IL6
0.178699	5.88692	15.4868	0.000105449	ENSG00000136682	CBWD2	0.00804518	insulin
-0.220622	5.94548	15.487	0.00010626	ENSG00000135899	SP110	0.00809846	insulin
0.39506	6.80584	15.4713	0.00010627	ENSG00000108256	NUFIP2	0.00809846	GDM
-0.101652	6.56631	15.4746	0.000106834	ENSG00000052344	PRSS8	0.00813677	IL6
0.606509	3.9158	15.4572	0.000107024	ENSG00000229132	EIF4A1P10	0.0081465	GDM
0.121257	8.30277	15.4159	0.000109257	ENSG00000169714	CNBP	0.00831168	insulin
0.106991	8.51903	15.4105	0.000109557	ENSG00000162368	CMPK1	0.00832971	insulin
0.323523	3.94309	15.4467	0.00010974	ENSG00000163734	CXCL3	0.00833886	IL6
-0.39695	6.13997	15.4139	0.000109985	ENSG00000197744	PTMAP2	0.00835079	glucose
-0.626958	3.71661	15.4013	0.00011006	ENSG00000102174	PHEX	0.00835079	glucose
0.521446	2.53351	15.4362	0.000110087	ENSG00000137491	SLCO2B1	0.00835079	IL6
-0.541232	5.11897	15.416	0.000110278	ENSG00000119408	NEK6	0.00836051	glucose
-0.311947	5.69487	15.3904	0.000110665	ENSG00000087008	ACOX3	0.00838503	glucose
-0.631299	3.93945	15.3798	0.000111254	ENSG00000105197	TIMM50	0.00842485	glucose
-0.0887218	5.90564	15.3777	0.00011137	ENSG00000103067	ESRP2	0.00842878	IL6
0.163812	5.48555	15.365	0.000112079	ENSG00000111775	COX6A1	0.00847311	insulin
-2.74516	1.2805	15.3649	0.000112084	ENSG00000185760	KCNQ5	0.00847311	GDM
0.128358	6.8635	15.3633	0.000112178	ENSG00000176105	YES1	0.00847533	insulin
0.154048	5.80452	15.3599	0.000112365	ENSG00000008130	NADK	0.00848465	insulin
-0.103312	6.77922	15.3563	0.000112567	ENSG00000128655	PDE11A	0.00849501	volume
-0.76539	4.36204	15.3797	0.000112836	ENSG00000140450	ARRDC4	0.00851042	glucose
-0.227891	6.48035	15.3495	0.000112955	ENSG00000215021	PHB2	0.00851459	glucose
0.960517	4.05636	15.3478	0.000113049	ENSG00000125351	UPF3B	0.00851642	GDM
-0.12178	4.80485	15.3468	0.000113109	ENSG00000114812	VIPR1	0.00851642	IL6
1.07232	3.84244	15.3384	0.000113582	ENSG00000186187	ZNRF1	0.00854499	GDM
-0.0700688	10.0716	15.3378	0.000113617	ENSG00000135218	CD36	0.00854499	IL6
1.07303	3.64483	15.3314	0.000113981	ENSG00000102221	JADE3	0.00856484	GDM
-1.69792	7.06765	15.3704	0.000114011	ENSG00000200087	SNORA73B	0.00856484	GDM
0.133786	4.86123	15.3248	0.000114362	ENSG00000130309	COLGALT1	0.00858366	IL6
0.410409	7.29905	15.3541	0.000114392	ENSG00000113441	LNPEP	0.00858366	glucose
0.242494	4.64443	15.3214	0.000114553	ENSG00000175334	BANF1	0.00859092	insulin
-0.419091	4.08542	15.3189	0.0001147	ENSG00000093183	SEC22C	0.00859704	glucose
0.101075	9.66759	15.312	0.000115096	ENSG00000009307	CSDE1	0.00862182	insulin
-0.259838	6.49621	15.3084	0.000115304	ENSG00000108953	YWHAE	0.008628	glucose
1.63562	2.6176	15.3083	0.000115309	ENSG00000162782	TDRD5	0.008628	GDM
0.0669686	8.41092	15.3067	0.000115399	ENSG00000143549	TPM3	0.00862986	IL6
-0.40106	4.96905	15.3049	0.000115505	ENSG00000102898	NUTF2	0.00863285	glucose
-0.304787	7.42882	15.2919	0.000116258	ENSG00000123240	OPTN	0.00868171	glucose
-0.230856	7.17458	15.2914	0.00011629	ENSG00000101182	PSMA7	0.00868171	glucose
0.549039	5.02724	15.2867	0.000116565	ENSG00000167257	RNF214	0.00869729	GDM
-0.185867	8.52958	15.285	0.000116663	ENSG00000198561	CTNND1	0.00869973	glucose
0.116877	6.40378	15.2827	0.000116798	ENSG00000241553	ARPC4	0.00870491	insulin
-0.22866	8.07304	15.2801	0.000116948	ENSG00000156976	EIF4A2	0.00871111	glucose
-0.301091	5.72749	15.271	0.000117484	ENSG00000158186	MRAS	0.00874301	glucose
-2.16933	1.95855	15.2706	0.000117508	ENSG00000166881	NEMP1	0.00874301	GDM
-0.25528	6.32786	15.2651	0.000117835	ENSG00000126107	HECTD3	0.00876242	glucose
0.155585	5.922	15.255	0.000118432	ENSG00000143222	UFC1	0.00880182	insulin
-0.232056	8.1981	15.2528	0.000118562	ENSG00000148730	EIF4EBP2	0.00880653	glucose
-2.31936	2.16634	15.2444	0.000119064	ENSG00000244879	GABPB1-AS1	0.00883888	GDM
-0.417003	2.12269	15.2532	0.000119306	ENSG00000283646	RP11-24F11.5	0.00885186	IL6
-2.14777	5.49612	15.2681	0.000119976	ENSG00000140678	ITGAX	0.00889652	GDM
0.1296	7.30804	15.2276	0.000120067	ENSG00000205339	IPO7	0.0088983	insulin
0.177606	4.5989	15.246	0.000120142	ENSG00000168961	LGALS9	0.00889883	IL6
-0.383211	5.26386	15.2146	0.000120855	ENSG00000132967	HMGB1P5	0.00894665	glucose
-0.394004	4.64045	15.2119	0.000121019	ENSG00000168818	STX18	0.0089538	glucose
0.760807	4.47959	15.2103	0.000121115	ENSG00000170325	PRDM10	0.00895386	GDM
0.325242	1.40276	15.2088	0.000121209	ENSG00000275882	IKBKGP1	0.00895386	IL6
0.535595	3.58956	15.2346	0.000121224	ENSG00000155792	DEPTOR	0.00895386	insulin
-0.244191	6.8635	15.206	0.000121379	ENSG00000176105	YES1	0.00896034	glucose
0.149634	6.96453	15.2372	0.000121663	ENSG00000094755	GABRP	0.00897631	parity
0.35401	6.77382	15.1994	0.000121781	ENSG00000124151	NCOA3	0.00897995	GDM
0.115002	7.84777	15.1919	0.00012224	ENSG00000069275	NUCKS1	0.00900631	insulin
-0.361559	5.69222	15.1913	0.000122275	ENSG00000184384	MAML2	0.00900631	glucose
-0.361642	5.05178	15.1846	0.000122689	ENSG00000112110	MRPL18	0.00903079	glucose
0.127324	5.26805	15.1826	0.000122808	ENSG00000135441	BLOC1S1	0.00903079	matAge
-0.260823	7.56992	15.1826	0.000122812	ENSG00000229638	RPL4P4	0.00903079	glucose
-0.415369	5.94166	15.1811	0.000122902	ENSG00000163960	UBXN7	0.00903238	GDM
0.31609	4.17189	15.1743	0.000123324	ENSG00000114547	ROPN1B	0.00905836	insulin
0.265206	3.90926	15.2065	0.000123501	ENSG00000243649	CFB	0.00906627	IL6
0.475741	1.72613	15.1788	0.000123614	ENSG00000145416	2024-03-01	0.00906954	IL6
2.67164	1.27091	15.1615	0.000124117	ENSG00000169220	RGS14	0.00910142	GDM
-0.299984	6.12676	15.1575	0.000124363	ENSG00000095015	MAP3K1	0.00911438	glucose
0.673637	4.15044	15.1549	0.000124525	ENSG00000100342	APOL1	0.0091212	glucose
0.207014	5.88288	15.1607	0.00012465	ENSG00000132432	SEC61G	0.00912529	insulin
-3.40937	3.89969	15.1888	0.000124823	ENSG00000088827	SIGLEC1	0.00913286	GDM
0.26473	2.69428	15.1449	0.000125156	ENSG00000157873	TNFRSF14	0.00915218	IL6
0.184848	3.62476	15.139	0.000125527	ENSG00000095397	WHRN	0.00917426	IL6
-0.399316	5.44132	15.1313	0.000126012	ENSG00000166439	RNF169	0.00920459	glucose
-0.318272	6.90261	15.1258	0.000126361	ENSG00000103942	HOMER2	0.00922499	glucose
-0.06735	6.41179	15.1234	0.000126511	ENSG00000117859	OSBPL9	0.00923081	IL6
-0.277836	6.47646	15.1137	0.000127129	ENSG00000177189	RPS6KA3	0.00927082	glucose
0.463903	5.79826	15.1164	0.000127847	ENSG00000013288	MAN2B2	0.00931805	glucose
-0.357311	5.43757	15.099	0.000128073	ENSG00000186522	2024-09-10	0.00932935	glucose
0.234244	5.10765	15.0967	0.000128221	ENSG00000124299	PEPD	0.00933498	insulin
0.0684976	6.13328	15.0955	0.000128294	ENSG00000168259	DNAJC7	0.00933513	IL6
0.105452	5.99442	15.0947	0.000128845	ENSG00000104774	MAN2B1	0.00937004	IL6
-0.118351	6.44531	15.0902	0.000129065	ENSG00000088808	PPP1R13B	0.00937172	volume
-0.32853	6.6208	15.0887	0.000129072	ENSG00000105738	SIPA1L3	0.00937172	glucose
0.190088	5.19742	15.0822	0.000129155	ENSG00000043093	DCUN1D1	0.00937172	insulin
1.24868	3.66417	15.0813	0.000129213	ENSG00000233461	RP11-295G20.2	0.00937172	GDM
0.151704	4.77047	15.099	0.000129222	ENSG00000172936	MYD88	0.00937172	IL6
-0.47663	4.24467	15.0797	0.00012932	ENSG00000127334	DYRK2	0.00937361	glucose
-0.329728	6.86206	15.0754	0.00012975	ENSG00000163682	RPL9	0.00939968	glucose
-0.2001	5.00472	15.1056	0.000130028	ENSG00000170385	SLC30A1	0.0094146	IL6
-0.08033	7.37863	15.0669	0.000130152	ENSG00000073921	PICALM	0.00941841	volume
-0.270752	6.34512	15.0597	0.00013062	ENSG00000196663	TECPR2	0.00944711	glucose
-0.303907	5.03338	15.0542	0.000130981	ENSG00000172765	TMCC1	0.00946807	glucose
0.140427	5.02942	15.0582	0.000131573	ENSG00000111348	ARHGDIB	0.00950479	IL6
0.196869	4.92756	15.0443	0.000131633	ENSG00000087470	DNM1L	0.00950479	insulin
0.148332	5.61889	15.043	0.00013172	ENSG00000141580	WDR45B	0.00950587	insulin
-0.234617	7.25538	15.0373	0.000132099	ENSG00000065548	ZC3H15	0.009528	glucose
-0.259523	3.49811	15.0383	0.000132488	ENSG00000008311	AASS	0.00955087	IL6
-0.22605	6.5126	15.0269	0.000132792	ENSG00000133606	MKRN1	0.00956399	glucose
-0.505051	3.27303	15.0265	0.000132815	ENSG00000228232	GAPDHP1	0.00956399	glucose
-2.18836	3.41017	15.0533	0.000133119	ENSG00000154874	CCDC144B	0.00958067	GDM
-0.388505	4.9849	15.057	0.000133233	ENSG00000196876	SCN8A	0.00958367	insulin
0.148131	7.5541	15.0169	0.000133456	ENSG00000081059	TCF7	0.00959448	insulin
-0.245222	6.72786	15.0062	0.00013418	ENSG00000100354	TNRC6B	0.00964122	glucose
-0.49125	3.8192	15.0029	0.000134397	ENSG00000106355	LSM5	0.00965159	glucose
-0.277713	8.68149	15.0017	0.000134483	ENSG00000131469	RPL27	0.00965252	glucose
-0.42517	5.76777	15.0098	0.000134635	ENSG00000159216	RUNX1	0.00965746	glucose
1.41367	3.91521	15.0212	0.000134698	ENSG00000249661	TNRC18P1	0.00965746	GDM
0.242582	5.46476	14.9932	0.000136086	ENSG00000159166	LAD1	0.00975164	insulin
0.145583	5.48118	14.966	0.000136917	ENSG00000105402	NAPA	0.00980589	insulin
0.0897845	7.29357	14.9582	0.000137453	ENSG00000100568	VTI1B	0.00983898	parity
0.125182	4.42888	14.9563	0.000137581	ENSG00000110395	CBL	0.00984279	IL6
-0.296467	9.09558	14.9566	0.0001377	ENSG00000138326	RPS24	0.00984599	glucose
0.078207	6.35207	14.9519	0.00013789	ENSG00000125753	VASP	0.00985331	IL6
-0.880128	4.12337	14.951	0.000137952	ENSG00000145740	SLC30A5	0.00985331	GDM
0.105389	7.49461	14.9576	0.00013819	ENSG00000131504	DIAPH1	0.00986494	parity
0.13751	4.5194	14.9401	0.000138708	ENSG00000169871	TRIM56	0.00989657	IL6
0.258429	2.86682	14.9335	0.00013917	ENSG00000143702	CEP170	0.00992422	IL6
-0.324048	6.73869	14.9223	0.000139954	ENSG00000218426	RP11-475C16.1	0.00997476	glucose
0.273597	3.7059	14.9464	0.000140223	ENSG00000155659	VSIG4	0.00998849	IL6
0.0646521	6.55512	14.9107	0.000140772	ENSG00000163466	ARPC2	0.0100222	IL6
0.207287	4.73424	14.9074	0.000141006	ENSG00000115204	MPV17	0.0100314	insulin
0.113242	5.67603	14.9067	0.000141053	ENSG00000152061	RABGAP1L	0.0100314	parity
-0.244813	10.6152	14.8864	0.0001425	ENSG00000198034	RPS4X	0.0101288	glucose
-0.355588	4.85716	14.8779	0.000143112	ENSG00000182199	SHMT2	0.0101669	glucose
0.184845	5.60268	14.8763	0.000143223	ENSG00000132963	POMP	0.0101693	insulin
0.152084	5.33184	14.8738	0.000143408	ENSG00000169057	MECP2	0.010177	insulin
-0.434486	6.09743	14.8922	0.000143674	ENSG00000231991	ANXA2P2	0.0101904	glucose
-0.231748	8.30277	14.8685	0.000143791	ENSG00000169714	CNBP	0.0101932	glucose
0.358091	3.00661	14.8914	0.000143995	ENSG00000171608	PIK3CD	0.0102011	IL6
0.131158	9.64645	14.8648	0.000144057	ENSG00000177600	RPLP2	0.0102011	insulin
-0.831658	5.57253	14.8853	0.000144184	ENSG00000122034	GTF3A	0.0102046	GDM
-0.185598	6.60102	14.873	0.000144358	ENSG00000165731	RET	0.0102114	insulin
-0.22675	7.95203	14.8591	0.000144468	ENSG00000124831	LRRFIP1	0.0102137	glucose
-0.209592	7.23611	14.8543	0.000144818	ENSG00000095787	WAC	0.010233	glucose
-2.71727	1.02022	14.85	0.000145129	ENSG00000111644	ACRBP	0.0102464	GDM
0.105484	7.30376	14.8556	0.000145177	ENSG00000172809	RPL38	0.0102464	volume
-0.199574	3.47547	14.8485	0.00014524	ENSG00000196159	FAT4	0.0102464	IL6
-0.080546	8.32297	14.8442	0.000145573	ENSG00000106211	HSPB1	0.0102644	IL6
-0.344191	4.35983	14.8383	0.000145991	ENSG00000178464	RPL10P16	0.0102884	glucose
0.324785	6.33812	14.8363	0.000146132	ENSG00000089177	KIF16B	0.0102928	glucose
0.191335	5.49777	14.8295	0.000146632	ENSG00000168906	MAT2A	0.0103225	insulin
-0.228391	6.65966	14.8271	0.00014681	ENSG00000126261	UBA2	0.0103296	glucose
-0.0908375	8.17045	14.8374	0.000147168	ENSG00000069702	TGFBR3	0.0103452	IL6
0.17231	4.42522	14.8296	0.000147189	ENSG00000134333	LDHA	0.0103452	IL6
0.153892	6.89705	14.8188	0.000147426	ENSG00000212802	RPL15P3	0.0103564	insulin
0.206965	10.1674	14.8442	0.00014828	ENSG00000198888	MT-ND1	0.0104108	IL6
0.155553	5.38416	14.8056	0.000148407	ENSG00000228474	OST4	0.0104128	insulin
-0.287662	6.07831	14.8048	0.000148466	ENSG00000038274	MAT2B	0.0104128	glucose
0.678389	5.09756	14.8013	0.000148732	ENSG00000262814	MRPL12	0.0104259	GDM
0.166303	6.01339	14.7996	0.000148853	ENSG00000106028	SSBP1	0.0104272	insulin
0.368938	2.15145	14.8011	0.000148908	ENSG00000162139	NEU3	0.0104272	IL6
-0.289407	5.80452	14.7911	0.000149497	ENSG00000008130	NADK	0.0104629	glucose
0.115365	8.06774	14.7888	0.000149663	ENSG00000147140	NONO	0.010469	insulin
-0.310455	6.1296	14.7828	0.00015012	ENSG00000179918	SEPHS2	0.0104939	glucose
0.15046	6.83292	14.782	0.000150179	ENSG00000130429	ARPC1B	0.0104939	insulin
0.142719	9.04335	14.8124	0.000150507	ENSG00000039560	RAI14	0.0105113	parity
-0.41046	4.49386	14.7745	0.000150749	ENSG00000100442	FKBP3	0.0105226	glucose
-0.477484	6.20726	14.7713	0.000150988	ENSG00000119487	MAPKAP1	0.0105301	GDM
0.170362	3.94183	14.771	0.000151015	ENSG00000132109	TRIM21	0.0105301	IL6
0.240521	4.42281	14.7639	0.000151556	ENSG00000154781	CCDC174	0.0105614	insulin
0.189065	7.20093	14.7822	0.000151624	ENSG00000182718	ANXA2	0.0105614	insulin
0.118268	8.1981	14.7614	0.000151745	ENSG00000148730	EIF4EBP2	0.0105643	insulin
-2.14247	1.17932	14.7583	0.000151977	ENSG00000133740	E2F5	0.0105734	GDM
1.55716	2.70375	14.7576	0.000152037	ENSG00000160193	WDR4	0.0105734	GDM
0.308873	3.6614	14.777	0.000152844	ENSG00000152558	TMEM123	0.0106172	IL6
-0.163013	6.21553	14.747	0.000152847	ENSG00000156284	CLDN8	0.0106172	insulin
0.421739	2.3595	14.7656	0.000152908	ENSG00000242574	HLA-DMB	0.0106172	IL6
-0.0669088	6.70096	14.7439	0.000153087	ENSG00000100014	SPECC1L	0.0106241	IL6
0.120422	7.6273	14.7417	0.000153253	ENSG00000110696	C11orf58	0.01063	insulin
0.229724	4.60517	14.7404	0.000153354	ENSG00000131174	COX7B	0.0106314	insulin
0.124325	5.44535	14.7476	0.000153466	ENSG00000128487	SPECC1	0.0106336	IL6
0.0681729	6.93428	14.7305	0.000154123	ENSG00000113648	H2AFY	0.0106735	IL6
-0.0947106	6.85173	14.7388	0.000154349	ENSG00000130787	HIP1R	0.0106836	IL6
0.14756	7.36489	14.7251	0.000154537	ENSG00000103363	TCEB2	0.010691	insulin
-0.355118	4.68692	14.7184	0.00015506	ENSG00000008086	CDKL5	0.0107216	glucose
-2.35577	2.8114	14.7324	0.000155512	ENSG00000156299	TIAM1	0.0107472	GDM
-1.10824	1.87598	14.7044	0.00015616	ENSG00000164758	MED30	0.0107863	glucose
0.358365	5.59286	14.7382	0.000156364	ENSG00000198300	PEG3	0.0107947	parity
-1.94338	1.74234	14.7	0.000156501	ENSG00000143578	CREB3L4	0.0107986	GDM
-0.325324	5.20661	14.6907	0.000157238	ENSG00000254999	BRK1	0.0108437	glucose
-0.115587	5.30307	14.6862	0.000157599	ENSG00000105699	LSR	0.010863	IL6
0.844166	6.47555	14.7197	0.000157818	ENSG00000145244	CORIN	0.0108724	glucose
-0.266256	4.93108	14.6895	0.000158027	ENSG00000104635	SLC39A14	0.0108811	insulin
-0.279026	8.32993	14.67	0.000158887	ENSG00000148303	RPL7A	0.0109346	glucose
-0.385419	6.3582	14.6668	0.000159145	ENSG00000101966	XIAP	0.0109467	GDM
-0.0695267	9.51681	14.6586	0.000159798	ENSG00000125398	SOX9	0.0109859	IL6
-0.0591775	7.76684	14.6453	0.000160872	ENSG00000082438	COBLL1	0.011054	IL6
1.83097	1.58279	14.6406	0.000161258	ENSG00000205808	PLPP6	0.0110747	GDM
-0.855638	4.2026	14.6375	0.000161506	ENSG00000129235	TXNDC17	0.011086	GDM
0.77594	3.93116	14.6329	0.000161878	ENSG00000122687	MRM2	0.0111057	GDM
-0.275218	5.72459	14.6279	0.000162293	ENSG00000165637	VDAC2	0.0111258	glucose
0.229066	3.90255	14.6273	0.000162339	ENSG00000147687	TATDN1	0.0111258	insulin
-0.0851478	8.44473	14.6319	0.000162604	ENSG00000162522	KIAA1522	0.0111382	IL6
-0.228157	7.19366	14.6211	0.000162844	ENSG00000168724	DNAJC21	0.0111489	glucose
-0.232903	8.50516	14.6173	0.000163158	ENSG00000147403	RPL10	0.0111646	glucose
-0.242684	7.4684	14.615	0.000163345	ENSG00000107223	EDF1	0.0111716	glucose
0.244689	4.58103	14.6138	0.000163441	ENSG00000136261	BZW2	0.0111724	insulin
-0.310474	7.69516	14.6469	0.00016368	ENSG00000064270	ATP2C2	0.0111829	insulin
-0.427761	6.26087	14.6315	0.000164149	ENSG00000135842	FAM129A	0.0112091	glucose
0.0799656	6.72779	14.5936	0.000165118	ENSG00000064932	SBNO2	0.0112634	IL6
-0.242389	6.10182	14.5934	0.000165132	ENSG00000101193	GID8	0.0112634	glucose
0.239963	6.30054	14.6237	0.000165233	ENSG00000128283	CDC42EP1	0.0112634	insulin
0.325493	8.24612	14.6274	0.000165285	ENSG00000171346	KRT15	0.0112634	insulin
0.146384	6.8507	14.5859	0.000165758	ENSG00000168374	ARF4	0.0112898	insulin
0.194036	4.79731	14.5834	0.000165965	ENSG00000169139	UBE2V2	0.0112981	insulin
0.0904058	5.70866	14.5816	0.000166119	ENSG00000182541	LIMK2	0.0113028	IL6
-0.241821	8.41092	14.5788	0.000166355	ENSG00000143549	TPM3	0.0113112	glucose
0.124648	6.63285	14.5774	0.000166465	ENSG00000114416	FXR1	0.0113112	insulin
-0.26532	6.80538	14.577	0.0001665	ENSG00000156467	UQCRB	0.0113112	glucose
0.597328	8.82269	14.6086	0.00016685	ENSG00000110344	UBE4A	0.0113245	glucose
-0.0622083	6.27928	14.5726	0.000166868	ENSG00000115694	STK25	0.0113245	IL6
-3.20127	3.59314	14.5952	0.000167974	ENSG00000135636	DYSF	0.011388	GDM
0.426605	7.24487	14.5578	0.000168116	ENSG00000095066	HOOK2	0.011388	GDM
-0.34888	5.29211	14.5572	0.000168173	ENSG00000198000	NOL8	0.011388	glucose
0.251065	4.30625	14.5569	0.000168199	ENSG00000151151	IPMK	0.011388	insulin
-0.875963	3.79811	14.5565	0.000168234	ENSG00000213593	TMX2	0.011388	GDM
-0.393571	5.43582	14.5502	0.000168769	ENSG00000137962	ARHGAP29	0.0114184	glucose
-3.25006	3.25518	14.5749	0.000169436	ENSG00000127951	FGL2	0.0114545	GDM
-0.300312	6.01603	14.5416	0.000169499	ENSG00000146540	C7orf50	0.0114545	glucose
-0.242872	7.00828	14.5408	0.000169563	ENSG00000172380	GNG12	0.0114545	glucose
0.151605	3.77484	14.5361	0.000169968	ENSG00000137752	CASP1	0.0114759	IL6
0.845022	3.69935	14.5217	0.000171207	ENSG00000105983	LMBR1	0.0115537	GDM
0.130594	6.43366	14.5074	0.000172442	ENSG00000149100	EIF3M	0.0116311	insulin
0.115683	7.81603	14.5064	0.00017253	ENSG00000100353	EIF3D	0.0116311	insulin
0.190097	5.36189	14.5009	0.000173012	ENSG00000154723	ATP5J	0.0116576	insulin
0.4957	5.83058	14.4977	0.000173293	ENSG00000058272	PPP1R12A	0.0116706	GDM
0.243879	3.58408	14.5063	0.00017374	ENSG00000100243	CYB5R3	0.0116948	IL6
-0.396474	5.24932	14.4898	0.000173976	ENSG00000232573	RPL3P4	0.0117047	glucose
0.379822	2.59255	14.498	0.000174567	ENSG00000075275	CELSR1	0.0117333	IL6
-0.215409	4.96912	14.5133	0.000174579	ENSG00000149257	SERPINH1	0.0117333	matAge
0.363256	3.28318	14.4737	0.000175398	ENSG00000073536	NLE1	0.0117824	insulin
0.13678	4.99938	14.4705	0.00017568	ENSG00000115758	ODC1	0.0117887	parity
-2.34498	0.995862	14.4696	0.00017576	ENSG00000162959	MEMO1	0.0117887	GDM
-1.41123	1.71736	14.4745	0.000175768	ENSG00000167754	KLK5	0.0117887	glucose
-0.160625	8.272	14.4759	0.000175849	ENSG00000171243	SOSTDC1	0.0117887	insulin
-0.326792	6.18622	14.4669	0.000175997	ENSG00000125249	RAP2A	0.0117926	glucose
0.292548	3.72515	14.4924	0.000176394	ENSG00000008517	IL32	0.0118114	IL6
0.16976	5.23504	14.4618	0.000176457	ENSG00000103043	VAC14	0.0118114	insulin
-0.297645	5.96997	14.4594	0.000176669	ENSG00000134278	SPIRE1	0.0118197	glucose
-0.102932	6.33812	14.454	0.000177147	ENSG00000089177	KIF16B	0.0118432	volume
0.152578	7.49132	14.4534	0.000177201	ENSG00000213553	RPLP0P6	0.0118432	insulin
-0.169378	4.11226	14.4487	0.000177627	ENSG00000113594	LIFR	0.0118657	IL6
0.677418	4.40515	14.4442	0.000178024	ENSG00000144909	OSBPL11	0.0118862	GDM
-0.12308	6.04566	14.4446	0.000178194	ENSG00000163171	CDC42EP3	0.0118916	volume
0.409209	7.02259	14.4413	0.000178285	ENSG00000146963	LUC7L2	0.0118916	GDM
0.236101	4.27727	14.4362	0.000178747	ENSG00000152942	RAD17	0.0119164	insulin
0.182391	6.03199	14.435	0.000178856	ENSG00000107959	PITRM1	0.0119176	leptin
0.164849	6.21597	14.4284	0.000179446	ENSG00000099800	TIMM13	0.0119509	insulin
0.139673	10.5136	14.427	0.000179579	ENSG00000089157	RPLP0	0.0119538	insulin
0.471627	2.49544	14.4458	0.00017975	ENSG00000069011	PITX1	0.0119591	matAge
0.194695	3.11543	14.4239	0.000179857	ENSG00000119986	AVPI1	0.0119602	IL6
0.53881	5.41655	14.4229	0.000179949	ENSG00000083544	TDRD3	0.0119603	GDM
0.521483	6.5698	14.4152	0.000180644	ENSG00000064666	CNN2	0.0119938	GDM
0.178145	5.72894	14.4152	0.000180649	ENSG00000139168	ZCRB1	0.0119938	insulin
-0.88603	2.74457	14.4123	0.000180915	ENSG00000245648	RP11-277P12.20	0.0119938	glucose
-0.246255	8.25602	14.4122	0.000180922	ENSG00000092841	MYL6	0.0119938	glucose
-0.282786	6.49994	14.41	0.000181118	ENSG00000186575	NF2	0.0119938	glucose
-0.433715	4.89879	14.4094	0.000181178	ENSG00000100335	MIEF1	0.0119938	glucose
0.227196	5.54288	14.4186	0.000181241	ENSG00000109320	NFKB1	0.0119938	insulin
0.336324	2.61622	14.4164	0.000181264	ENSG00000155849	ELMO1	0.0119938	IL6
-0.247107	9.21812	14.4083	0.00018128	ENSG00000111640	GAPDH	0.0119938	glucose
0.195729	3.2849	14.4069	0.000181405	ENSG00000204160	ZDHHC18	0.0119938	IL6
0.167069	12.3743	14.4139	0.000181451	ENSG00000167996	FTH1	0.0119938	insulin
[truncated: 16,254 more rows]
