# Supplementary material for: Human milk variation is shaped by maternal genetics and impacts the infant gut microbiome
Source: Cell Genom. 2024 Sep 11;4(10):100638. doi: 10.1016/j.xgen.2024.100638 (PMC11602576; doi:10.1016/j.xgen.2024.100638)
Supplement: Table S5. Enrichment analysis in TopGO for significant genes in correlation analysis between maternal/milk traits and milk gene expression, related to Figure 1 — GO.ID, Gene Ontology ID; Term, GO name; Annotated, number of annotated GO genes included in background gene list; Significant, number of GO genes significantly correlated with the tested trait (q value < 10%); Expected, expected number of significant genes in GO gene list; p, Fisher’ test p value; FDR, Benjamini-Hochberg q value corrected across all tested GO terms and traits; trait, tested trait. [file mmc4.xlsx]

## Sheet: ST5
Table S5. Enrichment analysis in TopGO for significant genes in correlation analysis between maternal/milk traits and milk gene expression, Related to Figure 1.
GO.ID	Term	Annotated	Significant	Expected	p	fdr	trait
GO:0002181	cytoplasmic translation	153	85	16.14	1e-30	4.49241e-27	glucose
GO:0006412	translation	611	146	64.46	8.7e-23	1.52584e-19	glucose
GO:0043043	peptide biosynthetic process	630	149	66.46	8.8e-23	1.52584e-19	glucose
GO:0006518	peptide metabolic process	719	156	75.85	7.8e-20	1.04175e-16	glucose
GO:0043604	amide biosynthetic process	720	154	75.96	5.9e-19	7.02548e-16	glucose
GO:0043603	amide metabolic process	914	172	96.42	2.5e-15	1.83024e-12	glucose
GO:0034645	cellular macromolecule biosynthetic proc...	920	167	97.06	2e-13	1.25105e-10	glucose
GO:0044260	cellular macromolecule metabolic process	2507	347	264.48	1.1e-09	4.19754e-07	glucose
GO:0006413	translational initiation	111	32	11.71	7e-08	1.99951e-05	glucose
GO:0042255	ribosome assembly	56	21	5.91	9.2e-08	2.51178e-05	glucose
GO:1901566	organonitrogen compound biosynthetic pro...	1342	197	141.58	2.5e-07	6.23946e-05	glucose
GO:0022613	ribonucleoprotein complex biogenesis	419	77	44.2	6.2e-07	0.000141516	glucose
GO:0042273	ribosomal large subunit biogenesis	68	22	7.17	9e-07	0.000198993	glucose
GO:0009059	macromolecule biosynthetic process	3197	406	337.27	1.4e-06	0.000293771	glucose
GO:0044271	cellular nitrogen compound biosynthetic ...	3267	411	344.65	3.5e-06	0.000672987	glucose
GO:0042254	ribosome biogenesis	283	54	29.86	1e-05	0.00170108	glucose
GO:0010467	gene expression	4003	487	422.3	1.3e-05	0.0021272	glucose
GO:0022618	ribonucleoprotein complex assembly	186	39	19.62	1.9e-05	0.00298068	glucose
GO:0010608	post-transcriptional regulation of gene ...	430	73	45.36	2.3e-05	0.00356295	glucose
GO:0019538	protein metabolic process	3741	455	394.66	3.6e-05	0.00517902	glucose
GO:0006417	regulation of translation	348	61	36.71	4.1e-05	0.00583044	glucose
GO:0033043	regulation of organelle organization	875	128	92.31	5.1e-05	0.00702017	glucose
GO:0071826	ribonucleoprotein complex subunit organi...	194	39	20.47	5.2e-05	0.00710832	glucose
GO:0034248	regulation of amide metabolic process	397	67	41.88	6e-05	0.00804611	glucose
GO:1902255	positive regulation of intrinsic apoptot...	6	5	0.63	7.1e-05	0.00929423	glucose
GO:0016032	viral process	325	57	34.29	7.2e-05	0.00940023	glucose
GO:0045727	positive regulation of translation	118	27	12.45	7.6e-05	0.00975495	glucose
GO:0036010	protein localization to endosome	25	10	2.64	0.00012	0.0143063	glucose
GO:1901576	organic substance biosynthetic process	3951	473	416.81	0.00012	0.0143063	glucose
GO:0051444	negative regulation of ubiquitin-protein...	21	9	2.22	0.00014	0.0161832	glucose
GO:0010638	positive regulation of organelle organiz...	386	64	40.72	0.00015	0.0170206	glucose
GO:0060341	regulation of cellular localization	671	100	70.79	0.00018	0.0199215	glucose
GO:0032879	regulation of localization	1244	169	131.24	0.00018	0.0199215	glucose
GO:0048519	negative regulation of biological proces...	3384	410	357	0.00018	0.0199215	glucose
GO:0140694	non-membrane-bounded organelle assembly	300	52	31.65	0.0002	0.0217215	glucose
GO:1900180	regulation of protein localization to nu...	106	24	11.18	0.00022	0.0235317	glucose
GO:0048523	negative regulation of cellular process	3057	373	322.5	0.00025	0.0263414	glucose
GO:1902253	regulation of intrinsic apoptotic signal...	27	10	2.85	0.00026	0.027221	glucose
GO:0031324	negative regulation of cellular metaboli...	1571	206	165.73	0.00026	0.027221	glucose
GO:0002183	cytoplasmic translational initiation	37	12	3.9	0.00027	0.0280598	glucose
GO:0044249	cellular biosynthetic process	3881	462	409.43	0.00029	0.029548	glucose
GO:0009058	biosynthetic process	3995	474	421.45	0.00031	0.0307922	glucose
GO:0034504	protein localization to nucleus	247	44	26.06	0.00033	0.0320382	glucose
GO:0016072	rRNA metabolic process	240	43	25.32	0.00034	0.0329121	glucose
GO:0030029	actin filament-based process	540	82	56.97	0.00038	0.0362515	glucose
GO:0019058	viral life cycle	234	42	24.69	0.00038	0.0362515	glucose
GO:1904667	negative regulation of ubiquitin protein...	11	6	1.16	0.00039	0.0370268	glucose
GO:0031330	negative regulation of cellular cataboli...	192	36	20.26	0.00042	0.0392714	glucose
GO:0051172	negative regulation of nitrogen compound...	1611	209	169.95	0.00043	0.0398296	glucose
GO:0006446	regulation of translational initiation	73	18	7.7	0.00044	0.0406037	glucose
GO:0000027	ribosomal large subunit assembly	24	9	2.53	0.00047	0.0427337	glucose
GO:1901798	positive regulation of signal transducti...	24	9	2.53	0.00047	0.0427337	glucose
GO:0050896	response to stimulus	4842	562	510.81	0.00054	0.0477369	glucose
GO:0034250	positive regulation of amide metabolic p...	139	28	14.66	0.00055	0.0484908	glucose
GO:1901796	regulation of signal transduction by p53...	87	20	9.18	0.00059	0.0509716	glucose
GO:0051438	regulation of ubiquitin-protein transfer...	51	14	5.38	0.00059	0.0509716	glucose
GO:0051716	cellular response to stimulus	4125	485	435.17	0.00062	0.0532839	glucose
GO:0010605	negative regulation of macromolecule met...	1859	236	196.12	0.00063	0.0538623	glucose
GO:0009892	negative regulation of metabolic process	2002	252	211.2	0.00066	0.055562	glucose
GO:0001732	formation of cytoplasmic translation ini...	16	7	1.69	0.00069	0.0577922	glucose
GO:1905666	regulation of protein localization to en...	12	6	1.27	0.00072	0.0597479	glucose
GO:2000767	positive regulation of cytoplasmic trans...	12	6	1.27	0.00072	0.0597479	glucose
GO:0034641	cellular nitrogen compound metabolic pro...	4365	510	460.49	0.00072	0.0597479	glucose
GO:2000112	regulation of cellular macromolecule bio...	402	63	42.41	0.00079	0.0641562	glucose
GO:0030036	actin cytoskeleton organization	499	75	52.64	0.0009	0.069984	glucose
GO:0051246	regulation of protein metabolic process	1748	222	184.41	0.00093	0.0718084	glucose
GO:0000082	G1/S transition of mitotic cell cycle	186	34	19.62	0.00095	0.0728405	glucose
GO:0042221	response to chemical	2157	268	227.55	0.00095	0.0728405	glucose
GO:0032986	protein-DNA complex disassembly	17	7	1.79	0.00107	0.0798123	glucose
GO:0006556	S-adenosylmethionine biosynthetic proces...	3	3	0.32	0.00117	0.0862945	glucose
GO:0051495	positive regulation of cytoskeleton orga...	139	27	14.66	0.00122	0.089382	glucose
GO:0051156	glucose 6-phosphate metabolic process	22	8	2.32	0.00123	0.0899812	glucose
GO:0009132	nucleoside diphosphate metabolic process	99	21	10.44	0.00131	0.0943668	glucose
GO:0009185	ribonucleoside diphosphate metabolic pro...	86	19	9.07	0.00132	0.0948797	glucose
GO:0090101	negative regulation of transmembrane rec...	86	19	9.07	0.00132	0.0948797	glucose
GO:0048518	positive regulation of biological proces...	3935	461	415.13	0.00139	0.0972243	glucose
GO:0007178	transmembrane receptor protein serine/th...	212	37	22.37	0.0014	0.0978545	glucose
GO:0065009	regulation of molecular function	1622	206	171.11	0.00148	0.102648	glucose
GO:0019079	viral genome replication	100	21	10.55	0.0015	0.103744	glucose
GO:0043066	negative regulation of apoptotic process	557	81	58.76	0.00152	0.10476	glucose
GO:0045010	actin nucleation	44	12	4.64	0.00153	0.105156	glucose
GO:0071314	cellular response to cocaine	6	4	0.63	0.00155	0.106235	glucose
GO:0006364	rRNA processing	206	36	21.73	0.00158	0.108067	glucose
GO:0034383	low-density lipoprotein particle clearan...	18	7	1.9	0.00159	0.108375	glucose
GO:0044093	positive regulation of molecular functio...	984	132	103.81	0.00164	0.111399	glucose
GO:0032880	regulation of protein localization	600	86	63.3	0.0017	0.114765	glucose
GO:0003382	epithelial cell morphogenesis	23	8	2.43	0.00172	0.115878	glucose
GO:0034314	Arp2/3 complex-mediated actin nucleation	39	11	4.11	0.00177	0.118706	glucose
GO:0070887	cellular response to chemical stimulus	1620	205	170.9	0.00183	0.121385	glucose
GO:0043069	negative regulation of programmed cell d...	577	83	60.87	0.00184	0.121967	glucose
GO:0044419	biological process involved in interspec...	962	129	101.49	0.00188	0.123623	glucose
GO:0048525	negative regulation of viral process	63	15	6.65	0.00189	0.123623	glucose
GO:0048522	positive regulation of cellular process	3560	419	375.56	0.00195	0.126543	glucose
GO:0051052	regulation of DNA metabolic process	417	63	43.99	0.00199	0.128857	glucose
GO:0009135	purine nucleoside diphosphate metabolic ...	76	17	8.02	0.00202	0.129554	glucose
GO:0009179	purine ribonucleoside diphosphate metabo...	76	17	8.02	0.00202	0.129554	glucose
GO:0010259	multicellular organism aging	10	5	1.05	0.00207	0.13199	glucose
GO:1902946	protein localization to early endosome	10	5	1.05	0.00207	0.13199	glucose
GO:0050794	regulation of cellular process	6272	705	661.67	0.00215	0.135604	glucose
GO:0023052	signaling	3343	395	352.67	0.00217	0.136691	glucose
GO:0043207	response to external biotic stimulus	831	113	87.67	0.00226	0.140834	glucose
GO:0051707	response to other organism	831	113	87.67	0.00226	0.140834	glucose
GO:1901564	organonitrogen compound metabolic proces...	4406	509	464.81	0.00228	0.141812	glucose
GO:0044843	cell cycle G1/S phase transition	203	35	21.42	0.0023	0.142966	glucose
GO:0051099	positive regulation of binding	131	25	13.82	0.00234	0.144815	glucose
GO:2001233	regulation of apoptotic signaling pathwa...	271	44	28.59	0.00234	0.144815	glucose
GO:0034381	plasma lipoprotein particle clearance	24	8	2.53	0.00234	0.144815	glucose
GO:0150117	positive regulation of cell-substrate ju...	24	8	2.53	0.00234	0.144815	glucose
GO:0044772	mitotic cell cycle phase transition	350	54	36.92	0.00257	0.155257	glucose
GO:0072331	signal transduction by p53 class mediato...	139	26	14.66	0.00259	0.156274	glucose
GO:1902905	positive regulation of supramolecular fi...	125	24	13.19	0.0026	0.156591	glucose
GO:0032092	positive regulation of protein binding	65	15	6.86	0.00263	0.158109	glucose
GO:0010629	negative regulation of gene expression	710	98	74.9	0.00279	0.162585	glucose
GO:0007010	cytoskeleton organization	998	132	105.28	0.00279	0.162585	glucose
GO:0007165	signal transduction	3115	369	328.62	0.00281	0.163274	glucose
GO:0051239	regulation of multicellular organismal p...	1670	209	176.18	0.00283	0.163661	glucose
GO:0031647	regulation of protein stability	266	43	28.06	0.00284	0.163859	glucose
GO:0030514	negative regulation of BMP signaling pat...	30	9	3.16	0.00288	0.165296	glucose
GO:0009895	negative regulation of catabolic process	251	41	26.48	0.0029	0.166058	glucose
GO:0044790	suppression of viral release by host	15	6	1.58	0.00294	0.167959	glucose
GO:1902570	protein localization to nucleolus	15	6	1.58	0.00294	0.167959	glucose
GO:0031571	mitotic G1 DNA damage checkpoint signali...	25	8	2.64	0.00313	0.175965	glucose
GO:0044819	mitotic G1/S transition checkpoint signa...	25	8	2.64	0.00313	0.175965	glucose
GO:0045214	sarcomere organization	20	7	2.11	0.00321	0.179544	glucose
GO:0050792	regulation of viral process	120	23	12.66	0.00324	0.18071	glucose
GO:0015949	nucleobase-containing small molecule int...	7	4	0.74	0.00332	0.184171	glucose
GO:0033212	iron import into cell	7	4	0.74	0.00332	0.184171	glucose
GO:0006165	nucleoside diphosphate phosphorylation	73	16	7.7	0.00336	0.185312	glucose
GO:0075522	IRES-dependent viral translational initi...	11	5	1.16	0.00347	0.18958	glucose
GO:1905668	positive regulation of protein localizat...	11	5	1.16	0.00347	0.18958	glucose
GO:1903900	regulation of viral life cycle	100	20	10.55	0.00352	0.190105	glucose
GO:2001235	positive regulation of apoptotic signali...	107	21	11.29	0.00357	0.19228	glucose
GO:0046031	ADP metabolic process	67	15	7.07	0.00359	0.193042	glucose
GO:0072332	intrinsic apoptotic signaling pathway by...	67	15	7.07	0.00359	0.193042	glucose
GO:0070316	regulation of G0 to G1 transition	31	9	3.27	0.00368	0.196598	glucose
GO:0051348	negative regulation of transferase activ...	209	35	22.05	0.00377	0.200323	glucose
GO:0019222	regulation of metabolic process	4346	500	458.48	0.00382	0.202002	glucose
GO:0045934	negative regulation of nucleobase-contai...	1050	137	110.77	0.00385	0.203371	glucose
GO:0050789	regulation of biological process	6631	739	699.54	0.00399	0.208097	glucose
GO:2000819	regulation of nucleotide-excision repair	26	8	2.74	0.00411	0.212895	glucose
GO:0043393	regulation of protein binding	144	26	15.19	0.00426	0.218716	glucose
GO:2001022	positive regulation of response to DNA d...	144	26	15.19	0.00426	0.218716	glucose
GO:0030183	B cell differentiation	88	18	9.28	0.00427	0.219002	glucose
GO:0002326	B cell lineage commitment	4	3	0.42	0.00431	0.219799	glucose
GO:0030043	actin filament fragmentation	4	3	0.42	0.00431	0.219799	glucose
GO:0030579	ubiquitin-dependent SMAD protein catabol...	4	3	0.42	0.00431	0.219799	glucose
GO:0055062	phosphate ion homeostasis	4	3	0.42	0.00431	0.219799	glucose
GO:1903799	negative regulation of miRNA maturation	4	3	0.42	0.00431	0.219799	glucose
GO:0065008	regulation of biological quality	1552	194	163.73	0.00432	0.220195	glucose
GO:0071353	cellular response to interleukin-4	21	7	2.22	0.00438	0.220974	glucose
GO:0046939	nucleotide phosphorylation	75	16	7.91	0.00446	0.223981	glucose
GO:0060548	negative regulation of cell death	646	89	68.15	0.00453	0.227035	glucose
GO:0031323	regulation of cellular metabolic process	3710	431	391.39	0.00455	0.227691	glucose
GO:0045023	G0 to G1 transition	32	9	3.38	0.00465	0.232225	glucose
GO:0009607	response to biotic stimulus	858	114	90.52	0.00466	0.232607	glucose
GO:0009605	response to external stimulus	1520	190	160.35	0.00476	0.236761	glucose
GO:0051054	positive regulation of DNA metabolic pro...	235	38	24.79	0.00481	0.238409	glucose
GO:0042771	intrinsic apoptotic signaling pathway in...	38	10	4.01	0.00491	0.24203	glucose
GO:0071310	cellular response to organic substance	1223	156	129.02	0.00502	0.246346	glucose
GO:0012501	programmed cell death	1302	165	137.36	0.00506	0.247572	glucose
GO:0002377	immunoglobulin production	76	16	8.02	0.00511	0.249155	glucose
GO:0007154	cell communication	3410	398	359.74	0.00516	0.250974	glucose
GO:0009719	response to endogenous stimulus	1017	132	107.29	0.00545	0.26059	glucose
GO:0010628	positive regulation of gene expression	701	95	73.95	0.00549	0.262249	glucose
GO:0010033	response to organic substance	1694	209	178.71	0.00553	0.263905	glucose
GO:0031328	positive regulation of cellular biosynth...	1402	176	147.9	0.00559	0.265359	glucose
GO:0032535	regulation of cellular component size	245	39	25.85	0.00566	0.268166	glucose
GO:0070670	response to interleukin-4	22	7	2.32	0.00585	0.27477	glucose
GO:0051098	regulation of binding	269	42	28.38	0.00593	0.276322	glucose
GO:0098927	vesicle-mediated transport between endos...	45	11	4.75	0.00596	0.277197	glucose
GO:0009891	positive regulation of biosynthetic proc...	1422	178	150.01	0.00599	0.278331	glucose
GO:0000028	ribosomal small subunit assembly	17	6	1.79	0.00604	0.280127	glucose
GO:0150146	cell junction disassembly	17	6	1.79	0.00604	0.280127	glucose
GO:0033152	immunoglobulin V(D)J recombination	8	4	0.84	0.00608	0.280348	glucose
GO:0048227	plasma membrane to endosome transport	8	4	0.84	0.00608	0.280348	glucose
GO:0098974	postsynaptic actin cytoskeleton organiza...	8	4	0.84	0.00608	0.280348	glucose
GO:1902965	regulation of protein localization to ea...	8	4	0.84	0.00608	0.280348	glucose
GO:1902966	positive regulation of protein localizat...	8	4	0.84	0.00608	0.280348	glucose
GO:0045739	positive regulation of DNA repair	112	21	11.82	0.0062	0.283687	glucose
GO:0051493	regulation of cytoskeleton organization	373	55	39.35	0.00622	0.284471	glucose
GO:0097190	apoptotic signaling pathway	438	63	46.21	0.00627	0.286625	glucose
GO:1900182	positive regulation of protein localizat...	71	15	7.49	0.00637	0.29039	glucose
GO:0010557	positive regulation of macromolecule bio...	1337	168	141.05	0.00655	0.292524	glucose
GO:0007015	actin filament organization	318	48	33.55	0.0066	0.294093	glucose
GO:0042113	B cell activation	171	29	18.04	0.00662	0.294851	glucose
GO:2001020	regulation of response to DNA damage sti...	263	41	27.75	0.00668	0.296988	glucose
GO:0016445	somatic diversification of immunoglobuli...	52	12	5.49	0.0068	0.301239	glucose
GO:0043489	RNA stabilization	52	12	5.49	0.0068	0.301239	glucose
GO:0090288	negative regulation of cellular response...	52	12	5.49	0.0068	0.301239	glucose
GO:0097435	supramolecular fiber organization	522	73	55.07	0.00681	0.301412	glucose
GO:0044773	mitotic DNA damage checkpoint signaling	65	14	6.86	0.00692	0.305078	glucose
GO:0051248	negative regulation of protein metabolic...	707	95	74.59	0.00697	0.305078	glucose
GO:0045087	innate immune response	515	72	54.33	0.00722	0.312971	glucose
GO:0001954	positive regulation of cell-matrix adhes...	40	10	4.22	0.00725	0.313447	glucose
GO:0035195	miRNA-mediated gene silencing	40	10	4.22	0.00725	0.313447	glucose
GO:1903312	negative regulation of mRNA metabolic pr...	72	15	7.6	0.00728	0.314194	glucose
GO:0090092	regulation of transmembrane receptor pro...	150	26	15.82	0.00738	0.318093	glucose
GO:0002200	somatic diversification of immune recept...	59	13	6.22	0.00746	0.319886	glucose
GO:0006096	glycolytic process	59	13	6.22	0.00746	0.319886	glucose
GO:0006915	apoptotic process	1263	159	133.24	0.00762	0.319886	glucose
GO:0016192	vesicle-mediated transport	1097	140	115.73	0.00769	0.319886	glucose
GO:0071495	cellular response to endogenous stimulus	872	114	91.99	0.00773	0.319886	glucose
GO:0032502	developmental process	3597	416	379.47	0.00777	0.319886	glucose
GO:2001242	regulation of intrinsic apoptotic signal...	136	24	14.35	0.00785	0.321258	glucose
GO:0051253	negative regulation of RNA metabolic pro...	959	124	101.17	0.00793	0.323703	glucose
GO:0045069	regulation of viral genome replication	66	14	6.96	0.00795	0.323703	glucose
GO:0002562	somatic diversification of immune recept...	53	12	5.59	0.00797	0.323703	glucose
GO:0016444	somatic cell DNA recombination	53	12	5.59	0.00797	0.323703	glucose
GO:2001244	positive regulation of intrinsic apoptot...	53	12	5.59	0.00797	0.323703	glucose
GO:0046597	negative regulation of viral entry into ...	13	5	1.37	0.00807	0.323703	glucose
GO:0098760	response to interleukin-7	13	5	1.37	0.00807	0.323703	glucose
GO:0098761	cellular response to interleukin-7	13	5	1.37	0.00807	0.323703	glucose
GO:0097193	intrinsic apoptotic signaling pathway	235	37	24.79	0.00825	0.323703	glucose
GO:0006007	glucose catabolic process	18	6	1.9	0.00827	0.323703	glucose
GO:0006098	pentose-phosphate shunt	18	6	1.9	0.00827	0.323703	glucose
GO:0010884	positive regulation of lipid storage	18	6	1.9	0.00827	0.323703	glucose
GO:0019081	viral translation	18	6	1.9	0.00827	0.323703	glucose
GO:0032069	regulation of nuclease activity	18	6	1.9	0.00827	0.323703	glucose
GO:0045947	negative regulation of translational ini...	18	6	1.9	0.00827	0.323703	glucose
GO:0070633	transepithelial transport	18	6	1.9	0.00827	0.323703	glucose
GO:0016447	somatic recombination of immunoglobulin ...	47	11	4.96	0.00841	0.327625	glucose
GO:0006757	ATP generation from ADP	60	13	6.33	0.00863	0.332267	glucose
GO:0071709	membrane assembly	41	10	4.33	0.00871	0.335086	glucose
GO:0021762	substantia nigra development	35	9	3.69	0.00878	0.336591	glucose
GO:0022616	DNA strand elongation	35	9	3.69	0.00878	0.336591	glucose
GO:0030098	lymphocyte differentiation	252	39	26.58	0.00904	0.344538	glucose
GO:0008154	actin polymerization or depolymerization	145	25	15.3	0.00909	0.344538	glucose
GO:0065007	biological regulation	6887	761	726.55	0.00927	0.348756	glucose
GO:0060627	regulation of vesicle-mediated transport	340	50	35.87	0.00928	0.348999	glucose
GO:0032501	multicellular organismal process	3821	439	403.1	0.00941	0.352413	glucose
GO:1902115	regulation of organelle assembly	168	28	17.72	0.00953	0.355426	glucose
GO:0008630	intrinsic apoptotic signaling pathway in...	81	16	8.55	0.00961	0.358139	glucose
GO:0016197	endosomal transport	214	34	22.58	0.00963	0.358749	glucose
GO:1902751	positive regulation of cell cycle G2/M p...	24	7	2.53	0.00985	0.365979	glucose
GO:2000765	regulation of cytoplasmic translation	24	7	2.53	0.00985	0.365979	glucose
GO:0002863	positive regulation of inflammatory resp...	5	3	0.53	0.00994	0.368078	glucose
GO:0030322	stabilization of membrane potential	5	3	0.53	0.00994	0.368078	glucose
GO:0032489	regulation of Cdc42 protein signal trans...	5	3	0.53	0.00994	0.368078	glucose
GO:0034720	histone H3-K4 demethylation	5	3	0.53	0.00994	0.368078	glucose
GO:0042256	cytosolic ribosome assembly	5	3	0.53	0.00994	0.368078	glucose
GO:0010558	negative regulation of macromolecule bio...	1053	134	111.09	0.00996	0.368267	glucose
GO:0032070	regulation of deoxyribonuclease activity	9	4	0.95	0.01004	0.37067	glucose
GO:0044829	positive regulation by host of viral gen...	9	4	0.95	0.01004	0.37067	glucose
GO:0099188	postsynaptic cytoskeleton organization	9	4	0.95	0.01004	0.37067	glucose
GO:0099625	ventricular cardiac muscle cell membrane...	9	4	0.95	0.01004	0.37067	glucose
GO:0035556	intracellular signal transduction	1745	212	184.09	0.0103	0.377169	glucose
GO:0043627	response to estrogen	42	10	4.43	0.01038	0.379677	glucose
GO:0044774	mitotic DNA integrity checkpoint signali...	68	14	7.17	0.01039	0.379902	glucose
GO:0008219	cell death	1407	174	148.43	0.01054	0.383966	glucose
GO:0035329	hippo signaling	36	9	3.8	0.01064	0.387181	glucose
GO:0090287	regulation of cellular response to growt...	177	29	18.67	0.01064	0.387181	glucose
GO:0042274	ribosomal small subunit biogenesis	75	15	7.91	0.01067	0.38778	glucose
GO:0043170	macromolecule metabolic process	6112	680	644.79	0.01093	0.394682	glucose
GO:2000641	regulation of early endosome to late end...	19	6	2	0.01102	0.396473	glucose
GO:0001834	trophectodermal cell proliferation	2	2	0.21	0.01112	0.396473	glucose
GO:0007621	negative regulation of female receptivit...	2	2	0.21	0.01112	0.396473	glucose
GO:0021529	spinal cord oligodendrocyte cell differe...	2	2	0.21	0.01112	0.396473	glucose
GO:0021564	vagus nerve development	2	2	0.21	0.01112	0.396473	glucose
GO:0035281	pre-miRNA export from nucleus	2	2	0.21	0.01112	0.396473	glucose
GO:0035606	peptidyl-cysteine S-trans-nitrosylation	2	2	0.21	0.01112	0.396473	glucose
GO:0046166	glyceraldehyde-3-phosphate biosynthetic ...	2	2	0.21	0.01112	0.396473	glucose
GO:0055071	manganese ion homeostasis	2	2	0.21	0.01112	0.396473	glucose
GO:0055095	lipoprotein particle mediated signaling	2	2	0.21	0.01112	0.396473	glucose
GO:0055096	low-density lipoprotein particle mediate...	2	2	0.21	0.01112	0.396473	glucose
GO:0060300	regulation of cytokine activity	2	2	0.21	0.01112	0.396473	glucose
GO:1900114	positive regulation of histone H3-K9 tri...	2	2	0.21	0.01112	0.396473	glucose
GO:1902309	negative regulation of peptidyl-serine d...	2	2	0.21	0.01112	0.396473	glucose
GO:1902962	regulation of metalloendopeptidase activ...	2	2	0.21	0.01112	0.396473	glucose
GO:1902963	negative regulation of metalloendopeptid...	2	2	0.21	0.01112	0.396473	glucose
GO:1904529	regulation of actin filament binding	2	2	0.21	0.01112	0.396473	glucose
GO:1904531	positive regulation of actin filament bi...	2	2	0.21	0.01112	0.396473	glucose
GO:1904616	regulation of actin binding	2	2	0.21	0.01112	0.396473	glucose
GO:1904618	positive regulation of actin binding	2	2	0.21	0.01112	0.396473	glucose
GO:1905051	regulation of base-excision repair	2	2	0.21	0.01112	0.396473	glucose
GO:1905053	positive regulation of base-excision rep...	2	2	0.21	0.01112	0.396473	glucose
GO:1905643	positive regulation of DNA methylation	2	2	0.21	0.01112	0.396473	glucose
GO:0060255	regulation of macromolecule metabolic pr...	3999	457	421.88	0.01132	0.402364	glucose
GO:0051128	regulation of cellular component organiz...	1624	198	171.32	0.01147	0.405071	glucose
GO:0033151	V(D)J recombination	14	5	1.48	0.01148	0.405071	glucose
GO:0099622	cardiac muscle cell membrane repolarizat...	14	5	1.48	0.01148	0.405071	glucose
GO:1902165	regulation of intrinsic apoptotic signal...	14	5	1.48	0.01148	0.405071	glucose
GO:0033044	regulation of chromosome organization	217	34	22.89	0.01182	0.41294	glucose
GO:0045022	early endosome to late endosome transpor...	43	10	4.54	0.01228	0.421706	glucose
GO:0048255	mRNA stabilization	43	10	4.54	0.01228	0.421706	glucose
GO:2000059	negative regulation of ubiquitin-depende...	43	10	4.54	0.01228	0.421706	glucose
GO:0010165	response to X-ray	25	7	2.64	0.01246	0.427145	glucose
GO:0033119	negative regulation of RNA splicing	25	7	2.64	0.01246	0.427145	glucose
GO:0006259	DNA metabolic process	800	104	84.4	0.01256	0.430424	glucose
GO:0031329	regulation of cellular catabolic process	646	86	68.15	0.0126	0.431645	glucose
GO:1903828	negative regulation of protein localizat...	134	23	14.14	0.01265	0.433058	glucose
GO:1903351	cellular response to dopamine	31	8	3.27	0.01292	0.440926	glucose
GO:2000772	regulation of cellular senescence	31	8	3.27	0.01292	0.440926	glucose
GO:0009894	regulation of catabolic process	801	104	84.5	0.01299	0.442856	glucose
GO:0048856	anatomical structure development	3272	378	345.18	0.01321	0.447885	glucose
GO:0050790	regulation of catalytic activity	1187	148	125.22	0.01384	0.45638	glucose
GO:0050821	protein stabilization	173	28	18.25	0.01397	0.458856	glucose
GO:0008037	cell recognition	57	12	6.01	0.01429	0.466884	glucose
GO:0006740	NADPH regeneration	20	6	2.11	0.01437	0.468723	glucose
GO:0044091	membrane biogenesis	44	10	4.64	0.01443	0.470214	glucose
GO:1902116	negative regulation of organelle assembl...	38	9	4.01	0.01522	0.483902	glucose
GO:0044839	cell cycle G2/M phase transition	114	20	12.03	0.01531	0.483902	glucose
GO:0031445	regulation of heterochromatin formation	26	7	2.74	0.01554	0.483902	glucose
GO:0035308	negative regulation of protein dephospho...	26	7	2.74	0.01554	0.483902	glucose
GO:0045815	transcription initiation-coupled chromat...	26	7	2.74	0.01554	0.483902	glucose
GO:0120261	regulation of heterochromatin organizati...	26	7	2.74	0.01554	0.483902	glucose
GO:0030510	regulation of BMP signaling pathway	51	11	5.38	0.01558	0.484372	glucose
GO:0051130	positive regulation of cellular componen...	729	95	76.91	0.01567	0.486711	glucose
GO:0030239	myofibril assembly	32	8	3.38	0.01568	0.486715	glucose
GO:1903350	response to dopamine	32	8	3.38	0.01568	0.486715	glucose
GO:0000054	ribosomal subunit export from nucleus	15	5	1.58	0.01576	0.48782	glucose
GO:0006337	nucleosome disassembly	15	5	1.58	0.01576	0.48782	glucose
GO:0006977	DNA damage response, signal transduction...	15	5	1.58	0.01576	0.48782	glucose
GO:0033750	ribosome localization	15	5	1.58	0.01576	0.48782	glucose
GO:0050765	negative regulation of phagocytosis	15	5	1.58	0.01576	0.48782	glucose
GO:1903901	negative regulation of viral life cycle	15	5	1.58	0.01576	0.48782	glucose
GO:0110053	regulation of actin filament organizatio...	198	31	20.89	0.01587	0.49015	glucose
GO:0080090	regulation of primary metabolic process	3803	434	401.2	0.01593	0.491849	glucose
GO:0051171	regulation of nitrogen compound metaboli...	3710	424	391.39	0.01602	0.493549	glucose
GO:1903047	mitotic cell cycle process	593	79	62.56	0.01612	0.495394	glucose
GO:0030178	negative regulation of Wnt signaling pat...	100	18	10.55	0.01619	0.496927	glucose
GO:0050808	synapse organization	246	37	25.95	0.01658	0.507008	glucose
GO:0042981	regulation of apoptotic process	948	120	100.01	0.01684	0.512727	glucose
GO:0034394	protein localization to cell surface	45	10	4.75	0.01685	0.512727	glucose
GO:2000177	regulation of neural precursor cell prol...	45	10	4.75	0.01685	0.512727	glucose
GO:0031397	negative regulation of protein ubiquitin...	72	14	7.6	0.01696	0.515439	glucose
GO:0009136	purine nucleoside diphosphate biosynthet...	6	3	0.63	0.01833	0.54781	glucose
GO:0010886	positive regulation of cholesterol stora...	6	3	0.63	0.01833	0.54781	glucose
GO:0036089	cleavage furrow formation	6	3	0.63	0.01833	0.54781	glucose
GO:0043456	regulation of pentose-phosphate shunt	6	3	0.63	0.01833	0.54781	glucose
GO:0060613	fat pad development	6	3	0.63	0.01833	0.54781	glucose
GO:0060700	regulation of ribonuclease activity	6	3	0.63	0.01833	0.54781	glucose
GO:0120182	regulation of focal adhesion disassembly	6	3	0.63	0.01833	0.54781	glucose
GO:0120183	positive regulation of focal adhesion di...	6	3	0.63	0.01833	0.54781	glucose
GO:1904683	regulation of metalloendopeptidase activ...	6	3	0.63	0.01833	0.54781	glucose
GO:1905521	regulation of macrophage migration	21	6	2.22	0.01836	0.54802	glucose
GO:0051094	positive regulation of developmental pro...	760	98	80.18	0.01864	0.550911	glucose
GO:0055002	striated muscle cell development	33	8	3.48	0.01884	0.555328	glucose
GO:0031032	actomyosin structure organization	139	23	14.66	0.0191	0.560651	glucose
GO:1905517	macrophage migration	27	7	2.85	0.01912	0.560738	glucose
GO:2000179	positive regulation of neural precursor ...	27	7	2.85	0.01912	0.560738	glucose
GO:1902532	negative regulation of intracellular sig...	379	53	39.98	0.01926	0.561929	glucose
GO:0002440	production of molecular mediator of immu...	147	24	15.51	0.0197	0.567874	glucose
GO:0043467	regulation of generation of precursor me...	95	17	10.02	0.02015	0.576574	glucose
GO:0017148	negative regulation of translation	155	25	16.35	0.02022	0.578242	glucose
GO:0033688	regulation of osteoblast proliferation	16	5	1.69	0.02097	0.590128	glucose
GO:0044030	regulation of DNA methylation	16	5	1.69	0.02097	0.590128	glucose
GO:0080135	regulation of cellular response to stres...	566	75	59.71	0.021	0.590584	glucose
GO:0030512	negative regulation of transforming grow...	60	12	6.33	0.0211	0.5921	glucose
GO:0045071	negative regulation of viral genome repl...	40	9	4.22	0.02111	0.592212	glucose
GO:0043067	regulation of programmed cell death	974	122	102.75	0.0216	0.60356	glucose
GO:2000045	regulation of G1/S transition of mitotic...	133	22	14.03	0.02164	0.604166	glucose
GO:0032970	regulation of actin filament-based proce...	267	39	28.17	0.02197	0.607359	glucose
GO:0044403	biological process involved in symbiotic...	211	32	22.26	0.02208	0.607359	glucose
GO:0043508	negative regulation of JUN kinase activi...	11	4	1.16	0.02215	0.607359	glucose
GO:0090435	protein localization to nuclear envelope	11	4	1.16	0.02215	0.607359	glucose
GO:0099637	neurotransmitter receptor transport	11	4	1.16	0.02215	0.607359	glucose
GO:0003407	neural retina development	34	8	3.59	0.02243	0.607359	glucose
GO:0014009	glial cell proliferation	34	8	3.59	0.02243	0.607359	glucose
GO:0043086	negative regulation of catalytic activit...	399	55	42.09	0.02245	0.607359	glucose
GO:0031327	negative regulation of cellular biosynth...	1090	135	114.99	0.02251	0.607359	glucose
GO:0035194	RNA-mediated post-transcriptional gene s...	47	10	4.96	0.02257	0.607359	glucose
GO:0098876	vesicle-mediated transport to the plasma...	126	21	13.29	0.02264	0.607359	glucose
GO:0080134	regulation of response to stress	985	123	103.91	0.023	0.607359	glucose
GO:0010971	positive regulation of G2/M transition o...	22	6	2.32	0.02306	0.607359	glucose
GO:1902229	regulation of intrinsic apoptotic signal...	28	7	2.95	0.02324	0.607359	glucose
GO:1903649	regulation of cytoplasmic transport	28	7	2.95	0.02324	0.607359	glucose
GO:0048589	developmental growth	375	52	39.56	0.02345	0.611674	glucose
GO:0000086	G2/M transition of mitotic cell cycle	104	18	10.97	0.0235	0.612817	glucose
GO:0010212	response to ionizing radiation	119	20	12.55	0.02365	0.616078	glucose
GO:0031507	heterochromatin formation	75	14	7.91	0.02369	0.616958	glucose
GO:0034249	negative regulation of amide metabolic p...	173	27	18.25	0.02412	0.625355	glucose
GO:1903131	mononuclear cell differentiation	285	41	30.07	0.02413	0.62545	glucose
GO:0006282	regulation of DNA repair	181	28	19.09	0.02439	0.627254	glucose
GO:0031396	regulation of protein ubiquitination	181	28	19.09	0.02439	0.627254	glucose
GO:0032873	negative regulation of stress-activated ...	41	9	4.33	0.02459	0.631412	glucose
GO:0070303	negative regulation of stress-activated ...	41	9	4.33	0.02459	0.631412	glucose
GO:0048193	Golgi vesicle transport	261	38	27.53	0.02462	0.631946	glucose
GO:0098542	defense response to other organism	639	83	67.41	0.02469	0.633157	glucose
GO:0032956	regulation of actin cytoskeleton organiz...	245	36	25.85	0.02484	0.634408	glucose
GO:0031400	negative regulation of protein modificat...	368	51	38.82	0.02488	0.634408	glucose
GO:1903320	regulation of protein modification by sm...	221	33	23.31	0.02496	0.636284	glucose
GO:0009893	positive regulation of metabolic process	2569	298	271.02	0.02537	0.643747	glucose
GO:0043547	positive regulation of GTPase activity	182	28	19.2	0.02603	0.656139	glucose
GO:0030509	BMP signaling pathway	76	14	8.02	0.02632	0.65689	glucose
GO:0051336	regulation of hydrolase activity	598	78	63.09	0.02643	0.658638	glucose
GO:0043484	regulation of RNA splicing	151	24	15.93	0.02646	0.658638	glucose
GO:0006739	NADP metabolic process	35	8	3.69	0.02647	0.658638	glucose
GO:0010883	regulation of lipid storage	35	8	3.69	0.02647	0.658638	glucose
GO:0043124	negative regulation of I-kappaB kinase/N...	35	8	3.69	0.02647	0.658638	glucose
GO:0002052	positive regulation of neuroblast prolif...	17	5	1.79	0.02719	0.67367	glucose
GO:0060382	regulation of DNA strand elongation	17	5	1.79	0.02719	0.67367	glucose
GO:0090308	regulation of DNA methylation-dependent ...	17	5	1.79	0.02719	0.67367	glucose
GO:0009890	negative regulation of biosynthetic proc...	1107	136	116.78	0.02791	0.681843	glucose
GO:0051049	regulation of transport	992	123	104.65	0.02792	0.681843	glucose
GO:0051973	positive regulation of telomerase activi...	29	7	3.06	0.02793	0.681918	glucose
GO:0045785	positive regulation of cell adhesion	288	41	30.38	0.02811	0.685447	glucose
GO:0048024	regulation of mRNA splicing, via spliceo...	84	15	8.86	0.02843	0.690883	glucose
GO:0006346	DNA methylation-dependent heterochromati...	23	6	2.43	0.02849	0.691661	glucose
GO:0060251	regulation of glial cell proliferation	23	6	2.43	0.02849	0.691661	glucose
GO:0090140	regulation of mitochondrial fission	23	6	2.43	0.02849	0.691661	glucose
GO:1904666	regulation of ubiquitin protein ligase a...	23	6	2.43	0.02849	0.691661	glucose
GO:0006955	immune response	905	113	95.47	0.02875	0.696092	glucose
GO:0031325	positive regulation of cellular metaboli...	2118	248	223.44	0.02892	0.700037	glucose
GO:0071345	cellular response to cytokine stimulus	498	66	52.54	0.02901	0.701185	glucose
GO:0032233	positive regulation of actin filament bu...	49	10	5.17	0.02958	0.705201	glucose
GO:0006930	substrate-dependent cell migration, cell...	7	3	0.74	0.02959	0.705201	glucose
GO:0007253	cytoplasmic sequestering of NF-kappaB	7	3	0.74	0.02959	0.705201	glucose
GO:0010624	regulation of Schwann cell proliferation	7	3	0.74	0.02959	0.705201	glucose
GO:0010626	negative regulation of Schwann cell prol...	7	3	0.74	0.02959	0.705201	glucose
GO:0014010	Schwann cell proliferation	7	3	0.74	0.02959	0.705201	glucose
GO:0032071	regulation of endodeoxyribonuclease acti...	7	3	0.74	0.02959	0.705201	glucose
GO:0040031	snRNA modification	7	3	0.74	0.02959	0.705201	glucose
GO:0045898	regulation of RNA polymerase II transcri...	7	3	0.74	0.02959	0.705201	glucose
GO:0046184	aldehyde biosynthetic process	7	3	0.74	0.02959	0.705201	glucose
GO:0048262	determination of dorsal/ventral asymmetr...	7	3	0.74	0.02959	0.705201	glucose
GO:0060307	regulation of ventricular cardiac muscle...	7	3	0.74	0.02959	0.705201	glucose
GO:0098883	synapse pruning	7	3	0.74	0.02959	0.705201	glucose
GO:0120180	cell-substrate junction disassembly	7	3	0.74	0.02959	0.705201	glucose
GO:0120181	focal adhesion disassembly	7	3	0.74	0.02959	0.705201	glucose
GO:0150093	amyloid-beta clearance by transcytosis	7	3	0.74	0.02959	0.705201	glucose
GO:1900118	negative regulation of execution phase o...	7	3	0.74	0.02959	0.705201	glucose
GO:1903798	regulation of miRNA maturation	7	3	0.74	0.02959	0.705201	glucose
GO:1904749	regulation of protein localization to nu...	7	3	0.74	0.02959	0.705201	glucose
GO:1905684	regulation of plasma membrane repair	7	3	0.74	0.02959	0.705201	glucose
GO:1902369	negative regulation of RNA catabolic pro...	63	12	6.65	0.03006	0.707383	glucose
GO:0002021	response to dietary excess	12	4	1.27	0.03051	0.707383	glucose
GO:0006735	NADH regeneration	12	4	1.27	0.03051	0.707383	glucose
GO:0006878	intracellular copper ion homeostasis	12	4	1.27	0.03051	0.707383	glucose
GO:0009133	nucleoside diphosphate biosynthetic proc...	12	4	1.27	0.03051	0.707383	glucose
GO:0010984	regulation of lipoprotein particle clear...	12	4	1.27	0.03051	0.707383	glucose
GO:0033599	regulation of mammary gland epithelial c...	12	4	1.27	0.03051	0.707383	glucose
GO:0035563	positive regulation of chromatin binding	12	4	1.27	0.03051	0.707383	glucose
GO:0050909	sensory perception of taste	12	4	1.27	0.03051	0.707383	glucose
GO:0051570	regulation of histone H3-K9 methylation	12	4	1.27	0.03051	0.707383	glucose
GO:0061621	canonical glycolysis	12	4	1.27	0.03051	0.707383	glucose
GO:0061718	glucose catabolic process to pyruvate	12	4	1.27	0.03051	0.707383	glucose
GO:0044087	regulation of cellular component biogene...	680	87	71.74	0.03056	0.707383	glucose
GO:0001818	negative regulation of cytokine producti...	161	25	16.98	0.03082	0.707383	glucose
GO:2000026	regulation of multicellular organismal d...	811	102	85.56	0.03086	0.707383	glucose
GO:0044000	movement in host	130	21	13.71	0.03093	0.707383	glucose
GO:0035305	negative regulation of dephosphorylation	36	8	3.8	0.03099	0.707383	glucose
GO:0002309	T cell proliferation involved in immune ...	3	2	0.32	0.03102	0.707383	glucose
GO:0007191	adenylate cyclase-activating dopamine re...	3	2	0.32	0.03102	0.707383	glucose
GO:0010710	regulation of collagen catabolic process	3	2	0.32	0.03102	0.707383	glucose
GO:0010986	positive regulation of lipoprotein parti...	3	2	0.32	0.03102	0.707383	glucose
GO:0021563	glossopharyngeal nerve development	3	2	0.32	0.03102	0.707383	glucose
GO:0030327	prenylated protein catabolic process	3	2	0.32	0.03102	0.707383	glucose
GO:0030643	intracellular phosphate ion homeostasis	3	2	0.32	0.03102	0.707383	glucose
GO:0031120	snRNA pseudouridine synthesis	3	2	0.32	0.03102	0.707383	glucose
GO:0036324	vascular endothelial growth factor recep...	3	2	0.32	0.03102	0.707383	glucose
GO:0042487	regulation of odontogenesis of dentin-co...	3	2	0.32	0.03102	0.707383	glucose
GO:0042883	cysteine transport	3	2	0.32	0.03102	0.707383	glucose
GO:0042940	D-amino acid transport	3	2	0.32	0.03102	0.707383	glucose
GO:0045924	regulation of female receptivity	3	2	0.32	0.03102	0.707383	glucose
GO:0046604	positive regulation of mitotic centrosom...	3	2	0.32	0.03102	0.707383	glucose
GO:0060028	convergent extension involved in axis el...	3	2	0.32	0.03102	0.707383	glucose
GO:0060180	female mating behavior	3	2	0.32	0.03102	0.707383	glucose
GO:0060699	regulation of endoribonuclease activity	3	2	0.32	0.03102	0.707383	glucose
GO:0060935	cardiac fibroblast cell differentiation	3	2	0.32	0.03102	0.707383	glucose
GO:0060936	cardiac fibroblast cell development	3	2	0.32	0.03102	0.707383	glucose
GO:0060938	epicardium-derived cardiac fibroblast ce...	3	2	0.32	0.03102	0.707383	glucose
GO:0060939	epicardium-derived cardiac fibroblast ce...	3	2	0.32	0.03102	0.707383	glucose
GO:0070162	adiponectin secretion	3	2	0.32	0.03102	0.707383	glucose
GO:0070163	regulation of adiponectin secretion	3	2	0.32	0.03102	0.707383	glucose
GO:0070164	negative regulation of adiponectin secre...	3	2	0.32	0.03102	0.707383	glucose
GO:0070777	D-aspartate transport	3	2	0.32	0.03102	0.707383	glucose
GO:0070779	D-aspartate import across plasma membran...	3	2	0.32	0.03102	0.707383	glucose
GO:0090234	regulation of kinetochore assembly	3	2	0.32	0.03102	0.707383	glucose
GO:0098711	iron ion import across plasma membrane	3	2	0.32	0.03102	0.707383	glucose
GO:0150111	regulation of transepithelial transport	3	2	0.32	0.03102	0.707383	glucose
GO:1902308	regulation of peptidyl-serine dephosphor...	3	2	0.32	0.03102	0.707383	glucose
GO:1902953	positive regulation of ER to Golgi vesic...	3	2	0.32	0.03102	0.707383	glucose
GO:1903712	cysteine transmembrane transport	3	2	0.32	0.03102	0.707383	glucose
GO:1904124	microglial cell migration	3	2	0.32	0.03102	0.707383	glucose
GO:1904139	regulation of microglial cell migration	3	2	0.32	0.03102	0.707383	glucose
GO:1904141	positive regulation of microglial cell m...	3	2	0.32	0.03102	0.707383	glucose
GO:1904383	response to sodium phosphate	3	2	0.32	0.03102	0.707383	glucose
GO:1904684	negative regulation of metalloendopeptid...	3	2	0.32	0.03102	0.707383	glucose
GO:1905599	positive regulation of low-density lipop...	3	2	0.32	0.03102	0.707383	glucose
GO:0001952	regulation of cell-matrix adhesion	85	15	8.97	0.03128	0.711507	glucose
GO:1902749	regulation of cell cycle G2/M phase tran...	85	15	8.97	0.03128	0.711507	glucose
GO:0034976	response to endoplasmic reticulum stress	217	32	22.89	0.03151	0.715116	glucose
GO:0008361	regulation of cell size	115	19	12.13	0.03159	0.715984	glucose
GO:0000723	telomere maintenance	138	22	14.56	0.0316	0.715984	glucose
GO:0043254	regulation of protein-containing complex...	299	42	31.54	0.03221	0.72797	glucose
GO:0044237	cellular metabolic process	6571	721	693.21	0.03249	0.73029	glucose
GO:0043123	positive regulation of I-kappaB kinase/N...	154	24	16.25	0.0326	0.732096	glucose
GO:0048857	neural nucleus development	43	9	4.54	0.03276	0.735021	glucose
GO:0097006	regulation of plasma lipoprotein particl...	43	9	4.54	0.03276	0.735021	glucose
GO:1902459	positive regulation of stem cell populat...	43	9	4.54	0.03276	0.735021	glucose
GO:0019725	cellular homeostasis	459	61	48.42	0.03316	0.738963	glucose
GO:0043277	apoptotic cell clearance	30	7	3.16	0.03323	0.739246	glucose
GO:0097009	energy homeostasis	30	7	3.16	0.03323	0.739246	glucose
GO:2000249	regulation of actin cytoskeleton reorgan...	30	7	3.16	0.03323	0.739246	glucose
GO:0043122	regulation of I-kappaB kinase/NF-kappaB ...	202	30	21.31	0.03351	0.743744	glucose
GO:0046620	regulation of organ growth	50	10	5.27	0.03361	0.745182	glucose
GO:0061951	establishment of protein localization to...	50	10	5.27	0.03361	0.745182	glucose
GO:1902017	regulation of cilium assembly	50	10	5.27	0.03361	0.745182	glucose
GO:0000380	alternative mRNA splicing, via spliceoso...	57	11	6.01	0.03382	0.74844	glucose
GO:2000134	negative regulation of G1/S transition o...	57	11	6.01	0.03382	0.74844	glucose
GO:0034620	cellular response to unfolded protein	86	15	9.07	0.03434	0.754813	glucose
GO:0044794	positive regulation by host of viral pro...	18	5	1.9	0.03447	0.755885	glucose
GO:0060043	regulation of cardiac muscle cell prolif...	18	5	1.9	0.03447	0.755885	glucose
GO:0086009	membrane repolarization	18	5	1.9	0.03447	0.755885	glucose
GO:0090043	regulation of tubulin deacetylation	18	5	1.9	0.03447	0.755885	glucose
GO:0046718	viral entry into host cell	101	17	10.66	0.03461	0.75845	glucose
GO:2001252	positive regulation of chromosome organi...	101	17	10.66	0.03461	0.75845	glucose
GO:0031468	nuclear membrane reassembly	24	6	2.53	0.0347	0.75958	glucose
GO:0061844	antimicrobial humoral immune response me...	24	6	2.53	0.0347	0.75958	glucose
GO:1902692	regulation of neuroblast proliferation	24	6	2.53	0.0347	0.75958	glucose
GO:1902679	negative regulation of RNA biosynthetic ...	877	109	92.52	0.03513	0.767463	glucose
GO:0022603	regulation of anatomical structure morph...	529	69	55.81	0.03529	0.769669	glucose
GO:0010811	positive regulation of cell-substrate ad...	79	14	8.33	0.03551	0.772058	glucose
GO:0098754	detoxification	79	14	8.33	0.03551	0.772058	glucose
GO:1902275	regulation of chromatin organization	37	8	3.9	0.03601	0.77894	glucose
GO:0034097	response to cytokine	564	73	59.5	0.03604	0.779418	glucose
GO:0051641	cellular localization	2423	280	255.62	0.03609	0.780204	glucose
GO:0006091	generation of precursor metabolites and ...	385	52	40.62	0.0361	0.780204	glucose
GO:0055082	intracellular chemical homeostasis	385	52	40.62	0.0361	0.780204	glucose
GO:0007568	aging	94	16	9.92	0.03613	0.780681	glucose
GO:0010941	regulation of cell death	1073	131	113.2	0.03635	0.784406	glucose
GO:0010648	negative regulation of cell communicatio...	852	106	89.88	0.03653	0.786489	glucose
GO:0048259	regulation of receptor-mediated endocyto...	72	13	7.6	0.03655	0.786489	glucose
GO:0008284	positive regulation of cell population p...	513	67	54.12	0.03675	0.790277	glucose
GO:1901700	response to oxygen-containing compound	1038	127	109.5	0.03685	0.791394	glucose
GO:0032206	positive regulation of telomere maintena...	65	12	6.86	0.03738	0.800515	glucose
GO:1905954	positive regulation of lipid localizatio...	65	12	6.86	0.03738	0.800515	glucose
GO:0019080	viral gene expression	87	15	9.18	0.03761	0.802692	glucose
GO:0045814	negative regulation of gene expression, ...	87	15	9.18	0.03761	0.802692	glucose
GO:0043087	regulation of GTPase activity	253	36	26.69	0.03801	0.802692	glucose
GO:1902373	negative regulation of mRNA catabolic pr...	51	10	5.38	0.03801	0.802692	glucose
GO:0009617	response to bacterium	336	46	35.45	0.03825	0.802692	glucose
GO:0071772	response to BMP	80	14	8.44	0.03904	0.813159	glucose
GO:0071773	cellular response to BMP stimulus	80	14	8.44	0.03904	0.813159	glucose
GO:0060420	regulation of heart growth	31	7	3.27	0.03915	0.814421	glucose
GO:0051649	establishment of localization in cell	1606	190	169.43	0.03916	0.814457	glucose
GO:1902806	regulation of cell cycle G1/S phase tran...	149	23	15.72	0.03946	0.819662	glucose
GO:0023057	negative regulation of signaling	855	106	90.2	0.03967	0.821479	glucose
GO:0016482	cytosolic transport	157	24	16.56	0.03975	0.821479	glucose
GO:0040029	epigenetic regulation of gene expression	157	24	16.56	0.03975	0.821479	glucose
GO:0048144	fibroblast proliferation	73	13	7.7	0.04035	0.821479	glucose
GO:0034162	toll-like receptor 9 signaling pathway	13	4	1.37	0.04048	0.821479	glucose
GO:0046500	S-adenosylmethionine metabolic process	13	4	1.37	0.04048	0.821479	glucose
GO:0051645	Golgi localization	13	4	1.37	0.04048	0.821479	glucose
GO:0060306	regulation of membrane repolarization	13	4	1.37	0.04048	0.821479	glucose
GO:0090050	positive regulation of cell migration in...	13	4	1.37	0.04048	0.821479	glucose
GO:1900117	regulation of execution phase of apoptos...	13	4	1.37	0.04048	0.821479	glucose
GO:1902902	negative regulation of autophagosome ass...	13	4	1.37	0.04048	0.821479	glucose
GO:1902531	regulation of intracellular signal trans...	1167	141	123.11	0.04087	0.821479	glucose
GO:0001738	morphogenesis of a polarized epithelium	66	12	6.96	0.04148	0.821479	glucose
GO:0002040	sprouting angiogenesis	66	12	6.96	0.04148	0.821479	glucose
GO:0045995	regulation of embryonic development	66	12	6.96	0.04148	0.821479	glucose
GO:0001778	plasma membrane repair	25	6	2.64	0.04172	0.821479	glucose
GO:0009988	cell-cell recognition	25	6	2.64	0.04172	0.821479	glucose
GO:0098771	inorganic ion homeostasis	288	40	30.38	0.04186	0.821479	glucose
GO:0009968	negative regulation of signal transducti...	813	101	85.77	0.04196	0.821479	glucose
GO:2000036	regulation of stem cell population maint...	59	11	6.22	0.04234	0.821479	glucose
GO:0043506	regulation of JUN kinase activity	45	9	4.75	0.04262	0.821479	glucose
GO:0006998	nuclear envelope organization	52	10	5.49	0.04279	0.821479	glucose
GO:0016441	post-transcriptional gene silencing	52	10	5.49	0.04279	0.821479	glucose
GO:0006090	pyruvate metabolic process	81	14	8.55	0.0428	0.821479	glucose
GO:0032231	regulation of actin filament bundle asse...	81	14	8.55	0.0428	0.821479	glucose
GO:0070828	heterochromatin organization	81	14	8.55	0.0428	0.821479	glucose
GO:1903321	negative regulation of protein modificat...	81	14	8.55	0.0428	0.821479	glucose
GO:0048261	negative regulation of receptor-mediated...	19	5	2	0.04284	0.821479	glucose
GO:0051894	positive regulation of focal adhesion as...	19	5	2	0.04284	0.821479	glucose
GO:1904505	regulation of telomere maintenance in re...	19	5	2	0.04284	0.821479	glucose
GO:0007167	enzyme-linked receptor protein signaling...	578	74	60.98	0.04308	0.821479	glucose
GO:0000122	negative regulation of transcription by ...	639	81	67.41	0.04337	0.821479	glucose
GO:1901990	regulation of mitotic cell cycle phase t...	264	37	27.85	0.04358	0.821479	glucose
GO:0000056	ribosomal small subunit export from nucl...	8	3	0.84	0.04369	0.821479	glucose
GO:0003334	keratinocyte development	8	3	0.84	0.04369	0.821479	glucose
GO:0033689	negative regulation of osteoblast prolif...	8	3	0.84	0.04369	0.821479	glucose
GO:0044406	adhesion of symbiont to host	8	3	0.84	0.04369	0.821479	glucose
GO:0048148	behavioral response to cocaine	8	3	0.84	0.04369	0.821479	glucose
GO:0048240	sperm capacitation	8	3	0.84	0.04369	0.821479	glucose
GO:0060628	regulation of ER to Golgi vesicle-mediat...	8	3	0.84	0.04369	0.821479	glucose
GO:0060965	negative regulation of miRNA-mediated ge...	8	3	0.84	0.04369	0.821479	glucose
GO:0070920	regulation of production of small RNA in...	8	3	0.84	0.04369	0.821479	glucose
GO:0099623	regulation of cardiac muscle cell membra...	8	3	0.84	0.04369	0.821479	glucose
GO:1902031	regulation of NADP metabolic process	8	3	0.84	0.04369	0.821479	glucose
GO:0030111	regulation of Wnt signaling pathway	215	31	22.68	0.04411	0.826607	glucose
GO:0043065	positive regulation of apoptotic process	348	47	36.71	0.04461	0.834079	glucose
GO:0051247	positive regulation of protein metabolic...	1011	123	106.66	0.04562	0.839596	glucose
GO:0043068	positive regulation of programmed cell d...	357	48	37.66	0.04567	0.839596	glucose
GO:0046329	negative regulation of JNK cascade	32	7	3.38	0.04572	0.839596	glucose
GO:0051301	cell division	485	63	51.17	0.04595	0.839596	glucose
GO:0010821	regulation of mitochondrion organization	120	19	12.66	0.04618	0.84302	glucose
GO:0071222	cellular response to lipopolysaccharide	120	19	12.66	0.04618	0.84302	glucose
GO:0048584	positive regulation of response to stimu...	1361	162	143.58	0.04622	0.843336	glucose
GO:0010675	regulation of cellular carbohydrate meta...	97	16	10.23	0.04645	0.846697	glucose
GO:0032204	regulation of telomere maintenance	97	16	10.23	0.04645	0.846697	glucose
GO:0035264	multicellular organism growth	97	16	10.23	0.04645	0.846697	glucose
GO:1901701	cellular response to oxygen-containing c...	764	95	80.6	0.04662	0.849483	glucose
GO:0051345	positive regulation of hydrolase activit...	366	49	38.61	0.0467	0.85047	glucose
GO:1903507	negative regulation of nucleic acid-temp...	870	107	91.78	0.04679	0.851638	glucose
GO:0051293	establishment of spindle localization	39	8	4.11	0.04764	0.862352	glucose
GO:0051701	biological process involved in interacti...	144	22	15.19	0.0477	0.862352	glucose
GO:0030217	T cell differentiation	184	27	19.41	0.04776	0.862352	glucose
GO:1903051	negative regulation of proteolysis invol...	53	10	5.59	0.04796	0.865127	glucose
GO:0007163	establishment or maintenance of cell pol...	168	25	17.72	0.04801	0.865577	glucose
GO:0031399	regulation of protein modification proce...	1031	125	108.77	0.0481	0.866545	glucose
GO:0051173	positive regulation of nitrogen compound...	2164	250	228.29	0.04825	0.868772	glucose
GO:0007275	multicellular organism development	2634	301	277.88	0.0486	0.874458	glucose
GO:0000278	mitotic cell cycle	704	88	74.27	0.04861	0.874458	glucose
GO:1903829	positive regulation of protein localizat...	342	46	36.08	0.04933	0.884673	glucose
GO:0032743	positive regulation of interleukin-2 pro...	26	6	2.74	0.04958	0.888189	glucose
GO:0060038	cardiac muscle cell proliferation	26	6	2.74	0.04958	0.888189	glucose
GO:1901797	negative regulation of signal transducti...	26	6	2.74	0.04958	0.888189	glucose
GO:0030041	actin filament polymerization	121	19	12.76	0.0496	0.888387	glucose
GO:0010604	positive regulation of macromolecule met...	2368	272	249.81	0.04978	0.89032	glucose
GO:0002376	immune system process	1415	287	128.59	1e-30	4.49241e-27	IL6
GO:0006955	immune response	905	216	82.24	1e-30	4.49241e-27	IL6
GO:0007155	cell adhesion	770	190	69.97	1e-30	4.49241e-27	IL6
GO:0050896	response to stimulus	4842	630	440.01	1e-30	4.49241e-27	IL6
GO:0009605	response to external stimulus	1520	286	138.13	1e-30	4.49241e-27	IL6
GO:0032501	multicellular organismal process	3821	529	347.23	1e-30	4.49241e-27	IL6
GO:0006952	defense response	916	203	83.24	1e-30	4.49241e-27	IL6
GO:0051239	regulation of multicellular organismal p...	1670	298	151.76	1e-30	4.49241e-27	IL6
GO:0001775	cell activation	621	154	56.43	1e-30	4.49241e-27	IL6
GO:0016477	cell migration	887	192	80.6	1e-30	4.49241e-27	IL6
GO:0042221	response to chemical	2157	344	196.01	1e-30	4.49241e-27	IL6
GO:0048870	cell motility	967	200	87.87	1e-30	4.49241e-27	IL6
GO:0007154	cell communication	3410	473	309.88	1e-30	4.49241e-27	IL6
GO:0002682	regulation of immune system process	861	184	78.24	1e-30	4.49241e-27	IL6
GO:0023052	signaling	3343	465	303.79	1e-30	4.49241e-27	IL6
GO:0070887	cellular response to chemical stimulus	1620	278	147.21	4.2e-30	1.72958e-26	IL6
GO:0006954	inflammatory response	410	115	37.26	6.2e-30	2.45106e-26	IL6
GO:0098609	cell-cell adhesion	473	125	42.98	8.5e-30	3.23108e-26	IL6
GO:0010033	response to organic substance	1694	285	153.94	2e-29	7.32096e-26	IL6
GO:0009607	response to biotic stimulus	858	180	77.97	3.7e-29	1.30601e-25	IL6
GO:0045321	leukocyte activation	551	136	50.07	3.9e-29	1.32913e-25	IL6
GO:0043207	response to external biotic stimulus	831	176	75.52	5.3e-29	1.68973e-25	IL6
GO:0051707	response to other organism	831	176	75.52	5.3e-29	1.68973e-25	IL6
GO:0044419	biological process involved in interspec...	962	193	87.42	1e-28	3.08853e-25	IL6
GO:0051240	positive regulation of multicellular org...	916	185	83.24	8e-28	2.32548e-24	IL6
GO:0048856	anatomical structure development	3272	449	297.34	1.1e-27	3.10618e-24	IL6
GO:0048583	regulation of response to stimulus	2477	367	225.09	1.3e-27	3.47251e-24	IL6
GO:0007165	signal transduction	3115	433	283.07	1.3e-27	3.47251e-24	IL6
GO:0009653	anatomical structure morphogenesis	1498	257	136.13	1.8e-27	4.68156e-24	IL6
GO:0040011	locomotion	767	163	69.7	6.1e-27	1.54585e-23	IL6
GO:0051716	cellular response to stimulus	4125	529	374.85	6.8e-27	1.68016e-23	IL6
GO:0030155	regulation of cell adhesion	473	120	42.98	7.7e-27	1.85613e-23	IL6
GO:0002684	positive regulation of immune system pro...	594	138	53.98	1e-26	2.35317e-23	IL6
GO:0098542	defense response to other organism	639	144	58.07	1.9e-26	4.36704e-23	IL6
GO:0002252	immune effector process	338	97	30.72	4e-26	8.98482e-23	IL6
GO:0045087	innate immune response	515	125	46.8	5e-26	1.09814e-22	IL6
GO:0071310	cellular response to organic substance	1223	219	111.14	1.5e-25	3.22282e-22	IL6
GO:0032502	developmental process	3597	471	326.87	1.8e-24	3.78509e-21	IL6
GO:0046649	lymphocyte activation	466	114	42.35	4.7e-24	9.6774e-21	IL6
GO:0050776	regulation of immune response	504	119	45.8	1.2e-23	2.4204e-20	IL6
GO:1901700	response to oxygen-containing compound	1038	191	94.33	1.6e-23	3.16266e-20	IL6
GO:0007166	cell surface receptor signaling pathway	1514	248	137.58	2.5e-23	4.84475e-20	IL6
GO:0034097	response to cytokine	564	127	51.25	3e-23	5.7019e-20	IL6
GO:0050865	regulation of cell activation	369	97	33.53	5.6e-23	1.04427e-19	IL6
GO:0032101	regulation of response to external stimu...	590	130	53.62	6.9e-23	1.26287e-19	IL6
GO:0007275	multicellular organism development	2634	369	239.36	8.3e-23	1.49148e-19	IL6
GO:0030334	regulation of cell migration	584	128	53.07	2.6e-22	4.43044e-19	IL6
GO:0042110	T cell activation	322	87	29.26	1.5e-21	2.5127e-18	IL6
GO:0002694	regulation of leukocyte activation	342	90	31.08	2.1e-21	3.45916e-18	IL6
GO:0001817	regulation of cytokine production	455	107	41.35	3.7e-21	5.99479e-18	IL6
GO:0001816	cytokine production	462	108	41.98	3.9e-21	6.21691e-18	IL6
GO:0010646	regulation of cell communication	2111	308	191.83	5e-21	7.84389e-18	IL6
GO:0048646	anatomical structure formation involved ...	655	135	59.52	6.1e-21	9.42002e-18	IL6
GO:0002263	cell activation involved in immune respo...	174	60	15.81	7.1e-21	1.07956e-17	IL6
GO:0040012	regulation of locomotion	628	131	57.07	8.3e-21	1.2429e-17	IL6
GO:2000145	regulation of cell motility	615	129	55.89	1e-20	1.47512e-17	IL6
GO:0032103	positive regulation of response to exter...	338	88	30.72	1.3e-20	1.88945e-17	IL6
GO:0006935	chemotaxis	295	81	26.81	1.4e-20	1.94882e-17	IL6
GO:0042330	taxis	295	81	26.81	1.4e-20	1.94882e-17	IL6
GO:0023051	regulation of signaling	2115	307	192.2	1.4e-20	1.94882e-17	IL6
GO:0002366	leukocyte activation involved in immune ...	171	59	15.54	1.5e-20	2.05902e-17	IL6
GO:0050900	leukocyte migration	197	63	17.9	6.4e-20	8.66481e-17	IL6
GO:0048731	system development	2194	313	199.38	8.2e-20	1.08057e-16	IL6
GO:0048584	positive regulation of response to stimu...	1361	220	123.68	1.1e-19	1.43048e-16	IL6
GO:0001819	positive regulation of cytokine producti...	275	76	24.99	1.5e-19	1.90063e-16	IL6
GO:0035556	intracellular signal transduction	1745	263	158.57	1.9e-19	2.377e-16	IL6
GO:0050778	positive regulation of immune response	404	96	36.71	2.2e-19	2.71791e-16	IL6
GO:0006950	response to stress	2487	342	226	2.9e-19	3.53847e-16	IL6
GO:0048518	positive regulation of biological proces...	3935	485	357.59	3.8e-19	4.58007e-16	IL6
GO:0045785	positive regulation of cell adhesion	288	77	26.17	7.3e-19	8.48801e-16	IL6
GO:0035239	tube morphogenesis	507	110	46.07	7.3e-19	8.48801e-16	IL6
GO:0060326	cell chemotaxis	157	54	14.27	7.6e-19	8.73408e-16	IL6
GO:0009966	regulation of signal transduction	1914	279	173.93	1.2e-18	1.36321e-15	IL6
GO:1901701	cellular response to oxygen-containing c...	764	144	69.43	1.5e-18	1.68465e-15	IL6
GO:0065009	regulation of molecular function	1622	246	147.4	2.1e-18	2.33201e-15	IL6
GO:0050793	regulation of developmental process	1467	228	133.31	3e-18	3.29443e-15	IL6
GO:0007159	leukocyte cell-cell adhesion	235	67	21.36	4e-18	4.34431e-15	IL6
GO:0042127	regulation of cell population proliferat...	947	166	86.06	4.2e-18	4.51194e-15	IL6
GO:0050789	regulation of biological process	6631	717	602.58	9.4e-18	9.98957e-15	IL6
GO:0031347	regulation of defense response	434	97	39.44	1.3e-17	1.33836e-14	IL6
GO:0008283	cell population proliferation	1131	187	102.78	1.3e-17	1.33836e-14	IL6
GO:0050794	regulation of cellular process	6272	687	569.96	1.3e-17	1.33836e-14	IL6
GO:0009888	tissue development	1099	183	99.87	1.5e-17	1.52835e-14	IL6
GO:0051249	regulation of lymphocyte activation	296	76	26.9	1.6e-17	1.6136e-14	IL6
GO:0002250	adaptive immune response	224	64	20.36	2e-17	1.99663e-14	IL6
GO:0065007	biological regulation	6887	736	625.85	2.8e-17	2.73992e-14	IL6
GO:0010941	regulation of cell death	1073	179	97.51	3e-17	2.90685e-14	IL6
GO:0008219	cell death	1407	218	127.86	3.2e-17	3.07054e-14	IL6
GO:0048869	cellular developmental process	2364	322	214.82	3.3e-17	3.13605e-14	IL6
GO:0030154	cell differentiation	2339	319	212.55	4.2e-17	3.95332e-14	IL6
GO:0071345	cellular response to cytokine stimulus	498	105	45.25	4.3e-17	3.97179e-14	IL6
GO:0002274	myeloid leukocyte activation	133	47	12.09	4.3e-17	3.97179e-14	IL6
GO:0035295	tube development	625	122	56.8	5.7e-17	5.21619e-14	IL6
GO:0009617	response to bacterium	336	81	30.53	7.2e-17	6.52842e-14	IL6
GO:0051336	regulation of hydrolase activity	598	118	54.34	8.5e-17	7.6371e-14	IL6
GO:0097529	myeloid leukocyte migration	115	43	10.45	8.6e-17	7.65733e-14	IL6
GO:0001944	vasculature development	421	93	38.26	1.4e-16	1.23541e-13	IL6
GO:0001568	blood vessel development	401	90	36.44	1.6e-16	1.38713e-13	IL6
GO:1902531	regulation of intracellular signal trans...	1167	188	106.05	1.7e-16	1.46101e-13	IL6
GO:0044093	positive regulation of molecular functio...	984	166	89.42	2e-16	1.68945e-13	IL6
GO:0030335	positive regulation of cell migration	335	80	30.44	2e-16	1.68945e-13	IL6
GO:0030029	actin filament-based process	540	109	49.07	2.8e-16	2.34519e-13	IL6
GO:0043067	regulation of programmed cell death	974	164	88.51	3.7e-16	3.07296e-13	IL6
GO:0022407	regulation of cell-cell adhesion	280	71	25.44	3.9e-16	3.21207e-13	IL6
GO:0002697	regulation of immune effector process	208	59	18.9	5.5e-16	4.45559e-13	IL6
GO:2000026	regulation of multicellular organismal d...	811	143	73.7	8.4e-16	6.69514e-13	IL6
GO:0048513	animal organ development	1681	244	152.76	8.6e-16	6.79971e-13	IL6
GO:0006909	phagocytosis	153	49	13.9	8.8e-16	6.90262e-13	IL6
GO:2000147	positive regulation of cell motility	344	80	31.26	1e-15	7.78213e-13	IL6
GO:0012501	programmed cell death	1302	201	118.32	1.3e-15	1.00377e-12	IL6
GO:0030595	leukocyte chemotaxis	118	42	10.72	1.5e-15	1.14922e-12	IL6
GO:0048468	cell development	1535	227	139.49	1.6e-15	1.19798e-12	IL6
GO:0032879	regulation of localization	1244	194	113.05	1.6e-15	1.19798e-12	IL6
GO:0048522	positive regulation of cellular process	3560	435	323.51	1.6e-15	1.19798e-12	IL6
GO:0051241	negative regulation of multicellular org...	600	115	54.52	2e-15	1.48621e-12	IL6
GO:0040017	positive regulation of locomotion	348	80	31.62	2.1e-15	1.54888e-12	IL6
GO:0030036	actin cytoskeleton organization	499	101	45.35	3.2e-15	2.32548e-12	IL6
GO:0042981	regulation of apoptotic process	948	158	86.15	3.8e-15	2.72149e-12	IL6
GO:0006915	apoptotic process	1263	195	114.77	3.8e-15	2.72149e-12	IL6
GO:0072359	circulatory system development	644	120	58.52	4.1e-15	2.91522e-12	IL6
GO:0050790	regulation of catalytic activity	1187	186	107.87	4.5e-15	3.17678e-12	IL6
GO:0048514	blood vessel morphogenesis	348	79	31.62	6.6e-15	4.62623e-12	IL6
GO:0019221	cytokine-mediated signaling pathway	256	65	23.26	6.8e-15	4.73285e-12	IL6
GO:0002683	negative regulation of immune system pro...	270	67	24.54	8.7e-15	6.01292e-12	IL6
GO:0002443	leukocyte mediated immunity	208	57	18.9	9.3e-15	6.38296e-12	IL6
GO:0051049	regulation of transport	992	162	90.15	1e-14	6.81607e-12	IL6
GO:0002521	leukocyte differentiation	368	81	33.44	1.8e-14	1.21849e-11	IL6
GO:0051094	positive regulation of developmental pro...	760	133	69.06	1.9e-14	1.27743e-11	IL6
GO:0009719	response to endogenous stimulus	1017	164	92.42	2.2e-14	1.46914e-11	IL6
GO:0060429	epithelium development	677	122	61.52	3.1e-14	2.05626e-11	IL6
GO:0045088	regulation of innate immune response	253	63	22.99	4.8e-14	3.16266e-11	IL6
GO:0002275	myeloid cell activation involved in immu...	57	27	5.18	5.2e-14	3.40352e-11	IL6
GO:0048519	negative regulation of biological proces...	3384	411	307.52	7.4e-14	4.81161e-11	IL6
GO:0010628	positive regulation of gene expression	701	124	63.7	7.5e-14	4.84475e-11	IL6
GO:0003008	system process	815	138	74.06	8.3e-14	5.32671e-11	IL6
GO:0048585	negative regulation of response to stimu...	1008	161	91.6	9.4e-14	5.99374e-11	IL6
GO:0050867	positive regulation of cell activation	225	58	20.45	1e-13	6.33545e-11	IL6
GO:0001525	angiogenesis	293	68	26.63	1.8e-13	1.13312e-10	IL6
GO:0050863	regulation of T cell activation	216	56	19.63	2.1e-13	1.30534e-10	IL6
GO:0002237	response to molecule of bacterial origin	192	52	17.45	2.4e-13	1.4825e-10	IL6
GO:0002764	immune response-regulating signaling pat...	275	65	24.99	2.6e-13	1.59606e-10	IL6
GO:0002757	immune response-activating signaling pat...	262	63	23.81	2.7e-13	1.64722e-10	IL6
GO:0070661	leukocyte proliferation	187	51	16.99	3e-13	1.81901e-10	IL6
GO:0051345	positive regulation of hydrolase activit...	366	78	33.26	3.5e-13	2.10924e-10	IL6
GO:0002831	regulation of response to biotic stimulu...	304	69	27.63	3.8e-13	2.27615e-10	IL6
GO:0032496	response to lipopolysaccharide	182	50	16.54	3.9e-13	2.30808e-10	IL6
GO:0002696	positive regulation of leukocyte activat...	219	56	19.9	3.9e-13	2.30808e-10	IL6
GO:1903131	mononuclear cell differentiation	285	66	25.9	4.7e-13	2.74861e-10	IL6
GO:0080134	regulation of response to stress	985	156	89.51	5.1e-13	2.96499e-10	IL6
GO:0050777	negative regulation of immune response	115	38	10.45	5.2e-13	3.00545e-10	IL6
GO:0000902	cell morphogenesis	562	104	51.07	5.5e-13	3.14209e-10	IL6
GO:0031349	positive regulation of defense response	267	63	24.26	6.6e-13	3.74884e-10	IL6
GO:0046651	lymphocyte proliferation	161	46	14.63	7.4e-13	4.17922e-10	IL6
GO:0032943	mononuclear cell proliferation	167	47	15.18	7.6e-13	4.26779e-10	IL6
GO:0002253	activation of immune response	302	68	27.44	8.4e-13	4.69038e-10	IL6
GO:0007015	actin filament organization	318	70	28.9	1.2e-12	6.6629e-10	IL6
GO:0046631	alpha-beta T cell activation	97	34	8.81	1.3e-12	7.17782e-10	IL6
GO:0043085	positive regulation of catalytic activit...	721	123	65.52	1.4e-12	7.64454e-10	IL6
GO:0010243	response to organonitrogen compound	657	115	59.7	1.4e-12	7.64454e-10	IL6
GO:0097530	granulocyte migration	73	29	6.63	1.6e-12	8.68862e-10	IL6
GO:0050727	regulation of inflammatory response	195	51	17.72	1.8e-12	9.72128e-10	IL6
GO:0033993	response to lipid	520	97	47.25	2.2e-12	1.1817e-09	IL6
GO:0022409	positive regulation of cell-cell adhesio...	184	49	16.72	2.4e-12	1.28216e-09	IL6
GO:0032944	regulation of mononuclear cell prolifera...	127	39	11.54	3.6e-12	1.90267e-09	IL6
GO:1903037	regulation of leukocyte cell-cell adhesi...	211	53	19.17	3.6e-12	1.90267e-09	IL6
GO:0030098	lymphocyte differentiation	252	59	22.9	5.2e-12	2.73368e-09	IL6
GO:0070663	regulation of leukocyte proliferation	140	41	12.72	5.5e-12	2.87609e-09	IL6
GO:0002699	positive regulation of immune effector p...	146	42	13.27	5.8e-12	3.01701e-09	IL6
GO:0022603	regulation of anatomical structure morph...	529	97	48.07	6.3e-12	3.24296e-09	IL6
GO:1901698	response to nitrogen compound	704	119	63.97	6.3e-12	3.24296e-09	IL6
GO:0071417	cellular response to organonitrogen comp...	401	80	36.44	6.6e-12	3.37978e-09	IL6
GO:0050670	regulation of lymphocyte proliferation	124	38	11.27	7.3e-12	3.71897e-09	IL6
GO:0014070	response to organic cyclic compound	523	96	47.53	7.6e-12	3.85195e-09	IL6
GO:0008285	negative regulation of cell population p...	413	81	37.53	1.2e-11	6.02028e-09	IL6
GO:0002695	negative regulation of leukocyte activat...	104	34	9.45	1.2e-11	6.02028e-09	IL6
GO:0050866	negative regulation of cell activation	115	36	10.45	1.3e-11	6.48904e-09	IL6
GO:0051056	regulation of small GTPase mediated sign...	218	53	19.81	1.4e-11	6.91831e-09	IL6
GO:0010647	positive regulation of cell communicatio...	1043	158	94.78	1.4e-11	6.91831e-09	IL6
GO:0034330	cell junction organization	422	82	38.35	1.5e-11	7.3756e-09	IL6
GO:0023056	positive regulation of signaling	1046	158	95.05	1.8e-11	8.8069e-09	IL6
GO:1901699	cellular response to nitrogen compound	432	83	39.26	2e-11	9.73724e-09	IL6
GO:0010942	positive regulation of cell death	395	78	35.89	2.1e-11	1.0174e-08	IL6
GO:0002685	regulation of leukocyte migration	117	36	10.63	2.3e-11	1.10886e-08	IL6
GO:0007162	negative regulation of cell adhesion	170	45	15.45	2.4e-11	1.15145e-08	IL6
GO:0031589	cell-substrate adhesion	221	53	20.08	2.5e-11	1.19364e-08	IL6
GO:0071706	tumor necrosis factor superfamily cytoki...	101	33	9.18	2.6e-11	1.2295e-08	IL6
GO:1903555	regulation of tumor necrosis factor supe...	101	33	9.18	2.6e-11	1.2295e-08	IL6
GO:0050920	regulation of chemotaxis	112	35	10.18	2.7e-11	1.27071e-08	IL6
GO:0043299	leukocyte degranulation	44	21	4	2.9e-11	1.35837e-08	IL6
GO:0003013	circulatory system process	276	61	25.08	3e-11	1.39858e-08	IL6
GO:0034341	response to type II interferon	86	30	7.82	3.2e-11	1.48482e-08	IL6
GO:0051251	positive regulation of lymphocyte activa...	197	49	17.9	3.5e-11	1.61643e-08	IL6
GO:0009967	positive regulation of signal transducti...	954	146	86.69	4.7e-11	2.16054e-08	IL6
GO:0071222	cellular response to lipopolysaccharide	120	36	10.9	5.1e-11	2.33356e-08	IL6
GO:0071219	cellular response to molecule of bacteri...	126	37	11.45	5.6e-11	2.55053e-08	IL6
GO:0002285	lymphocyte activation involved in immune...	121	36	11	6.7e-11	3.03753e-08	IL6
GO:0002286	T cell activation involved in immune res...	64	25	5.82	8.5e-11	3.81855e-08	IL6
GO:0050921	positive regulation of chemotaxis	74	27	6.72	9.5e-11	4.24848e-08	IL6
GO:0071495	cellular response to endogenous stimulus	872	135	79.24	1.3e-10	5.78752e-08	IL6
GO:0001909	leukocyte mediated cytotoxicity	61	24	5.54	1.7e-10	7.53435e-08	IL6
GO:0002429	immune response-activating cell surface ...	174	44	15.81	2e-10	8.82437e-08	IL6
GO:0030097	hemopoiesis	594	101	53.98	2.1e-10	9.1836e-08	IL6
GO:0002703	regulation of leukocyte mediated immunit...	132	37	12	2.5e-10	1.08847e-07	IL6
GO:0032640	tumor necrosis factor production	98	31	8.91	2.6e-10	1.12212e-07	IL6
GO:0032680	regulation of tumor necrosis factor prod...	98	31	8.91	2.6e-10	1.12212e-07	IL6
GO:0007160	cell-matrix adhesion	145	39	13.18	3.1e-10	1.3321e-07	IL6
GO:0032635	interleukin-6 production	88	29	8	3.3e-10	1.40581e-07	IL6
GO:0032675	regulation of interleukin-6 production	88	29	8	3.3e-10	1.40581e-07	IL6
GO:0048523	negative regulation of cellular process	3057	362	277.8	3.6e-10	1.52703e-07	IL6
GO:0009611	response to wounding	329	66	29.9	4e-10	1.68945e-07	IL6
GO:0030217	T cell differentiation	184	45	16.72	4.1e-10	1.72432e-07	IL6
GO:0008284	positive regulation of cell population p...	513	90	46.62	4.4e-10	1.83487e-07	IL6
GO:0051250	negative regulation of lymphocyte activa...	89	29	8.09	4.4e-10	1.83487e-07	IL6
GO:0002460	adaptive immune response based on somati...	166	42	15.08	5.1e-10	2.11785e-07	IL6
GO:0042592	homeostatic process	986	146	89.6	5.4e-10	2.23305e-07	IL6
GO:0002768	immune response-regulating cell surface ...	186	45	16.9	6e-10	2.47082e-07	IL6
GO:0045089	positive regulation of innate immune res...	206	48	18.72	6.3e-10	2.5836e-07	IL6
GO:0060627	regulation of vesicle-mediated transport	340	67	30.9	6.4e-10	2.61377e-07	IL6
GO:1902533	positive regulation of intracellular sig...	622	103	56.52	6.5e-10	2.63285e-07	IL6
GO:0030855	epithelial cell differentiation	378	72	34.35	7e-10	2.8238e-07	IL6
GO:0071216	cellular response to biotic stimulus	149	39	13.54	7.4e-10	2.97303e-07	IL6
GO:0071621	granulocyte chemotaxis	60	23	5.45	7.5e-10	3.001e-07	IL6
GO:1902105	regulation of leukocyte differentiation	194	46	17.63	7.8e-10	3.10846e-07	IL6
GO:0001667	ameboidal-type cell migration	284	59	25.81	8.6e-10	3.41351e-07	IL6
GO:0050853	B cell receptor signaling pathway	34	17	3.09	9e-10	3.55799e-07	IL6
GO:0002833	positive regulation of response to bioti...	215	49	19.54	9.3e-10	3.66194e-07	IL6
GO:0007264	small GTPase mediated signal transductio...	358	69	32.53	9.6e-10	3.76507e-07	IL6
GO:0018108	peptidyl-tyrosine phosphorylation	222	50	20.17	9.7e-10	3.78925e-07	IL6
GO:0048871	multicellular organismal-level homeostas...	466	83	42.35	1e-09	3.89106e-07	IL6
GO:1901652	response to peptide	322	64	29.26	1.1e-09	4.19754e-07	IL6
GO:0002444	myeloid leukocyte mediated immunity	61	23	5.54	1.1e-09	4.19754e-07	IL6
GO:0018212	peptidyl-tyrosine modification	223	50	20.26	1.1e-09	4.19754e-07	IL6
GO:1903557	positive regulation of tumor necrosis fa...	66	24	6	1.1e-09	4.19754e-07	IL6
GO:1903039	positive regulation of leukocyte cell-ce...	158	40	14.36	1.3e-09	4.94165e-07	IL6
GO:0043066	negative regulation of apoptotic process	557	94	50.62	1.4e-09	5.30139e-07	IL6
GO:0002687	positive regulation of leukocyte migrati...	77	26	7	1.5e-09	5.65838e-07	IL6
GO:0048729	tissue morphogenesis	362	69	32.9	1.6e-09	5.96728e-07	IL6
GO:0010720	positive regulation of cell development	274	57	24.9	1.6e-09	5.96728e-07	IL6
GO:0071674	mononuclear cell migration	99	30	9	1.6e-09	5.96728e-07	IL6
GO:0002009	morphogenesis of an epithelium	311	62	28.26	1.8e-09	6.6629e-07	IL6
GO:0046903	secretion	519	89	47.16	1.8e-09	6.6629e-07	IL6
GO:0042098	T cell proliferation	123	34	11.18	2e-09	7.32096e-07	IL6
GO:0045055	regulated exocytosis	123	34	11.18	2e-09	7.32096e-07	IL6
GO:0001906	cell killing	78	26	7.09	2e-09	7.32096e-07	IL6
GO:0043069	negative regulation of programmed cell d...	577	96	52.43	2.1e-09	7.60254e-07	IL6
GO:0007399	nervous system development	1424	192	129.4	2.1e-09	7.60254e-07	IL6
GO:0043068	positive regulation of programmed cell d...	357	68	32.44	2.1e-09	7.60254e-07	IL6
GO:0050731	positive regulation of peptidyl-tyrosine...	89	28	8.09	2.2e-09	7.9355e-07	IL6
GO:0045576	mast cell activation	36	17	3.27	2.8e-09	9.99034e-07	IL6
GO:0043300	regulation of leukocyte degranulation	32	16	2.91	2.8e-09	9.99034e-07	IL6
GO:0045597	positive regulation of cell differentiat...	500	86	45.44	3e-09	1.06272e-06	IL6
GO:0065008	regulation of biological quality	1552	205	141.04	3e-09	1.06272e-06	IL6
GO:0009893	positive regulation of metabolic process	2569	309	233.45	3.3e-09	1.16482e-06	IL6
GO:0051046	regulation of secretion	324	63	29.44	3.7e-09	1.30136e-06	IL6
GO:0001763	morphogenesis of a branching structure	108	31	9.81	3.8e-09	1.33179e-06	IL6
GO:0051050	positive regulation of transport	543	91	49.34	3.9e-09	1.36201e-06	IL6
GO:0043408	regulation of MAPK cascade	393	72	35.71	4.1e-09	1.42681e-06	IL6
GO:0042113	B cell activation	171	41	15.54	4.6e-09	1.5952e-06	IL6
GO:0002698	negative regulation of immune effector p...	65	23	5.91	4.7e-09	1.62418e-06	IL6
GO:0097435	supramolecular fiber organization	522	88	47.44	5.3e-09	1.8188e-06	IL6
GO:0032102	negative regulation of response to exter...	219	48	19.9	5.4e-09	1.84671e-06	IL6
GO:0060548	negative regulation of cell death	646	103	58.7	5.5e-09	1.87442e-06	IL6
GO:0042060	wound healing	255	53	23.17	6.2e-09	2.10572e-06	IL6
GO:0050730	regulation of peptidyl-tyrosine phosphor...	147	37	13.36	6.5e-09	2.20005e-06	IL6
GO:1990266	neutrophil migration	56	21	5.09	6.6e-09	2.22627e-06	IL6
GO:0051179	localization	3378	386	306.97	7.6e-09	2.55487e-06	IL6
GO:0002886	regulation of myeloid leukocyte mediated...	38	17	3.45	7.8e-09	2.61321e-06	IL6
GO:0016192	vesicle-mediated transport	1097	154	99.69	8.1e-09	2.70455e-06	IL6
GO:0046632	alpha-beta T cell differentiation	72	24	6.54	8.5e-09	2.82855e-06	IL6
GO:0048732	gland development	265	54	24.08	9.2e-09	3.05122e-06	IL6
GO:0008360	regulation of cell shape	106	30	9.63	9.6e-09	3.17323e-06	IL6
GO:0034329	cell junction assembly	238	50	21.63	1.2e-08	3.95332e-06	IL6
GO:0043087	regulation of GTPase activity	253	52	22.99	1.3e-08	4.24036e-06	IL6
GO:0032760	positive regulation of tumor necrosis fa...	63	22	5.73	1.3e-08	4.24036e-06	IL6
GO:0006897	endocytosis	381	69	34.62	1.4e-08	4.52177e-06	IL6
GO:0007169	transmembrane receptor protein tyrosine ...	381	69	34.62	1.4e-08	4.52177e-06	IL6
GO:0007010	cytoskeleton organization	998	142	90.69	1.5e-08	4.8133e-06	IL6
GO:0050870	positive regulation of T cell activation	145	36	13.18	1.5e-08	4.8133e-06	IL6
GO:0007229	integrin-mediated signaling pathway	74	24	6.72	1.6e-08	5.10106e-06	IL6
GO:0002279	mast cell activation involved in immune ...	31	15	2.82	1.6e-08	5.10106e-06	IL6
GO:0009887	animal organ morphogenesis	526	87	47.8	1.7e-08	5.40245e-06	IL6
GO:0044057	regulation of system process	241	50	21.9	1.8e-08	5.7019e-06	IL6
GO:0000165	MAPK cascade	464	79	42.17	2.2e-08	6.92461e-06	IL6
GO:0002704	negative regulation of leukocyte mediate...	36	16	3.27	2.4e-08	7.53013e-06	IL6
GO:0050864	regulation of B cell activation	81	25	7.36	2.5e-08	7.7944e-06	IL6
GO:0060284	regulation of cell development	498	83	45.25	2.5e-08	7.7944e-06	IL6
GO:0043065	positive regulation of apoptotic process	348	64	31.62	2.7e-08	8.28724e-06	IL6
GO:0001818	negative regulation of cytokine producti...	161	38	14.63	2.7e-08	8.28724e-06	IL6
GO:0031348	negative regulation of defense response	148	36	13.45	2.7e-08	8.28724e-06	IL6
GO:0043367	CD4-positive, alpha-beta T cell differen...	55	20	5	2.8e-08	8.54112e-06	IL6
GO:0070555	response to interleukin-1	76	24	6.91	2.8e-08	8.54112e-06	IL6
GO:0008015	blood circulation	223	47	20.26	2.9e-08	8.81894e-06	IL6
GO:0001894	tissue homeostasis	149	36	13.54	3.3e-08	9.94356e-06	IL6
GO:0002449	lymphocyte mediated immunity	149	36	13.54	3.3e-08	9.94356e-06	IL6
GO:0060249	anatomical structure homeostasis	149	36	13.54	3.3e-08	9.94356e-06	IL6
GO:0045619	regulation of lymphocyte differentiation	130	33	11.81	3.4e-08	1.02137e-05	IL6
GO:0006810	transport	2807	327	255.08	3.5e-08	1.04823e-05	IL6
GO:0046634	regulation of alpha-beta T cell activati...	66	22	6	3.6e-08	1.07168e-05	IL6
GO:0009612	response to mechanical stimulus	124	32	11.27	3.6e-08	1.07168e-05	IL6
GO:0061138	morphogenesis of a branching epithelium	100	28	9.09	3.9e-08	1.1575e-05	IL6
GO:0007186	G protein-coupled receptor signaling pat...	254	51	23.08	4e-08	1.18363e-05	IL6
GO:0030099	myeloid cell differentiation	291	56	26.44	4.1e-08	1.2096e-05	IL6
GO:0010604	positive regulation of macromolecule met...	2368	283	215.19	4.6e-08	1.34906e-05	IL6
GO:0006911	phagocytosis, engulfment	33	15	3	4.6e-08	1.34906e-05	IL6
GO:0044409	entry into host	107	29	9.72	4.9e-08	1.43279e-05	IL6
GO:0035272	exocrine system development	29	14	2.64	5e-08	1.45771e-05	IL6
GO:0010876	lipid localization	278	54	25.26	5.2e-08	1.51156e-05	IL6
GO:0042742	defense response to bacterium	114	30	10.36	6e-08	1.73391e-05	IL6
GO:0050851	antigen receptor-mediated signaling path...	114	30	10.36	6e-08	1.73391e-05	IL6
GO:0019932	second-messenger-mediated signaling	133	33	12.09	6.2e-08	1.78649e-05	IL6
GO:0070371	ERK1 and ERK2 cascade	166	38	15.08	6.4e-08	1.83875e-05	IL6
GO:0010648	negative regulation of cell communicatio...	852	123	77.42	6.9e-08	1.97666e-05	IL6
GO:0006816	calcium ion transport	201	43	18.27	7.2e-08	2.05071e-05	IL6
GO:0051234	establishment of localization	2919	336	265.26	7.6e-08	2.15842e-05	IL6
GO:0050729	positive regulation of inflammatory resp...	74	23	6.72	7.7e-08	2.18056e-05	IL6
GO:0050764	regulation of phagocytosis	58	20	5.27	7.8e-08	2.20256e-05	IL6
GO:0007267	cell-cell signaling	801	117	72.79	7.9e-08	2.22445e-05	IL6
GO:0032611	interleukin-1 beta production	53	19	4.82	8.1e-08	2.26784e-05	IL6
GO:0032651	regulation of interleukin-1 beta product...	53	19	4.82	8.1e-08	2.26784e-05	IL6
GO:0023057	negative regulation of signaling	855	123	77.7	8.5e-08	2.37311e-05	IL6
GO:1902107	positive regulation of leukocyte differe...	122	31	11.09	8.6e-08	2.38085e-05	IL6
GO:1903708	positive regulation of hemopoiesis	122	31	11.09	8.6e-08	2.38085e-05	IL6
GO:0043303	mast cell degranulation	30	14	2.73	8.6e-08	2.38085e-05	IL6
GO:1903706	regulation of hemopoiesis	260	51	23.63	8.8e-08	2.42941e-05	IL6
GO:0071396	cellular response to lipid	359	64	32.62	9e-08	2.47082e-05	IL6
GO:0002758	innate immune response-activating signal...	148	35	13.45	9e-08	2.47082e-05	IL6
GO:0097305	response to alcohol	135	33	12.27	9.1e-08	2.49136e-05	IL6
GO:0043547	positive regulation of GTPase activity	182	40	16.54	9.5e-08	2.58654e-05	IL6
GO:0042129	regulation of T cell proliferation	98	27	8.91	9.8e-08	2.66089e-05	IL6
GO:0009968	negative regulation of signal transducti...	813	118	73.88	9.9e-08	2.68068e-05	IL6
GO:0002367	cytokine production involved in immune r...	75	23	6.82	1e-07	2.693e-05	IL6
GO:0002718	regulation of cytokine production involv...	75	23	6.82	1e-07	2.693e-05	IL6
GO:0090132	epithelium migration	211	44	19.17	1.1e-07	2.94624e-05	IL6
GO:0033627	cell adhesion mediated by integrin	54	19	4.91	1.1e-07	2.94624e-05	IL6
GO:0071346	cellular response to type II interferon	70	22	6.36	1.2e-07	3.19675e-05	IL6
GO:0045595	regulation of cell differentiation	905	128	82.24	1.2e-07	3.19675e-05	IL6
GO:0090130	tissue migration	212	44	19.27	1.3e-07	3.44458e-05	IL6
GO:0002688	regulation of leukocyte chemotaxis	65	21	5.91	1.3e-07	3.44458e-05	IL6
GO:0045765	regulation of angiogenesis	157	36	14.27	1.4e-07	3.65082e-05	IL6
GO:0001932	regulation of protein phosphorylation	678	102	61.61	1.4e-07	3.65082e-05	IL6
GO:0071407	cellular response to organic cyclic comp...	340	61	30.9	1.4e-07	3.65082e-05	IL6
GO:0002448	mast cell mediated immunity	31	14	2.82	1.4e-07	3.65082e-05	IL6
GO:0022408	negative regulation of cell-cell adhesio...	112	29	10.18	1.4e-07	3.65082e-05	IL6
GO:0030183	B cell differentiation	88	25	8	1.5e-07	3.9013e-05	IL6
GO:0019882	antigen processing and presentation	71	22	6.45	1.6e-07	4.11804e-05	IL6
GO:0033003	regulation of mast cell activation	27	13	2.45	1.6e-07	4.11804e-05	IL6
GO:1901342	regulation of vasculature development	158	36	14.36	1.6e-07	4.11804e-05	IL6
GO:0030593	neutrophil chemotaxis	45	17	4.09	1.6e-07	4.11804e-05	IL6
GO:0007167	enzyme-linked receptor protein signaling...	578	90	52.52	1.7e-07	4.36405e-05	IL6
GO:0050878	regulation of body fluid levels	186	40	16.9	1.8e-07	4.59688e-05	IL6
GO:0032615	interleukin-12 production	36	15	3.27	1.9e-07	4.82732e-05	IL6
GO:0032655	regulation of interleukin-12 production	36	15	3.27	1.9e-07	4.82732e-05	IL6
GO:0050673	epithelial cell proliferation	245	48	22.26	2.2e-07	5.54675e-05	IL6
GO:0099024	plasma membrane invagination	41	16	3.73	2.2e-07	5.54675e-05	IL6
GO:0050678	regulation of epithelial cell proliferat...	209	43	18.99	2.3e-07	5.76944e-05	IL6
GO:0002573	myeloid leukocyte differentiation	147	34	13.36	2.4e-07	6.00504e-05	IL6
GO:0010631	epithelial cell migration	210	43	19.08	2.6e-07	6.47269e-05	IL6
GO:0044092	negative regulation of molecular functio...	618	94	56.16	2.7e-07	6.68795e-05	IL6
GO:0007044	cell-substrate junction assembly	73	22	6.63	2.7e-07	6.68795e-05	IL6
GO:0042063	gliogenesis	189	40	17.18	2.8e-07	6.91831e-05	IL6
GO:0045730	respiratory burst	24	12	2.18	2.9e-07	7.11205e-05	IL6
GO:1904019	epithelial cell apoptotic process	79	23	7.18	2.9e-07	7.11205e-05	IL6
GO:0051235	maintenance of location	218	44	19.81	2.9e-07	7.11205e-05	IL6
GO:0009615	response to virus	285	53	25.9	3e-07	7.33908e-05	IL6
GO:0035710	CD4-positive, alpha-beta T cell activati...	68	21	6.18	3.2e-07	7.75161e-05	IL6
GO:0050868	negative regulation of T cell activation	68	21	6.18	3.2e-07	7.75161e-05	IL6
GO:0002218	activation of innate immune response	169	37	15.36	3.2e-07	7.75161e-05	IL6
GO:0046635	positive regulation of alpha-beta T cell...	42	16	3.82	3.3e-07	7.9743e-05	IL6
GO:0002292	T cell differentiation involved in immun...	47	17	4.27	3.4e-07	8.19591e-05	IL6
GO:0002544	chronic inflammatory response	8	7	0.73	3.7e-07	8.87578e-05	IL6
GO:0070486	leukocyte aggregation	8	7	0.73	3.7e-07	8.87578e-05	IL6
GO:0022604	regulation of cell morphogenesis	184	39	16.72	3.8e-07	9.04977e-05	IL6
GO:0019220	regulation of phosphate metabolic proces...	869	122	78.97	3.8e-07	9.04977e-05	IL6
GO:0051174	regulation of phosphorus metabolic proce...	870	122	79.06	4e-07	9.50317e-05	IL6
GO:0097306	cellular response to alcohol	58	19	5.27	4.2e-07	9.90689e-05	IL6
GO:0071675	regulation of mononuclear cell migration	69	21	6.27	4.2e-07	9.90689e-05	IL6
GO:0045580	regulation of T cell differentiation	111	28	10.09	4.3e-07	0.000100946	IL6
GO:0042325	regulation of phosphorylation	773	111	70.25	4.3e-07	0.000100946	IL6
GO:0045824	negative regulation of innate immune res...	53	18	4.82	4.6e-07	0.000107478	IL6
GO:1903038	negative regulation of leukocyte cell-ce...	75	22	6.82	4.6e-07	0.000107478	IL6
GO:0140352	export from cell	473	76	42.98	4.7e-07	0.000109555	IL6
GO:0070372	regulation of ERK1 and ERK2 cascade	151	34	13.72	4.8e-07	0.000111361	IL6
GO:0010324	membrane invagination	48	17	4.36	4.8e-07	0.000111361	IL6
GO:0043372	positive regulation of CD4-positive, alp...	21	11	1.91	4.9e-07	0.000113415	IL6
GO:0008154	actin polymerization or depolymerization	145	33	13.18	5.4e-07	0.000124405	IL6
GO:0002228	natural killer cell mediated immunity	34	14	3.09	5.8e-07	0.000133	IL6
GO:0042267	natural killer cell mediated cytotoxicit...	34	14	3.09	5.8e-07	0.000133	IL6
GO:1901653	cellular response to peptide	246	47	22.35	6.3e-07	0.000143137	IL6
GO:0002819	regulation of adaptive immune response	113	28	10.27	6.3e-07	0.000143137	IL6
GO:0001910	regulation of leukocyte mediated cytotox...	39	15	3.54	6.6e-07	0.00014961	IL6
GO:0052547	regulation of peptidase activity	232	45	21.08	7.1e-07	0.000160575	IL6
GO:0046718	viral entry into host cell	101	26	9.18	7.2e-07	0.000162465	IL6
GO:0030336	negative regulation of cell migration	189	39	17.18	7.7e-07	0.000172958	IL6
GO:0009725	response to hormone	538	83	48.89	7.8e-07	0.000174807	IL6
GO:0002313	mature B cell differentiation involved i...	18	10	1.64	8.1e-07	0.000181119	IL6
GO:0002221	pattern recognition receptor signaling p...	134	31	12.18	8.2e-07	0.000182941	IL6
GO:0009628	response to abiotic stimulus	712	103	64.7	8.3e-07	0.00018434	IL6
GO:0043434	response to peptide hormone	271	50	24.63	8.3e-07	0.00018434	IL6
GO:0002720	positive regulation of cytokine producti...	55	18	5	8.5e-07	0.000188359	IL6
GO:0007599	hemostasis	115	28	10.45	9.3e-07	0.00020471	IL6
GO:0070664	negative regulation of leukocyte prolife...	50	17	4.54	9.3e-07	0.00020471	IL6
GO:0043269	regulation of monoatomic ion transport	242	46	21.99	9.6e-07	0.000210844	IL6
GO:0031341	regulation of cell killing	45	16	4.09	9.8e-07	0.000213811	IL6
GO:0032945	negative regulation of mononuclear cell ...	45	16	4.09	9.8e-07	0.000213811	IL6
GO:0050672	negative regulation of lymphocyte prolif...	45	16	4.09	9.8e-07	0.000213811	IL6
GO:0032612	interleukin-1 production	61	19	5.54	1e-06	0.000216265	IL6
GO:0032652	regulation of interleukin-1 production	61	19	5.54	1e-06	0.000216265	IL6
GO:0031334	positive regulation of protein-containin...	142	32	12.9	1e-06	0.000216265	IL6
GO:0051924	regulation of calcium ion transport	122	29	11.09	1e-06	0.000216265	IL6
GO:0010632	regulation of epithelial cell migration	163	35	14.81	1.1e-06	0.00023634	IL6
GO:1903530	regulation of secretion by cell	297	53	26.99	1.1e-06	0.00023634	IL6
GO:0040013	negative regulation of locomotion	214	42	19.45	1.2e-06	0.000255053	IL6
GO:0043410	positive regulation of MAPK cascade	259	48	23.54	1.2e-06	0.000255053	IL6
GO:0022612	gland morphogenesis	79	22	7.18	1.2e-06	0.000255053	IL6
GO:0044000	movement in host	130	30	11.81	1.3e-06	0.000274536	IL6
GO:0140888	interferon-mediated signaling pathway	62	19	5.63	1.3e-06	0.000274536	IL6
GO:0050766	positive regulation of phagocytosis	36	14	3.27	1.3e-06	0.000274536	IL6
GO:0006887	exocytosis	215	42	19.54	1.4e-06	0.000293771	IL6
GO:0060562	epithelial tube morphogenesis	208	41	18.9	1.4e-06	0.000293771	IL6
GO:0070374	positive regulation of ERK1 and ERK2 cas...	92	24	8.36	1.5e-06	0.000313424	IL6
GO:0150115	cell-substrate junction organization	80	22	7.27	1.5e-06	0.000313424	IL6
GO:0033006	regulation of mast cell activation invol...	23	11	2.09	1.6e-06	0.000333614	IL6
GO:0003018	vascular process in circulatory system	125	29	11.36	1.7e-06	0.000352975	IL6
GO:0002690	positive regulation of leukocyte chemota...	52	17	4.73	1.7e-06	0.000352975	IL6
GO:0120039	plasma membrane bounded cell projection ...	365	61	33.17	1.8e-06	0.000372174	IL6
GO:0051128	regulation of cellular component organiz...	1624	199	147.58	1.8e-06	0.000372174	IL6
GO:0006811	monoatomic ion transport	584	87	53.07	1.9e-06	0.000389591	IL6
GO:0048660	regulation of smooth muscle cell prolife...	75	21	6.82	1.9e-06	0.000389591	IL6
GO:0048754	branching morphogenesis of an epithelial...	81	22	7.36	1.9e-06	0.000389591	IL6
GO:0043086	negative regulation of catalytic activit...	399	65	36.26	2e-06	0.000407559	IL6
GO:0032755	positive regulation of interleukin-6 pro...	58	18	5.27	2e-06	0.000407559	IL6
GO:0042116	macrophage activation	58	18	5.27	2e-06	0.000407559	IL6
GO:0032940	secretion by cell	449	71	40.8	2.1e-06	0.000427056	IL6
GO:0010810	regulation of cell-substrate adhesion	140	31	12.72	2.2e-06	0.000445559	IL6
GO:0071356	cellular response to tumor necrosis fact...	140	31	12.72	2.2e-06	0.000445559	IL6
GO:0042327	positive regulation of phosphorylation	467	73	42.44	2.3e-06	0.000462965	IL6
GO:2000146	negative regulation of cell motility	197	39	17.9	2.3e-06	0.000462965	IL6
GO:0048858	cell projection morphogenesis	368	61	33.44	2.3e-06	0.000462965	IL6
GO:0098661	inorganic anion transmembrane transport	53	17	4.82	2.4e-06	0.00047919	IL6
GO:0010562	positive regulation of phosphorus metabo...	510	78	46.35	2.4e-06	0.00047919	IL6
GO:0045937	positive regulation of phosphate metabol...	510	78	46.35	2.4e-06	0.00047919	IL6
GO:0031175	neuron projection development	562	84	51.07	2.5e-06	0.00049815	IL6
GO:0002822	regulation of adaptive immune response b...	101	25	9.18	2.6e-06	0.000514962	IL6
GO:0050877	nervous system process	435	69	39.53	2.6e-06	0.000514962	IL6
GO:0060441	epithelial tube branching involved in lu...	16	9	1.45	2.6e-06	0.000514962	IL6
GO:0071347	cellular response to interleukin-1	59	18	5.36	2.7e-06	0.000530515	IL6
GO:0002504	antigen processing and presentation of p...	24	11	2.18	2.7e-06	0.000530515	IL6
GO:0007417	central nervous system development	624	91	56.71	2.7e-06	0.000530515	IL6
GO:0001934	positive regulation of protein phosphory...	419	67	38.08	2.7e-06	0.000530515	IL6
GO:0002287	alpha-beta T cell activation involved in...	43	15	3.91	2.8e-06	0.000545823	IL6
GO:0002293	alpha-beta T cell differentiation involv...	43	15	3.91	2.8e-06	0.000545823	IL6
GO:0002294	CD4-positive, alpha-beta T cell differen...	43	15	3.91	2.8e-06	0.000545823	IL6
GO:0030030	cell projection organization	958	128	87.06	2.8e-06	0.000545823	IL6
GO:0002335	mature B cell differentiation	20	10	1.82	2.9e-06	0.000563096	IL6
GO:1905954	positive regulation of lipid localizatio...	65	19	5.91	2.9e-06	0.000563096	IL6
GO:0031532	actin cytoskeleton reorganization	83	22	7.54	3e-06	0.000580233	IL6
GO:0051048	negative regulation of secretion	83	22	7.54	3e-06	0.000580233	IL6
GO:0120036	plasma membrane bounded cell projection ...	933	125	84.78	3.3e-06	0.00063701	IL6
GO:1905952	regulation of lipid localization	96	24	8.72	3.4e-06	0.000655034	IL6
GO:0022008	neurogenesis	953	127	86.6	3.6e-06	0.000685547	IL6
GO:0002707	negative regulation of lymphocyte mediat...	29	12	2.64	3.6e-06	0.000685547	IL6
GO:0034612	response to tumor necrosis factor	157	33	14.27	3.6e-06	0.000685547	IL6
GO:0002291	T cell activation via T cell receptor co...	7	6	0.64	3.6e-06	0.000685547	IL6
GO:0072677	eosinophil migration	7	6	0.64	3.6e-06	0.000685547	IL6
GO:0002702	positive regulation of production of mol...	84	22	7.63	3.7e-06	0.000703235	IL6
GO:0001776	leukocyte homeostasis	66	19	6	3.8e-06	0.000720855	IL6
GO:0048659	smooth muscle cell proliferation	78	21	7.09	3.9e-06	0.000736996	IL6
GO:0043405	regulation of MAP kinase activity	123	28	11.18	3.9e-06	0.000736996	IL6
GO:0043370	regulation of CD4-positive, alpha-beta T...	34	13	3.09	4e-06	0.00075445	IL6
GO:0031644	regulation of nervous system process	55	17	5	4.2e-06	0.000790664	IL6
GO:0051130	positive regulation of cellular componen...	729	102	66.25	4.4e-06	0.000825171	IL6
GO:2000516	positive regulation of CD4-positive, alp...	25	11	2.27	4.4e-06	0.000825171	IL6
GO:0038127	ERBB signaling pathway	104	25	9.45	4.5e-06	0.000840734	IL6
GO:2001233	regulation of apoptotic signaling pathwa...	271	48	24.63	4.5e-06	0.000840734	IL6
GO:0002456	T cell mediated immunity	61	18	5.54	4.6e-06	0.000857796	IL6
GO:0043301	negative regulation of leukocyte degranu...	10	7	0.91	4.7e-06	0.000874793	IL6
GO:0010811	positive regulation of cell-substrate ad...	79	21	7.18	4.8e-06	0.000891726	IL6
GO:1903305	regulation of regulated secretory pathwa...	73	20	6.63	4.9e-06	0.000905199	IL6
GO:0033002	muscle cell proliferation	111	26	10.09	4.9e-06	0.000905199	IL6
GO:0055085	transmembrane transport	758	105	68.88	5e-06	0.000918522	IL6
GO:0006869	lipid transport	241	44	21.9	5e-06	0.000918522	IL6
GO:0031346	positive regulation of cell projection o...	241	44	21.9	5e-06	0.000918522	IL6
GO:0001573	ganglioside metabolic process	17	9	1.54	5.1e-06	0.000933423	IL6
GO:0042554	superoxide anion generation	21	10	1.91	5.1e-06	0.000933423	IL6
GO:0007173	epidermal growth factor receptor signali...	92	23	8.36	5.3e-06	0.000968235	IL6
GO:1902476	chloride transmembrane transport	40	14	3.63	5.8e-06	0.00105373	IL6
GO:0007596	blood coagulation	112	26	10.18	5.8e-06	0.00105373	IL6
GO:0010959	regulation of metal ion transport	190	37	17.27	6.2e-06	0.00112023	IL6
GO:1902532	negative regulation of intracellular sig...	379	61	34.44	6.2e-06	0.00112023	IL6
GO:0045216	cell-cell junction organization	126	28	11.45	6.3e-06	0.00113622	IL6
GO:0097190	apoptotic signaling pathway	438	68	39.8	6.5e-06	0.00117015	IL6
GO:0006468	protein phosphorylation	1002	131	91.06	6.7e-06	0.00120397	IL6
GO:0002700	regulation of production of molecular me...	113	26	10.27	6.9e-06	0.00123318	IL6
GO:0050817	coagulation	113	26	10.27	6.9e-06	0.00123318	IL6
GO:0002478	antigen processing and presentation of e...	26	11	2.36	7.1e-06	0.00126208	IL6
GO:0036230	granulocyte activation	26	11	2.36	7.1e-06	0.00126208	IL6
GO:0045429	positive regulation of nitric oxide bios...	26	11	2.36	7.1e-06	0.00126208	IL6
GO:1904035	regulation of epithelial cell apoptotic ...	57	17	5.18	7.2e-06	0.00127526	IL6
GO:0048666	neuron development	630	90	57.25	7.3e-06	0.00128377	IL6
GO:0044089	positive regulation of cellular componen...	348	57	31.62	7.3e-06	0.00128377	IL6
GO:0006809	nitric oxide biosynthetic process	46	15	4.18	7.3e-06	0.00128377	IL6
GO:0046637	regulation of alpha-beta T cell differen...	46	15	4.18	7.3e-06	0.00128377	IL6
GO:0051607	defense response to virus	214	40	19.45	7.5e-06	0.00131427	IL6
GO:0140546	defense response to symbiont	214	40	19.45	7.5e-06	0.00131427	IL6
GO:0097581	lamellipodium organization	69	19	6.27	7.7e-06	0.00134455	IL6
GO:0071677	positive regulation of mononuclear cell ...	41	14	3.73	8.1e-06	0.00140941	IL6
GO:0048010	vascular endothelial growth factor recep...	31	12	2.82	8.2e-06	0.00141932	IL6
GO:0001911	negative regulation of leukocyte mediate...	14	8	1.27	8.2e-06	0.00141932	IL6
GO:0031342	negative regulation of cell killing	14	8	1.27	8.2e-06	0.00141932	IL6
GO:0045621	positive regulation of lymphocyte differ...	88	22	8	8.5e-06	0.00146611	IL6
GO:0030041	actin filament polymerization	121	27	11	8.5e-06	0.00146611	IL6
GO:0010742	macrophage derived foam cell differentia...	22	10	2	8.6e-06	0.0014782	IL6
GO:0043304	regulation of mast cell degranulation	22	10	2	8.6e-06	0.0014782	IL6
GO:0010634	positive regulation of epithelial cell m...	108	25	9.81	9.3e-06	0.00159298	IL6
GO:0090257	regulation of muscle system process	115	26	10.45	9.7e-06	0.00165862	IL6
GO:0002709	regulation of T cell mediated immunity	47	15	4.27	9.9e-06	0.00168989	IL6
GO:1904407	positive regulation of nitric oxide meta...	27	11	2.45	1.1e-05	0.00185207	IL6
GO:0032729	positive regulation of type II interfero...	42	14	3.82	1.1e-05	0.00185207	IL6
GO:0042093	T-helper cell differentiation	42	14	3.82	1.1e-05	0.00185207	IL6
GO:0070665	positive regulation of leukocyte prolife...	83	21	7.54	1.1e-05	0.00185207	IL6
GO:0051090	regulation of DNA-binding transcription ...	296	50	26.9	1.1e-05	0.00185207	IL6
GO:0060759	regulation of response to cytokine stimu...	116	26	10.54	1.1e-05	0.00185207	IL6
GO:0051701	biological process involved in interacti...	144	30	13.09	1.2e-05	0.00198993	IL6
GO:0045428	regulation of nitric oxide biosynthetic ...	37	13	3.36	1.2e-05	0.00198993	IL6
GO:0048762	mesenchymal cell differentiation	137	29	12.45	1.2e-05	0.00198993	IL6
GO:0090557	establishment of endothelial intestinal ...	11	7	1	1.2e-05	0.00198993	IL6
GO:0034113	heterotypic cell-cell adhesion	32	12	2.91	1.2e-05	0.00198993	IL6
GO:0006812	monoatomic cation transport	506	75	45.98	1.2e-05	0.00198993	IL6
GO:0032990	cell part morphogenesis	387	61	35.17	1.2e-05	0.00198993	IL6
GO:0019722	calcium-mediated signaling	90	22	8.18	1.3e-05	0.0021272	IL6
GO:0030879	mammary gland development	90	22	8.18	1.3e-05	0.0021272	IL6
GO:0032989	cellular component morphogenesis	438	67	39.8	1.3e-05	0.0021272	IL6
GO:0002468	dendritic cell antigen processing and pr...	8	6	0.73	1.3e-05	0.0021272	IL6
GO:0032695	negative regulation of interleukin-12 pr...	8	6	0.73	1.3e-05	0.0021272	IL6
GO:0006874	intracellular calcium ion homeostasis	152	31	13.81	1.3e-05	0.0021272	IL6
GO:0097696	receptor signaling pathway via STAT	84	21	7.63	1.4e-05	0.00227951	IL6
GO:0007431	salivary gland development	23	10	2.09	1.4e-05	0.00227951	IL6
GO:0090077	foam cell differentiation	23	10	2.09	1.4e-05	0.00227951	IL6
GO:0060485	mesenchyme development	160	32	14.54	1.5e-05	0.00241843	IL6
GO:0045936	negative regulation of phosphate metabol...	307	51	27.9	1.5e-05	0.00241843	IL6
GO:0034762	regulation of transmembrane transport	259	45	23.54	1.5e-05	0.00241843	IL6
GO:0048002	antigen processing and presentation of p...	43	14	3.91	1.5e-05	0.00241843	IL6
GO:0007188	adenylate cyclase-modulating G protein-c...	60	17	5.45	1.5e-05	0.00241843	IL6
GO:0019915	lipid storage	60	17	5.45	1.5e-05	0.00241843	IL6
GO:0002407	dendritic cell chemotaxis	15	8	1.36	1.6e-05	0.00255878	IL6
GO:0032753	positive regulation of interleukin-4 pro...	15	8	1.36	1.6e-05	0.00255878	IL6
GO:0036037	CD8-positive, alpha-beta T cell activati...	15	8	1.36	1.6e-05	0.00255878	IL6
GO:0010563	negative regulation of phosphorus metabo...	308	51	27.99	1.6e-05	0.00255878	IL6
GO:0014065	phosphatidylinositol 3-kinase signaling	85	21	7.72	1.7e-05	0.00270122	IL6
GO:0052548	regulation of endopeptidase activity	206	38	18.72	1.7e-05	0.00270122	IL6
GO:0046638	positive regulation of alpha-beta T cell...	33	12	3	1.7e-05	0.00270122	IL6
GO:0050679	positive regulation of epithelial cell p...	105	24	9.54	1.7e-05	0.00270122	IL6
GO:0045582	positive regulation of T cell differenti...	79	20	7.18	1.8e-05	0.00284639	IL6
GO:0002440	production of molecular mediator of immu...	147	30	13.36	1.8e-05	0.00284639	IL6
GO:0098657	import into cell	119	26	10.81	1.9e-05	0.00298068	IL6
GO:0030900	forebrain development	207	38	18.81	1.9e-05	0.00298068	IL6
GO:0051897	positive regulation of protein kinase B ...	67	18	6.09	1.9e-05	0.00298068	IL6
GO:0006023	aminoglycan biosynthetic process	44	14	4	2e-05	0.00313258	IL6
GO:0048015	phosphatidylinositol-mediated signaling	106	24	9.63	2.1e-05	0.00327882	IL6
GO:0051651	maintenance of location in cell	141	29	12.81	2.1e-05	0.00327882	IL6
GO:0032715	negative regulation of interleukin-6 pro...	24	10	2.18	2.2e-05	0.00342414	IL6
GO:0006801	superoxide metabolic process	39	13	3.54	2.3e-05	0.00356295	IL6
GO:0080164	regulation of nitric oxide metabolic pro...	39	13	3.54	2.3e-05	0.00356295	IL6
GO:0055123	digestive system development	68	18	6.18	2.4e-05	0.00367181	IL6
GO:0045766	positive regulation of angiogenesis	87	21	7.91	2.4e-05	0.00367181	IL6
GO:1904018	positive regulation of vasculature devel...	87	21	7.91	2.4e-05	0.00367181	IL6
GO:0034109	homotypic cell-cell adhesion	56	16	5.09	2.4e-05	0.00367181	IL6
GO:2000106	regulation of leukocyte apoptotic proces...	56	16	5.09	2.4e-05	0.00367181	IL6
GO:0051051	negative regulation of transport	248	43	22.54	2.4e-05	0.00367181	IL6
GO:0001959	regulation of cytokine-mediated signalin...	107	24	9.72	2.4e-05	0.00367181	IL6
GO:0030316	osteoclast differentiation	62	17	5.63	2.5e-05	0.003813	IL6
GO:0007259	receptor signaling pathway via JAK-STAT	81	20	7.36	2.6e-05	0.00394725	IL6
GO:0014068	positive regulation of phosphatidylinosi...	45	14	4.09	2.7e-05	0.00407403	IL6
GO:0032963	collagen metabolic process	45	14	4.09	2.7e-05	0.00407403	IL6
GO:0032633	interleukin-4 production	20	9	1.82	2.7e-05	0.00407403	IL6
GO:0032673	regulation of interleukin-4 production	20	9	1.82	2.7e-05	0.00407403	IL6
GO:0000904	cell morphogenesis involved in different...	364	57	33.08	2.9e-05	0.00434266	IL6
GO:0048017	inositol lipid-mediated signaling	108	24	9.81	2.9e-05	0.00434266	IL6
GO:0019058	viral life cycle	234	41	21.26	2.9e-05	0.00434266	IL6
GO:0010232	vascular transport	51	15	4.63	3e-05	0.00445194	IL6
GO:0046209	nitric oxide metabolic process	51	15	4.63	3e-05	0.00445194	IL6
GO:0150104	transport across blood-brain barrier	51	15	4.63	3e-05	0.00445194	IL6
GO:0042832	defense response to protozoan	16	8	1.45	3e-05	0.00445194	IL6
GO:0034220	monoatomic ion transmembrane transport	467	69	42.44	3e-05	0.00445194	IL6
GO:0044403	biological process involved in symbiotic...	211	38	19.17	3e-05	0.00445194	IL6
GO:0032623	interleukin-2 production	40	13	3.63	3.1e-05	0.00457971	IL6
GO:0032663	regulation of interleukin-2 production	40	13	3.63	3.1e-05	0.00457971	IL6
GO:0045453	bone resorption	40	13	3.63	3.1e-05	0.00457971	IL6
GO:0055074	calcium ion homeostasis	159	31	14.45	3.4e-05	0.00496355	IL6
GO:0002315	marginal zone B cell differentiation	6	5	0.55	3.4e-05	0.00496355	IL6
GO:0002604	regulation of dendritic cell antigen pro...	6	5	0.55	3.4e-05	0.00496355	IL6
GO:1902083	negative regulation of peptidyl-cysteine...	6	5	0.55	3.4e-05	0.00496355	IL6
GO:0032731	positive regulation of interleukin-1 bet...	35	12	3.18	3.4e-05	0.00496355	IL6
GO:0061028	establishment of endothelial barrier	35	12	3.18	3.4e-05	0.00496355	IL6
GO:0072678	T cell migration	35	12	3.18	3.4e-05	0.00496355	IL6
GO:0034446	substrate adhesion-dependent cell spread...	76	19	6.91	3.5e-05	0.00508699	IL6
GO:0050728	negative regulation of inflammatory resp...	76	19	6.91	3.5e-05	0.00508699	IL6
GO:0002832	negative regulation of response to bioti...	89	21	8.09	3.5e-05	0.00508699	IL6
GO:0019884	antigen processing and presentation of e...	30	11	2.73	3.6e-05	0.00517902	IL6
GO:0031343	positive regulation of cell killing	30	11	2.73	3.6e-05	0.00517902	IL6
GO:2000249	regulation of actin cytoskeleton reorgan...	30	11	2.73	3.6e-05	0.00517902	IL6
GO:0006821	chloride transport	46	14	4.18	3.6e-05	0.00517902	IL6
GO:1901203	positive regulation of extracellular mat...	9	6	0.82	3.7e-05	0.00530743	IL6
GO:1903510	mucopolysaccharide metabolic process	52	15	4.73	3.8e-05	0.00541161	IL6
GO:2001057	reactive nitrogen species metabolic proc...	52	15	4.73	3.8e-05	0.00541161	IL6
GO:0097191	extrinsic apoptotic signaling pathway	160	31	14.54	3.8e-05	0.00541161	IL6
GO:0014066	regulation of phosphatidylinositol 3-kin...	64	17	5.82	3.8e-05	0.00541161	IL6
GO:0098742	cell-cell adhesion via plasma-membrane a...	90	21	8.18	4.2e-05	0.00594697	IL6
GO:0002705	positive regulation of leukocyte mediate...	77	19	7	4.2e-05	0.00594697	IL6
GO:0002548	monocyte chemotaxis	21	9	1.91	4.4e-05	0.0062035	IL6
GO:0098739	import across plasma membrane	97	22	8.81	4.4e-05	0.0062035	IL6
GO:0002821	positive regulation of adaptive immune r...	71	18	6.45	4.5e-05	0.00632644	IL6
GO:0045944	positive regulation of transcription by ...	816	107	74.15	4.5e-05	0.00632644	IL6
GO:0010952	positive regulation of peptidase activit...	125	26	11.36	4.6e-05	0.00645784	IL6
GO:0002260	lymphocyte homeostasis	47	14	4.27	4.7e-05	0.00656095	IL6
GO:0008347	glial cell migration	36	12	3.27	4.7e-05	0.00656095	IL6
GO:0030888	regulation of B cell proliferation	36	12	3.27	4.7e-05	0.00656095	IL6
GO:0045123	cellular extravasation	36	12	3.27	4.7e-05	0.00656095	IL6
GO:0002824	positive regulation of adaptive immune r...	65	17	5.91	4.8e-05	0.0066629	IL6
GO:0048041	focal adhesion assembly	65	17	5.91	4.8e-05	0.0066629	IL6
GO:0061041	regulation of wound healing	65	17	5.91	4.8e-05	0.0066629	IL6
GO:0070232	regulation of T cell apoptotic process	26	10	2.36	5e-05	0.0069114	IL6
GO:0097242	amyloid-beta clearance	26	10	2.36	5e-05	0.0069114	IL6
GO:0044087	regulation of cellular component biogene...	680	92	61.79	5e-05	0.0069114	IL6
GO:0071887	leukocyte apoptotic process	78	19	7.09	5.1e-05	0.00702017	IL6
GO:0001562	response to protozoan	17	8	1.54	5.2e-05	0.00710832	IL6
GO:0010743	regulation of macrophage derived foam ce...	17	8	1.54	5.2e-05	0.00710832	IL6
GO:0060333	type II interferon-mediated signaling pa...	17	8	1.54	5.2e-05	0.00710832	IL6
GO:0017014	protein nitrosylation	13	7	1.18	5.3e-05	0.00719526	IL6
GO:0018119	peptidyl-cysteine S-nitrosylation	13	7	1.18	5.3e-05	0.00719526	IL6
GO:0032740	positive regulation of interleukin-17 pr...	13	7	1.18	5.3e-05	0.00719526	IL6
GO:1901654	response to ketone	126	26	11.45	5.3e-05	0.00719526	IL6
GO:0030168	platelet activation	72	18	6.54	5.5e-05	0.00744632	IL6
GO:0001952	regulation of cell-matrix adhesion	85	20	7.72	5.6e-05	0.00757134	IL6
GO:0007265	Ras protein signal transduction	241	41	21.9	5.8e-05	0.00783103	IL6
GO:0032370	positive regulation of lipid transport	48	14	4.36	6e-05	0.00804611	IL6
GO:0032608	interferon-beta production	48	14	4.36	6e-05	0.00804611	IL6
GO:0032648	regulation of interferon-beta production	48	14	4.36	6e-05	0.00804611	IL6
GO:0051017	actin filament bundle assembly	120	25	10.9	6.2e-05	0.00829181	IL6
GO:0046849	bone remodeling	54	15	4.91	6.2e-05	0.00829181	IL6
GO:0040007	growth	567	79	51.53	6.5e-05	0.00866956	IL6
GO:0032868	response to insulin	195	35	17.72	6.6e-05	0.00879108	IL6
GO:0031399	regulation of protein modification proce...	1031	129	93.69	6.7e-05	0.00891226	IL6
GO:0002064	epithelial cell development	135	27	12.27	6.8e-05	0.00896086	IL6
GO:0002158	osteoclast proliferation	4	4	0.36	6.8e-05	0.00896086	IL6
GO:2000416	regulation of eosinophil migration	4	4	0.36	6.8e-05	0.00896086	IL6
GO:0002495	antigen processing and presentation of p...	22	9	2	6.8e-05	0.00896086	IL6
GO:0007435	salivary gland morphogenesis	22	9	2	6.8e-05	0.00896086	IL6
GO:1904037	positive regulation of epithelial cell a...	22	9	2	6.8e-05	0.00896086	IL6
GO:0032970	regulation of actin filament-based proce...	267	44	24.26	6.9e-05	0.00908053	IL6
GO:1903053	regulation of extracellular matrix organ...	32	11	2.91	7.1e-05	0.00929423	IL6
GO:0043491	protein kinase B signaling	121	25	11	7.1e-05	0.00929423	IL6
GO:0061572	actin filament bundle organization	121	25	11	7.1e-05	0.00929423	IL6
GO:0006024	glycosaminoglycan biosynthetic process	43	13	3.91	7.3e-05	0.00944347	IL6
GO:0001912	positive regulation of leukocyte mediate...	27	10	2.45	7.3e-05	0.00944347	IL6
GO:0010934	macrophage cytokine production	27	10	2.45	7.3e-05	0.00944347	IL6
GO:0010935	regulation of macrophage cytokine produc...	27	10	2.45	7.3e-05	0.00944347	IL6
GO:0046633	alpha-beta T cell proliferation	27	10	2.45	7.3e-05	0.00944347	IL6
GO:1901186	positive regulation of ERBB signaling pa...	27	10	2.45	7.3e-05	0.00944347	IL6
GO:1905517	macrophage migration	27	10	2.45	7.3e-05	0.00944347	IL6
GO:0015698	inorganic anion transport	80	19	7.27	7.4e-05	0.00956032	IL6
GO:0030182	neuron differentiation	761	100	69.15	7.6e-05	0.00975495	IL6
GO:0032418	lysosome localization	61	16	5.54	7.6e-05	0.00975495	IL6
GO:1990849	vacuolar localization	61	16	5.54	7.6e-05	0.00975495	IL6
GO:0048699	generation of neurons	808	105	73.43	7.8e-05	0.0099728	IL6
GO:0098660	inorganic ion transmembrane transport	420	62	38.17	7.8e-05	0.0099728	IL6
GO:0048812	neuron projection morphogenesis	352	54	31.99	8.1e-05	0.010343	IL6
GO:0032946	positive regulation of mononuclear cell ...	74	18	6.72	8.2e-05	0.0104572	IL6
GO:0071375	cellular response to peptide hormone sti...	205	36	18.63	8.4e-05	0.0106299	IL6
GO:0009913	epidermal cell differentiation	115	24	10.45	8.4e-05	0.0106299	IL6
GO:0030100	regulation of endocytosis	144	28	13.09	8.4e-05	0.0106299	IL6
GO:0002716	negative regulation of natural killer ce...	10	6	0.91	8.4e-05	0.0106299	IL6
GO:0045217	cell-cell junction maintenance	10	6	0.91	8.4e-05	0.0106299	IL6
GO:0045953	negative regulation of natural killer ce...	10	6	0.91	8.4e-05	0.0106299	IL6
GO:0090066	regulation of anatomical structure size	294	47	26.72	8.5e-05	0.0107427	IL6
GO:0070228	regulation of lymphocyte apoptotic proce...	38	12	3.45	8.6e-05	0.0108138	IL6
GO:1903055	positive regulation of extracellular mat...	18	8	1.64	8.6e-05	0.0108138	IL6
GO:1903306	negative regulation of regulated secreto...	18	8	1.64	8.6e-05	0.0108138	IL6
GO:2000108	positive regulation of leukocyte apoptot...	18	8	1.64	8.6e-05	0.0108138	IL6
GO:0015918	sterol transport	81	19	7.36	8.9e-05	0.0111344	IL6
GO:0097553	calcium ion transmembrane import into cy...	81	19	7.36	8.9e-05	0.0111344	IL6
GO:0046578	regulation of Ras protein signal transdu...	130	26	11.81	9.2e-05	0.0114661	IL6
GO:0030001	metal ion transport	405	60	36.8	9.2e-05	0.0114661	IL6
GO:2000514	regulation of CD4-positive, alpha-beta T...	44	13	4	9.5e-05	0.0118251	IL6
GO:0045859	regulation of protein kinase activity	423	62	38.44	9.6e-05	0.0119196	IL6
GO:0048771	tissue remodeling	95	21	8.63	9.7e-05	0.0119685	IL6
GO:0002507	tolerance induction	14	7	1.27	9.7e-05	0.0119685	IL6
GO:0032928	regulation of superoxide anion generatio...	14	7	1.27	9.7e-05	0.0119685	IL6
GO:0099515	actin filament-based transport	14	7	1.27	9.7e-05	0.0119685	IL6
GO:0001501	skeletal system development	279	45	25.35	9.7e-05	0.0119685	IL6
GO:0019935	cyclic-nucleotide-mediated signaling	33	11	3	9.8e-05	0.0120169	IL6
GO:0060425	lung morphogenesis	33	11	3	9.8e-05	0.0120169	IL6
GO:1902041	regulation of extrinsic apoptotic signal...	33	11	3	9.8e-05	0.0120169	IL6
GO:0051247	positive regulation of protein metabolic...	1011	126	91.87	9.8e-05	0.0120169	IL6
GO:1903531	negative regulation of secretion by cell	75	18	6.82	9.8e-05	0.0120169	IL6
GO:1900076	regulation of cellular response to insul...	50	14	4.54	9.9e-05	0.0121245	IL6
GO:0042088	T-helper 1 type immune response	23	9	2.09	0.0001	0.0122016	IL6
GO:0042119	neutrophil activation	23	9	2.09	0.0001	0.0122016	IL6
GO:0072577	endothelial cell apoptotic process	28	10	2.54	0.0001	0.0122016	IL6
GO:0016310	phosphorylation	1215	147	110.41	0.00011	0.0132743	IL6
GO:0051091	positive regulation of DNA-binding trans...	184	33	16.72	0.00011	0.0132743	IL6
GO:0048598	embryonic morphogenesis	339	52	30.81	0.00011	0.0132743	IL6
GO:0002827	positive regulation of T-helper 1 type i...	7	5	0.64	0.00011	0.0132743	IL6
GO:0002887	negative regulation of myeloid leukocyte...	7	5	0.64	0.00011	0.0132743	IL6
GO:0060600	dichotomous subdivision of an epithelial...	7	5	0.64	0.00011	0.0132743	IL6
GO:0001837	epithelial to mesenchymal transition	96	21	8.72	0.00011	0.0132743	IL6
GO:0051896	regulation of protein kinase B signaling	103	22	9.36	0.00011	0.0132743	IL6
GO:0008625	extrinsic apoptotic signaling pathway vi...	63	16	5.73	0.00012	0.0143063	IL6
GO:0048565	digestive tract development	63	16	5.73	0.00012	0.0143063	IL6
GO:0032609	type II interferon production	57	15	5.18	0.00012	0.0143063	IL6
GO:0032649	regulation of type II interferon product...	57	15	5.18	0.00012	0.0143063	IL6
GO:1902074	response to salt	201	35	18.27	0.00012	0.0143063	IL6
GO:0060337	type I interferon-mediated signaling pat...	51	14	4.63	0.00012	0.0143063	IL6
GO:0048872	homeostasis of number of cells	209	36	18.99	0.00013	0.0152593	IL6
GO:0007420	brain development	462	66	41.98	0.00013	0.0152593	IL6
GO:0043254	regulation of protein-containing complex...	299	47	27.17	0.00013	0.0152593	IL6
GO:0002706	regulation of lymphocyte mediated immuni...	90	20	8.18	0.00013	0.0152593	IL6
GO:0045446	endothelial cell differentiation	70	17	6.36	0.00013	0.0152593	IL6
GO:0032728	positive regulation of interferon-beta p...	34	11	3.09	0.00013	0.0152593	IL6
GO:0090303	positive regulation of wound healing	34	11	3.09	0.00013	0.0152593	IL6
GO:0007009	plasma membrane organization	104	22	9.45	0.00013	0.0152593	IL6
GO:2001236	regulation of extrinsic apoptotic signal...	104	22	9.45	0.00013	0.0152593	IL6
GO:0006898	receptor-mediated endocytosis	163	30	14.81	0.00014	0.0161832	IL6
GO:0015849	organic acid transport	163	30	14.81	0.00014	0.0161832	IL6
GO:0046942	carboxylic acid transport	163	30	14.81	0.00014	0.0161832	IL6
GO:0071363	cellular response to growth factor stimu...	402	59	36.53	0.00014	0.0161832	IL6
GO:0019886	antigen processing and presentation of e...	19	8	1.73	0.00014	0.0161832	IL6
GO:0090322	regulation of superoxide metabolic proce...	19	8	1.73	0.00014	0.0161832	IL6
GO:0007249	I-kappaB kinase/NF-kappaB signaling	226	38	20.54	0.00014	0.0161832	IL6
GO:0055082	intracellular chemical homeostasis	385	57	34.99	0.00014	0.0161832	IL6
GO:0051282	regulation of sequestering of calcium io...	64	16	5.82	0.00014	0.0161832	IL6
GO:0043588	skin development	156	29	14.18	0.00015	0.0170206	IL6
GO:0001954	positive regulation of cell-matrix adhes...	40	12	3.63	0.00015	0.0170206	IL6
GO:0014910	regulation of smooth muscle cell migrati...	40	12	3.63	0.00015	0.0170206	IL6
GO:0032732	positive regulation of interleukin-1 pro...	40	12	3.63	0.00015	0.0170206	IL6
GO:0043407	negative regulation of MAP kinase activi...	40	12	3.63	0.00015	0.0170206	IL6
GO:0061082	myeloid leukocyte cytokine production	40	12	3.63	0.00015	0.0170206	IL6
GO:0034340	response to type I interferon	58	15	5.27	0.00015	0.0170206	IL6
GO:0002269	leukocyte activation involved in inflamm...	24	9	2.18	0.00015	0.0170206	IL6
GO:0032735	positive regulation of interleukin-12 pr...	24	9	2.18	0.00015	0.0170206	IL6
GO:0070098	chemokine-mediated signaling pathway	24	9	2.18	0.00015	0.0170206	IL6
GO:2000351	regulation of endothelial cell apoptotic...	24	9	2.18	0.00015	0.0170206	IL6
GO:0050852	T cell receptor signaling pathway	91	20	8.27	0.00015	0.0170206	IL6
GO:0044706	multi-multicellular organism process	105	22	9.54	0.00015	0.0170206	IL6
GO:0071357	cellular response to type I interferon	52	14	4.73	0.00016	0.0180723	IL6
GO:0030101	natural killer cell activation	46	13	4.18	0.00016	0.0180723	IL6
GO:0050671	positive regulation of lymphocyte prolif...	71	17	6.45	0.00016	0.0180723	IL6
GO:0072673	lamellipodium morphogenesis	15	7	1.36	0.00017	0.0190711	IL6
GO:0003015	heart process	120	24	10.9	0.00017	0.0190711	IL6
GO:0051764	actin crosslink formation	11	6	1	0.00017	0.0190711	IL6
GO:1901201	regulation of extracellular matrix assem...	11	6	1	0.00017	0.0190711	IL6
GO:0006022	aminoglycan metabolic process	65	16	5.91	0.00017	0.0190711	IL6
GO:0009991	response to extracellular stimulus	328	50	29.81	0.00017	0.0190711	IL6
GO:0002711	positive regulation of T cell mediated i...	35	11	3.18	0.00018	0.0199215	IL6
GO:0010883	regulation of lipid storage	35	11	3.18	0.00018	0.0199215	IL6
GO:0032956	regulation of actin cytoskeleton organiz...	245	40	22.26	0.00018	0.0199215	IL6
GO:0032869	cellular response to insulin stimulus	158	29	14.36	0.00018	0.0199215	IL6
GO:1902743	regulation of lamellipodium organization	41	12	3.73	0.00019	0.0209579	IL6
GO:0002224	toll-like receptor signaling pathway	53	14	4.82	0.0002	0.0217215	IL6
GO:0050871	positive regulation of B cell activation	53	14	4.82	0.0002	0.0217215	IL6
GO:0060322	head development	496	69	45.07	0.0002	0.0217215	IL6
GO:0001933	negative regulation of protein phosphory...	238	39	21.63	0.0002	0.0217215	IL6
GO:0002526	acute inflammatory response	47	13	4.27	0.0002	0.0217215	IL6
GO:0042100	B cell proliferation	47	13	4.27	0.0002	0.0217215	IL6
GO:0060760	positive regulation of response to cytok...	47	13	4.27	0.0002	0.0217215	IL6
GO:0010517	regulation of phospholipase activity	30	10	2.73	0.0002	0.0217215	IL6
GO:1902745	positive regulation of lamellipodium org...	30	10	2.73	0.0002	0.0217215	IL6
GO:0051246	regulation of protein metabolic process	1748	199	158.85	0.0002	0.0217215	IL6
GO:0110053	regulation of actin filament organizatio...	198	34	17.99	0.0002	0.0217215	IL6
GO:1901215	negative regulation of neuron death	129	25	11.72	0.00021	0.0225843	IL6
GO:0014911	positive regulation of smooth muscle cel...	20	8	1.82	0.00021	0.0225843	IL6
GO:0032620	interleukin-17 production	20	8	1.82	0.00021	0.0225843	IL6
GO:0032660	regulation of interleukin-17 production	20	8	1.82	0.00021	0.0225843	IL6
GO:0036336	dendritic cell migration	20	8	1.82	0.00021	0.0225843	IL6
GO:0045577	regulation of B cell differentiation	20	8	1.82	0.00021	0.0225843	IL6
GO:0048873	homeostasis of number of cells within a ...	20	8	1.82	0.00021	0.0225843	IL6
GO:0045742	positive regulation of epidermal growth ...	25	9	2.27	0.00022	0.0235317	IL6
GO:0061900	glial cell activation	25	9	2.27	0.00022	0.0235317	IL6
GO:0043549	regulation of kinase activity	489	68	44.44	0.00022	0.0235317	IL6
GO:0002761	regulation of myeloid leukocyte differen...	73	17	6.63	0.00023	0.0245217	IL6
GO:0043500	muscle adaptation	60	15	5.45	0.00023	0.0245217	IL6
GO:2001234	negative regulation of apoptotic signali...	160	29	14.54	0.00023	0.0245217	IL6
GO:0003158	endothelium development	80	18	7.27	0.00024	0.0253961	IL6
GO:0006959	humoral immune response	80	18	7.27	0.00024	0.0253961	IL6
GO:1903034	regulation of response to wounding	87	19	7.91	0.00024	0.0253961	IL6
GO:0014812	muscle cell migration	54	14	4.91	0.00024	0.0253961	IL6
GO:0015908	fatty acid transport	54	14	4.91	0.00024	0.0253961	IL6
GO:0035023	regulation of Rho protein signal transdu...	54	14	4.91	0.00024	0.0253961	IL6
GO:0010629	negative regulation of gene expression	710	92	64.52	0.00024	0.0253961	IL6
GO:1903036	positive regulation of response to wound...	42	12	3.82	0.00025	0.0263414	IL6
GO:0001936	regulation of endothelial cell prolifera...	67	16	6.09	0.00025	0.0263414	IL6
GO:0032271	regulation of protein polymerization	138	26	12.54	0.00025	0.0263414	IL6
GO:0043374	CD8-positive, alpha-beta T cell differen...	8	5	0.73	0.00027	0.0280598	IL6
GO:0072672	neutrophil extravasation	8	5	0.73	0.00027	0.0280598	IL6
GO:0001916	positive regulation of T cell mediated c...	16	7	1.45	0.00027	0.0280598	IL6
GO:0035855	megakaryocyte development	16	7	1.45	0.00027	0.0280598	IL6
GO:0000768	syncytium formation by plasma membrane f...	31	10	2.82	0.00028	0.0287067	IL6
GO:0032720	negative regulation of tumor necrosis fa...	31	10	2.82	0.00028	0.0287067	IL6
GO:0140253	cell-cell fusion	31	10	2.82	0.00028	0.0287067	IL6
GO:1990868	response to chemokine	31	10	2.82	0.00028	0.0287067	IL6
GO:1990869	cellular response to chemokine	31	10	2.82	0.00028	0.0287067	IL6
GO:0070588	calcium ion transmembrane transport	154	28	13.99	0.00028	0.0287067	IL6
GO:0030203	glycosaminoglycan metabolic process	61	15	5.54	0.00028	0.0287067	IL6
GO:0051209	release of sequestered calcium ion into ...	61	15	5.54	0.00028	0.0287067	IL6
GO:0007565	female pregnancy	95	20	8.63	0.00028	0.0287067	IL6
GO:0030833	regulation of actin filament polymerizat...	95	20	8.63	0.00028	0.0287067	IL6
GO:0070997	neuron death	242	39	21.99	0.00028	0.0287067	IL6
GO:0009892	negative regulation of metabolic process	2002	223	181.93	0.00028	0.0287067	IL6
GO:0042326	negative regulation of phosphorylation	267	42	24.26	0.00029	0.029548	IL6
GO:0051346	negative regulation of hydrolase activit...	178	31	16.18	0.0003	0.0302859	IL6
GO:0072676	lymphocyte migration	55	14	5	0.0003	0.0302859	IL6
GO:0098656	monoatomic anion transmembrane transport	55	14	5	0.0003	0.0302859	IL6
GO:0030162	regulation of proteolysis	467	65	42.44	0.0003	0.0302859	IL6
GO:0048511	rhythmic process	186	32	16.9	0.0003	0.0302859	IL6
GO:0051208	sequestering of calcium ion	68	16	6.18	0.0003	0.0302859	IL6
GO:0001913	T cell mediated cytotoxicity	26	9	2.36	0.00031	0.0307922	IL6
GO:0002431	Fc receptor mediated stimulatory signali...	26	9	2.36	0.00031	0.0307922	IL6
GO:0072538	T-helper 17 type immune response	26	9	2.36	0.00031	0.0307922	IL6
GO:0042130	negative regulation of T cell proliferat...	37	11	3.36	0.00031	0.0307922	IL6
GO:0008064	regulation of actin polymerization or de...	110	22	10	0.00031	0.0307922	IL6
GO:0001774	microglial cell activation	21	8	1.91	0.00031	0.0307922	IL6
GO:0001914	regulation of T cell mediated cytotoxici...	21	8	1.91	0.00031	0.0307922	IL6
GO:0046626	regulation of insulin receptor signaling...	49	13	4.45	0.00031	0.0307922	IL6
GO:0048661	positive regulation of smooth muscle cel...	49	13	4.45	0.00031	0.0307922	IL6
GO:0006569	tryptophan catabolic process	5	4	0.45	0.00031	0.0307922	IL6
GO:0006689	ganglioside catabolic process	5	4	0.45	0.00031	0.0307922	IL6
GO:0042436	indole-containing compound catabolic pro...	5	4	0.45	0.00031	0.0307922	IL6
GO:0051481	negative regulation of cytosolic calcium...	5	4	0.45	0.00031	0.0307922	IL6
GO:0019725	cellular homeostasis	459	64	41.71	0.00032	0.0312515	IL6
GO:0002283	neutrophil activation involved in immune...	12	6	1.09	0.00032	0.0312515	IL6
GO:0002710	negative regulation of T cell mediated i...	12	6	1.09	0.00032	0.0312515	IL6
GO:0030050	vesicle transport along actin filament	12	6	1.09	0.00032	0.0312515	IL6
GO:0032930	positive regulation of superoxide anion ...	12	6	1.09	0.00032	0.0312515	IL6
GO:0060099	regulation of phagocytosis, engulfment	12	6	1.09	0.00032	0.0312515	IL6
GO:0060445	branching involved in salivary gland mor...	12	6	1.09	0.00032	0.0312515	IL6
GO:1905048	regulation of metallopeptidase activity	12	6	1.09	0.00032	0.0312515	IL6
GO:1905153	regulation of membrane invagination	12	6	1.09	0.00032	0.0312515	IL6
GO:2000193	positive regulation of fatty acid transp...	12	6	1.09	0.00032	0.0312515	IL6
GO:0033209	tumor necrosis factor-mediated signaling...	75	17	6.82	0.00032	0.0312515	IL6
GO:0043406	positive regulation of MAP kinase activi...	75	17	6.82	0.00032	0.0312515	IL6
GO:0045637	regulation of myeloid cell differentiati...	140	26	12.72	0.00032	0.0312515	IL6
GO:0030198	extracellular matrix organization	125	24	11.36	0.00032	0.0312515	IL6
GO:0043062	extracellular structure organization	125	24	11.36	0.00032	0.0312515	IL6
GO:0045229	external encapsulating structure organiz...	125	24	11.36	0.00032	0.0312515	IL6
GO:0030216	keratinocyte differentiation	82	18	7.45	0.00033	0.0320382	IL6
GO:0003012	muscle system process	203	34	18.45	0.00033	0.0320382	IL6
GO:0008544	epidermis development	187	32	16.99	0.00033	0.0320382	IL6
GO:0051283	negative regulation of sequestering of c...	62	15	5.63	0.00033	0.0320382	IL6
GO:0030832	regulation of actin filament length	111	22	10.09	0.00035	0.0338138	IL6
GO:0030048	actin filament-based movement	69	16	6.27	0.00036	0.0346108	IL6
GO:0030278	regulation of ossification	69	16	6.27	0.00036	0.0346108	IL6
GO:0051258	protein polymerization	204	34	18.54	0.00036	0.0346108	IL6
GO:0032535	regulation of cellular component size	245	39	22.26	0.00037	0.0354	IL6
GO:1903556	negative regulation of tumor necrosis fa...	32	10	2.91	0.00037	0.0354	IL6
GO:0120035	regulation of plasma membrane bounded ce...	417	59	37.89	0.00037	0.0354	IL6
GO:0031401	positive regulation of protein modificat...	635	83	57.7	0.00037	0.0354	IL6
GO:0017157	regulation of exocytosis	119	23	10.81	0.00038	0.0362515	IL6
GO:0070848	response to growth factor	418	59	37.99	0.00039	0.0370268	IL6
GO:0050854	regulation of antigen receptor-mediated ...	38	11	3.45	0.0004	0.0377946	IL6
GO:0043542	endothelial cell migration	142	26	12.9	0.0004	0.0377946	IL6
GO:0030003	intracellular monoatomic cation homeosta...	280	43	25.44	0.00041	0.0387025	IL6
GO:1904062	regulation of monoatomic cation transmem...	150	27	13.63	0.00042	0.0392714	IL6
GO:0031344	regulation of cell projection organizati...	428	60	38.89	0.00042	0.0392714	IL6
GO:0043551	regulation of phosphatidylinositol 3-kin...	27	9	2.45	0.00042	0.0392714	IL6
GO:0071622	regulation of granulocyte chemotaxis	27	9	2.45	0.00042	0.0392714	IL6
GO:0098751	bone cell development	27	9	2.45	0.00042	0.0392714	IL6
GO:1905953	negative regulation of lipid localizatio...	27	9	2.45	0.00042	0.0392714	IL6
GO:0031325	positive regulation of cellular metaboli...	2118	233	192.47	0.00043	0.0398296	IL6
GO:0006469	negative regulation of protein kinase ac...	158	28	14.36	0.00043	0.0398296	IL6
GO:0032495	response to muramyl dipeptide	17	7	1.54	0.00043	0.0398296	IL6
GO:0032965	regulation of collagen biosynthetic proc...	17	7	1.54	0.00043	0.0398296	IL6
GO:0035767	endothelial cell chemotaxis	17	7	1.54	0.00043	0.0398296	IL6
GO:0035994	response to muscle stretch	17	7	1.54	0.00043	0.0398296	IL6
GO:0043368	positive T cell selection	17	7	1.54	0.00043	0.0398296	IL6
GO:0051043	regulation of membrane protein ectodomai...	17	7	1.54	0.00043	0.0398296	IL6
GO:0051047	positive regulation of secretion	166	29	15.08	0.00043	0.0398296	IL6
GO:0033673	negative regulation of kinase activity	174	30	15.81	0.00044	0.0406037	IL6
GO:0032368	regulation of lipid transport	77	17	7	0.00044	0.0406037	IL6
GO:0099536	synaptic signaling	341	50	30.99	0.00045	0.0412186	IL6
GO:0032479	regulation of type I interferon producti...	84	18	7.63	0.00045	0.0412186	IL6
GO:0032606	type I interferon production	84	18	7.63	0.00045	0.0412186	IL6
GO:0050918	positive chemotaxis	22	8	2	0.00045	0.0412186	IL6
GO:1902622	regulation of neutrophil migration	22	8	2	0.00045	0.0412186	IL6
GO:0062197	cellular response to chemical stress	256	40	23.26	0.00046	0.0420955	IL6
GO:0031400	negative regulation of protein modificat...	368	53	33.44	0.00047	0.0427337	IL6
GO:2000116	regulation of cysteine-type endopeptidas...	159	28	14.45	0.00047	0.0427337	IL6
GO:0048667	cell morphogenesis involved in neuron di...	316	47	28.72	0.00048	0.0434431	IL6
GO:1901214	regulation of neuron death	207	34	18.81	0.00048	0.0434431	IL6
GO:0001704	formation of primary germ layer	64	15	5.82	0.00048	0.0434431	IL6
GO:1901184	regulation of ERBB signaling pathway	64	15	5.82	0.00048	0.0434431	IL6
GO:0006949	syncytium formation	33	10	3	0.00049	0.0442266	IL6
GO:0016032	viral process	325	48	29.53	0.00049	0.0442266	IL6
GO:0045860	positive regulation of protein kinase ac...	232	37	21.08	0.00049	0.0442266	IL6
GO:0043281	regulation of cysteine-type endopeptidas...	144	26	13.09	0.0005	0.0448426	IL6
GO:0043393	regulation of protein binding	144	26	13.09	0.0005	0.0448426	IL6
GO:0001885	endothelial cell development	45	12	4.09	0.0005	0.0448426	IL6
GO:0014909	smooth muscle cell migration	45	12	4.09	0.0005	0.0448426	IL6
GO:1902893	regulation of miRNA transcription	45	12	4.09	0.0005	0.0448426	IL6
GO:2000379	positive regulation of reactive oxygen s...	45	12	4.09	0.0005	0.0448426	IL6
GO:0006937	regulation of muscle contraction	71	16	6.45	0.00051	0.0456152	IL6
GO:0015718	monocarboxylic acid transport	71	16	6.45	0.00051	0.0456152	IL6
GO:0035148	tube formation	114	22	10.36	0.00052	0.0463419	IL6
GO:1901888	regulation of cell junction assembly	114	22	10.36	0.00052	0.0463419	IL6
GO:1902075	cellular response to salt	114	22	10.36	0.00052	0.0463419	IL6
GO:0009790	embryo development	698	89	63.43	0.00053	0.0471481	IL6
GO:0006970	response to osmotic stress	58	14	5.27	0.00054	0.0477369	IL6
GO:0042058	regulation of epidermal growth factor re...	58	14	5.27	0.00054	0.0477369	IL6
GO:0033674	positive regulation of kinase activity	275	42	24.99	0.00054	0.0477369	IL6
GO:0034134	toll-like receptor 2 signaling pathway	13	6	1.18	0.00054	0.0477369	IL6
GO:0046514	ceramide catabolic process	13	6	1.18	0.00054	0.0477369	IL6
GO:2001185	regulation of CD8-positive, alpha-beta T...	13	6	1.18	0.00054	0.0477369	IL6
GO:0098655	monoatomic cation transmembrane transpor...	397	56	36.08	0.00056	0.0492845	IL6
GO:0001574	ganglioside biosynthetic process	9	5	0.82	0.00057	0.0496342	IL6
GO:0010744	positive regulation of macrophage derive...	9	5	0.82	0.00057	0.0496342	IL6
GO:0015732	prostaglandin transport	9	5	0.82	0.00057	0.0496342	IL6
GO:0032305	positive regulation of icosanoid secreti...	9	5	0.82	0.00057	0.0496342	IL6
GO:0035791	platelet-derived growth factor receptor-...	9	5	0.82	0.00057	0.0496342	IL6
GO:0043117	positive regulation of vascular permeabi...	9	5	0.82	0.00057	0.0496342	IL6
GO:0070234	positive regulation of T cell apoptotic ...	9	5	0.82	0.00057	0.0496342	IL6
GO:2000169	regulation of peptidyl-cysteine S-nitros...	9	5	0.82	0.00057	0.0496342	IL6
GO:0048878	chemical homeostasis	560	74	50.89	0.00057	0.0496342	IL6
GO:0010043	response to zinc ion	28	9	2.54	0.00057	0.0496342	IL6
GO:0046627	negative regulation of insulin receptor ...	28	9	2.54	0.00057	0.0496342	IL6
GO:0061098	positive regulation of protein tyrosine ...	28	9	2.54	0.00057	0.0496342	IL6
GO:0034765	regulation of monoatomic ion transmembra...	185	31	16.81	0.00059	0.0509716	IL6
GO:0010594	regulation of endothelial cell migration	115	22	10.45	0.00059	0.0509716	IL6
GO:0010950	positive regulation of endopeptidase act...	115	22	10.45	0.00059	0.0509716	IL6
GO:0051092	positive regulation of NF-kappaB transcr...	115	22	10.45	0.00059	0.0509716	IL6
GO:0007266	Rho protein signal transduction	86	18	7.82	0.0006	0.0517902	IL6
GO:0061614	miRNA transcription	46	12	4.18	0.00063	0.0538623	IL6
GO:0030838	positive regulation of actin filament po...	34	10	3.09	0.00063	0.0538623	IL6
GO:0042509	regulation of tyrosine phosphorylation o...	34	10	3.09	0.00063	0.0538623	IL6
GO:0150076	neuroinflammatory response	34	10	3.09	0.00063	0.0538623	IL6
GO:0002347	response to tumor cell	23	8	2.09	0.00064	0.0544816	IL6
GO:0032964	collagen biosynthetic process	23	8	2.09	0.00064	0.0544816	IL6
GO:0048546	digestive tract morphogenesis	23	8	2.09	0.00064	0.0544816	IL6
GO:0001656	metanephros development	40	11	3.63	0.00065	0.0548603	IL6
GO:0032890	regulation of organic acid transport	40	11	3.63	0.00065	0.0548603	IL6
GO:0055117	regulation of cardiac muscle contraction	40	11	3.63	0.00065	0.0548603	IL6
GO:0006929	substrate-dependent cell migration	18	7	1.64	0.00065	0.0548603	IL6
GO:1902624	positive regulation of neutrophil migrat...	18	7	1.64	0.00065	0.0548603	IL6
GO:0006873	intracellular monoatomic ion homeostasis	286	43	25.99	0.00065	0.0548603	IL6
GO:0051173	positive regulation of nitrogen compound...	2164	236	196.65	0.00065	0.0548603	IL6
GO:0051098	regulation of binding	269	41	24.44	0.00065	0.0548603	IL6
GO:0044703	multi-organism reproductive process	101	20	9.18	0.00065	0.0548603	IL6
GO:1903522	regulation of blood circulation	101	20	9.18	0.00065	0.0548603	IL6
GO:0019216	regulation of lipid metabolic process	211	34	19.17	0.00068	0.0570513	IL6
GO:0006820	monoatomic anion transport	66	15	6	0.00068	0.0570513	IL6
GO:0045639	positive regulation of myeloid cell diff...	66	15	6	0.00068	0.0570513	IL6
GO:0007369	gastrulation	109	21	9.91	0.00071	0.0590669	IL6
GO:0032481	positive regulation of type I interferon...	53	13	4.82	0.00071	0.0590669	IL6
GO:0048589	developmental growth	375	53	34.08	0.00074	0.0613046	IL6
GO:0002605	negative regulation of dendritic cell an...	3	3	0.27	0.00075	0.0615143	IL6
GO:0006931	substrate-dependent cell migration, cell...	3	3	0.27	0.00075	0.0615143	IL6
GO:0010752	regulation of cGMP-mediated signaling	3	3	0.27	0.00075	0.0615143	IL6
GO:0035709	memory T cell activation	3	3	0.27	0.00075	0.0615143	IL6
GO:0038129	ERBB3 signaling pathway	3	3	0.27	0.00075	0.0615143	IL6
GO:0045218	zonula adherens maintenance	3	3	0.27	0.00075	0.0615143	IL6
GO:0071593	lymphocyte aggregation	3	3	0.27	0.00075	0.0615143	IL6
GO:0140459	response to Gram-positive bacterium	3	3	0.27	0.00075	0.0615143	IL6
GO:1990791	dorsal root ganglion development	3	3	0.27	0.00075	0.0615143	IL6
GO:2000670	positive regulation of dendritic cell ap...	3	3	0.27	0.00075	0.0615143	IL6
GO:0098771	inorganic ion homeostasis	288	43	26.17	0.00075	0.0615143	IL6
GO:0001706	endoderm formation	29	9	2.64	0.00076	0.0622828	IL6
GO:0033619	membrane protein proteolysis	47	12	4.27	0.00077	0.0629979	IL6
GO:0061564	axon development	263	40	23.9	0.00079	0.0641562	IL6
GO:0008016	regulation of heart contraction	88	18	8	0.0008	0.0648085	IL6
GO:0046683	response to organophosphorus	67	15	6.09	0.00081	0.0652443	IL6
GO:0014015	positive regulation of gliogenesis	41	11	3.73	0.00081	0.0652443	IL6
GO:0002763	positive regulation of myeloid leukocyte...	35	10	3.18	0.00081	0.0652443	IL6
GO:0006509	membrane protein ectodomain proteolysis	35	10	3.18	0.00081	0.0652443	IL6
GO:0030225	macrophage differentiation	35	10	3.18	0.00081	0.0652443	IL6
GO:1902903	regulation of supramolecular fiber organ...	272	41	24.72	0.00082	0.0658351	IL6
GO:0014074	response to purine-containing compound	74	16	6.72	0.00082	0.0658351	IL6
GO:0015711	organic anion transport	205	33	18.63	0.00083	0.0664222	IL6
GO:0071496	cellular response to external stimulus	247	38	22.45	0.00085	0.0679677	IL6
GO:0002220	innate immune response activating cell s...	54	13	4.91	0.00086	0.0685455	IL6
GO:0007204	positive regulation of cytosolic calcium...	54	13	4.91	0.00086	0.0685455	IL6
GO:0030032	lamellipodium assembly	54	13	4.91	0.00086	0.0685455	IL6
GO:0042391	regulation of membrane potential	173	29	15.72	0.00087	0.0686449	IL6
GO:0021534	cell proliferation in hindbrain	6	4	0.55	0.00088	0.0686449	IL6
GO:0021924	cell proliferation in external granule l...	6	4	0.55	0.00088	0.0686449	IL6
GO:0021930	cerebellar granule cell precursor prolif...	6	4	0.55	0.00088	0.0686449	IL6
GO:0032494	response to peptidoglycan	6	4	0.55	0.00088	0.0686449	IL6
GO:0034334	adherens junction maintenance	6	4	0.55	0.00088	0.0686449	IL6
GO:0035590	purinergic nucleotide receptor signaling...	6	4	0.55	0.00088	0.0686449	IL6
GO:0043615	astrocyte cell migration	6	4	0.55	0.00088	0.0686449	IL6
GO:0048703	embryonic viscerocranium morphogenesis	6	4	0.55	0.00088	0.0686449	IL6
GO:0097048	dendritic cell apoptotic process	6	4	0.55	0.00088	0.0686449	IL6
GO:2000586	regulation of platelet-derived growth fa...	6	4	0.55	0.00088	0.0686449	IL6
GO:2000668	regulation of dendritic cell apoptotic p...	6	4	0.55	0.00088	0.0686449	IL6
GO:0071900	regulation of protein serine/threonine k...	239	37	21.72	0.00088	0.0686449	IL6
GO:0002888	positive regulation of myeloid leukocyte...	14	6	1.27	0.00088	0.0686449	IL6
GO:0007398	ectoderm development	14	6	1.27	0.00088	0.0686449	IL6
GO:0032703	negative regulation of interleukin-2 pro...	14	6	1.27	0.00088	0.0686449	IL6
GO:0038128	ERBB2 signaling pathway	14	6	1.27	0.00088	0.0686449	IL6
GO:0090025	regulation of monocyte chemotaxis	14	6	1.27	0.00088	0.0686449	IL6
GO:0007520	myoblast fusion	24	8	2.18	0.00088	0.0686449	IL6
GO:0034121	regulation of toll-like receptor signali...	24	8	2.18	0.00088	0.0686449	IL6
GO:0035633	maintenance of blood-brain barrier	24	8	2.18	0.00088	0.0686449	IL6
GO:0045622	regulation of T-helper cell differentiat...	24	8	2.18	0.00088	0.0686449	IL6
GO:1903307	positive regulation of regulated secreto...	24	8	2.18	0.00088	0.0686449	IL6
GO:0060047	heart contraction	111	21	10.09	0.00091	0.0705396	IL6
GO:0032273	positive regulation of protein polymeriz...	61	14	5.54	0.00092	0.0712031	IL6
GO:0048534	hematopoietic or lymphoid organ developm...	61	14	5.54	0.00092	0.0712031	IL6
GO:0010605	negative regulation of macromolecule met...	1859	205	168.93	0.00093	0.0718084	IL6
GO:0006029	proteoglycan metabolic process	48	12	4.36	0.00095	0.0728405	IL6
GO:0007156	homophilic cell adhesion via plasma memb...	48	12	4.36	0.00095	0.0728405	IL6
GO:0006953	acute-phase response	19	7	1.73	0.00095	0.0728405	IL6
GO:0048246	macrophage chemotaxis	19	7	1.73	0.00095	0.0728405	IL6
GO:0071715	icosanoid transport	19	7	1.73	0.00095	0.0728405	IL6
GO:0061351	neural precursor cell proliferation	82	17	7.45	0.00095	0.0728405	IL6
GO:0010469	regulation of signaling receptor activit...	75	16	6.82	0.00096	0.0735501	IL6
GO:0019222	regulation of metabolic process	4346	440	394.94	0.00098	0.0748503	IL6
GO:0009743	response to carbohydrate	127	23	11.54	0.00099	0.0753231	IL6
GO:0002820	negative regulation of adaptive immune r...	30	9	2.73	0.00101	0.0763744	IL6
GO:0033628	regulation of cell adhesion mediated by ...	30	9	2.73	0.00101	0.0763744	IL6
GO:0050818	regulation of coagulation	30	9	2.73	0.00101	0.0763744	IL6
GO:1900077	negative regulation of cellular response...	30	9	2.73	0.00101	0.0763744	IL6
GO:0001961	positive regulation of cytokine-mediated...	42	11	3.82	0.00101	0.0763744	IL6
GO:2001056	positive regulation of cysteine-type end...	97	19	8.81	0.00101	0.0763744	IL6
GO:0007260	tyrosine phosphorylation of STAT protein	36	10	3.27	0.00104	0.0783432	IL6
GO:0070227	lymphocyte apoptotic process	55	13	5	0.00104	0.0783432	IL6
GO:0002467	germinal center formation	10	5	0.91	0.00105	0.0784982	IL6
GO:0002523	leukocyte migration involved in inflamma...	10	5	0.91	0.00105	0.0784982	IL6
GO:0002577	regulation of antigen processing and pre...	10	5	0.91	0.00105	0.0784982	IL6
GO:0019934	cGMP-mediated signaling	10	5	0.91	0.00105	0.0784982	IL6
GO:0032303	regulation of icosanoid secretion	10	5	0.91	0.00105	0.0784982	IL6
GO:0050855	regulation of B cell receptor signaling ...	10	5	0.91	0.00105	0.0784982	IL6
GO:0060100	positive regulation of phagocytosis, eng...	10	5	0.91	0.00105	0.0784982	IL6
GO:1901863	positive regulation of muscle tissue dev...	10	5	0.91	0.00105	0.0784982	IL6
GO:1905155	positive regulation of membrane invagina...	10	5	0.91	0.00105	0.0784982	IL6
GO:2000353	positive regulation of endothelial cell ...	10	5	0.91	0.00105	0.0784982	IL6
GO:0007409	axonogenesis	233	36	21.17	0.00106	0.0791859	IL6
GO:0043409	negative regulation of MAPK cascade	120	22	10.9	0.00107	0.0798123	IL6
GO:0071901	negative regulation of protein serine/th...	83	17	7.54	0.0011	0.0819264	IL6
GO:0001935	endothelial cell proliferation	76	16	6.91	0.00112	0.0832278	IL6
GO:0046847	filopodium assembly	49	12	4.45	0.00115	0.085137	IL6
GO:1904892	regulation of receptor signaling pathway...	49	12	4.45	0.00115	0.085137	IL6
GO:0043270	positive regulation of monoatomic ion tr...	98	19	8.91	0.00115	0.085137	IL6
GO:0072593	reactive oxygen species metabolic proces...	152	26	13.81	0.00116	0.0857489	IL6
GO:0032892	positive regulation of organic acid tran...	25	8	2.27	0.0012	0.0881781	IL6
GO:0046640	regulation of alpha-beta T cell prolifer...	25	8	2.27	0.0012	0.0881781	IL6
GO:0097028	dendritic cell differentiation	25	8	2.27	0.0012	0.0881781	IL6
GO:0009891	positive regulation of biosynthetic proc...	1422	161	129.22	0.0012	0.0881781	IL6
GO:0001101	response to acid chemical	91	18	8.27	0.00121	0.0888469	IL6
GO:0002520	immune system development	129	23	11.72	0.00124	0.0905118	IL6
GO:2000628	regulation of miRNA metabolic process	56	13	5.09	0.00124	0.0905118	IL6
GO:0043954	cellular component maintenance	43	11	3.91	0.00125	0.0909729	IL6
GO:0050830	defense response to Gram-positive bacter...	43	11	3.91	0.00125	0.0909729	IL6
GO:0060191	regulation of lipase activity	43	11	3.91	0.00125	0.0909729	IL6
GO:0010001	glial cell differentiation	137	24	12.45	0.00126	0.0912973	IL6
GO:0048525	negative regulation of viral process	63	14	5.73	0.00129	0.0931978	IL6
GO:2001237	negative regulation of extrinsic apoptot...	63	14	5.73	0.00129	0.0931978	IL6
GO:0043122	regulation of I-kappaB kinase/NF-kappaB ...	202	32	18.36	0.00129	0.0931978	IL6
GO:0043550	regulation of lipid kinase activity	37	10	3.36	0.00131	0.0943668	IL6
GO:0002715	regulation of natural killer cell mediat...	20	7	1.82	0.00135	0.0950995	IL6
GO:0010614	negative regulation of cardiac muscle hy...	20	7	1.82	0.00135	0.0950995	IL6
GO:0010712	regulation of collagen metabolic process	20	7	1.82	0.00135	0.0950995	IL6
GO:0014741	negative regulation of muscle hypertroph...	20	7	1.82	0.00135	0.0950995	IL6
GO:0031295	T cell costimulation	20	7	1.82	0.00135	0.0950995	IL6
GO:0031646	positive regulation of nervous system pr...	20	7	1.82	0.00135	0.0950995	IL6
GO:0042269	regulation of natural killer cell mediat...	20	7	1.82	0.00135	0.0950995	IL6
GO:0050858	negative regulation of antigen receptor-...	20	7	1.82	0.00135	0.0950995	IL6
GO:0050869	negative regulation of B cell activation	20	7	1.82	0.00135	0.0950995	IL6
GO:0050982	detection of mechanical stimulus	20	7	1.82	0.00135	0.0950995	IL6
GO:0051497	negative regulation of stress fiber asse...	20	7	1.82	0.00135	0.0950995	IL6
GO:0060479	lung cell differentiation	20	7	1.82	0.00135	0.0950995	IL6
GO:0060487	lung epithelial cell differentiation	20	7	1.82	0.00135	0.0950995	IL6
GO:0099601	regulation of neurotransmitter receptor ...	20	7	1.82	0.00135	0.0950995	IL6
GO:0150105	protein localization to cell-cell juncti...	20	7	1.82	0.00135	0.0950995	IL6
GO:1901861	regulation of muscle tissue development	20	7	1.82	0.00135	0.0950995	IL6
GO:2000191	regulation of fatty acid transport	20	7	1.82	0.00135	0.0950995	IL6
GO:0002755	MyD88-dependent toll-like receptor signa...	15	6	1.36	0.00135	0.0950995	IL6
GO:0009651	response to salt stress	15	6	1.36	0.00135	0.0950995	IL6
GO:0010863	positive regulation of phospholipase C a...	15	6	1.36	0.00135	0.0950995	IL6
GO:0019883	antigen processing and presentation of e...	15	6	1.36	0.00135	0.0950995	IL6
GO:0030212	hyaluronan metabolic process	15	6	1.36	0.00135	0.0950995	IL6
GO:0032309	icosanoid secretion	15	6	1.36	0.00135	0.0950995	IL6
GO:0032691	negative regulation of interleukin-1 bet...	15	6	1.36	0.00135	0.0950995	IL6
GO:0043302	positive regulation of leukocyte degranu...	15	6	1.36	0.00135	0.0950995	IL6
GO:1902894	negative regulation of miRNA transcripti...	15	6	1.36	0.00135	0.0950995	IL6
GO:0040008	regulation of growth	385	53	34.99	0.00136	0.0955315	IL6
GO:0043502	regulation of muscle adaptation	50	12	4.54	0.00139	0.0972243	IL6
GO:0051591	response to cAMP	50	12	4.54	0.00139	0.0972243	IL6
GO:0050680	negative regulation of epithelial cell p...	85	17	7.72	0.00144	0.100508	IL6
GO:0034764	positive regulation of transmembrane tra...	115	21	10.45	0.00145	0.101063	IL6
GO:0043433	negative regulation of DNA-binding trans...	115	21	10.45	0.00145	0.101063	IL6
GO:0099537	trans-synaptic signaling	324	46	29.44	0.00147	0.102313	IL6
GO:0008037	cell recognition	57	13	5.18	0.00148	0.102648	IL6
GO:0061515	myeloid cell development	57	13	5.18	0.00148	0.102648	IL6
GO:1903900	regulation of viral life cycle	100	19	9.09	0.00148	0.102648	IL6
GO:0050808	synapse organization	246	37	22.35	0.0015	0.103744	IL6
GO:0014902	myotube differentiation	64	14	5.82	0.00152	0.10476	IL6
GO:0030282	bone mineralization	64	14	5.82	0.00152	0.10476	IL6
GO:0070527	platelet aggregation	44	11	4	0.00153	0.105156	IL6
GO:0006796	phosphate-containing compound metabolic ...	1888	206	171.57	0.00157	0.107457	IL6
GO:0022617	extracellular matrix disassembly	26	8	2.36	0.00159	0.108375	IL6
GO:0032743	positive regulation of interleukin-2 pro...	26	8	2.36	0.00159	0.108375	IL6
GO:0045920	negative regulation of exocytosis	26	8	2.36	0.00159	0.108375	IL6
GO:0060428	lung epithelium development	26	8	2.36	0.00159	0.108375	IL6
GO:0032870	cellular response to hormone stimulus	388	53	35.26	0.00162	0.110117	IL6
GO:0010976	positive regulation of neuron projection...	101	19	9.18	0.00167	0.113049	IL6
GO:1901655	cellular response to ketone	72	15	6.54	0.00176	0.11825	IL6
GO:0002825	regulation of T-helper 1 type immune res...	11	5	1	0.00178	0.118706	IL6
GO:0042532	negative regulation of tyrosine phosphor...	11	5	1	0.00178	0.118706	IL6
GO:0042953	lipoprotein transport	11	5	1	0.00178	0.118706	IL6
GO:0048641	regulation of skeletal muscle tissue dev...	11	5	1	0.00178	0.118706	IL6
GO:0051044	positive regulation of membrane protein ...	11	5	1	0.00178	0.118706	IL6
GO:0070230	positive regulation of lymphocyte apopto...	11	5	1	0.00178	0.118706	IL6
GO:2001135	regulation of endocytic recycling	11	5	1	0.00178	0.118706	IL6
GO:0032092	positive regulation of protein binding	65	14	5.91	0.00178	0.118706	IL6
GO:0015850	organic hydroxy compound transport	125	22	11.36	0.00186	0.122471	IL6
GO:0009581	detection of external stimulus	45	11	4.09	0.00186	0.122471	IL6
GO:0046425	regulation of receptor signaling pathway...	45	11	4.09	0.00186	0.122471	IL6
GO:2000177	regulation of neural precursor cell prol...	45	11	4.09	0.00186	0.122471	IL6
GO:0030149	sphingolipid catabolic process	21	7	1.91	0.00186	0.122471	IL6
GO:0031294	lymphocyte costimulation	21	7	1.91	0.00186	0.122471	IL6
GO:0032232	negative regulation of actin filament bu...	21	7	1.91	0.00186	0.122471	IL6
GO:0044331	cell-cell adhesion mediated by cadherin	21	7	1.91	0.00186	0.122471	IL6
GO:1905521	regulation of macrophage migration	21	7	1.91	0.00186	0.122471	IL6
GO:0006568	tryptophan metabolic process	7	4	0.64	0.0019	0.123623	IL6
GO:0006586	indolalkylamine metabolic process	7	4	0.64	0.0019	0.123623	IL6
GO:0032306	regulation of prostaglandin secretion	7	4	0.64	0.0019	0.123623	IL6
GO:0032308	positive regulation of prostaglandin sec...	7	4	0.64	0.0019	0.123623	IL6
GO:0032310	prostaglandin secretion	7	4	0.64	0.0019	0.123623	IL6
GO:0033004	negative regulation of mast cell activat...	7	4	0.64	0.0019	0.123623	IL6
GO:0033007	negative regulation of mast cell activat...	7	4	0.64	0.0019	0.123623	IL6
GO:0038134	ERBB2-EGFR signaling pathway	7	4	0.64	0.0019	0.123623	IL6
GO:0045059	positive thymic T cell selection	7	4	0.64	0.0019	0.123623	IL6
GO:0048643	positive regulation of skeletal muscle t...	7	4	0.64	0.0019	0.123623	IL6
GO:0051132	NK T cell activation	7	4	0.64	0.0019	0.123623	IL6
GO:0071639	positive regulation of monocyte chemotac...	7	4	0.64	0.0019	0.123623	IL6
GO:0110011	regulation of basement membrane organiza...	7	4	0.64	0.0019	0.123623	IL6
GO:1902563	regulation of neutrophil activation	7	4	0.64	0.0019	0.123623	IL6
GO:2000049	positive regulation of cell-cell adhesio...	7	4	0.64	0.0019	0.123623	IL6
GO:0030947	regulation of vascular endothelial growt...	16	6	1.45	0.002	0.128857	IL6
GO:0045056	transcytosis	16	6	1.45	0.002	0.128857	IL6
GO:0072539	T-helper 17 cell differentiation	16	6	1.45	0.002	0.128857	IL6
GO:1900017	positive regulation of cytokine producti...	16	6	1.45	0.002	0.128857	IL6
GO:1905145	cellular response to acetylcholine	16	6	1.45	0.002	0.128857	IL6
GO:2000316	regulation of T-helper 17 type immune re...	16	6	1.45	0.002	0.128857	IL6
GO:2000629	negative regulation of miRNA metabolic p...	16	6	1.45	0.002	0.128857	IL6
GO:0042102	positive regulation of T cell proliferat...	52	12	4.73	0.002	0.128857	IL6
GO:0007268	chemical synaptic transmission	320	45	29.08	0.002	0.128857	IL6
GO:0098916	anterograde trans-synaptic signaling	320	45	29.08	0.002	0.128857	IL6
GO:0008286	insulin receptor signaling pathway	95	18	8.63	0.00202	0.129554	IL6
GO:0045600	positive regulation of fat cell differen...	39	10	3.54	0.00202	0.129554	IL6
GO:0070231	T cell apoptotic process	39	10	3.54	0.00202	0.129554	IL6
GO:0002823	negative regulation of adaptive immune r...	27	8	2.45	0.00209	0.132581	IL6
GO:1903203	regulation of oxidative stress-induced n...	27	8	2.45	0.00209	0.132581	IL6
GO:0045862	positive regulation of proteolysis	268	39	24.35	0.0021	0.13313	IL6
GO:0031641	regulation of myelination	33	9	3	0.00211	0.133507	IL6
GO:0051057	positive regulation of small GTPase medi...	33	9	3	0.00211	0.133507	IL6
GO:0072175	epithelial tube formation	103	19	9.36	0.00212	0.134054	IL6
GO:0006793	phosphorus metabolic process	1910	207	173.57	0.00214	0.135059	IL6
GO:0031214	biomineral tissue development	88	17	8	0.00214	0.135059	IL6
GO:0043280	positive regulation of cysteine-type end...	88	17	8	0.00214	0.135059	IL6
GO:0051960	regulation of nervous system development	260	38	23.63	0.0022	0.138052	IL6
GO:0051093	negative regulation of developmental pro...	513	66	46.62	0.0022	0.138052	IL6
GO:0031328	positive regulation of cellular biosynth...	1402	157	127.4	0.00222	0.139043	IL6
GO:0006942	regulation of striated muscle contractio...	46	11	4.18	0.00225	0.140388	IL6
GO:0007492	endoderm development	46	11	4.18	0.00225	0.140388	IL6
GO:0050732	negative regulation of peptidyl-tyrosine...	46	11	4.18	0.00225	0.140388	IL6
GO:0055080	monoatomic cation homeostasis	331	46	30.08	0.00228	0.141812	IL6
GO:0070482	response to oxygen levels	218	33	19.81	0.00236	0.14587	IL6
GO:0033077	T cell differentiation in thymus	53	12	4.82	0.00238	0.146739	IL6
GO:0070167	regulation of biomineral tissue developm...	53	12	4.82	0.00238	0.146739	IL6
GO:0001508	action potential	60	13	5.45	0.00242	0.148649	IL6
GO:0032088	negative regulation of NF-kappaB transcr...	60	13	5.45	0.00242	0.148649	IL6
GO:0061097	regulation of protein tyrosine kinase ac...	60	13	5.45	0.00242	0.148649	IL6
GO:0030902	hindbrain development	89	17	8.09	0.00243	0.148893	IL6
GO:0051962	positive regulation of nervous system de...	160	26	14.54	0.00247	0.151063	IL6
GO:0032880	regulation of protein localization	600	75	54.52	0.00247	0.151063	IL6
GO:0045893	positive regulation of DNA-templated tra...	1165	133	105.87	0.00248	0.1513	IL6
GO:1903508	positive regulation of nucleic acid-temp...	1165	133	105.87	0.00248	0.1513	IL6
GO:0032722	positive regulation of chemokine product...	40	10	3.63	0.00248	0.1513	IL6
GO:0050792	regulation of viral process	120	21	10.9	0.0025	0.152332	IL6
GO:0071902	positive regulation of protein serine/th...	120	21	10.9	0.0025	0.152332	IL6
GO:0002369	T cell cytokine production	22	7	2	0.00252	0.152985	IL6
GO:0002724	regulation of T cell cytokine production	22	7	2	0.00252	0.152985	IL6
GO:0038094	Fc-gamma receptor signaling pathway	22	7	2	0.00252	0.152985	IL6
GO:0043114	regulation of vascular permeability	22	7	2	0.00252	0.152985	IL6
GO:0045058	T cell selection	22	7	2	0.00252	0.152985	IL6
GO:0055094	response to lipoprotein particle	22	7	2	0.00252	0.152985	IL6
GO:0043200	response to amino acid	82	16	7.45	0.00257	0.155257	IL6
GO:0042886	amide transport	177	28	16.08	0.00257	0.155257	IL6
GO:0002437	inflammatory response to antigenic stimu...	34	9	3.09	0.00265	0.159118	IL6
GO:0009880	embryonic pattern specification	34	9	3.09	0.00265	0.159118	IL6
GO:0031667	response to nutrient levels	307	43	27.9	0.00269	0.160544	IL6
GO:0001782	B cell homeostasis	28	8	2.54	0.00269	0.160544	IL6
GO:0021545	cranial nerve development	28	8	2.54	0.00269	0.160544	IL6
GO:0030193	regulation of blood coagulation	28	8	2.54	0.00269	0.160544	IL6
GO:0045620	negative regulation of lymphocyte differ...	28	8	2.54	0.00269	0.160544	IL6
GO:0061081	positive regulation of myeloid leukocyte...	28	8	2.54	0.00269	0.160544	IL6
GO:1900046	regulation of hemostasis	28	8	2.54	0.00269	0.160544	IL6
GO:0009582	detection of abiotic stimulus	47	11	4.27	0.0027	0.160849	IL6
GO:1902680	positive regulation of RNA biosynthetic ...	1168	133	106.14	0.00272	0.161846	IL6
GO:0021537	telencephalon development	153	25	13.9	0.00274	0.162585	IL6
GO:0050804	modulation of chemical synaptic transmis...	220	33	19.99	0.00274	0.162585	IL6
GO:0099177	regulation of trans-synaptic signaling	220	33	19.99	0.00274	0.162585	IL6
GO:0007584	response to nutrient	90	17	8.18	0.00275	0.162585	IL6
GO:1903825	organic acid transmembrane transport	90	17	8.18	0.00275	0.162585	IL6
GO:1905039	carboxylic acid transmembrane transport	90	17	8.18	0.00275	0.162585	IL6
GO:0060048	cardiac muscle contraction	68	14	6.18	0.00278	0.162585	IL6
GO:0002835	negative regulation of response to tumor...	4	3	0.36	0.00279	0.162585	IL6
GO:0002838	negative regulation of immune response t...	4	3	0.36	0.00279	0.162585	IL6
GO:0015823	phenylalanine transport	4	3	0.36	0.00279	0.162585	IL6
GO:0019740	nitrogen utilization	4	3	0.36	0.00279	0.162585	IL6
GO:0032747	positive regulation of interleukin-23 pr...	4	3	0.36	0.00279	0.162585	IL6
GO:0032966	negative regulation of collagen biosynth...	4	3	0.36	0.00279	0.162585	IL6
GO:0034354	'de novo' NAD biosynthetic process from ...	4	3	0.36	0.00279	0.162585	IL6
GO:0035744	T-helper 1 cell cytokine production	4	3	0.36	0.00279	0.162585	IL6
GO:0035747	natural killer cell chemotaxis	4	3	0.36	0.00279	0.162585	IL6
GO:0038020	insulin receptor recycling	4	3	0.36	0.00279	0.162585	IL6
GO:0038145	macrophage colony-stimulating factor sig...	4	3	0.36	0.00279	0.162585	IL6
GO:0043307	eosinophil activation	4	3	0.36	0.00279	0.162585	IL6
GO:0043313	regulation of neutrophil degranulation	4	3	0.36	0.00279	0.162585	IL6
GO:0045345	positive regulation of MHC class I biosy...	4	3	0.36	0.00279	0.162585	IL6
GO:0048245	eosinophil chemotaxis	4	3	0.36	0.00279	0.162585	IL6
GO:0061550	cranial ganglion development	4	3	0.36	0.00279	0.162585	IL6
GO:1901166	neural crest cell migration involved in ...	4	3	0.36	0.00279	0.162585	IL6
GO:1902564	negative regulation of neutrophil activa...	4	3	0.36	0.00279	0.162585	IL6
GO:1904259	regulation of basement membrane assembly...	4	3	0.36	0.00279	0.162585	IL6
GO:1904261	positive regulation of basement membrane...	4	3	0.36	0.00279	0.162585	IL6
GO:2000554	regulation of T-helper 1 cell cytokine p...	4	3	0.36	0.00279	0.162585	IL6
GO:2000556	positive regulation of T-helper 1 cell c...	4	3	0.36	0.00279	0.162585	IL6
GO:2001188	regulation of T cell activation via T ce...	4	3	0.36	0.00279	0.162585	IL6
GO:2001197	basement membrane assembly involved in e...	4	3	0.36	0.00279	0.162585	IL6
GO:0006919	activation of cysteine-type endopeptidas...	54	12	4.91	0.00281	0.163274	IL6
GO:0007213	G protein-coupled acetylcholine receptor...	12	5	1.09	0.00282	0.163274	IL6
GO:0010888	negative regulation of lipid storage	12	5	1.09	0.00282	0.163274	IL6
GO:0030194	positive regulation of blood coagulation	12	5	1.09	0.00282	0.163274	IL6
GO:0044872	lipoprotein localization	12	5	1.09	0.00282	0.163274	IL6
GO:0071474	cellular hyperosmotic response	12	5	1.09	0.00282	0.163274	IL6
GO:1900048	positive regulation of hemostasis	12	5	1.09	0.00282	0.163274	IL6
GO:1902166	negative regulation of intrinsic apoptot...	12	5	1.09	0.00282	0.163274	IL6
GO:2001026	regulation of endothelial cell chemotaxi...	12	5	1.09	0.00282	0.163274	IL6
GO:0032692	negative regulation of interleukin-1 pro...	17	6	1.54	0.00285	0.163859	IL6
GO:0043552	positive regulation of phosphatidylinosi...	17	6	1.54	0.00285	0.163859	IL6
GO:0046426	negative regulation of receptor signalin...	17	6	1.54	0.00285	0.163859	IL6
GO:0046628	positive regulation of insulin receptor ...	17	6	1.54	0.00285	0.163859	IL6
GO:0060142	regulation of syncytium formation by pla...	17	6	1.54	0.00285	0.163859	IL6
GO:0097320	plasma membrane tubulation	17	6	1.54	0.00285	0.163859	IL6
GO:1900274	regulation of phospholipase C activity	17	6	1.54	0.00285	0.163859	IL6
GO:1905144	response to acetylcholine	17	6	1.54	0.00285	0.163859	IL6
GO:0061061	muscle structure development	380	51	34.53	0.00286	0.164339	IL6
GO:0090630	activation of GTPase activity	83	16	7.54	0.00292	0.167009	IL6
GO:0016331	morphogenesis of embryonic epithelium	106	19	9.63	0.00298	0.169266	IL6
GO:1903532	positive regulation of secretion by cell	154	25	13.99	0.003	0.170304	IL6
GO:0021675	nerve development	41	10	3.73	0.00302	0.171046	IL6
GO:0031529	ruffle organization	41	10	3.73	0.00302	0.171046	IL6
GO:0010035	response to inorganic substance	336	46	30.53	0.00307	0.173381	IL6
GO:0015833	peptide transport	130	22	11.81	0.00309	0.174312	IL6
GO:0023061	signal release	222	33	20.17	0.00318	0.178371	IL6
GO:0006672	ceramide metabolic process	69	14	6.27	0.0032	0.179289	IL6
GO:0030301	cholesterol transport	69	14	6.27	0.0032	0.179289	IL6
GO:0051493	regulation of cytoskeleton organization	373	50	33.9	0.00321	0.179544	IL6
GO:0071702	organic substance transport	1813	196	164.75	0.00324	0.18071	IL6
GO:0030166	proteoglycan biosynthetic process	35	9	3.18	0.00328	0.182632	IL6
GO:0052372	modulation by symbiont of entry into hos...	35	9	3.18	0.00328	0.182632	IL6
GO:0010468	regulation of gene expression	3102	319	281.89	0.00328	0.182632	IL6
GO:0002708	positive regulation of lymphocyte mediat...	62	13	5.63	0.00329	0.183086	IL6
GO:1902106	negative regulation of leukocyte differe...	55	12	5	0.0033	0.183436	IL6
GO:0007043	cell-cell junction assembly	84	16	7.63	0.00331	0.183888	IL6
GO:0036293	response to decreased oxygen levels	197	30	17.9	0.00333	0.184171	IL6
GO:0045444	fat cell differentiation	147	24	13.36	0.00333	0.184171	IL6
GO:0050708	regulation of protein secretion	147	24	13.36	0.00333	0.184171	IL6
GO:0050769	positive regulation of neurogenesis	147	24	13.36	0.00333	0.184171	IL6
GO:0010518	positive regulation of phospholipase act...	23	7	2.09	0.00334	0.184312	IL6
GO:0010874	regulation of cholesterol efflux	23	7	2.09	0.00334	0.184312	IL6
GO:0034405	response to fluid shear stress	23	7	2.09	0.00334	0.184312	IL6
GO:0070498	interleukin-1-mediated signaling pathway	23	7	2.09	0.00334	0.184312	IL6
GO:0051099	positive regulation of binding	131	22	11.9	0.0034	0.1871	IL6
GO:0010543	regulation of platelet activation	29	8	2.64	0.00343	0.18781	IL6
GO:0032613	interleukin-10 production	29	8	2.64	0.00343	0.18781	IL6
GO:0032653	regulation of interleukin-10 production	29	8	2.64	0.00343	0.18781	IL6
GO:0043030	regulation of macrophage activation	29	8	2.64	0.00343	0.18781	IL6
GO:0046579	positive regulation of Ras protein signa...	29	8	2.64	0.00343	0.18781	IL6
GO:0060193	positive regulation of lipase activity	29	8	2.64	0.00343	0.18781	IL6
GO:0061045	negative regulation of wound healing	29	8	2.64	0.00343	0.18781	IL6
GO:0062207	regulation of pattern recognition recept...	77	15	7	0.00351	0.190105	IL6
GO:0001787	natural killer cell proliferation	8	4	0.73	0.00352	0.190105	IL6
GO:0042492	gamma-delta T cell differentiation	8	4	0.73	0.00352	0.190105	IL6
GO:0045586	regulation of gamma-delta T cell differe...	8	4	0.73	0.00352	0.190105	IL6
GO:0046643	regulation of gamma-delta T cell activat...	8	4	0.73	0.00352	0.190105	IL6
GO:0051447	negative regulation of meiotic cell cycl...	8	4	0.73	0.00352	0.190105	IL6
GO:0051968	positive regulation of synaptic transmis...	8	4	0.73	0.00352	0.190105	IL6
GO:0060330	regulation of response to type II interf...	8	4	0.73	0.00352	0.190105	IL6
GO:0060334	regulation of type II interferon-mediate...	8	4	0.73	0.00352	0.190105	IL6
GO:0060509	type I pneumocyte differentiation	8	4	0.73	0.00352	0.190105	IL6
GO:0060670	branching involved in labyrinthine layer...	8	4	0.73	0.00352	0.190105	IL6
GO:0071447	cellular response to hydroperoxide	8	4	0.73	0.00352	0.190105	IL6
GO:0071679	commissural neuron axon guidance	8	4	0.73	0.00352	0.190105	IL6
GO:0072077	renal vesicle morphogenesis	8	4	0.73	0.00352	0.190105	IL6
GO:0072087	renal vesicle development	8	4	0.73	0.00352	0.190105	IL6
GO:0090084	negative regulation of inclusion body as...	8	4	0.73	0.00352	0.190105	IL6
GO:2000310	regulation of NMDA receptor activity	8	4	0.73	0.00352	0.190105	IL6
GO:2000392	regulation of lamellipodium morphogenesi...	8	4	0.73	0.00352	0.190105	IL6
GO:0045927	positive regulation of growth	156	25	14.18	0.00357	0.19228	IL6
GO:0001764	neuron migration	100	18	9.09	0.00362	0.194232	IL6
GO:0010466	negative regulation of peptidase activit...	100	18	9.09	0.00362	0.194232	IL6
GO:0007189	adenylate cyclase-activating G protein-c...	42	10	3.82	0.00364	0.194988	IL6
GO:0050801	monoatomic ion homeostasis	339	46	30.81	0.00364	0.194988	IL6
GO:0031099	regeneration	108	19	9.81	0.0037	0.197346	IL6
GO:0007623	circadian rhythm	132	22	12	0.00374	0.198943	IL6
GO:0043524	negative regulation of neuron apoptotic ...	85	16	7.72	0.00374	0.198943	IL6
GO:0048145	regulation of fibroblast proliferation	63	13	5.73	0.0038	0.201376	IL6
GO:1902414	protein localization to cell junction	63	13	5.73	0.0038	0.201376	IL6
GO:0001938	positive regulation of endothelial cell ...	49	11	4.45	0.00382	0.202002	IL6
GO:0051893	regulation of focal adhesion assembly	49	11	4.45	0.00382	0.202002	IL6
GO:0090109	regulation of cell-substrate junction as...	49	11	4.45	0.00382	0.202002	IL6
GO:0007507	heart development	340	46	30.9	0.00386	0.203573	IL6
GO:0014896	muscle hypertrophy	56	12	5.09	0.00386	0.203573	IL6
GO:1903707	negative regulation of hemopoiesis	56	12	5.09	0.00386	0.203573	IL6
GO:0042542	response to hydrogen peroxide	93	17	8.45	0.00392	0.205968	IL6
GO:0001779	natural killer cell differentiation	18	6	1.64	0.00395	0.206447	IL6
GO:0002691	regulation of cellular extravasation	18	6	1.64	0.00395	0.206447	IL6
GO:0021801	cerebral cortex radial glia-guided migra...	18	6	1.64	0.00395	0.206447	IL6
GO:0022030	telencephalon glial cell migration	18	6	1.64	0.00395	0.206447	IL6
GO:0050832	defense response to fungus	18	6	1.64	0.00395	0.206447	IL6
GO:0060907	positive regulation of macrophage cytoki...	18	6	1.64	0.00395	0.206447	IL6
GO:1904893	negative regulation of receptor signalin...	18	6	1.64	0.00395	0.206447	IL6
GO:0042692	muscle cell differentiation	208	31	18.9	0.004	0.208508	IL6
GO:0035329	hippo signaling	36	9	3.27	0.00403	0.20963	IL6
GO:0043331	response to dsRNA	36	9	3.27	0.00403	0.20963	IL6
GO:0099565	chemical synaptic transmission, postsyna...	36	9	3.27	0.00403	0.20963	IL6
GO:0140895	cell surface toll-like receptor signalin...	36	9	3.27	0.00403	0.20963	IL6
GO:0034284	response to monosaccharide	109	19	9.91	0.00411	0.212895	IL6
GO:0002418	immune response to tumor cell	13	5	1.18	0.00424	0.217916	IL6
GO:0002483	antigen processing and presentation of e...	13	5	1.18	0.00424	0.217916	IL6
GO:0003338	metanephros morphogenesis	13	5	1.18	0.00424	0.217916	IL6
GO:0030206	chondroitin sulfate biosynthetic process	13	5	1.18	0.00424	0.217916	IL6
GO:0031643	positive regulation of myelination	13	5	1.18	0.00424	0.217916	IL6
GO:0036315	cellular response to sterol	13	5	1.18	0.00424	0.217916	IL6
GO:0046597	negative regulation of viral entry into ...	13	5	1.18	0.00424	0.217916	IL6
GO:0046641	positive regulation of alpha-beta T cell...	13	5	1.18	0.00424	0.217916	IL6
GO:0060713	labyrinthine layer morphogenesis	13	5	1.18	0.00424	0.217916	IL6
GO:0090023	positive regulation of neutrophil chemot...	13	5	1.18	0.00424	0.217916	IL6
GO:1901739	regulation of myoblast fusion	13	5	1.18	0.00424	0.217916	IL6
GO:1902285	semaphorin-plexin signaling pathway invo...	13	5	1.18	0.00424	0.217916	IL6
GO:0051348	negative regulation of transferase activ...	209	31	18.99	0.00431	0.219799	IL6
GO:0019233	sensory perception of pain	30	8	2.73	0.00431	0.219799	IL6
GO:0036475	neuron death in response to oxidative st...	30	8	2.73	0.00431	0.219799	IL6
GO:0046596	regulation of viral entry into host cell	30	8	2.73	0.00431	0.219799	IL6
GO:0050922	negative regulation of chemotaxis	30	8	2.73	0.00431	0.219799	IL6
GO:0010592	positive regulation of lamellipodium ass...	24	7	2.18	0.00435	0.220248	IL6
GO:0035987	endodermal cell differentiation	24	7	2.18	0.00435	0.220248	IL6
GO:0045581	negative regulation of T cell differenti...	24	7	2.18	0.00435	0.220248	IL6
GO:0046466	membrane lipid catabolic process	24	7	2.18	0.00435	0.220248	IL6
GO:0048536	spleen development	24	7	2.18	0.00435	0.220248	IL6
GO:0048662	negative regulation of smooth muscle cel...	24	7	2.18	0.00435	0.220248	IL6
GO:0050885	neuromuscular process controlling balanc...	24	7	2.18	0.00435	0.220248	IL6
GO:0071402	cellular response to lipoprotein particl...	24	7	2.18	0.00435	0.220248	IL6
GO:0030500	regulation of bone mineralization	43	10	3.91	0.00437	0.220974	IL6
GO:0120192	tight junction assembly	43	10	3.91	0.00437	0.220974	IL6
GO:0045807	positive regulation of endocytosis	64	13	5.82	0.00439	0.221366	IL6
GO:0009410	response to xenobiotic stimulus	227	33	20.63	0.00452	0.226649	IL6
GO:0038061	NIK/NF-kappaB signaling	87	16	7.91	0.00475	0.236383	IL6
GO:0045834	positive regulation of lipid metabolic p...	87	16	7.91	0.00475	0.236383	IL6
GO:0002752	cell surface pattern recognition recepto...	37	9	3.36	0.0049	0.241658	IL6
GO:0043903	regulation of biological process involve...	37	9	3.36	0.0049	0.241658	IL6
GO:0045670	regulation of osteoclast differentiation	37	9	3.36	0.0049	0.241658	IL6
GO:0060078	regulation of postsynaptic membrane pote...	37	9	3.36	0.0049	0.241658	IL6
GO:2000401	regulation of lymphocyte migration	37	9	3.36	0.0049	0.241658	IL6
GO:0007272	ensheathment of neurons	103	18	9.36	0.005	0.245487	IL6
GO:0008366	axon ensheathment	103	18	9.36	0.005	0.245487	IL6
GO:2000377	regulation of reactive oxygen species me...	103	18	9.36	0.005	0.245487	IL6
GO:0099173	postsynapse organization	111	19	10.09	0.00504	0.246715	IL6
GO:0001960	negative regulation of cytokine-mediated...	44	10	4	0.0052	0.252422	IL6
GO:0031663	lipopolysaccharide-mediated signaling pa...	44	10	4	0.0052	0.252422	IL6
GO:0001666	response to hypoxia	186	28	16.9	0.00526	0.255084	IL6
GO:0003333	amino acid transmembrane transport	51	11	4.63	0.00528	0.255929	IL6
GO:0030204	chondroitin sulfate metabolic process	19	6	1.73	0.00534	0.257197	IL6
GO:0036314	response to sterol	19	6	1.73	0.00534	0.257197	IL6
GO:0050819	negative regulation of coagulation	19	6	1.73	0.00534	0.257197	IL6
GO:0051894	positive regulation of focal adhesion as...	19	6	1.73	0.00534	0.257197	IL6
GO:0071354	cellular response to interleukin-6	19	6	1.73	0.00534	0.257197	IL6
GO:0090218	positive regulation of lipid kinase acti...	19	6	1.73	0.00534	0.257197	IL6
GO:1902042	negative regulation of extrinsic apoptot...	19	6	1.73	0.00534	0.257197	IL6
GO:1903204	negative regulation of oxidative stress-...	19	6	1.73	0.00534	0.257197	IL6
GO:0050906	detection of stimulus involved in sensor...	31	8	2.82	0.00536	0.257408	IL6
GO:0060711	labyrinthine layer development	31	8	2.82	0.00536	0.257408	IL6
GO:0071320	cellular response to cAMP	31	8	2.82	0.00536	0.257408	IL6
GO:2001242	regulation of intrinsic apoptotic signal...	136	22	12.36	0.0054	0.258951	IL6
GO:0016049	cell growth	328	44	29.81	0.00543	0.259885	IL6
GO:0051402	neuron apoptotic process	161	25	14.63	0.00543	0.259885	IL6
[truncated: 3,531 more rows]
