# Supplementary material for: Human milk variation is shaped by maternal genetics and impacts the infant gut microbiome
Source: Cell Genom. 2024 Sep 11;4(10):100638. doi: 10.1016/j.xgen.2024.100638 (PMC11602576; doi:10.1016/j.xgen.2024.100638)
Supplement: Table S6. Interaction analysis between maternal/milk traits and maternal obesity in association with gene expression in milk in EdgeR, related to STAR Methods — The reported statistics are for the interaction term between maternal obesity status (normal weight vs. obese) and the tested trait. logFC, log2 fold change in gene expression per unit 1 change in trait value; logCPM, log2 counts per million; F, quasi-likelihood F-test statistic; PValue, p value; trait, trait tested; gene_id, Ensembl gene ID of gene tested; gene_name, gene name of gene tested; FDR, Benjamini-Hochberg q value across all tested trait-gene pairs. [file mmc5.xlsx]

## Sheet: ST6
Table S6. Interaction analysis between maternal/milk traits and maternal obesity in association with gene expression in milk in EdgeR, Related to STAR Methods
logFC	logCPM	F	PValue	trait	gene_id	gene_name	FDR
1.09444	2.83783	16.0602	9.0887e-05	IL6	ENSG00000026751	SLAMF7	0.341863
-2.08733	3.72186	13.5732	0.000305952	glucose	ENSG00000111341	MGP	0.341863
0.175234	7.4155	13.508	0.000312731	IL6	ENSG00000196498	NCOR2	0.341863
-0.921513	4.47044	12.9933	0.00039848	glucose	ENSG00000065970	FOXJ2	0.341863
-1.99401	1.63831	12.7531	0.000449379	glucose	ENSG00000138613	APH1B	0.341863
-0.610604	5.56448	12.4835	0.000514464	glucose	ENSG00000124171	PARD6B	0.341863
0.697186	8.52662	12.2699	0.000582567	glucose	ENSG00000211445	GPX3	0.341863
-0.6567	5.14235	12.1341	0.000613354	glucose	ENSG00000182903	ZNF721	0.341863
-2.76204	1.51755	11.4737	0.000856533	glucose	ENSG00000121440	PDZRN3	0.341863
-0.357767	7.61404	11.2755	0.000947258	glucose	ENSG00000133789	SWAP70	0.341863
0.826727	4.26483	11.3077	0.000952087	IL6	ENSG00000165168	CYBB	0.341863
-1.3534	3.50512	11.2175	0.000975612	glucose	ENSG00000134504	KCTD1	0.341863
0.304784	4.72496	10.9413	0.00113708	IL6	ENSG00000069399	BCL3	0.341863
0.198238	5.00382	10.8517	0.00117561	IL6	ENSG00000136603	SKIL	0.341863
0.399582	4.19038	10.8668	0.00118423	IL6	ENSG00000138670	RASGEF1B	0.341863
-2.32771	1.31927	10.7636	0.00122976	glucose	ENSG00000223960	AC009948.5	0.341863
-0.540338	5.90678	10.6155	0.0013266	glucose	ENSG00000103067	ESRP2	0.341863
-0.855436	5.31728	10.4443	0.00145794	glucose	ENSG00000136997	MYC	0.341863
-0.685591	5.94895	10.3217	0.00155172	glucose	ENSG00000114315	HES1	0.341863
-0.552926	6.36021	10.2278	0.00161863	glucose	ENSG00000123104	ITPR2	0.341863
-0.535097	6.80757	10.166	0.00167198	glucose	ENSG00000132326	PER2	0.341863
2.53411	2.45479	9.97606	0.00185127	glucose	ENSG00000160801	PTH1R	0.341863
-0.39181	6.85404	9.90741	0.00190925	glucose	ENSG00000141522	ARHGDIA	0.341863
-0.52087	5.68594	9.87615	0.00194033	glucose	ENSG00000160049	DFFA	0.341863
-0.440753	5.98521	9.85238	0.0019643	glucose	ENSG00000151327	FAM177A1	0.341863
0.243028	4.36045	10.0244	0.0017974	IL6	ENSG00000131669	NINJ1	0.341863
0.206913	5.16699	9.75537	0.00207716	IL6	ENSG00000102265	TIMP1	0.348117
0.180763	5.46192	9.66331	0.00216878	IL6	ENSG00000173442	EHBP1L1	0.350491
-1.83461	1.74979	9.59167	0.00224804	glucose	ENSG00000122483	CCDC18	0.350772
-0.341847	6.96845	9.39209	0.00249338	glucose	ENSG00000108788	MLX	0.36994
0.315967	6.54594	9.33737	0.00256527	insulin	ENSG00000171444	MCC	0.36994
0.161793	6.21912	9.31224	0.00261615	IL6	ENSG00000110047	EHD1	0.36994
-1.96948	1.20304	9.06836	0.00295121	glucose	ENSG00000079257	LXN	0.404674
-0.870701	3.80649	8.9785	0.00309299	glucose	ENSG00000278129	ZNF8	0.41164
0.24239	7.0331	8.84186	0.00336827	IL6	ENSG00000132510	KDM6B	0.43547
1.34826	3.8986	8.56842	0.00385892	glucose	ENSG00000233723	LINC01122	0.461251
-0.508581	5.20386	8.50387	0.00396663	glucose	ENSG00000254999	BRK1	0.461251
-0.445239	5.80748	8.43153	0.0041205	glucose	ENSG00000070540	WIPI1	0.461251
-0.635844	7.34176	8.43071	0.00416587	glucose	ENSG00000081041	CXCL2	0.461251
-0.512412	5.41957	8.37407	0.0042471	glucose	ENSG00000007047	MARK4	0.461251
-0.901901	3.48717	8.31897	0.00437225	glucose	ENSG00000167380	ZNF226	0.461251
0.272851	4.13566	8.36396	0.00427296	IL6	ENSG00000106546	AHR	0.461251
-0.289949	5.99508	8.31421	0.00438316	insulin	ENSG00000147155	EBP	0.461251
0.174289	4.16868	8.25239	0.00452844	IL6	ENSG00000140299	BNIP2	0.465709
-0.614708	5.28048	8.17003	0.00472986	glucose	ENSG00000232573	RPL3P4	0.468021
-0.147238	5.36367	8.15885	0.00475778	IL6	ENSG00000119446	RBM18	0.468021
0.16139	6.05252	8.04709	0.00506902	IL6	ENSG00000186635	ARAP1	0.488028
-0.369972	6.90574	7.98097	0.00522754	glucose	ENSG00000130338	TULP4	0.492804
-0.44332	6.14318	7.84591	0.00561584	glucose	ENSG00000182831	C16orf72	0.515416
-2.07576	2.20254	7.81949	0.0056952	glucose	ENSG00000144959	NCEH1	0.515416
-0.22153	5.34249	7.57784	0.00647694	bmilk	ENSG00000168032	ENTPD3	0.52336
-0.414685	5.63706	7.67402	0.00615332	glucose	ENSG00000163320	CGGBP1	0.52336
-0.499726	5.9528	7.6421	0.00625883	glucose	ENSG00000119950	MXI1	0.52336
0.534047	5.76612	7.58015	0.00646897	glucose	ENSG00000131089	ARHGEF9	0.52336
0.0831868	7.43683	7.6212	0.00632882	IL6	ENSG00000075420	FNDC3B	0.52336
0.335764	3.47952	7.61923	0.00633544	IL6	ENSG00000068024	HDAC4	0.52336
0.545021	3.9697	7.47795	0.00690151	IL6	ENSG00000043462	LCP2	0.53128
0.480926	3.38392	7.44162	0.0070145	IL6	ENSG00000051523	CYBA	0.53128
-0.202283	8.75797	7.46496	0.00687911	insulin	ENSG00000100219	XBP1	0.53128
0.739863	6.77771	7.39736	0.00720283	glucose	ENSG00000182352	C17orf77	0.53128
-0.407803	6.00505	7.33959	0.00735628	glucose	ENSG00000169375	SIN3A	0.53128
-0.676627	6.64431	7.34783	0.00738721	glucose	ENSG00000104332	SFRP1	0.53128
-0.372923	7.25476	7.32932	0.00739683	glucose	ENSG00000198740	ZNF652	0.53128
0.311879	4.1881	7.25875	0.00772978	IL6	ENSG00000241839	PLEKHO2	0.535996
0.660195	4.79153	7.20334	0.00791361	glucose	ENSG00000154511	FAM69A	0.535996
-0.20401	4.88931	7.20599	0.00792534	IL6	ENSG00000165272	AQP3	0.535996
-0.361044	6.28405	7.17041	0.00805475	glucose	ENSG00000173889	PHC3	0.535996
0.593237	4.58419	7.19446	0.00802866	IL6	ENSG00000160255	ITGB2	0.535996
0.64059	3.4419	7.13158	0.00830067	IL6	ENSG00000118257	NRP2	0.544355
-1.40209	1.99016	6.98762	0.00888676	glucose	ENSG00000177932	ZNF354C	0.558291
-0.505432	5.0265	6.9362	0.00913648	glucose	ENSG00000249936	RAC1P2	0.558291
-0.843503	4.30296	6.89701	0.00933774	glucose	ENSG00000134463	ECHDC3	0.558291
0.637257	4.13474	6.90138	0.00939377	IL6	ENSG00000038945	MSR1	0.558291
0.113645	6.73431	6.84844	0.0095794	IL6	ENSG00000064932	SBNO2	0.558291
0.158044	4.73442	6.83998	0.00962325	IL6	ENSG00000143322	ABL2	0.558291
0.597723	3.06057	6.80856	0.00986481	IL6	ENSG00000163219	ARHGAP25	0.558291
-0.562564	4.8989	6.77802	0.00995109	glucose	ENSG00000166689	PLEKHA7	0.558291
0.843436	3.76932	6.68723	0.0104522	glucose	ENSG00000121361	KCNJ8	0.558291
0.452846	2.92413	6.68837	0.0104823	IL6	ENSG00000090376	IRAK3	0.558291
0.307521	3.7132	6.67571	0.0105277	IL6	ENSG00000125347	IRF1	0.558291
-0.330048	7.32844	6.63477	0.0107537	glucose	ENSG00000097033	SH3GLB1	0.558291
-0.556296	5.23305	6.658	0.0107051	insulin	ENSG00000109906	ZBTB16	0.558291
0.162759	4.77019	6.60626	0.0109211	IL6	ENSG00000116604	MEF2D	0.558291
-0.491591	5.5529	6.55906	0.0112046	glucose	ENSG00000131831	RAI2	0.558291
0.441975	5.34786	6.60262	0.0110344	IL6	ENSG00000135047	CTSL	0.558291
1.7698	2.70362	6.5242	0.0114309	glucose	ENSG00000138135	CH25H	0.558291
0.478259	1.96035	6.53754	0.0113361	IL6	ENSG00000213654	GPSM3	0.558291
-0.220842	5.46804	6.62496	0.0113746	lactose	ENSG00000105321	CCDC9	0.558291
-0.835703	3.79875	6.49266	0.0116162	glucose	ENSG00000168556	ING2	0.558291
-0.389824	6.12435	6.49174	0.011622	glucose	ENSG00000149823	VPS51	0.558291
-0.958976	5.46526	6.50102	0.0116537	glucose	ENSG00000198771	RCSD1	0.558291
-0.440794	5.49256	6.44759	0.0119045	glucose	ENSG00000167861	HID1	0.558291
0.0887126	7.84495	6.45675	0.0118451	IL6	ENSG00000143384	MCL1	0.558291
0.0975421	6.35002	6.42695	0.0120388	IL6	ENSG00000125753	VASP	0.558291
-0.551183	5.19825	6.34971	0.0125563	glucose	ENSG00000185340	GAS2L1	0.558291
-1.65894	2.36557	6.34213	0.0126083	glucose	ENSG00000048052	HDAC9	0.558291
0.201767	5.23495	6.395	0.0123258	IL6	ENSG00000159388	BTG2	0.558291
-0.0857024	6.68557	6.3779	0.0123647	IL6	ENSG00000131773	KHDRBS3	0.558291
0.103245	7.46107	6.36782	0.0124328	IL6	ENSG00000277443	MARCKS	0.558291
0.104507	5.81195	6.36693	0.0124388	IL6	ENSG00000169756	LIMS1	0.558291
0.549834	2.18734	6.33736	0.012641	IL6	ENSG00000071242	RPS6KA2	0.558291
0.187703	4.5426	6.33055	0.012688	IL6	ENSG00000161791	FMNL3	0.558291
0.114895	5.68241	6.32765	0.0127081	IL6	ENSG00000182541	LIMK2	0.558291
-0.475005	5.19042	6.25783	0.0132019	glucose	ENSG00000173276	ZBTB21	0.574409
-0.374555	7.6652	6.22682	0.0134275	glucose	ENSG00000100146	SOX10	0.578242
-0.834982	8.25433	6.2018	0.0137145	glucose	ENSG00000171346	KRT15	0.578242
0.152514	4.33282	6.1875	0.0137192	IL6	ENSG00000138756	BMP2K	0.578242
0.205231	6.49388	6.17661	0.0138011	insulin	ENSG00000189180	ZNF33A	0.578242
0.427321	6.54442	6.14247	0.0140616	glucose	ENSG00000118705	RPN2	0.579269
-0.382	6.61336	6.13986	0.0140817	glucose	ENSG00000131873	CHSY1	0.579269
0.237228	5.34988	6.07348	0.0147051	IL6	ENSG00000173559	NABP1	0.599466
0.20291	6.70513	6.00111	0.0153021	IL6	ENSG00000171223	JUNB	0.612623
-0.566465	4.80211	5.97966	0.015375	glucose	ENSG00000198839	ZNF277	0.612623
-0.3511	8.50859	5.96687	0.0154834	glucose	ENSG00000141905	NFIC	0.612623
-0.174519	7.71655	5.95677	0.0155694	insulin	ENSG00000091527	CDV3	0.612623
-0.318877	6.26106	5.91964	0.0158908	glucose	ENSG00000100029	PES1	0.614579
0.310824	5.40879	5.93875	0.015834	IL6	ENSG00000025708	TYMP	0.614579
0.165374	5.54115	5.89306	0.0161832	IL6	ENSG00000127124	HIVEP3	0.61537
-0.218155	4.99575	5.97098	0.0161198	lactose	ENSG00000104880	ARHGEF18	0.61537
0.364123	3.65281	5.87429	0.0163758	IL6	ENSG00000056558	TRAF1	0.617506
0.166465	4.69288	5.78985	0.0170684	IL6	ENSG00000184014	DENND5A	0.637013
0.09875	5.96303	5.7786	0.0171747	IL6	ENSG00000257923	CUX1	0.637013
-0.24402	5.91234	5.73919	0.0175526	insulin	ENSG00000178982	EIF3K	0.645735
-0.799605	4.17989	5.70651	0.0178725	glucose	ENSG00000114547	ROPN1B	0.650667
0.135226	5.05063	5.68861	0.0180501	IL6	ENSG00000112033	PPARD	0.650667
-0.31801	6.0697	5.60345	0.0189215	glucose	ENSG00000013374	NUB1	0.650667
-0.444015	6.02639	5.5952	0.0190083	glucose	ENSG00000198478	SH3BGRL2	0.650667
-0.156817	5.36682	5.66639	0.0189987	lactose	ENSG00000197930	ERO1A	0.650667
-1.37465	2.97517	5.5904	0.0190956	glucose	ENSG00000166833	NAV2	0.650667
-0.556378	4.52028	5.58051	0.0191637	glucose	ENSG00000172059	KLF11	0.650667
0.610107	4.99117	5.54352	0.0195608	glucose	ENSG00000138678	GPAT3	0.650667
-0.257322	8.50874	5.49574	0.0200867	glucose	ENSG00000104447	TRPS1	0.650667
-0.393052	4.85862	5.48688	0.0201858	glucose	ENSG00000165689	SDCCAG3	0.650667
-0.407658	5.63715	5.43954	0.0207241	glucose	ENSG00000132024	CC2D1A	0.650667
-0.979063	3.31259	5.40493	0.0211272	glucose	ENSG00000130584	ZBTB46	0.650667
-0.271392	8.0395	5.37822	0.0214437	glucose	ENSG00000158195	WASF2	0.650667
-0.245611	7.51318	5.37152	0.021524	glucose	ENSG00000008294	SPAG9	0.650667
0.78184	8.83538	5.37487	0.0216098	glucose	ENSG00000110344	UBE4A	0.650667
0.558893	5.34206	5.34312	0.0218753	glucose	ENSG00000153956	CACNA2D1	0.650667
-0.968686	4.17109	5.34804	0.0218925	glucose	ENSG00000007062	PROM1	0.650667
0.633916	6.73001	5.33443	0.0220953	glucose	ENSG00000154122	ANKH	0.650667
-0.353961	6.71223	5.32364	0.0221062	glucose	ENSG00000075391	RASAL2	0.650667
0.0922681	7.78521	5.50013	0.0200375	IL6	ENSG00000145901	TNIP1	0.650667
0.231418	6.84743	5.46308	0.020578	IL6	ENSG00000216490	IFI30	0.650667
0.463344	3.19851	5.43805	0.0208331	IL6	ENSG00000136040	PLXNC1	0.650667
0.293969	4.11128	5.43793	0.0208408	IL6	ENSG00000178695	KCTD12	0.650667
0.0991534	6.62473	5.41309	0.0210312	IL6	ENSG00000003402	CFLAR	0.650667
0.311941	3.28292	5.35154	0.0217917	IL6	ENSG00000103257	SLC7A5	0.650667
0.137935	6.63478	5.3503	0.0218789	IL6	ENSG00000136167	LCP1	0.650667
-0.226291	6.10073	5.3313	0.0220118	insulin	ENSG00000134108	ARL8B	0.650667
-0.531505	4.54422	5.31305	0.0222372	glucose	ENSG00000133884	DPF2	0.650667
-0.181224	5.85159	5.29649	0.0224436	insulin	ENSG00000171466	ZNF562	0.650667
0.340164	4.911	5.29495	0.0225908	IL6	ENSG00000026025	VIM	0.650667
0.153366	4.83399	5.25561	0.0229621	bmilk	ENSG00000166579	NDEL1	0.650667
-0.445393	5.73132	5.26764	0.0228082	glucose	ENSG00000141664	ZCCHC2	0.650667
-0.99739	4.73557	5.24137	0.0232712	glucose	ENSG00000006210	CX3CL1	0.650667
-1.34461	3.12341	5.22716	0.0233757	glucose	ENSG00000084207	GSTP1	0.650667
0.0840463	6.921	5.26063	0.0228976	IL6	ENSG00000124201	ZNFX1	0.650667
0.345697	3.32587	5.25404	0.023012	IL6	ENSG00000102575	ACP5	0.650667
0.444468	4.36336	5.24302	0.0232541	IL6	ENSG00000115956	PLEK	0.650667
0.511567	3.61299	5.23298	0.023379	IL6	ENSG00000135905	DOCK10	0.650667
-0.277779	6.62501	5.19069	0.0238111	glucose	ENSG00000140396	NCOA2	0.650667
-0.727946	3.48693	5.18922	0.0238308	glucose	ENSG00000174839	DENND6A	0.650667
0.252658	4.23366	5.20854	0.023664	IL6	ENSG00000166340	TPP1	0.650667
0.107628	7.22192	5.18394	0.0239365	IL6	ENSG00000134107	BHLHE40	0.650667
0.220589	3.71743	5.18012	0.0239522	IL6	ENSG00000177426	TGIF1	0.650667
0.335401	3.15406	5.1767	0.0240136	IL6	ENSG00000107968	MAP3K8	0.650667
0.413243	5.63989	5.11868	0.0247915	glucose	ENSG00000115339	GALNT3	0.667746
0.188003	3.72894	5.08879	0.0252104	IL6	ENSG00000137752	CASP1	0.668455
-0.312639	4.52902	5.09337	0.0251458	insulin	ENSG00000117411	B4GALT2	0.668455
0.568583	9.76242	5.04557	0.0259615	glucose	ENSG00000253729	PRKDC	0.668455
-0.391056	5.28822	5.02852	0.0260787	glucose	ENSG00000127445	PIN1	0.668455
-0.651854	4.06027	5.02366	0.0261501	glucose	ENSG00000183617	MRPL54	0.668455
-0.347457	5.96487	5.01383	0.026295	glucose	ENSG00000143157	POGK	0.668455
0.155533	5.3485	5.03341	0.0260618	IL6	ENSG00000143341	HMCN1	0.668455
0.554717	2.39891	5.02181	0.0262463	IL6	ENSG00000105851	PIK3CG	0.668455
0.0925818	7.09595	5.01486	0.0262797	IL6	ENSG00000160685	ZBTB7B	0.668455
0.23764	5.90477	5.07301	0.0254348	insulin	ENSG00000196693	ZNF33B	0.668455
1.57633	2.68798	4.99647	0.0266093	glucose	ENSG00000244649	CTD-2377D24.6	0.671071
-1.41767	0.721165	4.97836	0.0268251	glucose	ENSG00000217416	ISCA1P1	0.671071
-0.529083	4.76554	4.97719	0.0268428	glucose	ENSG00000166012	TAF1D	0.671071
-0.608384	6.05297	4.94592	0.0274414	glucose	ENSG00000157087	ATP2B2	0.6716
0.460192	1.61839	4.96421	0.0270394	IL6	ENSG00000141540	TTYH2	0.6716
0.389634	2.97876	4.95098	0.0273111	IL6	ENSG00000133805	AMPD3	0.6716
0.14707	5.33316	4.93903	0.0274577	IL6	ENSG00000170500	LONRF2	0.6716
0.100109	6.36021	4.91352	0.027823	IL6	ENSG00000123104	ITPR2	0.676877
-0.235031	4.86685	4.95591	0.0280231	lactose	ENSG00000048471	SNX29	0.678098
0.344729	6.47295	4.87782	0.0283894	glucose	ENSG00000196865	NHLRC2	0.679693
0.137977	5.61165	4.89099	0.0282458	IL6	ENSG00000198355	PIM3	0.679693
0.131024	6.07583	4.87319	0.0285398	IL6	ENSG00000172216	CEBPB	0.679698
-0.253864	3.96295	4.80583	0.0295681	bmilk	ENSG00000139211	AMIGO2	0.687924
-0.425037	4.99811	4.80529	0.0295771	glucose	ENSG00000101639	CEP192	0.687924
-0.430673	5.71554	4.79223	0.0297965	glucose	ENSG00000106628	POLD2	0.687924
0.606537	3.53347	4.79794	0.0298438	IL6	ENSG00000154451	GBP5	0.687924
0.753896	3.85014	4.78436	0.0299295	glucose	ENSG00000121578	B4GALT4	0.687924
0.499612	4.67681	4.76075	0.0303323	glucose	ENSG00000106462	EZH2	0.687924
-0.586429	5.34877	4.75876	0.0304264	glucose	ENSG00000182463	TSHZ2	0.687924
-0.395482	5.7226	4.75462	0.0304377	glucose	ENSG00000130559	CAMSAP1	0.687924
-0.235096	5.3945	4.81464	0.0303406	lactose	ENSG00000233276	GPX1	0.687924
0.188313	8.32633	4.73769	0.0308585	bmilk	ENSG00000145703	IQGAP2	0.687924
-0.294699	6.23972	4.73397	0.030796	glucose	ENSG00000116731	PRDM2	0.687924
0.0804894	6.77423	4.73863	0.0307146	IL6	ENSG00000081026	MAGI3	0.687924
-1.27585	1.9528	4.71443	0.0311391	glucose	ENSG00000164758	MED30	0.687924
0.375918	10.695	4.71501	0.0311705	glucose	ENSG00000169764	UGP2	0.687924
-0.183002	4.68885	4.76459	0.0311589	lactose	ENSG00000130803	ZNF317	0.687924
-0.446878	2.94153	4.69928	0.0314079	bmilk	ENSG00000048540	LMO3	0.687924
1.00941	3.59005	4.6801	0.0317611	glucose	ENSG00000101670	LIPG	0.687924
-0.70748	7.71411	4.68472	0.0318155	glucose	ENSG00000128016	ZFP36	0.687924
0.575819	3.33795	4.7025	0.0314924	IL6	ENSG00000066294	CD84	0.687924
0.150015	6.31317	4.67109	0.0319258	parity	ENSG00000226564	FTH1P20	0.687924
0.482025	5.5084	4.64729	0.032349	glucose	ENSG00000117500	TMED5	0.691562
-1.05017	3.34298	4.64474	0.0324334	glucose	ENSG00000136193	SCRN1	0.691562
0.392025	7.13848	4.63656	0.0325803	glucose	ENSG00000101439	CST3	0.691562
-0.515596	4.85374	4.61668	0.0329168	glucose	ENSG00000120685	PROSER1	0.691562
-0.30164	5.64481	4.5343	0.034648	bmilk	ENSG00000206043	C18orf63	0.691562
-0.601481	3.98641	4.55591	0.0340758	glucose	ENSG00000186918	ZNF395	0.691562
-0.33463	7.66758	4.54429	0.0343021	glucose	ENSG00000132849	PATJ	0.691562
0.781385	4.13982	4.54222	0.0343547	glucose	ENSG00000102100	SLC35A2	0.691562
-0.22845	7.46733	4.53828	0.0344199	glucose	ENSG00000153113	CAST	0.691562
-0.457321	5.27784	4.53442	0.0344958	glucose	ENSG00000110002	VWA5A	0.691562
-0.605166	3.81469	4.52219	0.0347372	glucose	ENSG00000011114	BTBD7	0.691562
0.104103	6.35417	4.54596	0.0342807	IL6	ENSG00000184588	PDE4B	0.691562
0.401702	2.32226	4.52212	0.0347439	IL6	ENSG00000248323	LUCAT1	0.691562
0.175069	4.87139	4.51989	0.0348456	IL6	ENSG00000124762	CDKN1A	0.691562
-0.28477	5.98403	4.53742	0.0345006	insulin	ENSG00000135899	SP110	0.691562
-0.217273	7.40195	4.52823	0.034654	insulin	ENSG00000030582	GRN	0.691562
0.166082	7.71783	4.56466	0.0348439	lactose	ENSG00000196781	TLE1	0.691562
-0.18364	5.75597	4.57587	0.033772	parity	ENSG00000268104	SLC6A14	0.691562
-1.77873	4.13475	4.51045	0.0351233	glucose	ENSG00000038945	MSR1	0.691636
-0.410201	4.90916	4.49557	0.035269	glucose	ENSG00000214223	HNRNPA1P10	0.691636
0.0808912	8.43817	4.49049	0.0353712	IL6	ENSG00000147065	MSN	0.691636
-0.527759	4.79391	4.47682	0.0356487	glucose	ENSG00000121274	PAPD5	0.691636
-0.518245	8.79568	4.47784	0.0357762	glucose	ENSG00000135480	KRT7	0.691636
-0.311611	7.48821	4.46196	0.0359527	glucose	ENSG00000111676	ATN1	0.691636
-0.298885	6.45593	4.45616	0.0360721	glucose	ENSG00000108518	PFN1	0.691636
-0.345396	4.42944	4.45645	0.0360659	insulin	ENSG00000214941	ZSWIM7	0.691636
-0.27548	6.56023	4.44583	0.0362856	glucose	ENSG00000185630	PBX1	0.692795
-0.932197	3.47374	4.42597	0.0367094	glucose	ENSG00000237289	CKMT1B	0.693989
1.25643	2.99896	4.40699	0.0371497	glucose	ENSG00000185303	SFTPA2	0.693989
-0.343324	5.76649	4.39757	0.0373019	glucose	ENSG00000080845	DLGAP4	0.693989
-0.254016	8.68099	4.38964	0.0374716	glucose	ENSG00000132475	H3F3B	0.693989
-0.27177	7.26769	4.38026	0.0376736	glucose	ENSG00000189403	HMGB1	0.693989
-0.0964497	5.44003	4.43272	0.0365585	IL6	ENSG00000109458	GAB1	0.693989
0.161726	4.58041	4.37833	0.0377355	IL6	ENSG00000123146	ADGRE5	0.693989
-0.28187	4.9524	4.40703	0.0372447	parity	ENSG00000114251	WNT5A	0.693989
-0.366413	4.97828	4.35488	0.0382258	glucose	ENSG00000145743	FBXL17	0.693989
0.0950542	5.97679	4.35753	0.0381673	IL6	ENSG00000186493	C5orf38	0.693989
0.130555	7.63505	4.34063	0.0385396	bmilk	ENSG00000135525	MAP7	0.693989
-0.533868	4.58448	4.33347	0.0386982	glucose	ENSG00000119669	IRF2BPL	0.693989
-0.523038	8.22199	4.33854	0.0387381	glucose	ENSG00000136068	FLNB	0.693989
0.439619	4.95522	4.32906	0.0387963	glucose	ENSG00000160221	C21orf33	0.693989
0.211411	5.41268	4.33596	0.0386428	insulin	ENSG00000166337	TAF10	0.693989
-0.346018	6.02818	4.32158	0.0389632	glucose	ENSG00000179833	SERTAD2	0.693989
0.430517	2.41941	4.31938	0.0390727	IL6	ENSG00000065911	MTHFD2	0.693989
-0.311532	6.81253	4.29154	0.0396415	glucose	ENSG00000137393	RNF144B	0.693989
0.137129	4.87137	4.29671	0.0395236	IL6	ENSG00000163625	WDFY3	0.693989
-0.165979	5.25456	4.34158	0.03949	lactose	ENSG00000125952	MAX	0.693989
-0.627299	4.25469	4.27685	0.0399777	glucose	ENSG00000145331	TRMT10A	0.693989
-0.417358	5.45383	4.258	0.0404133	glucose	ENSG00000145632	PLK2	0.693989
0.0974972	5.43618	4.27495	0.040021	IL6	ENSG00000133657	ATP13A3	0.693989
0.101085	5.66327	4.2668	0.0402091	IL6	ENSG00000008083	JARID2	0.693989
0.113869	5.72733	4.255	0.0404924	IL6	ENSG00000147459	DOCK5	0.693989
0.426003	3.7524	4.25932	0.0405374	IL6	ENSG00000162511	LAPTM5	0.693989
-0.180184	10.3476	4.30877	0.0402865	lactose	ENSG00000131473	ACLY	0.693989
-0.331825	5.46484	4.24818	0.0406424	glucose	ENSG00000171475	WIPF2	0.693989
-1.07742	2.17719	4.23262	0.0410081	glucose	ENSG00000227124	ZNF717	0.694598
0.0814381	6.84044	4.23832	0.0408735	IL6	ENSG00000198053	SIRPA	0.694598
-1.36495	1.94145	4.22287	0.0412392	glucose	ENSG00000120289	MAGEB4	0.694598
0.0979807	6.18011	4.21256	0.0414844	IL6	ENSG00000091831	ESR1	0.694598
0.0807498	6.59695	4.20325	0.0417078	IL6	ENSG00000120063	GNA13	0.694598
0.110617	6.59359	4.20554	0.041741	IL6	ENSG00000075426	FOSL2	0.694598
0.275015	3.32669	4.20085	0.0418012	IL6	ENSG00000134070	IRAK2	0.694598
-0.27531	6.04311	4.19503	0.0419061	glucose	ENSG00000136450	SRSF1	0.694598
-0.583129	4.24739	4.16427	0.0426565	glucose	ENSG00000146083	RNF44	0.703081
-0.409792	4.60751	4.14168	0.0432164	glucose	ENSG00000147905	ZCCHC7	0.703081
-0.341238	5.77428	4.13687	0.0433368	glucose	ENSG00000176986	SEC24C	0.703081
0.636614	4.36147	4.13633	0.0433502	glucose	ENSG00000278910	BANCR	0.703081
0.2977	3.31439	4.15716	0.0428953	IL6	ENSG00000106003	LFNG	0.703081
-0.203884	3.63034	4.14032	0.0432501	IL6	ENSG00000120254	MTHFD1L	0.703081
-0.243696	5.62922	4.12675	0.0435906	insulin	ENSG00000173457	PPP1R14B	0.704456
0.106659	8.28135	4.08665	0.0447264	IL6	ENSG00000072310	SREBF1	0.713807
0.201218	5.76563	4.08684	0.0446086	insulin	ENSG00000116161	CACYBP	0.713807
0.540148	3.29431	4.0586	0.0455069	IL6	ENSG00000197629	MPEG1	0.713807
-0.15687	5.10545	4.00573	0.0467564	bmilk	ENSG00000198513	ATL1	0.713807
-0.33466	5.8963	4.04522	0.0456975	glucose	ENSG00000162889	MAPKAPK2	0.713807
-0.358516	5.21716	4.04231	0.0457745	glucose	ENSG00000090989	EXOC1	0.713807
0.310857	6.08117	4.02648	0.0461968	glucose	ENSG00000038274	MAT2B	0.713807
-0.533543	3.70893	4.02233	0.0463079	glucose	ENSG00000110200	ANAPC15	0.713807
-0.412284	4.96785	4.00481	0.0467812	glucose	ENSG00000167182	SP2	0.713807
-0.361873	5.90109	3.97932	0.0474788	glucose	ENSG00000106484	MEST	0.713807
-0.391466	7.89753	3.97691	0.0476472	glucose	ENSG00000139289	PHLDA1	0.713807
0.641998	5.7814	3.97599	0.0477247	glucose	ENSG00000221866	PLXNA4	0.713807
1.00101	3.77634	3.96673	0.0479035	glucose	ENSG00000112486	CCR6	0.713807
0.427054	7.33576	3.96101	0.0480947	glucose	ENSG00000162645	GBP2	0.713807
0.316787	2.84558	4.00315	0.0468359	IL6	ENSG00000167202	TBC1D2B	0.713807
0.39662	3.72999	4.00455	0.0469511	IL6	ENSG00000011600	TYROBP	0.713807
0.206726	5.44316	3.96749	0.047972	IL6	ENSG00000072786	STK10	0.713807
0.108612	5.57143	3.95231	0.0482302	IL6	ENSG00000197077	KIAA1671	0.713807
0.165968	6.33383	3.95684	0.0482693	IL6	ENSG00000164733	CTSB	0.713807
-0.260317	5.54568	4.00789	0.0466988	insulin	ENSG00000109320	NFKB1	0.713807
0.296022	4.76554	4.00576	0.0467554	insulin	ENSG00000166012	TAF1D	0.713807
0.334037	4.39664	4.00149	0.0468713	insulin	ENSG00000152582	SPEF2	0.713807
0.296544	4.09445	3.94481	0.0484411	insulin	ENSG00000115504	EHBP1	0.713807
-0.211563	5.83384	3.99118	0.048306	lactose	ENSG00000204103	MAFB	0.713807
-0.298038	5.11595	3.99433	0.0483685	lactose	ENSG00000214193	SH3D21	0.713807
-0.259182	7.46137	4.04219	0.0459444	parity	ENSG00000100906	NFKBIA	0.713807
0.204137	3.58421	3.93788	0.0486366	IL6	ENSG00000102034	ELF4	0.713807
-0.145489	5.42141	3.86242	0.0508236	bmilk	ENSG00000135686	KLHL36	0.713807
-0.298168	5.51962	3.9124	0.0493641	glucose	ENSG00000185104	FAF1	0.713807
-0.370763	5.21545	3.88895	0.0500431	glucose	ENSG00000122299	ZC3H7A	0.713807
0.299612	6.88938	3.88374	0.0501954	glucose	ENSG00000116209	TMEM59	0.713807
-0.36951	4.79775	3.85798	0.0509556	glucose	ENSG00000134748	PRPF38A	0.713807
-1.11706	1.8433	3.85408	0.0510718	glucose	ENSG00000161513	FDXR	0.713807
0.127189	6.07331	3.92095	0.0492512	IL6	ENSG00000059728	MXD1	0.713807
0.134972	5.81043	3.9202	0.0492706	IL6	ENSG00000142634	EFHD2	0.713807
0.139329	4.91998	3.90195	0.0496872	IL6	ENSG00000111679	PTPN6	0.713807
0.0875136	5.43795	3.89506	0.0498648	IL6	ENSG00000130382	MLLT1	0.713807
0.446316	2.89385	3.89149	0.0500967	IL6	ENSG00000089820	ARHGAP4	0.713807
0.137332	5.18938	3.873	0.0505657	IL6	ENSG00000103811	CTSH	0.713807
0.192737	5.90383	3.90702	0.0495188	insulin	ENSG00000116030	SUMO1	0.713807
-0.148079	7.25121	3.86672	0.0506962	insulin	ENSG00000075415	SLC25A3	0.713807
0.165011	11.558	3.86466	0.0507569	insulin	ENSG00000070756	PABPC1	0.713807
0.153577	6.08501	3.86376	0.0507838	insulin	ENSG00000157500	APPL1	0.713807
0.205296	6.58475	3.85278	0.0511102	insulin	ENSG00000134709	HOOK1	0.713807
-0.427765	5.68402	3.83351	0.0516997	glucose	ENSG00000140332	TLE3	0.717123
0.285605	4.64837	3.83495	0.0516454	insulin	ENSG00000197713	RPE	0.717123
-0.542806	4.10954	3.82908	0.051823	glucose	ENSG00000164654	MIOS	0.717123
-0.507454	4.69231	3.82015	0.0520942	glucose	ENSG00000215271	HOMEZ	0.718462
0.128487	7.74521	3.81246	0.0523486	bmilk	ENSG00000085063	CD59	0.718462
0.278636	5.64049	3.81196	0.0523961	insulin	ENSG00000196139	AKR1C3	0.718462
-0.749996	3.87796	3.80106	0.0526872	glucose	ENSG00000070190	DAPP1	0.718777
0.458021	2.90258	3.7911	0.0531339	IL6	ENSG00000173391	OLR1	0.718777
0.0767027	5.92632	3.76892	0.0536792	IL6	ENSG00000115183	TANC1	0.718777
-0.596217	3.83158	3.76355	0.0538486	glucose	ENSG00000169991	IFFO2	0.718777
0.36816	3.7355	3.7663	0.0539308	IL6	ENSG00000105329	TGFB1	0.718777
-0.258785	7.19417	3.75729	0.0540466	glucose	ENSG00000078114	NEBL	0.718777
-0.391822	2.78602	3.74613	0.0544014	bmilk	ENSG00000197496	SLC2A10	0.718777
-0.397923	4.62182	3.75013	0.0542739	glucose	ENSG00000136811	ODF2	0.718777
0.104762	6.44621	3.77522	0.0545517	lactose	ENSG00000131626	PPFIA1	0.718777
-0.673933	3.53645	3.72486	0.0550844	glucose	ENSG00000127191	TRAF2	0.718777
-0.252959	6.44779	3.72394	0.055114	glucose	ENSG00000168092	PAFAH1B2	0.718777
-1.00511	2.70097	3.70854	0.0556145	glucose	ENSG00000245648	RP11-277P12.20	0.718777
0.0882815	7.08144	3.71842	0.0553134	IL6	ENSG00000157514	TSC22D3	0.718777
-0.563444	2.98597	3.73142	0.0548724	insulin	ENSG00000214413	BBIP1	0.718777
-0.182133	6.10516	3.71796	0.0553075	insulin	ENSG00000106803	SEC61B	0.718777
-0.13027	6.35417	3.71503	0.0554163	parity	ENSG00000184588	PDE4B	0.718777
-0.482792	4.31417	3.68439	0.0564092	glucose	ENSG00000204590	GNL1	0.718777
0.348742	5.46008	3.67324	0.0567802	glucose	ENSG00000172890	NADSYN1	0.718777
-0.463877	5.53738	3.66833	0.0570082	glucose	ENSG00000125386	FAM193A	0.718777
0.359937	5.68428	3.66121	0.0571832	glucose	ENSG00000152061	RABGAP1L	0.718777
-0.521646	4.5738	3.65331	0.0574497	glucose	ENSG00000167693	NXN	0.718777
-0.326178	5.43795	3.65273	0.0574693	glucose	ENSG00000130382	MLLT1	0.718777
-0.30537	5.79261	3.65069	0.0575383	glucose	ENSG00000175931	UBE2O	0.718777
-0.222155	7.36156	3.63752	0.0579865	glucose	ENSG00000165527	ARF6	0.718777
-0.293618	8.42892	3.63634	0.0580267	glucose	ENSG00000197958	RPL12	0.718777
0.367667	5.11191	3.62553	0.0583973	glucose	ENSG00000074696	HACD3	0.718777
-0.358688	5.23257	3.62388	0.0584542	glucose	ENSG00000108433	GOSR2	0.718777
-0.252745	6.35749	3.61341	0.0588158	glucose	ENSG00000183431	SF3A3	0.718777
0.443197	3.29997	3.69137	0.0563429	IL6	ENSG00000115232	ITGA4	0.718777
0.115891	8.12923	3.66849	0.0570989	IL6	ENSG00000132002	DNAJB1	0.718777
0.409123	4.31232	3.66543	0.0572183	IL6	ENSG00000081237	PTPRC	0.718777
0.136592	5.07009	3.65519	0.0574579	IL6	ENSG00000079308	TNS1	0.718777
-0.17449	4.10487	3.61434	0.0587835	IL6	ENSG00000113594	LIFR	0.718777
0.206249	7.16335	3.69507	0.0561049	insulin	ENSG00000120694	HSPH1	0.718777
0.189052	6.57091	3.67098	0.0568555	insulin	ENSG00000225031	EIF4BP7	0.718777
0.147739	6.17964	3.70648	0.0567624	lactose	ENSG00000143365	RORC	0.718777
-0.149488	5.89704	3.65599	0.0584479	lactose	ENSG00000162889	MAPKAPK2	0.718777
-0.109785	6.45878	3.65114	0.0586125	lactose	ENSG00000103479	RBL2	0.718777
0.315348	5.18953	3.6378	0.0581526	parity	ENSG00000159200	RCAN1	0.718777
-0.289958	5.92632	3.60096	0.0592495	glucose	ENSG00000115183	TANC1	0.718777
0.126674	5.30311	3.60312	0.0592067	IL6	ENSG00000077150	NFKB2	0.718777
-0.248864	7.50283	3.60891	0.0591252	insulin	ENSG00000112773	FAM46A	0.718777
-0.142181	6.17651	3.63933	0.0590157	lactose	ENSG00000102554	KLF5	0.718777
-0.245641	3.70753	3.58584	0.0597802	bmilk	ENSG00000174989	FBXW8	0.721347
-0.147352	6.95267	3.61751	0.0597685	lactose	ENSG00000147454	SLC25A37	0.721347
-0.301215	5.62883	3.56739	0.060435	glucose	ENSG00000155508	CNOT8	0.725872
0.484523	6.31775	3.5695	0.0605073	glucose	ENSG00000075651	PLD1	0.725872
1.36705	2.15696	3.56234	0.0606364	glucose	ENSG00000272763	RP11-357H14.17	0.725872
0.231035	4.7243	3.55958	0.0608854	IL6	ENSG00000111331	OAS3	0.72693
-0.279626	9.01346	3.54929	0.0610848	glucose	ENSG00000157613	CREB3L1	0.727391
-0.314909	6.06349	3.53123	0.0617406	glucose	ENSG00000224578	HNRNPA1P48	0.733082
-0.410706	8.32633	3.53157	0.0618867	glucose	ENSG00000145703	IQGAP2	0.733082
0.079368	5.76713	3.51598	0.0623	IL6	ENSG00000121060	TRIM25	0.733396
-0.333216	6.10071	3.50451	0.0627251	glucose	ENSG00000197183	NOL4L	0.733396
0.170647	7.79996	3.50517	0.0627002	insulin	ENSG00000100325	ASCC2	0.733396
-0.429483	4.65185	3.49565	0.063055	glucose	ENSG00000236882	LINC01554	0.733396
0.44691	2.9358	3.49981	0.0630608	IL6	ENSG00000136689	IL1RN	0.733396
0.200817	9.33772	3.49562	0.0631415	insulin	ENSG00000176046	NUPR1	0.733396
-0.441716	3.30201	3.52386	0.0632823	lactose	ENSG00000198467	TPM2	0.733396
0.0983822	6.09905	3.4788	0.0637225	IL6	ENSG00000087266	SH3BP2	0.733396
-0.275116	6.33859	3.46576	0.0641827	glucose	ENSG00000138796	HADH	0.733396
0.120354	7.79351	3.44415	0.0650184	bmilk	ENSG00000145592	RPL37	0.733396
-0.403998	4.74127	3.45869	0.0644526	glucose	ENSG00000103404	USP31	0.733396
-0.511831	3.82361	3.43689	0.0652922	glucose	ENSG00000114933	INO80D	0.733396
0.712403	3.49496	3.42983	0.0655668	glucose	ENSG00000085871	MGST2	0.733396
-0.342933	6.19147	3.42315	0.0658273	glucose	ENSG00000125249	RAP2A	0.733396
-0.370145	5.96143	3.42351	0.06583	glucose	ENSG00000117394	SLC2A1	0.733396
-0.257669	6.11157	3.40677	0.0664716	glucose	ENSG00000109670	FBXW7	0.733396
-0.52428	6.08986	3.3924	0.067212	glucose	ENSG00000174718	KIAA1551	0.733396
-0.596792	3.52674	3.3762	0.0676925	glucose	ENSG00000123815	COQ8B	0.733396
-0.290205	6.00354	3.37542	0.0677241	glucose	ENSG00000156642	NPTN	0.733396
-0.435382	4.5653	3.3753	0.0677288	glucose	ENSG00000183077	AFMID	0.733396
0.1157	5.49248	3.46176	0.0643771	IL6	ENSG00000130589	HELZ2	0.733396
0.0973818	5.68402	3.4417	0.0651165	IL6	ENSG00000140332	TLE3	0.733396
0.435232	3.50912	3.43461	0.0655602	IL6	ENSG00000182578	CSF1R	0.733396
0.122683	5.32384	3.42248	0.0659125	IL6	ENSG00000100647	SUSD6	0.733396
0.120106	5.22225	3.4022	0.0666673	IL6	ENSG00000106477	CEP41	0.733396
0.130987	5.92105	3.40027	0.0668774	IL6	ENSG00000221869	CEBPD	0.733396
0.0940488	7.37445	3.39562	0.0670223	IL6	ENSG00000167522	ANKRD11	0.733396
0.328143	2.49438	3.38438	0.0673631	IL6	ENSG00000186088	GSAP	0.733396
0.226313	5.52785	3.3873	0.0674299	IL6	ENSG00000011422	PLAUR	0.733396
0.344858	5.85303	3.38723	0.0674331	IL6	ENSG00000169554	ZEB2	0.733396
0.307123	1.9646	3.37482	0.067748	IL6	ENSG00000171365	CLCN5	0.733396
-0.228444	5.9878	3.38533	0.0673565	insulin	ENSG00000225178	RPSAP58	0.733396
-0.255962	5.47825	3.37912	0.0676164	insulin	ENSG00000159335	PTMS	0.733396
-0.711109	3.79513	3.4314	0.0670244	lactose	ENSG00000108691	CCL2	0.733396
-0.131811	4.10375	3.44053	0.0651515	parity	ENSG00000234545	FAM133B	0.733396
0.126863	10.7064	3.43701	0.0653792	parity	ENSG00000232187	FTH1P7	0.733396
-0.88538	3.68294	3.35983	0.068398	glucose	ENSG00000083857	FAT1	0.736227
-0.506648	4.50339	3.35636	0.0684976	glucose	ENSG00000111344	RASAL1	0.736227
0.0752332	7.6652	3.348	0.0688399	IL6	ENSG00000100146	SOX10	0.737628
-0.184267	9.24507	3.36178	0.0683326	insulin	ENSG00000140545	MFGE8	0.736227
0.115787	6.53967	3.34524	0.0689539	parity	ENSG00000173511	VEGFB	0.737628
-0.398136	4.73493	3.33885	0.0693323	insulin	ENSG00000119922	IFIT2	0.737798
-0.0889336	6.67089	3.36561	0.0692511	lactose	ENSG00000103365	GGA2	0.737798
0.134927	4.88852	3.3317	0.0695268	IL6	ENSG00000079819	EPB41L2	0.737798
0.0957271	5.21815	3.32572	0.0697612	IL6	ENSG00000027697	IFNGR1	0.737798
0.1795	6.262	3.32959	0.0697851	IL6	ENSG00000120129	DUSP1	0.737798
-0.218542	6.92828	3.31689	0.0701305	glucose	ENSG00000126012	KDM5C	0.738558
0.469547	2.36735	3.31886	0.0701834	IL6	ENSG00000148841	ITPRIP	0.738558
-0.276701	4.06627	3.29786	0.0709324	insulin	ENSG00000243147	MRPL33	0.744282
0.374602	5.01948	3.29108	0.0712208	glucose	ENSG00000136379	ABHD17C	0.744282
0.332567	1.39141	3.29196	0.0711832	IL6	ENSG00000275882	IKBKGP1	0.744282
0.161882	7.46137	3.2899	0.0714567	IL6	ENSG00000100906	NFKBIA	0.745027
-0.262486	6.30877	3.25829	0.0726326	glucose	ENSG00000060749	QSER1	0.750867
0.0875088	5.47252	3.25759	0.0726626	IL6	ENSG00000197555	SIPA1L1	0.750867
0.0675532	6.34816	3.25718	0.0726806	IL6	ENSG00000185236	RAB11B	0.750867
-0.114786	5.91588	3.25972	0.0725705	parity	ENSG00000173918	C1QTNF1	0.750867
0.403973	3.10817	3.25297	0.0730102	IL6	ENSG00000127951	FGL2	0.752554
-0.18912	7.54825	3.23838	0.0735043	glucose	ENSG00000101558	VAPA	0.754583
-0.565209	4.03538	3.23626	0.0735979	glucose	ENSG00000277075	HIST1H2AE	0.754583
-0.524744	4.99063	3.23526	0.0737073	glucose	ENSG00000111348	ARHGDIB	0.754583
0.0747373	5.82307	3.22741	0.0739895	IL6	ENSG00000116044	NFE2L2	0.755762
0.852813	5.29167	3.22122	0.0744517	glucose	ENSG00000167419	LPO	0.75645
-0.889806	2.109	3.21369	0.0746014	glucose	ENSG00000115998	C2orf42	0.75645
-0.259028	4.55323	3.21358	0.0746062	insulin	ENSG00000143977	SNRPG	0.75645
0.388287	4.58428	3.19707	0.0754355	insulin	ENSG00000168961	LGALS9	0.75645
-0.122743	6.79936	3.18706	0.0758118	bmilk	ENSG00000139915	MDGA2	0.75645
-0.369858	3.8737	3.17943	0.076153	glucose	ENSG00000230330	HMGN2P3	0.75645
0.076881	8.44209	3.17768	0.0762552	IL6	ENSG00000162522	KIAA1522	0.75645
-0.311048	5.61563	3.16743	0.0767052	glucose	ENSG00000103035	PSMD7	0.75645
0.0669267	8.50859	3.16296	0.0769112	IL6	ENSG00000141905	NFIC	0.75645
0.370733	3.58552	3.16555	0.0769712	IL6	ENSG00000093072	CECR1	0.75645
-0.137146	6.03609	3.1491	0.0775561	bmilk	ENSG00000186480	INSIG1	0.75645
-0.421794	4.90063	3.15255	0.0773953	glucose	ENSG00000204371	EHMT2	0.75645
0.103947	5.95225	3.15554	0.0773326	IL6	ENSG00000189067	LITAF	0.75645
0.401815	4.10426	3.15131	0.077641	IL6	ENSG00000134516	DOCK2	0.75645
0.129795	4.68267	3.14432	0.0777919	IL6	ENSG00000133639	BTG1	0.75645
0.175971	4.03074	3.14119	0.0779377	IL6	ENSG00000248905	FMN1	0.75645
0.402968	4.66403	3.14494	0.0779392	IL6	ENSG00000120708	TGFBI	0.75645
0.110673	5.85818	3.14766	0.0776235	parity	ENSG00000178980	SEPW1	0.75645
0.599358	4.12417	3.13638	0.0781526	glucose	ENSG00000100342	APOL1	0.75645
-0.519067	4.00832	3.11819	0.0790149	glucose	ENSG00000116337	AMPD2	0.75645
-0.924419	2.73492	3.10589	0.0796033	glucose	ENSG00000172817	CYP7B1	0.75645
-0.27702	5.93196	3.10551	0.0796216	glucose	ENSG00000108883	EFTUD2	0.75645
-0.184405	7.73797	3.10009	0.0798829	glucose	ENSG00000159346	ADIPOR1	0.75645
-0.598026	2.86536	3.09617	0.0800722	glucose	ENSG00000127589	TUBBP1	0.75645
-0.408659	4.84003	3.08885	0.0804269	glucose	ENSG00000107902	LHPP	0.75645
-0.334204	4.99064	3.08862	0.0804382	glucose	ENSG00000012061	ERCC1	0.75645
0.29015	6.00455	3.08166	0.0807769	glucose	ENSG00000146540	C7orf50	0.75645
-0.55535	3.3043	3.07641	0.0810337	glucose	ENSG00000196268	ZNF493	0.75645
0.402286	3.4314	3.12638	0.0788077	IL6	ENSG00000143226	FCGR2A	0.75645
0.0814082	6.20478	3.09591	0.0800841	IL6	ENSG00000116786	PLEKHM2	0.75645
0.0932145	5.10004	3.09451	0.0801522	IL6	ENSG00000198814	GK	0.75645
0.0680443	7.02353	3.09312	0.0802192	IL6	ENSG00000107263	RAPGEF1	0.75645
0.33939	4.09715	3.09093	0.0805135	IL6	ENSG00000000938	FGR	0.75645
0.115452	4.99267	3.08412	0.0806659	IL6	ENSG00000149177	PTPRJ	0.75645
0.23679	4.83435	3.10203	0.0797887	insulin	ENSG00000177570	SAMD12	0.75645
-0.212169	5.05808	3.08891	0.0804237	insulin	ENSG00000143499	SMYD2	0.75645
-0.196831	8.26456	3.08208	0.080858	insulin	ENSG00000105373	GLTSCR2	0.75645
0.169113	5.78163	3.07648	0.0810304	insulin	ENSG00000138660	AP1AR	0.75645
0.153636	4.00519	3.07151	0.0812741	IL6	ENSG00000153310	FAM49B	0.75645
-0.403632	6.08399	3.07107	0.0813982	glucose	ENSG00000120549	KIAA1217	0.75645
0.123187	6.2022	3.00627	0.0845508	bmilk	ENSG00000143365	RORC	0.75645
-1.17979	2.36085	3.05496	0.0820924	glucose	ENSG00000148344	PTGES	0.75645
-0.219941	6.55979	3.0478	0.0824491	glucose	ENSG00000162521	RBBP4	0.75645
-0.321283	5.22134	3.035	0.0830904	glucose	ENSG00000071564	TCF3	0.75645
-0.202106	7.34699	3.02107	0.0837949	glucose	ENSG00000160075	SSU72	0.75645
-1.26269	1.61224	3.01594	0.0840575	glucose	ENSG00000122574	WIPF3	0.75645
-0.329558	5.14228	3.00938	0.0843917	glucose	ENSG00000105287	PRKD2	0.75645
-0.275259	7.26875	3.00881	0.0844209	glucose	ENSG00000113369	ARRDC3	0.75645
-0.443541	4.22354	3.00698	0.0845144	glucose	ENSG00000084072	PPIE	0.75645
0.389028	6.41158	3.00283	0.0848547	glucose	ENSG00000148358	GPR107	0.75645
-0.257581	8.33198	2.99734	0.0850105	glucose	ENSG00000070614	NDST1	0.75645
-0.41742	4.44399	2.9967	0.0850434	glucose	ENSG00000147124	ZNF41	0.75645
-1.10792	1.93156	2.99204	0.0852846	glucose	ENSG00000166265	CYYR1	0.75645
0.324071	5.42485	2.99071	0.0853531	glucose	ENSG00000196998	WDR45	0.75645
-0.274206	2.72377	3.01776	0.0839631	IL6	ENSG00000134326	CMPK2	0.75645
0.44068	5.27498	3.01827	0.084128	IL6	ENSG00000038427	VCAN	0.75645
0.397621	2.56723	3.01603	0.0841345	IL6	ENSG00000135678	CPM	0.75645
0.156849	4.1807	2.99671	0.0850425	IL6	ENSG00000119397	CNTRL	0.75645
0.37969	2.21199	2.99567	0.0851387	IL6	ENSG00000204472	AIF1	0.75645
0.249623	3.11731	2.99179	0.0853169	IL6	ENSG00000099308	MAST3	0.75645
0.130405	7.51598	3.02975	0.0833552	insulin	ENSG00000147677	EIF3H	0.75645
-0.404985	5.06331	3.02238	0.0839142	insulin	ENSG00000196876	SCN8A	0.75645
0.20734	5.66196	3.01337	0.0841871	insulin	ENSG00000163597	SNHG16	0.75645
0.416311	3.12594	3.00247	0.0847456	insulin	ENSG00000176476	SGF29	0.75645
-0.200178	4.59372	3.02336	0.0848483	lactose	ENSG00000106346	USP42	0.75645
0.0954334	5.80573	3.01053	0.0843329	parity	ENSG00000073803	MAP3K13	0.75645
0.126963	5.46923	3.00589	0.0845705	parity	ENSG00000227376	FTH1P16	0.75645
-0.222366	6.40481	2.98703	0.0855446	glucose	ENSG00000139726	DENR	0.75645
-0.300636	6.64139	2.9862	0.0855917	glucose	ENSG00000105738	SIPA1L3	0.75645
0.220282	3.6378	2.97748	0.0861658	IL6	ENSG00000031081	ARHGAP31	0.76004
0.158182	6.44906	2.99448	0.0864239	lactose	ENSG00000152518	ZFP36L2	0.760833
-0.0873863	6.88602	2.95927	0.0870006	bmilk	ENSG00000170145	SIK2	0.762707
-0.110925	6.25721	2.96171	0.0870256	IL6	ENSG00000173848	NET1	0.762707
-0.135839	7.24093	2.97726	0.087241	lactose	ENSG00000204592	HLA-E	0.762707
-0.267952	5.53566	2.95127	0.087425	glucose	ENSG00000142002	DPP9	0.762707
0.840814	3.23975	2.95027	0.0874795	glucose	ENSG00000047936	ROS1	0.762707
-0.153709	6.26468	2.94489	0.0877649	insulin	ENSG00000110422	HIPK3	0.763076
-0.121037	6.30143	2.9626	0.0879989	lactose	ENSG00000180104	EXOC3	0.763076
-0.295761	5.87573	2.93131	0.0884944	glucose	ENSG00000197724	PHF2	0.763076
-0.312846	4.82183	2.93071	0.0885264	glucose	ENSG00000109270	LAMTOR3	0.763076
-0.568454	3.84017	2.93058	0.0885337	glucose	ENSG00000177352	CCDC71	0.763076
0.0711215	5.6689	2.93677	0.0882	IL6	ENSG00000168214	RBPJ	0.763076
0.0764992	7.3379	2.91626	0.0893101	bmilk	ENSG00000150760	DOCK1	0.767981
0.0687503	5.8881	2.91383	0.0894422	IL6	ENSG00000089351	GRAMD1A	0.767981
-0.683279	4.13601	2.90615	0.0899478	glucose	ENSG00000104856	RELB	0.768339
-0.46686	4.41708	2.9033	0.090019	glucose	ENSG00000018610	CXorf56	0.768339
0.172344	7.50035	2.90736	0.0898279	insulin	ENSG00000131504	DIAPH1	0.768339
-0.11171	6.23271	2.91906	0.0903358	lactose	ENSG00000197442	MAP3K5	0.768339
0.151472	5.89609	2.89402	0.0905299	insulin	ENSG00000091140	DLD	0.768339
0.204602	5.46923	2.88999	0.0907532	insulin	ENSG00000227376	FTH1P16	0.768339
0.562457	7.8808	2.89303	0.0907773	insulin	ENSG00000196136	SERPINA3	0.768339
-0.303324	6.56354	2.8739	0.0916761	glucose	ENSG00000139239	RPL14P1	0.768339
-0.0577606	7.6521	2.87922	0.0913521	IL6	ENSG00000134243	SORT1	0.768339
0.102902	4.89993	2.8715	0.0917846	IL6	ENSG00000163719	MTMR14	0.768339
0.143232	8.89731	2.87143	0.0919813	IL6	ENSG00000177606	JUN	0.768339
0.233698	6.48841	2.88427	0.0912087	insulin	ENSG00000092621	PHGDH	0.768339
0.131021	6.64597	2.87686	0.0914846	insulin	ENSG00000114416	FXR1	0.768339
-0.168479	7.13848	2.87027	0.0918994	insulin	ENSG00000101439	CST3	0.768339
0.328602	2.97165	2.86428	0.0922944	IL6	ENSG00000123130	ACOT9	0.768339
-0.216594	6.78514	2.83859	0.0936525	glucose	ENSG00000173120	KDM2A	0.768339
-0.245923	6.35874	2.83332	0.0939551	glucose	ENSG00000179912	R3HDM2	0.768339
-0.272551	6.87296	2.82603	0.0943761	glucose	ENSG00000165795	NDRG2	0.768339
-0.225368	6.68037	2.82603	0.0943764	glucose	ENSG00000162599	NFIA	0.768339
-0.725141	1.30466	2.82071	0.0946842	glucose	ENSG00000244363	RPL7P23	0.768339
-0.244859	7.82957	2.81978	0.0947387	glucose	ENSG00000114942	EEF1B2	0.768339
-0.0779973	5.1426	2.84813	0.0931062	IL6	ENSG00000103978	TMEM87A	0.768339
0.21287	2.92944	2.8469	0.0931765	IL6	ENSG00000197860	SGTB	0.768339
0.261653	3.19893	2.83666	0.0938235	IL6	ENSG00000182580	EPHB3	0.768339
-0.17796	4.68902	2.83521	0.0940199	IL6	ENSG00000082397	EPB41L3	0.768339
0.104312	6.12906	2.83406	0.0940434	IL6	ENSG00000166501	PRKCB	0.768339
0.257685	4.90856	2.82391	0.0946922	IL6	ENSG00000187193	MT1X	0.768339
0.128429	8.85545	2.82139	0.0948368	IL6	ENSG00000112096	SOD2	0.768339
0.0946767	7.82142	2.83928	0.0936126	insulin	ENSG00000133226	SRRM1	0.768339
-0.320371	4.39079	2.82691	0.0943247	insulin	ENSG00000134333	LDHA	0.768339
0.260269	4.11382	2.84436	0.0945898	lactose	ENSG00000006704	GTF2IRD1	0.768339
-0.206845	2.66301	2.81521	0.0950039	IL6	ENSG00000120699	EXOSC8	0.768339
-0.413605	5.09586	2.80956	0.0953421	glucose	ENSG00000184983	NDUFA6	0.768339
-0.433015	4.81746	2.79402	0.0962533	glucose	ENSG00000166483	WEE1	0.768339
-1.23626	1.74946	2.78993	0.0964905	glucose	ENSG00000171617	ENC1	0.768339
-0.294291	5.65995	2.78516	0.0967736	glucose	ENSG00000114978	MOB1A	0.768339
-0.182838	7.34631	2.78374	0.0968584	glucose	ENSG00000087274	ADD1	0.768339
-0.195234	8.73492	2.7829	0.0969085	glucose	ENSG00000161960	EIF4A1	0.768339
0.291665	7.02787	2.78224	0.096955	glucose	ENSG00000118777	ABCG2	0.768339
0.120899	5.96003	2.80435	0.0958156	IL6	ENSG00000198959	TGM2	0.768339
0.435845	3.05171	2.78897	0.0967184	IL6	ENSG00000100055	CYTH4	0.768339
0.327699	2.23963	2.78607	0.0967192	IL6	ENSG00000132530	XAF1	0.768339
0.142356	6.82763	2.7925	0.0963379	insulin	ENSG00000142168	SOD1	0.768339
0.0638094	7.40617	2.7851	0.0967776	parity	ENSG00000143543	JTB	0.768339
-0.52461	3.55385	2.77047	0.0976516	glucose	ENSG00000203761	MSTO2P	0.772506
-0.247023	5.71407	2.76364	0.0980629	glucose	ENSG00000165637	VDAC2	0.77307
-0.435328	4.9026	2.76257	0.0981536	glucose	ENSG00000104635	SLC39A14	0.77307
-0.387257	5.36919	2.76	0.098303	glucose	ENSG00000115963	RND3	0.77307
-0.154307	7.38626	2.75787	0.0984119	insulin	ENSG00000182774	RPS17	0.77307
-0.106884	6.72294	2.75233	0.0987479	insulin	ENSG00000113575	PPP2CA	0.77307
0.112207	7.02933	2.75458	0.0986716	parity	ENSG00000233476	EEF1A1P6	0.77307
-0.176764	4.59857	2.7445	0.0992546	parity	ENSG00000108984	MAP2K6	0.774498
-0.528361	3.62234	2.73974	0.0995169	glucose	ENSG00000108854	SMURF2	0.774498
-0.273242	8.44209	2.7369	0.0997156	glucose	ENSG00000162522	KIAA1522	0.774498
0.122226	8.18749	2.73141	0.100029	insulin	ENSG00000148730	EIF4EBP2	0.774498
0.185994	7.33951	2.75426	0.100156	lactose	ENSG00000118898	PPL	0.774498
0.257565	3.00349	2.72057	0.100758	IL6	ENSG00000127507	ADGRE2	0.774498
-0.140218	7.36373	2.71936	0.100775	insulin	ENSG00000185950	IRS2	0.774498
-0.337357	4.91573	2.71295	0.101175	glucose	ENSG00000136718	IMP4	0.774498
-0.361314	7.46481	2.7086	0.101605	glucose	ENSG00000143320	CRABP2	0.774498
0.52668	5.46293	2.70289	0.101975	glucose	ENSG00000158270	COLEC12	0.774498
-0.557268	3.69163	2.69821	0.1021	glucose	ENSG00000134758	RNF138	0.774498
0.332121	2.45899	2.70074	0.101987	IL6	ENSG00000248971	KRT8P46	0.774498
0.258886	5.59386	2.70305	0.10199	IL6	ENSG00000130203	APOE	0.774498
0.341444	2.09617	2.69964	0.10201	IL6	ENSG00000182287	AP1S2	0.774498
0.131947	6.23972	2.71662	0.100946	insulin	ENSG00000116731	PRDM2	0.774498
0.0883018	10.9407	2.70669	0.101567	insulin	ENSG00000109971	HSPA8	0.774498
0.0600602	7.24944	2.69179	0.102506	IL6	ENSG00000119280	C1orf198	0.774498
-0.0946824	7.55905	2.71216	0.102416	lactose	ENSG00000108349	CASC3	0.774498
-0.213153	7.35982	2.68109	0.103187	glucose	ENSG00000134046	MBD2	0.774498
-0.230352	6.35065	2.6762	0.103499	glucose	ENSG00000115866	DARS	0.774498
0.473845	4.40639	2.68622	0.103055	IL6	ENSG00000177575	CD163	0.774498
0.0498244	7.58176	2.67705	0.103445	IL6	ENSG00000168137	SETD5	0.774498
0.364773	3.4469	2.67718	0.103622	IL6	ENSG00000183486	MX2	0.774498
0.174859	6.25921	2.68762	0.102771	insulin	ENSG00000099800	TIMM13	0.774498
-0.260685	5.40906	2.68296	0.10316	insulin	ENSG00000175793	SFN	0.774498
0.100309	6.87311	2.66921	0.103948	bmilk	ENSG00000182899	RPL35A	0.774498
-0.232486	6.74734	2.66317	0.104338	glucose	ENSG00000108774	RAB5C	0.774498
-0.212296	5.95542	2.66145	0.104449	glucose	ENSG00000180957	PITPNB	0.774498
0.261249	7.55731	2.66107	0.104473	glucose	ENSG00000135924	DNAJB2	0.774498
0.148136	4.29515	2.66295	0.104375	IL6	ENSG00000153815	CMIP	0.774498
0.181523	6.31317	2.66427	0.104284	insulin	ENSG00000226564	FTH1P20	0.774498
-0.264263	5.82307	2.65315	0.104988	glucose	ENSG00000116044	NFE2L2	0.774498
-0.485206	4.39778	2.65011	0.105185	glucose	ENSG00000141510	TP53	0.774498
-0.216476	6.99646	2.64912	0.10525	glucose	ENSG00000172380	GNG12	0.774498
0.404926	2.8528	2.65662	0.104922	IL6	ENSG00000135094	SDS	0.774498
-0.175162	5.61563	2.65623	0.104787	insulin	ENSG00000103035	PSMD7	0.774498
-0.0912873	6.39313	2.64892	0.105263	parity	ENSG00000205302	SNX2	0.774498
-0.332393	5.82099	2.64525	0.105521	glucose	ENSG00000204713	TRIM27	0.77481
-0.313066	6.09145	2.64331	0.105648	glucose	ENSG00000171206	TRIM8	0.77481
-0.397221	4.20049	2.63962	0.105872	glucose	ENSG00000136877	FPGS	0.775193
-0.220722	8.76551	2.63638	0.106085	glucose	ENSG00000188846	RPL14	0.775498
-0.302701	5.90478	2.62725	0.106688	glucose	ENSG00000169221	TBC1D10B	0.777817
0.235439	8.72661	2.6292	0.106746	insulin	ENSG00000151365	THRSP	0.777817
0.447812	4.40802	2.61301	0.107635	glucose	ENSG00000117697	NSL1	0.783015
-0.280404	5.73619	2.60601	0.108104	glucose	ENSG00000142784	WDTC1	0.783015
0.0457942	7.53584	2.60273	0.108324	IL6	ENSG00000049618	ARID1B	0.783015
0.168344	5.42443	2.60364	0.108263	insulin	ENSG00000083544	TDRD3	0.783015
-0.108046	5.40997	2.62266	0.108188	lactose	ENSG00000137817	PARP6	0.783015
0.534567	3.85923	2.59394	0.108919	glucose	ENSG00000135363	LMO2	0.785795
-0.781909	2.34701	2.59095	0.109122	glucose	ENSG00000120162	MOB3B	0.785795
-0.235268	6.45752	2.58936	0.10923	glucose	ENSG00000205937	RNPS1	0.785795
-0.253614	6.01881	2.58283	0.109675	glucose	ENSG00000138430	OLA1	0.787375
-0.240659	5.97671	2.57388	0.110287	glucose	ENSG00000164609	SLU7	0.787375
0.353316	1.87961	2.57856	0.109981	IL6	ENSG00000139970	RTN1	0.787375
0.0560626	8.75808	2.57828	0.109985	IL6	ENSG00000105835	NAMPT	0.787375
-0.165622	5.66083	2.59182	0.110351	lactose	ENSG00000120594	PLXDC2	0.787375
-0.15741	5.1791	2.587	0.110587	lactose	ENSG00000112983	BRD8	0.787375
-0.265193	6.26204	2.56773	0.110711	glucose	ENSG00000159176	CSRP1	0.787375
-0.547969	3.82098	2.5544	0.111635	glucose	ENSG00000143748	NVL	0.787375
-0.283529	5.68961	2.55099	0.111872	glucose	ENSG00000184384	MAML2	0.787375
-0.258488	3.21935	2.55491	0.111737	IL6	ENSG00000206503	HLA-A	0.787375
-0.137401	7.85817	2.55447	0.11163	insulin	ENSG00000171302	CANT1	0.787375
-0.115416	5.60449	2.57466	0.111431	lactose	ENSG00000164808	SPIDR	0.787375
-0.199171	7.11495	2.54841	0.112052	glucose	ENSG00000108604	SMARCD2	0.787375
-0.286061	5.17694	2.53668	0.112876	glucose	ENSG00000057757	PITHD1	0.787375
-0.23039	6.14814	2.5308	0.113291	glucose	ENSG00000152700	SAR1B	0.787375
-0.290632	4.71769	2.51915	0.114119	glucose	ENSG00000176248	ANAPC2	0.787375
-0.260026	5.38547	2.51902	0.114129	glucose	ENSG00000055070	SZRD1	0.787375
-0.365703	4.78144	2.51504	0.114413	glucose	ENSG00000169252	ADRB2	0.787375
-0.222773	6.38656	2.51419	0.114474	glucose	ENSG00000196821	C6orf106	0.787375
-0.487113	3.97778	2.50659	0.115019	glucose	ENSG00000157045	NTAN1	0.787375
-0.572341	4.83131	2.50593	0.115204	glucose	ENSG00000073849	ST6GAL1	0.787375
0.171331	5.52985	2.53553	0.113152	IL6	ENSG00000118503	TNFAIP3	0.787375
0.160802	3.60182	2.52657	0.113591	IL6	ENSG00000205268	PDE7A	0.787375
0.0633507	6.99494	2.52472	0.113723	IL6	ENSG00000135631	RAB11FIP5	0.787375
0.341518	2.4112	2.52394	0.113855	IL6	ENSG00000071246	VASH1	0.787375
0.184054	4.74389	2.51553	0.114564	IL6	ENSG00000117228	GBP1	0.787375
0.0686446	5.72961	2.50667	0.115014	IL6	ENSG00000088387	DOCK9	0.787375
0.0602051	6.26777	2.50553	0.115096	IL6	ENSG00000172830	SSH3	0.787375
0.5865	1.74978	2.53706	0.112849	insulin	ENSG00000122483	CCDC18	0.787375
-0.110757	7.53632	2.52257	0.113876	insulin	ENSG00000138821	SLC39A8	0.787375
-0.467249	3.03561	2.50589	0.11507	insulin	ENSG00000166823	MESP1	0.787375
-0.117514	5.85193	2.54104	0.112576	parity	ENSG00000158615	PPP1R15B	0.787375
0.385392	3.11706	2.49951	0.115706	IL6	ENSG00000110324	IL10RA	0.787375
0.0897308	5.00859	2.49393	0.115935	IL6	ENSG00000162407	PLPP3	0.787375
0.23571	4.17193	2.49345	0.116151	IL6	ENSG00000131389	SLC6A6	0.787375
0.375917	2.72441	2.49351	0.116209	IL6	ENSG00000147251	DOCK11	0.787375
0.144873	6.52899	2.49186	0.116085	insulin	ENSG00000011198	ABHD5	0.787375
-0.0823273	5.47282	2.48722	0.116423	IL6	ENSG00000127955	GNAI1	0.787375
0.0489792	9.52193	2.4806	0.116907	IL6	ENSG00000125398	SOX9	0.787375
0.121381	4.99063	2.481	0.116948	IL6	ENSG00000111348	ARHGDIB	0.787375
0.271189	2.29247	2.47916	0.117013	IL6	ENSG00000058091	CDK14	0.787375
-0.255192	3.84275	2.47987	0.11696	insulin	ENSG00000136783	NIPSNAP3A	0.787375
-0.469551	4.41021	2.46865	0.117787	glucose	ENSG00000197265	GTF2E2	0.787375
-0.413066	5.54115	2.46778	0.11796	glucose	ENSG00000127124	HIVEP3	0.787375
-0.202592	6.82013	2.4661	0.117976	glucose	ENSG00000139083	ETV6	0.787375
0.174146	2.94895	2.47346	0.117432	IL6	ENSG00000148154	UGCG	0.787375
-0.184991	6.83829	2.47348	0.117539	insulin	ENSG00000185963	BICD2	0.787375
-0.247758	4.13931	2.47137	0.117586	insulin	ENSG00000120306	CYSTM1	0.787375
0.156522	6.42143	2.46844	0.117802	insulin	ENSG00000154760	SLFN13	0.787375
0.132019	7.47395	2.45917	0.11849	insulin	ENSG00000104408	EIF3E	0.789642
-0.0899479	6.29671	2.45109	0.119093	bmilk	ENSG00000115109	EPB41L5	0.79017
0.253889	3.05254	2.45518	0.118857	IL6	ENSG00000166949	SMAD3	0.78976
-0.168673	5.04212	2.45546	0.118766	insulin	ENSG00000183520	UTP11	0.78976
-0.117408	4.50234	2.44098	0.119852	IL6	ENSG00000165185	KIAA1958	0.79404
-0.247888	5.89846	2.43814	0.120066	glucose	ENSG00000133275	CSNK1G2	0.794299
-0.343287	5.71158	2.43408	0.120391	glucose	ENSG00000178662	CSRNP3	0.795282
-0.224728	6.92856	2.42873	0.120779	glucose	ENSG00000166750	SLFN5	0.795592
0.194884	9.18688	2.42638	0.120958	glucose	ENSG00000101911	PRPS2	0.795592
-0.656302	3.5672	2.42449	0.121117	glucose	ENSG00000085185	BCORL1	0.795592
-0.220542	6.31775	2.42569	0.121173	insulin	ENSG00000075651	PLD1	0.795592
0.122015	7.32844	2.42167	0.121317	insulin	ENSG00000097033	SH3GLB1	0.795592
0.370651	3.25843	2.42036	0.121505	bmilk	ENSG00000105976	MET	0.795675
-0.311767	5.17122	2.41252	0.122018	glucose	ENSG00000168256	NKIRAS2	0.797583
-0.284588	5.4969	2.40742	0.12241	glucose	ENSG00000137106	GRHPR	0.797583
0.074719	5.1417	2.40536	0.122569	IL6	ENSG00000136874	STX17	0.797583
0.0881118	4.91916	2.40478	0.122615	IL6	ENSG00000100731	PCNX1	0.797583
-0.114664	8.43365	2.40396	0.122678	insulin	ENSG00000143549	TPM3	0.797583
-0.309772	6.09905	2.39433	0.123465	glucose	ENSG00000087266	SH3BP2	0.799455
-0.330788	4.65749	2.39342	0.123496	glucose	ENSG00000198742	SMURF1	0.799455
0.353054	2.40953	2.39916	0.123127	IL6	ENSG00000074370	ATP2A3	0.799356
0.235618	4.76219	2.39348	0.123686	IL6	ENSG00000132205	EMILIN2	0.799544
-0.110483	5.37746	2.38562	0.124106	parity	ENSG00000137876	RSL24D1	0.80111
0.173245	7.0891	2.38449	0.12439	IL6	ENSG00000170345	FOS	0.8018
-0.266488	5.82117	2.36438	0.125783	glucose	ENSG00000143367	TUFT1	0.808919
0.109508	4.78001	2.36363	0.125852	IL6	ENSG00000172936	MYD88	0.808919
0.612881	4.74547	2.35682	0.126545	glucose	ENSG00000184371	CSF1	0.811448
-0.172223	5.07965	2.35155	0.126807	insulin	ENSG00000112110	MRPL18	0.811448
0.155698	5.85818	2.35044	0.126896	insulin	ENSG00000178980	SEPW1	0.811448
0.133344	4.66298	2.34297	0.127591	IL6	ENSG00000128512	DOCK4	0.811448
0.364793	3.20964	2.33348	0.128366	bmilk	ENSG00000006327	TNFRSF12A	0.811448
-0.220176	6.37022	2.32991	0.128557	glucose	ENSG00000134684	YARS	0.811448
-0.314629	5.40615	2.32909	0.128625	glucose	ENSG00000181444	ZNF467	0.811448
-0.402902	4.0264	2.32306	0.129117	glucose	ENSG00000182512	GLRX5	0.811448
0.275769	2.33928	2.33449	0.128203	IL6	ENSG00000089041	P2RX7	0.811448
0.224388	2.97121	2.324	0.129044	IL6	ENSG00000205269	TMEM170B	0.811448
0.154733	5.17198	2.32445	0.129195	IL6	ENSG00000144802	NFKBIZ	0.811448
0.315091	1.81583	2.32149	0.129246	IL6	ENSG00000263069	CTD-2047H16.4	0.811448
0.141883	6.99244	2.32677	0.128813	insulin	ENSG00000166145	SPINT1	0.811448
0.0507089	10.9407	2.33675	0.128001	parity	ENSG00000109971	HSPA8	0.811448
0.365704	4.79855	2.31782	0.129547	glucose	ENSG00000150907	FOXO1	0.811448
-0.224045	5.73766	2.31417	0.129848	glucose	ENSG00000124570	SERPINB6	0.811448
0.180436	6.803	2.30793	0.130363	glucose	ENSG00000028528	SNX1	0.811448
-0.213813	7.0042	2.30637	0.130492	glucose	ENSG00000167491	GATAD2A	0.811448
0.257146	5.36985	2.3036	0.130722	glucose	ENSG00000150768	DLAT	0.811448
0.542236	4.2455	2.29885	0.13117	glucose	ENSG00000142089	IFITM3	0.811448
0.135894	7.742	2.31582	0.129907	IL6	ENSG00000130066	SAT1	0.811448
0.0919048	5.03205	2.30243	0.130819	IL6	ENSG00000169499	PLEKHA2	0.811448
0.259689	3.17358	2.30325	0.130878	IL6	ENSG00000153234	NR4A2	0.811448
0.308529	3.38788	2.30055	0.131128	IL6	ENSG00000128815	WDFY4	0.811448
0.743613	1.74946	2.3143	0.129836	insulin	ENSG00000171617	ENC1	0.811448
0.151918	5.34673	2.30739	0.130408	insulin	ENSG00000104164	BLOC1S6	0.811448
-0.115286	5.31021	2.32585	0.130087	lactose	ENSG00000165699	TSC1	0.811448
0.306511	2.04403	2.29457	0.131474	IL6	ENSG00000006534	ALDH3B1	0.811448
-0.278863	4.87931	2.28195	0.132534	glucose	ENSG00000010803	SCMH1	0.811448
-0.184646	6.81748	2.28145	0.132576	glucose	ENSG00000147274	RBMX	0.811448
0.0672995	5.03593	2.28445	0.132323	IL6	ENSG00000198700	IPO9	0.811448
0.135269	6.95826	2.28521	0.132454	IL6	ENSG00000162772	ATF3	0.811448
0.26555	2.46842	2.28007	0.132701	IL6	ENSG00000107736	CDH23	0.811448
-0.175719	5.27741	2.28844	0.131987	insulin	ENSG00000174744	BRMS1	0.811448
-0.133409	5.93168	2.28187	0.132541	insulin	ENSG00000137275	RIPK1	0.811448
0.0827838	8.68526	2.29972	0.132243	lactose	ENSG00000204634	TBC1D8	0.811448
0.0482491	6.55901	2.27632	0.133009	IL6	ENSG00000163466	ARPC2	0.811982
-0.224553	6.20917	2.2747	0.133147	glucose	ENSG00000124228	DDX27	0.811982
-0.731887	1.05853	2.26564	0.133918	glucose	ENSG00000235082	SUMO1P3	0.814124
-0.162535	2.82508	2.26651	0.133843	IL6	ENSG00000168907	PLA2G4F	0.814124
-0.21279	8.74418	2.26026	0.134378	glucose	ENSG00000060138	YBX3	0.814124
-0.176641	7.19723	2.26002	0.134398	glucose	ENSG00000213585	VDAC1	0.814124
-0.14	7.54615	2.26198	0.134238	insulin	ENSG00000149418	ST14	0.814124
-0.24389	6.16848	2.25305	0.134996	glucose	ENSG00000104320	NBN	0.814874
0.295051	4.80297	2.25229	0.135062	glucose	ENSG00000182180	MRPS16	0.814874
0.345615	3.27101	2.2555	0.134966	IL6	ENSG00000155926	SLA	0.814874
0.0622241	5.89348	2.24959	0.135295	IL6	ENSG00000168769	TET2	0.815193
0.218778	6.80838	2.24684	0.135533	glucose	ENSG00000100359	SGSM3	0.81554
-0.187654	6.2757	2.2397	0.136152	glucose	ENSG00000172466	ZNF24	0.818179
-0.149561	6.84375	2.23731	0.136359	insulin	ENSG00000178035	IMPDH2	0.818337
0.246545	1.50082	2.23145	0.13687	IL6	ENSG00000100092	SH3BP1	0.820316
-0.276068	5.69296	2.22395	0.137529	glucose	ENSG00000105393	BABAM1	0.823172
-0.288386	7.17949	2.22153	0.137834	glucose	ENSG00000182718	ANXA2	0.823911
-0.249842	4.99582	2.20711	0.139019	glucose	ENSG00000135966	TGFBRAP1	0.827488
0.116117	4.93868	2.20777	0.13905	IL6	ENSG00000108819	PPP1R9B	0.827488
0.0825105	5.44436	2.20487	0.139218	IL6	ENSG00000162924	REL	0.827488
0.169594	6.09135	2.20351	0.139347	insulin	ENSG00000117461	PIK3R3	0.827488
0.095015	6.39388	2.20539	0.139172	parity	ENSG00000123143	PKN1	0.827488
0.300802	3.98742	2.20245	0.139626	IL6	ENSG00000176788	BASP1	0.828057
-0.315339	5.32684	2.19196	0.140374	glucose	ENSG00000173517	PEAK1	0.830467
-1.03781	2.09619	2.19135	0.140429	glucose	ENSG00000182287	AP1S2	0.830467
-0.123157	4.59704	2.20076	0.140779	lactose	ENSG00000108799	EZH1	0.830467
-0.0794155	8.24688	2.18777	0.140752	parity	ENSG00000116679	IVNS1ABP	0.830467
0.176206	5.01674	2.18421	0.141074	insulin	ENSG00000147421	HMBOX1	0.830467
-0.178735	7.54645	2.17981	0.141473	glucose	ENSG00000151893	CACUL1	0.830467
0.105421	6.43343	2.16959	0.142405	bmilk	ENSG00000088808	PPP1R13B	0.830467
0.308308	6.05658	2.17374	0.14205	glucose	ENSG00000163171	CDC42EP3	0.830467
-1.2126	1.6611	2.16943	0.142418	glucose	ENSG00000255690	TRIL	0.830467
0.0499032	7.18508	2.17674	0.141752	IL6	ENSG00000114353	GNAI2	0.830467
0.110555	4.74496	2.17675	0.141773	IL6	ENSG00000130844	ZNF331	0.830467
-0.11947	4.31418	2.17111	0.142265	IL6	ENSG00000099889	ARVCF	0.830467
-0.117803	9.89675	2.18766	0.141967	lactose	ENSG00000155368	DBI	0.830467
-0.213482	7.13172	2.16198	0.143102	glucose	ENSG00000094916	CBX5	0.832998
-0.896605	2.16133	2.15629	0.143626	glucose	ENSG00000157693	TMEM268	0.832998
-0.175806	7.31448	2.15285	0.143944	glucose	ENSG00000101608	MYL12A	0.832998
-0.249355	6.06485	2.15166	0.144054	glucose	ENSG00000106078	COBL	0.832998
0.285639	10.6668	2.15243	0.144109	glucose	ENSG00000260314	MRC1	0.832998
-0.224683	6.24263	2.15073	0.144141	glucose	ENSG00000168488	ATXN2L	0.832998
0.0772674	6.5005	2.16033	0.143342	IL6	ENSG00000131446	MGAT1	0.832998
-0.839663	3.0073	2.14497	0.144676	glucose	ENSG00000139946	PELI2	0.833961
0.0774127	5.37521	2.14646	0.144537	IL6	ENSG00000147416	ATP6V1B2	0.833961
-0.244243	5.96264	2.13848	0.145282	glucose	ENSG00000135390	ATP5G2	0.835954
-0.192121	7.99254	2.13464	0.145641	glucose	ENSG00000162433	AK4	0.835954
-0.543137	3.98004	2.12893	0.146178	glucose	ENSG00000139926	FRMD6	0.835954
-0.286688	4.81165	2.12748	0.146315	glucose	ENSG00000181929	PRKAG1	0.835954
0.147648	3.62819	2.1284	0.146228	IL6	ENSG00000130449	ZSWIM6	0.835954
-0.494238	1.82906	2.13059	0.146022	insulin	ENSG00000131652	THOC6	0.835954
-0.208539	4.59685	2.12798	0.146268	insulin	ENSG00000169976	SF3B5	0.835954
-0.174624	6.86441	2.12662	0.146515	insulin	ENSG00000160862	AZGP1	0.836039
-0.244629	5.63453	2.1215	0.14688	glucose	ENSG00000138433	CIR1	0.836551
-0.187955	7.07183	2.12051	0.146974	glucose	ENSG00000156515	HK1	0.836551
0.0811791	5.28872	2.1153	0.147469	IL6	ENSG00000089094	KDM2B	0.838312
-0.0719122	6.1381	2.11212	0.147772	IL6	ENSG00000174749	C4orf32	0.83898
0.248678	5.69904	2.10611	0.148347	glucose	ENSG00000165283	STOML2	0.840694
-0.898783	2.6296	2.10514	0.148445	glucose	ENSG00000258545	RHOXF1-AS1	0.840694
-0.194312	6.72965	2.09907	0.149022	glucose	ENSG00000100354	TNRC6B	0.841081
-1.02332	1.59373	2.09036	0.14987	glucose	ENSG00000167754	KLK5	0.841081
-0.987638	2.26299	2.08778	0.150114	glucose	ENSG00000166979	EVA1C	0.841081
0.273454	2.87617	2.09586	0.14941	IL6	ENSG00000065413	ANKRD44	0.841081
0.048484	7.24735	2.09215	0.149691	IL6	ENSG00000171914	TLN2	0.841081
0.202963	3.56247	2.09176	0.149795	IL6	ENSG00000142185	TRPM2	0.841081
0.0613983	4.80442	2.0894	0.149957	IL6	ENSG00000082996	RNF13	0.841081
0.063529	6.52575	2.08822	0.150072	parity	ENSG00000143612	C1orf43	0.841081
0.0580865	5.70924	2.08404	0.150477	IL6	ENSG00000178719	GRINA	0.841081
-0.217166	6.3062	2.076	0.151264	glucose	ENSG00000161057	PSMC2	0.841081
-0.218641	7.50053	2.07515	0.151346	glucose	ENSG00000213553	RPLP0P6	0.841081
0.281669	6.03182	2.0718	0.151675	glucose	ENSG00000139508	SLC46A3	0.841081
-0.425921	5.04491	2.07276	0.151678	glucose	ENSG00000138772	ANXA3	0.841081
-0.365234	5.55085	2.07088	0.151859	glucose	ENSG00000181467	RAP2B	0.841081
0.283497	3.69396	2.08084	0.150972	IL6	ENSG00000183023	SLC8A1	0.841081
0.0461218	8.23719	2.07113	0.151741	IL6	ENSG00000137076	TLN1	0.841081
0.225687	4.25244	2.07581	0.151282	insulin	ENSG00000137074	APTX	0.841081
-0.100356	6.97219	2.08453	0.151617	lactose	ENSG00000189171	S100A13	0.841081
-0.400183	4.2224	2.06501	0.152345	glucose	ENSG00000127334	DYRK2	0.842216
-0.298	5.23534	2.06408	0.152436	glucose	ENSG00000135441	BLOC1S1	0.842216
-0.0839553	6.00918	2.05459	0.153377	bmilk	ENSG00000127663	KDM4B	0.84254
-0.421711	3.64145	2.05551	0.153285	glucose	ENSG00000139323	POC1B	0.84254
0.289228	5.59076	2.04506	0.154329	glucose	ENSG00000135333	EPHA7	0.84254
-0.182392	5.8408	2.04351	0.154485	glucose	ENSG00000025800	KPNA6	0.84254
-0.26281	5.89291	2.04292	0.154543	glucose	ENSG00000121390	PSPC1	0.84254
0.186122	4.87395	2.05638	0.15339	IL6	ENSG00000124126	PREX1	0.84254
0.312908	3.29568	2.04735	0.154273	IL6	ENSG00000184922	FMNL1	0.84254
-0.160393	5.19983	2.05161	0.153674	insulin	ENSG00000135698	MPHOSPH6	0.84254
-0.18802	4.349	2.04756	0.154078	insulin	ENSG00000178567	EPM2AIP1	0.84254
0.181599	4.81305	2.04513	0.154322	insulin	ENSG00000163001	CFAP36	0.84254
-0.127541	4.97753	2.06583	0.153448	lactose	ENSG00000162430	SEPN1	0.84254
0.110382	3.55099	2.04092	0.154744	IL6	ENSG00000167034	NKX3-1	0.842621
-0.245511	3.26279	2.04721	0.155297	lactose	ENSG00000011021	CLCN6	0.842952
-0.306403	4.53966	2.03351	0.155492	glucose	ENSG00000143319	ISG20L2	0.842952
0.269751	4.06363	2.03307	0.155727	IL6	ENSG00000180353	HCLS1	0.842952
-0.103435	7.31448	2.03081	0.155765	insulin	ENSG00000101608	MYL12A	0.842952
0.19239	5.84448	2.02865	0.156043	insulin	ENSG00000189343	RPS2P46	0.842952
0.113856	7.19417	2.02801	0.156049	insulin	ENSG00000078114	NEBL	0.842952
0.159648	5.29253	2.0263	0.156222	insulin	ENSG00000132676	DAP3	0.842952
0.153022	5.1563	2.02465	0.15639	insulin	ENSG00000229117	RPL41	0.842952
-0.696351	2.51764	2.01884	0.156983	glucose	ENSG00000101695	RNF125	0.842952
-0.181448	6.33783	2.01827	0.157041	glucose	ENSG00000157540	DYRK1A	0.842952
0.181417	2.56134	2.02076	0.156786	IL6	ENSG00000151012	SLC7A11	0.842952
-0.680558	1.93155	2.02063	0.156799	insulin	ENSG00000166265	CYYR1	0.842952
0.112891	9.04313	2.01597	0.157444	parity	ENSG00000039560	RAI14	0.844116
0.108594	6.81809	2.00992	0.157897	insulin	ENSG00000143742	SRP9	0.845544
-0.290204	4.94576	2.00748	0.158148	glucose	ENSG00000213977	TAX1BP3	0.845887
0.105531	7.30903	2.00479	0.158425	insulin	ENSG00000205339	IPO7	0.846302
-0.215568	5.61718	2.00095	0.158823	glucose	ENSG00000013275	PSMC4	0.846302
0.343853	3.65855	2.00215	0.158889	IL6	ENSG00000135929	CYP27A1	0.846302
-0.0680302	5.98476	1.99482	0.159459	IL6	ENSG00000107404	DVL1	0.846302
0.104783	6.15837	1.995	0.15944	insulin	ENSG00000206053	HN1L	0.846302
-0.204408	5.33531	2.00812	0.159574	lactose	ENSG00000157601	MX1	0.846302
-0.107284	5.18099	1.9871	0.160265	bmilk	ENSG00000166135	HIF1AN	0.846302
0.210781	6.45501	1.98582	0.160399	glucose	ENSG00000088367	EPB41L1	0.846302
0.0762296	5.2321	1.98796	0.160175	IL6	ENSG00000075151	EIF4G3	0.846302
0.0580634	5.53566	1.98276	0.16072	IL6	ENSG00000142002	DPP9	0.846302
0.0355913	8.52176	1.98226	0.160772	IL6	ENSG00000198561	CTNND1	0.846302
0.303281	3.7041	1.98559	0.160422	insulin	ENSG00000102174	PHEX	0.846302
-0.14214	5.06125	1.98402	0.160588	insulin	ENSG00000196704	AMZ2	0.846302
0.216156	5.61561	1.98011	0.160998	glucose	ENSG00000141580	WDR45B	0.846302
-0.0582264	9.33511	1.97875	0.161141	IL6	ENSG00000054654	SYNE2	0.846302
0.118705	3.28216	1.97802	0.161218	IL6	ENSG00000103274	NUBP1	0.846302
0.17749	7.9984	1.96238	0.162876	glucose	ENSG00000091317	CMTM6	0.846953
0.313278	6.31746	1.97271	0.16197	IL6	ENSG00000123384	LRP1	0.846953
-0.0999585	4.12359	1.96924	0.162146	IL6	ENSG00000168575	SLC20A2	0.846953
0.304279	2.8534	1.96767	0.162448	IL6	ENSG00000162654	GBP4	0.846953
-0.114332	6.36876	1.96763	0.162317	insulin	ENSG00000100028	SNRPD3	0.846953
0.157196	4.38619	1.96296	0.162814	insulin	ENSG00000178464	RPL10P16	0.846953
0.130909	8.49346	1.9629	0.162827	insulin	ENSG00000101265	RASSF2	0.846953
-0.200847	7.58832	1.95597	0.163561	glucose	ENSG00000229638	RPL4P4	0.846953
-0.192109	9.61426	1.95117	0.164076	glucose	ENSG00000204628	RACK1	0.846953
0.216784	9.33511	1.94932	0.164275	glucose	ENSG00000054654	SYNE2	0.846953
0.0692111	8.11121	1.94816	0.164503	IL6	ENSG00000140105	WARS	0.846953
0.138913	5.36062	1.94725	0.164498	insulin	ENSG00000100221	JOSD1	0.846953
-0.211976	6.49671	1.94485	0.164757	glucose	ENSG00000173726	TOMM20	0.846953
-0.247356	5.73045	1.93988	0.165295	glucose	ENSG00000152284	TCF7L1	0.846953
0.257572	4.33805	1.94155	0.165114	insulin	ENSG00000234741	GAS5	0.846953
0.0945762	5.6323	1.93968	0.165316	parity	ENSG00000213463	SYNJ2BP	0.846953
0.139153	4.62912	1.93718	0.165588	bmilk	ENSG00000163257	DCAF16	0.846953
-0.245491	5.79398	1.93108	0.166253	glucose	ENSG00000159399	HK2	0.846953
-0.193759	4.99117	1.9351	0.165814	insulin	ENSG00000138678	GPAT3	0.846953
0.127293	5.94398	1.93463	0.165865	insulin	ENSG00000156482	RPL30	0.846953
-0.140569	6.36142	1.9323	0.166119	insulin	ENSG00000023734	STRAP	0.846953
-0.153255	7.44165	1.93137	0.166293	insulin	ENSG00000240342	RPS2P5	0.846953
-0.0868398	7.03221	1.92246	0.167197	bmilk	ENSG00000197324	LRP10	0.846953
-0.273621	5.66196	1.92435	0.166989	glucose	ENSG00000163597	SNHG16	0.846953
-0.477901	3.58136	1.92371	0.16706	glucose	ENSG00000016391	CHDH	0.846953
-0.164874	6.50637	1.92298	0.167139	glucose	ENSG00000133606	MKRN1	0.846953
-0.252315	5.68241	1.91762	0.167729	glucose	ENSG00000182541	LIMK2	0.846953
-0.255567	6.18011	1.91393	0.168136	glucose	ENSG00000091831	ESR1	0.846953
-0.583929	2.85764	1.91021	0.168548	glucose	ENSG00000113838	TBCCD1	0.846953
-0.522401	5.70214	1.90368	0.169462	glucose	ENSG00000132688	NES	0.846953
-0.175175	8.18749	1.90114	0.169558	glucose	ENSG00000148730	EIF4EBP2	0.846953
-0.268028	5.30223	1.90024	0.169658	glucose	ENSG00000116127	ALMS1	0.846953
0.474022	5.13445	1.89948	0.169886	glucose	ENSG00000188211	NCR3LG1	0.846953
-0.472487	3.7041	1.89728	0.169989	glucose	ENSG00000102174	PHEX	0.846953
-0.184634	10.6361	1.89327	0.170439	glucose	ENSG00000198034	RPS4X	0.846953
-0.241945	6.5764	1.88369	0.171524	glucose	ENSG00000184216	IRAK1	0.846953
-0.280183	4.42503	1.88328	0.171566	glucose	ENSG00000101997	CCDC22	0.846953
0.305227	2.30913	1.91144	0.168473	IL6	ENSG00000123329	ARHGAP9	0.846953
0.0670359	7.16335	1.88546	0.171375	IL6	ENSG00000120694	HSPH1	0.846953
0.0531333	6.83456	1.88221	0.171686	IL6	ENSG00000168036	CTNNB1	0.846953
-0.159432	5.29119	1.91912	0.167563	insulin	ENSG00000134686	PHC2	0.846953
-0.0959507	8.41891	1.91697	0.167801	insulin	ENSG00000119335	SET	0.846953
0.1432	12.3865	1.91526	0.168023	insulin	ENSG00000167996	FTH1	0.846953
0.0960604	7.34699	1.90958	0.168619	insulin	ENSG00000160075	SSU72	0.846953
-0.38955	6.17573	1.90729	0.169063	insulin	ENSG00000229807	XIST	0.846953
0.242734	4.10908	1.90542	0.169081	insulin	ENSG00000178802	MPI	0.846953
-0.152007	6.14711	1.90514	0.169118	insulin	ENSG00000123989	CHPF	0.846953
-0.119532	7.07123	1.89715	0.170004	insulin	ENSG00000167191	GPRC5B	0.846953
-0.132247	5.27754	1.88782	0.171052	insulin	ENSG00000168872	DDX19A	0.846953
0.122963	5.80573	1.88424	0.171457	insulin	ENSG00000073803	MAP3K13	0.846953
0.374447	3.07589	1.88242	0.171663	insulin	ENSG00000125775	SDCBP2	0.846953
-0.293671	3.40922	1.91526	0.16928	lactose	ENSG00000108551	RASD1	0.846953
0.0935439	8.26456	1.91375	0.16826	parity	ENSG00000105373	GLTSCR2	0.846953
0.0654554	8.46822	1.88358	0.171532	parity	ENSG00000165105	RASEF	0.846953
0.128486	9.33963	1.8796	0.172155	bmilk	ENSG00000178209	PLEC	0.846953
-0.311526	4.87138	1.88073	0.171854	glucose	ENSG00000215114	UBXN2B	0.846953
-0.219195	6.79172	1.87606	0.172385	glucose	ENSG00000125304	TM9SF2	0.846953
0.240597	1.83901	1.87671	0.172311	IL6	ENSG00000138134	STAMBPL1	0.846953
0.119981	5.89141	1.87677	0.172304	insulin	ENSG00000152484	USP12	0.846953
-0.310826	5.29164	1.86909	0.17318	glucose	ENSG00000144560	VGLL4	0.849935
0.0637201	7.58176	1.86392	0.173774	bmilk	ENSG00000168137	SETD5	0.851001
0.150519	4.7905	1.86884	0.173391	IL6	ENSG00000099860	GADD45B	0.850048
-0.195434	5.71757	1.86208	0.173984	glucose	ENSG00000117505	DR1	0.851113
0.32547	3.36686	1.85946	0.174473	IL6	ENSG00000188897	CTD-3088G3.8	0.852579
-0.191307	6.26017	1.85455	0.174853	glucose	ENSG00000197442	MAP3K5	0.853517
0.168177	6.25687	1.85199	0.175244	insulin	ENSG00000138448	ITGAV	0.854502
0.16227	4.30452	1.8465	0.175952	IL6	ENSG00000090339	ICAM1	0.856496
-0.217918	8.61017	1.84358	0.176143	glucose	ENSG00000140988	RPS2	0.856496
-0.407646	4.4571	1.84228	0.176279	glucose	ENSG00000131759	RARA	0.856496
-0.20324	6.49518	1.84117	0.17641	glucose	ENSG00000204469	PRRC2A	0.856496
-0.519016	3.92671	1.83594	0.177045	glucose	ENSG00000105197	TIMM50	0.857149
0.264823	1.38802	1.83556	0.177066	IL6	ENSG00000124224	PPP4R1L	0.857149
-0.121111	6.8669	1.83359	0.177299	insulin	ENSG00000119820	YIPF4	0.857149
-0.224661	5.78009	1.82979	0.177746	glucose	ENSG00000167778	SPRYD3	0.857149
-0.273159	5.82871	1.82956	0.17778	glucose	ENSG00000101444	AHCY	0.857149
0.249865	4.08097	1.83042	0.177671	insulin	ENSG00000241061	RPL5P1	0.857149
-0.169769	5.06832	1.82873	0.17787	insulin	ENSG00000174233	ADCY6	0.857149
0.292796	3.69988	1.82428	0.17858	IL6	ENSG00000155629	PIK3AP1	0.858738
0.166986	5.37746	1.82326	0.178518	insulin	ENSG00000137876	RSL24D1	0.858738
-0.301959	4.26499	1.8177	0.179179	glucose	ENSG00000127804	METTL16	0.860705
0.299017	7.50283	1.81361	0.179829	glucose	ENSG00000112773	FAM46A	0.86221
-0.207184	8.43817	1.81157	0.17991	glucose	ENSG00000147065	MSN	0.86221
-0.11965	6.29573	1.80929	0.180183	insulin	ENSG00000167635	ZNF146	0.86221
0.322936	6.29317	1.80707	0.180605	glucose	ENSG00000148483	TMEM236	0.86221
0.248693	5.71385	1.80465	0.180904	insulin	ENSG00000133321	RARRES3	0.86221
0.0738854	5.91776	1.8021	0.181096	IL6	ENSG00000157557	ETS2	0.86221
0.281187	4.25586	1.8022	0.181223	IL6	ENSG00000130775	THEMIS2	0.86221
0.226827	4.18186	1.80041	0.181435	IL6	ENSG00000112149	CD83	0.86221
0.236656	1.9464	1.79742	0.181612	IL6	ENSG00000101307	SIRPB1	0.86221
0.211945	2.49847	1.79147	0.182332	IL6	ENSG00000172965	MIR4435-2HG	0.86221
0.0761871	5.01936	1.79073	0.182422	IL6	ENSG00000167291	TBC1D16	0.86221
-0.289601	3.56229	1.79063	0.18262	IL6	ENSG00000116701	NCF2	0.86221
0.20482	3.9892	1.7905	0.182635	IL6	ENSG00000163734	CXCL3	0.86221
-0.264339	4.39869	1.80786	0.181832	lactose	ENSG00000134258	VTCN1	0.86221
-0.233684	5.73443	1.80326	0.182463	lactose	ENSG00000133048	CHI3L1	0.86221
0.174455	8.10453	1.78597	0.183002	glucose	ENSG00000150995	ITPR1	0.86221
0.121639	5.8131	1.7861	0.182986	insulin	ENSG00000244687	UBE2V1	0.86221
-0.278963	5.01674	1.78439	0.183195	glucose	ENSG00000147421	HMBOX1	0.86221
-0.318511	4.64837	1.77659	0.184151	glucose	ENSG00000197713	RPE	0.86221
-0.822616	2.03778	1.772	0.184716	glucose	ENSG00000184545	DUSP8	0.86221
-0.370999	4.30114	1.76227	0.18592	glucose	ENSG00000130312	MRPL34	0.86221
0.27152	1.23888	1.77736	0.184056	IL6	ENSG00000101017	CD40	0.86221
0.168001	4.02383	1.77505	0.184472	IL6	ENSG00000129667	RHBDF2	0.86221
0.247955	2.18052	1.76601	0.185456	IL6	ENSG00000134369	NAV1	0.86221
-0.0651265	6.24682	1.76528	0.185553	IL6	ENSG00000164684	ZNF704	0.86221
-0.167335	5.54761	1.77294	0.1846	insulin	ENSG00000128050	PAICS	0.86221
0.121686	6.87311	1.77284	0.184611	insulin	ENSG00000182899	RPL35A	0.86221
0.144439	6.86299	1.76768	0.185272	insulin	ENSG00000167232	ZNF91	0.86221
0.103344	8.01573	1.76422	0.185679	insulin	ENSG00000086061	DNAJA1	0.86221
-0.136666	7.33371	1.76222	0.185984	insulin	ENSG00000128731	HERC2	0.86221
0.0931153	7.14388	1.76119	0.186054	insulin	ENSG00000090060	PAPOLA	0.86221
0.136403	6.73703	1.7601	0.186197	insulin	ENSG00000156411	C14orf2	0.86221
-0.31541	3.37621	1.75928	0.186292	insulin	ENSG00000173156	RHOD	0.86221
-0.268032	4.71813	1.75964	0.186377	insulin	ENSG00000138744	NAAA	0.86221
0.11204	5.65508	1.77578	0.1854	lactose	ENSG00000108861	DUSP3	0.86221
0.060539	7.26801	1.75966	0.186246	parity	ENSG00000166900	STX3	0.86221
0.122769	3.28594	1.75601	0.186701	IL6	ENSG00000169136	ATF5	0.86221
0.121542	7.55509	1.75575	0.186733	insulin	ENSG00000081059	TCF7	0.86221
0.0541418	6.3973	1.75352	0.187011	IL6	ENSG00000221963	APOL6	0.862614
0.0879457	4.41556	1.75155	0.187258	IL6	ENSG00000141579	ZNF750	0.862741
0.16188	7.25261	1.7512	0.18742	insulin	ENSG00000197728	RPS26	0.862741
-0.32482	5.2482	1.74761	0.187763	glucose	ENSG00000183778	B3GALT5	0.863111
-0.0742161	5.42607	1.74557	0.188009	IL6	ENSG00000185222	TCEAL9	0.863111
-0.0600117	6.49105	1.74449	0.188146	IL6	ENSG00000116005	PCYOX1	0.863111
-0.206337	5.66477	1.74229	0.188423	glucose	ENSG00000164576	SAP30L	0.863111
-0.0508658	7.93913	1.74204	0.188454	IL6	ENSG00000067064	IDI1	0.863111
-0.368208	4.78302	1.7404	0.188669	glucose	ENSG00000129116	PALLD	0.863221
-0.124348	6.4143	1.73797	0.18897	insulin	ENSG00000167642	SPINT2	0.863724
0.0513243	7.4517	1.7325	0.189664	IL6	ENSG00000160285	LSS	0.86417
-0.164996	3.72936	1.73332	0.189681	IL6	ENSG00000137857	DUOX1	0.86417
-0.344882	5.43731	1.72872	0.190226	glucose	ENSG00000159166	LAD1	0.86417
-0.190906	6.58053	1.7269	0.190378	glucose	ENSG00000008838	MED24	0.86417
-0.282783	5.75861	1.72674	0.190404	glucose	ENSG00000159216	RUNX1	0.86417
0.167555	4.71998	1.72943	0.190054	insulin	ENSG00000115204	MPV17	0.86417
-0.114528	7.55581	1.72891	0.190121	insulin	ENSG00000067225	PKM	0.86417
0.108497	6.45752	1.72452	0.190682	insulin	ENSG00000205937	RNPS1	0.864348
-0.183234	6.23326	1.72191	0.191016	glucose	ENSG00000171681	ATF7IP	0.864348
0.0401438	6.93087	1.72209	0.190993	IL6	ENSG00000159592	GPBP1L1	0.864348
0.250069	1.71667	1.7203	0.191223	IL6	ENSG00000157350	ST3GAL2	0.864421
0.0942355	7.22765	1.71318	0.192322	IL6	ENSG00000196924	FLNA	0.865438
0.107391	6.602	1.71264	0.19221	insulin	ENSG00000241685	ARPC1A	0.865438
-0.0974579	6.2409	1.72371	0.191927	lactose	ENSG00000099290	FAM21A	0.865438
0.151596	6.8474	1.70354	0.19339	glucose	ENSG00000107854	TNKS2	0.865438
-0.433035	4.04147	1.70317	0.193438	glucose	ENSG00000106785	TRIM14	0.865438
-0.544828	3.21996	1.7016	0.193643	glucose	ENSG00000152465	NMT2	0.865438
-0.249702	4.38618	1.70023	0.193822	glucose	ENSG00000178464	RPL10P16	0.865438
-0.223097	5.39575	1.697	0.194243	glucose	ENSG00000100580	TMED8	0.865438
-0.478984	3.15664	1.69644	0.194317	glucose	ENSG00000141127	PRPSAP2	0.865438
0.0607059	6.19141	1.7083	0.192771	IL6	ENSG00000102554	KLF5	0.865438
0.104952	4.17305	1.70387	0.193347	IL6	ENSG00000146232	NFKBIE	0.865438
0.0590562	6.14731	1.69688	0.194259	IL6	ENSG00000073350	LLGL2	0.865438
-0.166315	5.62504	1.70704	0.192935	insulin	ENSG00000132507	EIF5A	0.865438
-0.146035	5.76595	1.70624	0.193039	insulin	ENSG00000134313	KIDINS220	0.865438
0.0924275	7.32783	1.6995	0.193917	insulin	ENSG00000177200	CHD9	0.865438
-0.170528	6.96394	1.69346	0.194708	glucose	ENSG00000047849	MAP4	0.866252
-0.0946888	6.78866	1.69232	0.194883	bmilk	ENSG00000167508	MVD	0.866252
0.167162	6.76815	1.68845	0.195367	glucose	ENSG00000177565	TBL1XR1	0.867022
0.170275	3.72348	1.68808	0.19552	IL6	ENSG00000079215	SLC1A3	0.867022
0.0473405	6.08311	1.6854	0.195768	IL6	ENSG00000137992	DBT	0.867022
0.344303	3.48171	1.68589	0.195886	IL6	ENSG00000135636	DYSF	0.867022
-0.159848	5.74198	1.68354	0.196014	insulin	ENSG00000169230	PRELID1	0.867022
-0.256887	4.98502	1.68161	0.19627	glucose	ENSG00000004059	ARF5	0.867305
0.228352	2.12061	1.67698	0.196884	IL6	ENSG00000147202	DIAPH2	0.869169
-0.0483059	6.05094	1.67482	0.197171	IL6	ENSG00000100722	ZC3H14	0.869404
0.0469256	7.18278	1.67369	0.197321	IL6	ENSG00000198911	SREBF2	0.869404
0.255829	2.69363	1.66477	0.198549	IL6	ENSG00000168918	INPP5D	0.873965
-0.200352	5.73966	1.65359	0.200022	glucose	ENSG00000136560	TANK	0.876148
0.227683	5.54929	1.64795	0.200788	glucose	ENSG00000166938	DIS3L	0.876148
0.123001	4.26698	1.65614	0.199743	IL6	ENSG00000169242	EFNA1	0.876148
0.0480387	6.96435	1.65269	0.200144	IL6	ENSG00000196782	MAML3	0.876148
0.216812	2.76009	1.64933	0.200648	IL6	ENSG00000136826	KLF4	0.876148
0.145121	5.42827	1.65624	0.199664	insulin	ENSG00000186298	PPP1CC	0.876148
0.262129	8.25433	1.65347	0.200222	insulin	ENSG00000171346	KRT15	0.876148
-0.102825	7.22059	1.64906	0.200637	insulin	ENSG00000106153	CHCHD2	0.876148
-0.139204	5.42248	1.6487	0.200686	insulin	ENSG00000141985	SH3GL1	0.876148
0.0445868	6.56023	1.64252	0.201528	IL6	ENSG00000185630	PBX1	0.877887
-0.736285	1.64692	1.6396	0.201928	glucose	ENSG00000234807	LINC01135	0.877887
-0.3846	3.54562	1.63935	0.201962	glucose	ENSG00000198498	TMA16	0.877887
-0.14448	5.26476	1.63969	0.201916	insulin	ENSG00000105821	DNAJC2	0.877887
0.278855	2.97258	1.63792	0.202304	IL6	ENSG00000185989	RASA3	0.878529
-0.241344	5.53028	1.62755	0.203586	glucose	ENSG00000128908	INO80	0.882828
0.0998163	4.00587	1.62684	0.203684	IL6	ENSG00000106780	MEGF9	0.882828
0.212513	5.92853	1.62475	0.203974	glucose	ENSG00000086696	HSD17B2	0.882833
0.205985	7.96686	1.62213	0.204342	glucose	ENSG00000231500	RPS18	0.882833
-0.207955	7.96336	1.62132	0.204466	glucose	ENSG00000204196	RPL12P16	0.882833
0.199494	4.91945	1.61819	0.204902	insulin	ENSG00000054148	PHPT1	0.882874
-0.106101	6.50347	1.63102	0.204236	lactose	ENSG00000118515	SGK1	0.882833
-0.235755	5.33366	1.617	0.205052	glucose	ENSG00000204356	NELFE	0.882874
-0.280249	5.45141	1.61049	0.205961	glucose	ENSG00000166439	RNF169	0.882874
0.276398	3.08311	1.61268	0.205819	IL6	ENSG00000135074	ADAM19	0.882874
0.0937922	4.46977	1.61078	0.20592	IL6	ENSG00000153179	RASSF3	0.882874
0.178605	2.65265	1.6095	0.2061	IL6	ENSG00000160991	ORAI2	0.882874
-0.045899	10.7531	1.609	0.20617	IL6	ENSG00000124557	BTN1A1	0.882874
0.244408	2.26175	1.60843	0.206251	IL6	ENSG00000144791	LIMD1	0.882874
0.258589	2.51241	1.61314	0.205591	parity	ENSG00000140367	UBE2Q2	0.882874
0.0431987	6.78972	1.60532	0.206688	IL6	ENSG00000049759	NEDD4L	0.882874
0.0606533	8.17393	1.60513	0.20679	IL6	ENSG00000135821	GLUL	0.882874
0.206039	1.74978	1.60302	0.207012	IL6	ENSG00000122483	CCDC18	0.882874
0.123769	7.79351	1.60319	0.206998	insulin	ENSG00000145592	RPL37	0.882874
-0.228959	5.3231	1.5969	0.207877	glucose	ENSG00000136147	PHF11	0.88573
0.0651782	5.89299	1.59445	0.208225	IL6	ENSG00000162065	TBC1D24	0.886375
-0.874987	1.40213	1.59301	0.208431	glucose	ENSG00000011478	QPCTL	0.886418
-0.316821	3.05795	1.58918	0.208975	insulin	ENSG00000148019	CEP78	0.887838
0.0506031	6.30703	1.58791	0.209157	IL6	ENSG00000198604	BAZ1A	0.887838
0.0861075	5.71461	1.58435	0.209667	bmilk	ENSG00000110756	HPS5	0.889168
0.293141	4.20641	1.58259	0.2101	IL6	ENSG00000119535	CSF3R	0.890169
0.252901	2.8496	1.57809	0.210672	IL6	ENSG00000010810	FYN	0.890582
-0.17188	5.20801	1.5733	0.211256	insulin	ENSG00000174574	AKIRIN1	0.890582
-0.340118	3.82403	1.56815	0.212001	glucose	ENSG00000198464	ZNF480	0.890582
0.278965	4.75055	1.56696	0.212174	glucose	ENSG00000083099	LYRM2	0.890582
-0.0675453	5.40615	1.56965	0.211784	IL6	ENSG00000181444	ZNF467	0.890582
0.1205	4.16233	1.5673	0.212152	IL6	ENSG00000198837	DENND4B	0.890582
-0.178711	5.32591	1.5622	0.212868	glucose	ENSG00000169057	MECP2	0.890582
-0.15009	7.56292	1.56186	0.212916	glucose	ENSG00000105323	HNRNPUL1	0.890582
-0.260041	5.78647	1.5606	0.213103	glucose	ENSG00000156587	UBE2L6	0.890582
-0.353678	4.06106	1.55932	0.213288	glucose	ENSG00000183421	RIPK4	0.890582
-0.217036	6.04006	1.5545	0.213994	glucose	ENSG00000134001	EIF2S1	0.890582
-0.156803	6.84349	1.55215	0.214339	glucose	ENSG00000084623	EIF3I	0.890582
-0.245974	6.07603	1.5513	0.214495	glucose	ENSG00000114790	ARHGEF26	0.890582
-0.151544	8.35649	1.55077	0.214542	glucose	ENSG00000160209	PDXK	0.890582
-0.157726	7.51598	1.54479	0.215425	glucose	ENSG00000147677	EIF3H	0.890582
-0.185944	5.65122	1.54111	0.21597	glucose	ENSG00000005156	LIG3	0.890582
-0.180375	6.41331	1.53912	0.216265	glucose	ENSG00000117614	SYF2	0.890582
-0.158609	6.51313	1.53701	0.216579	glucose	ENSG00000197329	PELI1	0.890582
-0.306454	5.4573	1.53419	0.21707	glucose	ENSG00000136848	DAB2IP	0.890582
-0.416438	3.69828	1.53225	0.217289	glucose	ENSG00000182117	NOP10	0.890582
-0.19112	6.87311	1.53097	0.21748	glucose	ENSG00000182899	RPL35A	0.890582
-0.213149	5.0543	1.52951	0.217699	glucose	ENSG00000124571	XPO5	0.890582
-0.34647	4.59957	1.5253	0.218331	glucose	ENSG00000163485	ADORA1	0.890846
0.0848558	5.12237	1.56441	0.212564	IL6	ENSG00000138496	PARP9	0.890582
0.124073	4.64147	1.55982	0.213359	IL6	ENSG00000016602	CLCA4	0.890582
0.082345	6.52749	1.55833	0.213588	IL6	ENSG00000131981	LGALS3	0.890582
0.240706	2.88476	1.55661	0.213802	IL6	ENSG00000075223	SEMA3C	0.890582
0.210035	2.33225	1.55184	0.214384	IL6	ENSG00000167995	BEST1	0.890582
0.0646312	4.84382	1.54968	0.214703	IL6	ENSG00000072201	LNX1	0.890582
0.0845372	5.18899	1.54819	0.214976	IL6	ENSG00000180448	ARHGAP45	0.890582
0.112665	4.18719	1.54577	0.215279	IL6	ENSG00000150867	PIP4K2A	0.890582
-0.200679	1.4739	1.53735	0.216528	IL6	ENSG00000182983	ZNF662	0.890582
-0.0561445	5.1565	1.53062	0.217532	IL6	ENSG00000163785	RYK	0.890582
-0.0654907	5.10545	1.52952	0.217697	IL6	ENSG00000198513	ATL1	0.890582
0.0475709	6.32054	1.52581	0.218254	IL6	ENSG00000177885	GRB2	0.890846
0.188384	4.93867	1.54705	0.21509	insulin	ENSG00000104219	ZDHHC2	0.890582
0.178134	4.63293	1.54481	0.215421	insulin	ENSG00000035681	NSMAF	0.890582
0.162423	4.3268	1.54031	0.216088	insulin	ENSG00000170633	RNF34	0.890582
0.154998	4.92807	1.53933	0.216234	insulin	ENSG00000164329	PAPD4	0.890582
0.0854605	6.47799	1.53192	0.217339	insulin	ENSG00000215021	PHB2	0.890582
0.108161	6.30877	1.52835	0.217873	insulin	ENSG00000060749	QSER1	0.890582
0.0471049	7.55581	1.52331	0.218629	IL6	ENSG00000067225	PKM	0.890957
-0.223717	4.61383	1.51744	0.219516	glucose	ENSG00000053770	AP5M1	0.890957
0.36903	6.59902	1.51842	0.21954	glucose	ENSG00000137501	SYTL2	0.890957
0.212674	5.37539	1.52066	0.219209	IL6	ENSG00000169715	MT1E	0.890957
0.276842	3.2514	1.51869	0.219492	IL6	ENSG00000171310	CHST11	0.890957
-0.251355	4.75285	1.52048	0.219188	insulin	ENSG00000127954	STEAP4	0.890957
-0.230249	6.50424	1.51356	0.22014	glucose	ENSG00000131370	SH3BP5	0.890995
0.368413	3.75599	1.51618	0.219886	IL6	ENSG00000088827	SIGLEC1	0.890995
0.150382	5.34878	1.51397	0.220042	insulin	ENSG00000154723	ATP5J	0.890995
0.108323	5.88689	1.51275	0.220403	IL6	ENSG00000026508	CD44	0.891262
0.951411	3.12887	1.51102	0.220643	glucose	ENSG00000140937	CDH11	0.891438
-0.303271	4.51052	1.5056	0.221316	glucose	ENSG00000111816	FRK	0.892226
-0.216714	5.37981	1.50486	0.22143	glucose	ENSG00000107341	UBE2R2	0.892226
-0.179546	5.92855	1.49956	0.222242	glucose	ENSG00000138767	CNOT6L	0.892809
-0.332277	4.30433	1.49955	0.222244	glucose	ENSG00000151151	IPMK	0.892809
-0.167197	5.8823	1.49748	0.222561	glucose	ENSG00000198791	CNOT7	0.892809
0.0769962	5.66466	1.50077	0.222108	IL6	ENSG00000143850	PLEKHA6	0.892809
0.0973083	6.72821	1.50801	0.220949	insulin	ENSG00000180817	PPA1	0.891876
-0.178659	4.91967	1.49829	0.222439	insulin	ENSG00000182985	CADM1	0.892809
0.101242	8.76551	1.49422	0.223064	insulin	ENSG00000188846	RPL14	0.894034
0.0843924	5.32073	1.49121	0.223597	IL6	ENSG00000100078	PLA2G3	0.895024
0.336887	4.5746	1.48954	0.223787	glucose	ENSG00000185164	NOMO2	0.895024
-0.120276	8.866	1.48767	0.224077	glucose	ENSG00000078369	GNB1	0.895024
-0.337092	5.00517	1.48759	0.224129	glucose	ENSG00000175061	LRRC75A-AS1	0.895024
-0.160567	6.97817	1.4851	0.224476	glucose	ENSG00000159352	PSMD4	0.895024
-0.107037	4.93998	1.48496	0.224498	parity	ENSG00000144655	CSRNP1	0.895024
-0.108944	8.43817	1.48297	0.224807	insulin	ENSG00000147065	MSN	0.895469
-0.264681	4.7326	1.47924	0.225389	glucose	ENSG00000112473	SLC39A7	0.895691
-0.918976	1.41135	1.47881	0.225457	glucose	ENSG00000277363	SRCIN1	0.895691
-0.20577	4.53318	1.47994	0.225285	insulin	ENSG00000135750	KCNK1	0.895691
0.0520675	5.61831	1.47621	0.225863	IL6	ENSG00000107864	CPEB3	0.896331
0.115574	7.46273	1.47525	0.226014	glucose	ENSG00000031698	SARS	0.896331
-0.0567764	6.60321	1.47324	0.226346	IL6	ENSG00000145390	USP53	0.89686
-0.172312	5.67582	1.47021	0.226805	glucose	ENSG00000063978	RNF4	0.897107
-0.131238	5.82128	1.47102	0.226678	insulin	ENSG00000214706	IFRD2	0.897107
0.248198	6.14837	1.4662	0.227461	glucose	ENSG00000052802	MSMO1	0.898353
0.253825	5.34249	1.4657	0.227517	glucose	ENSG00000168032	ENTPD3	0.898353
-0.36782	4.61594	1.46396	0.227807	glucose	ENSG00000126870	WDR60	0.898716
0.0781081	6.20581	1.45707	0.228884	bmilk	ENSG00000119138	KLF9	0.899008
0.176814	7.36411	1.45914	0.228556	glucose	ENSG00000131507	NDFIP1	0.899008
0.211869	2.91419	1.45752	0.228926	IL6	ENSG00000179388	EGR3	0.899008
0.046916	6.34699	1.45608	0.229042	IL6	ENSG00000152601	MBNL1	0.899008
0.124051	4.13601	1.45639	0.229073	IL6	ENSG00000104856	RELB	0.899008
0.128776	5.39679	1.45732	0.228844	insulin	ENSG00000164096	C4orf3	0.899008
0.226837	7.33004	1.45296	0.229613	glucose	ENSG00000168743	NPNT	0.899412
0.181445	7.01556	1.45217	0.229666	glucose	ENSG00000115762	PLEKHB2	0.899412
0.0979969	5.63636	1.45125	0.229971	IL6	ENSG00000104093	DMXL2	0.899412
-0.0836506	6.01155	1.45771	0.229863	lactose	ENSG00000067066	SP100	0.899412
-0.153601	10.0937	1.44877	0.230209	glucose	ENSG00000174444	RPL4	0.899566
-0.62392	1.90585	1.44221	0.231264	glucose	ENSG00000279207	RP11-159D12.8	0.901658
0.232421	5.3896	1.43651	0.232185	glucose	ENSG00000126698	DNAJC8	0.901658
0.402675	4.65575	1.43676	0.232192	glucose	ENSG00000234965	SHISA8	0.901658
-0.347389	4.88852	1.43568	0.232335	glucose	ENSG00000079819	EPB41L2	0.901658
0.102962	4.25419	1.43809	0.231928	IL6	ENSG00000048740	CELF2	0.901658
0.228311	2.91739	1.43789	0.232048	IL6	ENSG00000068650	ATP11A	0.901658
0.116966	6.01881	1.43966	0.231675	insulin	ENSG00000138430	OLA1	0.901658
0.43519	3.55285	1.43618	0.232358	insulin	ENSG00000155792	DEPTOR	0.901658
-0.164681	9.14905	1.43147	0.233003	glucose	ENSG00000196205	EEF1A1P5	0.901658
0.0867905	5.49421	1.43601	0.23334	lactose	ENSG00000011523	CEP68	0.901658
0.0612746	5.97899	1.41928	0.234994	bmilk	ENSG00000125875	TBC1D20	0.901658
-0.214974	5.31952	1.42668	0.233784	glucose	ENSG00000125952	MAX	0.901658
-0.22577	5.15638	1.42106	0.234703	glucose	ENSG00000154429	CCSAP	0.901658
-0.174268	5.99229	1.41911	0.235022	glucose	ENSG00000097007	ABL1	0.901658
0.100728	3.95758	1.42141	0.234646	IL6	ENSG00000158470	B4GALT5	0.901658
0.222934	2.23791	1.41988	0.234897	IL6	ENSG00000117009	KMO	0.901658
0.0532849	6.16663	1.41778	0.235241	IL6	ENSG00000112531	QKI	0.901658
0.201051	2.54975	1.41717	0.235347	IL6	ENSG00000155849	ELMO1	0.901658
-0.0971644	5.95542	1.42235	0.234491	insulin	ENSG00000180957	PITPNB	0.901658
-0.125896	5.28822	1.42043	0.234805	insulin	ENSG00000127445	PIN1	0.901658
0.504363	2.15303	1.41797	0.235209	insulin	ENSG00000233016	SNHG7	0.901658
-0.0837165	6.14882	1.42249	0.234491	parity	ENSG00000100077	GRK3	0.901658
0.234025	2.51586	1.41289	0.236107	IL6	ENSG00000175567	UCP2	0.901658
-0.170758	6.2985	1.41447	0.235923	insulin	ENSG00000128283	CDC42EP1	0.901658
-0.135982	7.24707	1.41364	0.235994	insulin	ENSG00000163191	S100A11	0.901658
-0.0824841	8.75794	1.42074	0.235825	lactose	ENSG00000140416	TPM1	0.901658
-0.268345	5.07697	1.41036	0.236466	glucose	ENSG00000108262	GIT1	0.901658
-0.175628	6.1996	1.40975	0.236568	glucose	ENSG00000101150	TPD52L2	0.901658
-0.243275	4.46498	1.40887	0.236714	glucose	ENSG00000178188	SH2B1	0.901658
-0.196447	6.85158	1.40881	0.236723	glucose	ENSG00000090621	PABPC4	0.901658
0.312901	1.68119	1.4059	0.237238	IL6	ENSG00000145416	2024-03-01	0.90286
0.185149	6.4781	1.40375	0.237564	glucose	ENSG00000113312	TTC1	0.903341
-0.183101	5.71006	1.40197	0.23786	glucose	ENSG00000087008	ACOX3	0.90371
-0.181801	6.36562	1.39865	0.238414	glucose	ENSG00000143924	EML4	0.903773
0.0829714	4.48968	1.39509	0.239011	IL6	ENSG00000169871	TRIM56	0.903773
-0.179341	4.3297	1.39489	0.239044	insulin	ENSG00000130810	PPAN	0.903773
-0.145897	9.08057	1.39333	0.239306	glucose	ENSG00000126878	AIF1L	0.903773
-0.166813	6.18223	1.39117	0.23967	glucose	ENSG00000163541	SUCLG1	0.903773
-0.148987	7.04374	1.39113	0.239676	glucose	ENSG00000204574	ABCF1	0.903773
0.111057	4.73493	1.39325	0.23943	IL6	ENSG00000119922	IFIT2	0.903773
-0.194037	5.95122	1.38945	0.23996	glucose	ENSG00000198931	APRT	0.903773
-0.181464	7.63512	1.38499	0.240713	glucose	ENSG00000143321	HDGF	0.903773
0.331293	5.14505	1.38451	0.240836	glucose	ENSG00000162298	SYVN1	0.903773
-0.162228	7.47395	1.37885	0.241754	glucose	ENSG00000104408	EIF3E	0.903773
-0.319005	4.34216	1.37654	0.242148	glucose	ENSG00000185551	NR2F2	0.903773
-0.157916	8.42774	1.37552	0.242321	glucose	ENSG00000168028	RPSA	0.903773
-0.160541	7.18238	1.37274	0.242796	glucose	ENSG00000108091	CCDC6	0.903773
-0.212667	6.20569	1.37134	0.243035	glucose	ENSG00000145675	PIK3R1	0.903773
0.224784	5.25553	1.37083	0.243123	glucose	ENSG00000065243	PKN2	0.903773
-0.231999	4.93417	1.36795	0.243617	glucose	ENSG00000155229	MMS19	0.903773
0.341711	4.53851	1.36725	0.243737	glucose	ENSG00000084073	ZMPSTE24	0.903773
0.201799	5.7082	1.36665	0.243841	glucose	ENSG00000177963	RIC8A	0.903773
0.15637	2.66074	1.37996	0.241565	IL6	ENSG00000157873	TNFRSF14	0.903773
0.0399245	6.67997	1.37218	0.242892	IL6	ENSG00000074054	CLASP1	0.903773
0.124383	3.02486	1.36856	0.243512	IL6	ENSG00000167703	SLC43A2	0.903773
0.168558	3.24481	1.36837	0.243568	IL6	ENSG00000139832	RAB20	0.903773
-0.283479	10.3793	1.37791	0.242086	insulin	ENSG00000245532	NEAT1	0.903773
-0.104047	7.39027	1.37368	0.242635	insulin	ENSG00000103363	TCEB2	0.903773
-0.0931474	6.5533	1.36732	0.243724	insulin	ENSG00000140264	SERF2	0.903773
0.0615043	8.86071	1.36795	0.243618	parity	ENSG00000149273	RPS3	0.903773
0.120797	3.50314	1.36583	0.24398	parity	ENSG00000169740	ZNF32	0.903773
0.103194	7.64799	1.362	0.244778	bmilk	ENSG00000205542	TMSB4X	0.903773
-0.12269	4.38886	1.3591	0.245143	bmilk	ENSG00000183864	TOB2	0.903773
-0.164656	7.64406	1.36326	0.244423	glucose	ENSG00000172493	AFF1	0.903773
-0.280413	4.35806	1.36243	0.244566	glucose	ENSG00000132640	BTBD3	0.903773
-0.259535	4.78491	1.35601	0.245678	glucose	ENSG00000177485	ZBTB33	0.903773
-0.321731	3.74593	1.35562	0.245745	glucose	ENSG00000186106	ANKRD46	0.903773
-0.18764	6.03777	1.35423	0.245986	glucose	ENSG00000106028	SSBP1	0.903773
-0.164107	6.38228	1.35305	0.246192	glucose	ENSG00000148308	GTF3C5	0.903773
0.0964238	4.66384	1.35374	0.246126	IL6	ENSG00000019144	PHLDB1	0.903773
0.243538	2.22693	1.35179	0.246424	IL6	ENSG00000129675	ARHGEF6	0.903773
0.0598895	5.06857	1.35148	0.246465	IL6	ENSG00000119772	DNMT3A	0.903773
0.152758	5.33306	1.36198	0.244644	insulin	ENSG00000164323	CFAP97	0.903773
0.10734	7.1831	1.35965	0.245048	insulin	ENSG00000164346	NSA2	0.903773
-0.136729	7.1492	1.35954	0.24517	insulin	ENSG00000162069	BICDL2	0.903773
0.102454	6.13105	1.35405	0.246018	insulin	ENSG00000166170	BAG5	0.903773
-0.127824	7.53584	1.34883	0.246928	glucose	ENSG00000049618	ARID1B	0.904014
0.178486	7.72013	1.34874	0.246944	glucose	ENSG00000175130	MARCKSL1	0.904014
-0.231058	5.30183	1.34767	0.24713	glucose	ENSG00000132967	HMGB1P5	0.904014
-0.144776	6.04138	1.34623	0.247382	glucose	ENSG00000124356	STAMBP	0.904201
0.0943477	4.333	1.344	0.247776	IL6	ENSG00000089639	GMIP	0.904548
0.0929574	3.72083	1.34307	0.247935	IL6	ENSG00000178927	C17orf62	0.904548
0.132109	5.9528	1.34227	0.248076	insulin	ENSG00000119950	MXI1	0.904548
-0.196994	5.93456	1.33969	0.24853	glucose	ENSG00000102317	RBM3	0.905472
0.243068	2.40769	1.33765	0.248888	bmilk	ENSG00000141933	TPGS1	0.90554
-0.184765	5.753	1.3349	0.249373	glucose	ENSG00000132357	CARD6	0.90554
0.102651	10.601	1.33579	0.249216	insulin	ENSG00000196531	NACA	0.90554
-0.0859617	8.68099	1.33407	0.249521	insulin	ENSG00000132475	H3F3B	0.90554
-0.0885199	6.66009	1.33391	0.249549	insulin	ENSG00000188529	SRSF10	0.90554
0.0949137	4.44986	1.33205	0.249881	IL6	ENSG00000109861	CTSC	0.906018
-0.0353652	7.23029	1.33001	0.250238	IL6	ENSG00000143420	ENSA	0.906588
0.213414	5.56189	1.32544	0.251051	glucose	ENSG00000007923	DNAJC11	0.908806
-0.0620656	5.45975	1.32158	0.25174	IL6	ENSG00000141449	GREB1L	0.909843
0.147583	4.06811	1.32227	0.251617	insulin	ENSG00000173660	UQCRH	0.909843
-0.33737	4.25791	1.31524	0.252878	glucose	ENSG00000020922	MRE11A	0.909994
-0.204755	5.61086	1.31336	0.253216	glucose	ENSG00000088256	GNA11	0.909994
0.171559	5.91209	1.31327	0.253232	glucose	ENSG00000000003	TSPAN6	0.909994
0.159659	6.26293	1.31208	0.253446	glucose	ENSG00000179950	PUF60	0.909994
0.212568	5.82023	1.31174	0.253508	glucose	ENSG00000041357	PSMA4	0.909994
-0.206665	5.06217	1.31013	0.253798	glucose	ENSG00000096063	SRPK1	0.909994
-0.066252	5.8146	1.31435	0.253082	IL6	ENSG00000100592	DAAM1	0.909994
0.105846	6.1289	1.3168	0.252597	insulin	ENSG00000107771	CCSER2	0.909994
-0.155561	5.30149	1.3105	0.253748	insulin	ENSG00000123643	SLC36A1	0.909994
-0.0886416	6.14465	1.32072	0.252935	lactose	ENSG00000113645	WWC1	0.909994
0.197439	4.30651	1.30998	0.253994	IL6	ENSG00000125144	MT1G	0.909994
-0.135982	6.28186	1.30635	0.254482	glucose	ENSG00000115694	STK25	0.910832
-0.0988144	9.00897	1.30553	0.25463	insulin	ENSG00000187514	PTMA	0.910832
0.0808952	8.92229	1.30397	0.254913	insulin	ENSG00000125868	DSTN	0.911122
-0.336629	3.92567	1.30063	0.255522	glucose	ENSG00000132600	PRMT7	0.911259
-0.039597	6.56749	1.30022	0.255596	IL6	ENSG00000104067	TJP1	0.911259
-0.192864	5.7814	1.30019	0.255757	insulin	ENSG00000221866	PLXNA4	0.911259
-0.144847	3.65012	1.29992	0.25565	parity	ENSG00000011347	SYT7	0.911259
0.115832	6.5561	1.29641	0.256292	insulin	ENSG00000118181	RPS25	0.912447
-0.0821185	12.0632	1.2921	0.257081	insulin	ENSG00000075624	ACTB	0.914536
-0.126884	6.25392	1.28986	0.257507	insulin	ENSG00000230202	RP11-632C17__A.1	0.915276
0.10457	6.68916	1.28876	0.257693	insulin	ENSG00000127125	PPCS	0.915276
0.0825351	3.90535	1.28712	0.257997	IL6	ENSG00000105483	CARD8	0.915635
-0.273431	5.14805	1.28282	0.258794	glucose	ENSG00000111961	SASH1	0.915751
0.0441546	7.85292	1.28264	0.258824	IL6	ENSG00000171603	CLSTN1	0.915751
-0.123886	4.70942	1.28237	0.258874	insulin	ENSG00000118939	UCHL3	0.915751
0.0753356	10.3144	1.28129	0.259074	insulin	ENSG00000167468	GPX4	0.915751
0.147524	3.78791	1.27323	0.260572	bmilk	ENSG00000115649	CNPPD1	0.915751
-0.0856052	6.70072	1.27195	0.26086	bmilk	ENSG00000163884	KLF15	0.915751
-0.144626	6.84941	1.2787	0.259554	glucose	ENSG00000186591	UBE2H	0.915751
-0.308196	4.65202	1.27797	0.259689	glucose	ENSG00000171940	ZNF217	0.915751
0.144719	6.88134	1.27456	0.260324	glucose	ENSG00000159023	EPB41	0.915751
-0.254404	5.84448	1.27335	0.260602	glucose	ENSG00000189343	RPS2P46	0.915751
-0.158293	6.34816	1.26707	0.261725	glucose	ENSG00000185236	RAB11B	0.915751
0.555527	3.32679	1.26525	0.262076	glucose	ENSG00000150672	DLG2	0.915751
0.190508	7.18128	1.26262	0.262566	glucose	ENSG00000166441	RPL27A	0.915751
0.135766	7.53632	1.25762	0.263505	glucose	ENSG00000138821	SLC39A8	0.915751
-0.194295	6.84158	1.25527	0.263958	glucose	ENSG00000163682	RPL9	0.915751
0.0598466	6.4804	1.27635	0.260054	IL6	ENSG00000118515	SGK1	0.915751
-0.198863	2.68051	1.26657	0.261849	IL6	ENSG00000156299	TIAM1	0.915751
0.0605035	4.85801	1.26333	0.262427	IL6	ENSG00000072609	CHFR	0.915751
0.110909	4.14865	1.25955	0.263168	IL6	ENSG00000148908	RGS10	0.915751
0.0450815	6.88212	1.25526	0.263951	IL6	ENSG00000164111	ANXA5	0.915751
0.0731288	4.39004	1.25521	0.263961	IL6	ENSG00000103249	CLCN7	0.915751
-0.248657	4.61873	1.27109	0.261084	insulin	ENSG00000155090	KLF10	0.915751
-0.153789	5.75299	1.27039	0.26113	insulin	ENSG00000204103	MAFB	0.915751
0.310806	5.18953	1.26061	0.263104	insulin	ENSG00000159200	RCAN1	0.915751
-0.136654	6.54682	1.26002	0.26312	insulin	ENSG00000158710	TAGLN2	0.915751
0.12629	5.60374	1.25593	0.263824	insulin	ENSG00000132963	POMP	0.915751
-0.0746507	8.44345	1.28057	0.260233	lactose	ENSG00000147065	MSN	0.915751
0.107817	4.97355	1.27016	0.262168	lactose	ENSG00000164466	SFXN1	0.915751
-0.0832789	5.44529	1.26191	0.263716	lactose	ENSG00000156983	BRPF1	0.915751
0.194846	5.74035	1.25308	0.264367	glucose	ENSG00000064961	HMG20B	0.915751
-0.201886	4.65575	1.25272	0.26448	insulin	ENSG00000234965	SHISA8	0.915751
-0.155723	7.27746	1.24561	0.265954	bmilk	ENSG00000117984	CTSD	0.915751
-0.13556	4.92786	1.24481	0.266044	bmilk	ENSG00000180875	GREM2	0.915751
-0.256609	4.43401	1.24609	0.265699	glucose	ENSG00000196363	WDR5	0.915751
-0.204917	5.1807	1.24312	0.266266	glucose	ENSG00000133028	SCO1	0.915751
0.0575155	5.16821	1.24897	0.265147	IL6	ENSG00000081913	PHLPP1	0.915751
0.0931298	4.22999	1.24656	0.265607	IL6	ENSG00000153317	ASAP1	0.915751
0.119003	4.08718	1.24379	0.266206	IL6	ENSG00000111817	DSE	0.915751
-0.167038	6.73001	1.25086	0.264947	insulin	ENSG00000154122	ANKH	0.915751
-0.18887	4.28285	1.24663	0.265595	insulin	ENSG00000235001	EIF4A1P2	0.915751
-0.103358	6.95934	1.24305	0.266433	parity	ENSG00000094755	GABRP	0.915751
-0.114962	7.55298	1.23909	0.26704	glucose	ENSG00000100811	YY1	0.915751
-0.166072	6.98652	1.23757	0.267333	glucose	ENSG00000130175	PRKCSH	0.915751
-0.676488	3.55285	1.23697	0.267562	glucose	ENSG00000155792	DEPTOR	0.915751
0.348661	3.89863	1.2336	0.268099	glucose	ENSG00000239789	MRPS17	0.915751
0.204333	5.3511	1.22911	0.26897	glucose	ENSG00000103591	AAGAB	0.915751
-0.17035	5.55624	1.22798	0.26919	glucose	ENSG00000150712	MTMR12	0.915751
0.653895	3.0376	1.22236	0.270288	glucose	ENSG00000136542	GALNT5	0.915751
-0.206374	5.42827	1.21935	0.270872	glucose	ENSG00000186298	PPP1CC	0.915751
0.210892	7.44164	1.21966	0.270877	glucose	ENSG00000240342	RPS2P5	0.915751
-0.342463	4.39393	1.21717	0.271299	glucose	ENSG00000135549	PKIB	0.915751
-0.195205	6.00449	1.21607	0.271516	glucose	ENSG00000244313	RP11-425L10.1	0.915751
0.172456	5.85389	1.21518	0.27169	glucose	ENSG00000165475	CRYL1	0.915751
-0.139075	7.83118	1.21417	0.27189	glucose	ENSG00000100353	EIF3D	0.915751
-0.175075	7.54046	1.21333	0.272056	glucose	ENSG00000079459	FDFT1	0.915751
-0.313091	4.43207	1.21257	0.272204	glucose	ENSG00000135446	CDK4	0.915751
0.061419	5.54568	1.22827	0.269138	IL6	ENSG00000109320	NFKB1	0.915751
0.142632	3.55303	1.22828	0.269144	IL6	ENSG00000107551	RASSF4	0.915751
0.088732	3.74593	1.22703	0.269373	IL6	ENSG00000186106	ANKRD46	0.915751
0.0802794	9.25669	1.22131	0.27065	IL6	ENSG00000019582	CD74	0.915751
0.0850326	4.06106	1.21928	0.270885	IL6	ENSG00000183421	RIPK4	0.915751
-0.0719254	4.94286	1.21689	0.271355	IL6	ENSG00000033327	GAB2	0.915751
-0.0689888	4.86728	1.21641	0.271448	IL6	ENSG00000054611	TBC1D22A	0.915751
0.227455	2.24819	1.21042	0.272639	IL6	ENSG00000122861	PLAU	0.915751
0.0959361	9.68989	1.23588	0.26766	insulin	ENSG00000065978	YBX1	0.915751
-0.23301	4.846	1.23034	0.268868	insulin	ENSG00000132561	MATN2	0.915751
0.108108	6.03777	1.2282	0.269146	insulin	ENSG00000106028	SSBP1	0.915751
-0.129635	5.55319	1.21521	0.271685	insulin	ENSG00000154153	FAM134B	0.915751
-0.0943205	5.9881	1.21093	0.272528	insulin	ENSG00000159692	CTBP1	0.915751
0.238071	3.10083	1.23336	0.268187	parity	ENSG00000116741	RGS2	0.915751
-0.0611873	6.59412	1.19964	0.274769	bmilk	ENSG00000132780	NASP	0.915751
-0.456842	2.82806	1.2016	0.274377	glucose	ENSG00000133250	ZNF414	0.915751
0.0730605	5.73976	1.20336	0.274114	IL6	ENSG00000101160	CTSZ	0.915751
0.101488	5.02857	1.20354	0.27413	IL6	ENSG00000179583	CIITA	0.915751
0.235031	2.50793	1.20282	0.274181	IL6	ENSG00000075275	CELSR1	0.915751
0.210391	3.0777	1.20036	0.274734	IL6	ENSG00000090924	PLEKHG2	0.915751
-0.141967	6.30066	1.20118	0.274563	insulin	ENSG00000116133	DHCR24	0.915751
0.131812	5.34249	1.19953	0.274789	insulin	ENSG00000168032	ENTPD3	0.915751
-0.11011	4.86445	1.21088	0.27354	lactose	ENSG00000213977	TAX1BP3	0.915751
0.11727	7.79768	1.21179	0.273628	lactose	ENSG00000184292	TACSTD2	0.915751
0.0885318	7.13186	1.20446	0.274847	lactose	ENSG00000126822	PLEKHG3	0.915751
0.0563284	7.61927	1.20853	0.273002	parity	ENSG00000148700	ADD3	0.915751
0.0761547	5.15709	1.19435	0.275825	bmilk	ENSG00000147123	NDUFB11	0.915751
-0.329325	8.85545	1.19459	0.275938	glucose	ENSG00000112096	SOD2	0.915751
-0.229952	5.78811	1.1939	0.27594	glucose	ENSG00000173327	MAP3K11	0.915751
0.482932	6.46212	1.19409	0.276041	glucose	ENSG00000145244	CORIN	0.915751
0.185969	1.71129	1.19794	0.275107	IL6	ENSG00000196369	SRGAP2B	0.915751
0.0555607	5.41905	1.19657	0.27538	IL6	ENSG00000153721	CNKSR3	0.915751
0.0506935	9.61675	1.19534	0.275628	parity	ENSG00000133112	TPT1	0.915751
-0.221488	4.38213	1.19098	0.276501	glucose	ENSG00000154144	TBRG1	0.916606
-0.263742	4.68899	1.18833	0.277035	glucose	ENSG00000103148	NPRL3	0.917504
0.189839	2.64383	1.18759	0.27719	IL6	ENSG00000167604	NFKBID	0.917504
-0.0508267	6.09685	1.18534	0.277638	IL6	ENSG00000140350	ANP32A	0.917504
-0.0920802	6.39128	1.18437	0.277835	insulin	ENSG00000173674	EIF1AX	0.917504
0.102656	6.86871	1.18292	0.278128	insulin	ENSG00000110700	RPS13	0.917504
0.504975	0.986546	1.1826	0.278193	insulin	ENSG00000163006	CCDC138	0.917504
-0.283041	4.42817	1.17796	0.279134	glucose	ENSG00000196230	TUBB	0.917504
-0.141198	8.63194	1.17757	0.279215	glucose	ENSG00000197111	PCBP2	0.917504
-0.0326942	6.58184	1.17892	0.278939	IL6	ENSG00000137073	UBAP2	0.917504
0.0792347	6.81748	1.17939	0.278844	insulin	ENSG00000147274	RBMX	0.917504
-0.154895	6.46103	1.17635	0.279463	glucose	ENSG00000182768	NGRN	0.917504
-0.105393	8.52176	1.17579	0.279576	glucose	ENSG00000198561	CTNND1	0.917504
0.169044	3.90574	1.17394	0.280104	IL6	ENSG00000185477	GPRIN3	0.917504
0.120183	6.48597	1.17154	0.280606	IL6	ENSG00000129226	CD68	0.917504
0.0613944	5.75299	1.16915	0.28096	IL6	ENSG00000204103	MAFB	0.917504
-0.116577	6.2428	1.17465	0.27981	insulin	ENSG00000073060	SCARB1	0.917504
-0.142479	4.91554	1.17275	0.280198	insulin	ENSG00000148444	COMMD3	0.917504
-0.126644	5.23955	1.17108	0.280539	insulin	ENSG00000175768	TOMM5	0.917504
-0.0924527	6.64852	1.17023	0.280712	insulin	ENSG00000132341	RAN	0.917504
0.118314	5.56231	1.17023	0.280714	insulin	ENSG00000224546	EIF4BP3	0.917504
0.194001	5.31222	1.16698	0.281379	glucose	ENSG00000171148	TADA3	0.917504
0.078208	4.39463	1.16742	0.281288	IL6	ENSG00000107201	DDX58	0.917504
0.152143	3.62745	1.167	0.281473	IL6	ENSG00000155659	VSIG4	0.917504
-0.151596	6.51334	1.16572	0.281638	glucose	ENSG00000198586	TLK1	0.917504
-0.26303	4.4065	1.16016	0.282786	glucose	ENSG00000117475	BLZF1	0.918986
-0.195617	5.99021	1.16001	0.282817	glucose	ENSG00000125826	RBCK1	0.918986
0.0685463	5.47603	1.15865	0.283139	IL6	ENSG00000128487	SPECC1	0.918986
-0.084532	8.25974	1.15784	0.283265	insulin	ENSG00000092841	MYL6	0.918986
-0.1479	7.79577	1.15584	0.283681	glucose	ENSG00000130741	EIF2S3	0.918986
-0.2121	3.68067	1.1557	0.283711	insulin	ENSG00000133398	MED10	0.918986
0.161405	5.93068	1.15336	0.284198	glucose	ENSG00000076043	REXO2	0.918986
0.0500164	5.27958	1.15263	0.28435	IL6	ENSG00000172840	PDP2	0.918986
0.208695	3.6084	1.1542	0.284022	insulin	ENSG00000176386	CDC26	0.918986
0.16052	4.77434	1.15384	0.284098	insulin	ENSG00000174886	NDUFA11	0.918986
0.255358	4.62959	1.14844	0.285222	glucose	ENSG00000065371	ROPN1	0.918986
0.0511323	6.41852	1.14955	0.284997	IL6	ENSG00000071054	MAP4K4	0.918986
-0.0767934	6.96235	1.15146	0.284593	insulin	ENSG00000104131	EIF3J	0.918986
-0.152914	5.33735	1.14847	0.285243	insulin	ENSG00000184226	PCDH9	0.918986
0.43663	1.51111	1.14829	0.285254	insulin	ENSG00000164776	PHKG1	0.918986
0.098394	8.66174	1.147	0.285524	insulin	ENSG00000181163	NPM1	0.918986
-0.514894	2.04456	1.14587	0.285762	glucose	ENSG00000185670	ZBTB3	0.918986
-0.0495219	7.40195	1.14251	0.286509	IL6	ENSG00000030582	GRN	0.918986
0.226887	2.14775	1.14207	0.286559	IL6	ENSG00000151883	PARP8	0.918986
0.0802692	6.64549	1.14348	0.286263	insulin	ENSG00000128989	ARPP19	0.918986
-0.0640286	8.05464	1.13532	0.287983	bmilk	ENSG00000099246	RAB18	0.918986
-0.183794	5.85758	1.13968	0.287062	glucose	ENSG00000104969	SGTA	0.918986
-0.254567	6.2985	1.1392	0.28729	glucose	ENSG00000128283	CDC42EP1	0.918986
-0.219874	4.99256	1.13758	0.287506	glucose	ENSG00000160691	SHC1	0.918986
-0.179064	5.08385	1.13751	0.28752	glucose	ENSG00000106344	RBM28	0.918986
-0.122393	6.8099	1.13609	0.28782	glucose	ENSG00000168172	HOOK3	0.918986
-0.298419	5.64462	1.13618	0.287918	glucose	ENSG00000109846	CRYAB	0.918986
0.0656782	6.54221	1.13998	0.287113	IL6	ENSG00000101347	SAMHD1	0.918986
-0.0993677	7.50053	1.1409	0.286806	insulin	ENSG00000213553	RPLP0P6	0.918986
-0.249721	4.75108	1.1302	0.28907	glucose	ENSG00000235437	LINC01278	0.920509
-0.0375188	6.93053	1.13162	0.288769	IL6	ENSG00000113648	H2AFY	0.920254
0.0442044	6.67621	1.12904	0.289317	IL6	ENSG00000107485	GATA3	0.920648
-0.458337	1.36517	1.13153	0.288787	insulin	ENSG00000155367	PPM1J	0.920254
0.195297	6.46376	1.12531	0.29012	glucose	ENSG00000149212	SESN3	0.92152
-0.144039	6.72821	1.12489	0.290203	glucose	ENSG00000180817	PPA1	0.92152
0.0480375	9.24507	1.12564	0.290093	IL6	ENSG00000140545	MFGE8	0.92152
-0.0951939	5.33596	1.12691	0.290741	lactose	ENSG00000150403	TMCO3	0.922583
-0.100494	5.38418	1.1198	0.291294	insulin	ENSG00000170035	UBE2E3	0.923174
0.065872	8.06178	1.11166	0.293048	bmilk	ENSG00000197756	RPL37A	0.923174
-0.306296	3.54487	1.11709	0.291876	glucose	ENSG00000232176	RP11-146N23.1	0.923174
-0.179774	8.06809	1.11398	0.292588	glucose	ENSG00000244398	RP11-466H18.1	0.923174
-0.230611	4.96932	1.11251	0.292864	glucose	ENSG00000102898	NUTF2	0.923174
-0.131413	7.82849	1.10969	0.293475	glucose	ENSG00000169813	HNRNPF	0.923174
-0.0389439	7.39694	1.11404	0.292533	IL6	ENSG00000115091	ACTR3	0.923174
0.072783	4.56732	1.11204	0.292967	IL6	ENSG00000112759	SLC29A1	0.923174
0.175961	2.89293	1.11178	0.293031	IL6	ENSG00000128604	IRF5	0.923174
0.214033	4.24234	1.1103	0.293501	IL6	ENSG00000132334	PTPRE	0.923174
-0.0783638	7.65109	1.11309	0.292739	insulin	ENSG00000110696	C11orf58	0.923174
0.105131	5.78163	1.10932	0.293555	insulin	ENSG00000249915	PDCD6	0.923174
-0.128828	5.20577	1.10906	0.293612	insulin	ENSG00000214022	REPIN1	0.923174
0.310577	1.77903	1.10827	0.293784	bmilk	ENSG00000100979	PLTP	0.923174
0.551462	4.44143	1.10701	0.294207	glucose	ENSG00000244731	C4A	0.92376
-0.132162	7.29945	1.10326	0.294873	glucose	ENSG00000084733	RAB10	0.92376
0.144579	6.84934	1.10162	0.295232	glucose	ENSG00000076513	ANKRD13A	0.92376
0.0465104	7.18166	1.10092	0.295399	IL6	ENSG00000118058	KMT2A	0.92376
-0.122571	5.42247	1.10539	0.29441	insulin	ENSG00000089022	MAPKAPK5	0.92376
-0.0924438	6.40212	1.10367	0.294784	insulin	ENSG00000118640	VAMP8	0.92376
-0.116215	5.77866	1.10121	0.295321	insulin	ENSG00000114744	COMMD2	0.92376
0.162562	7.43618	1.09831	0.295957	glucose	ENSG00000123240	OPTN	0.924865
0.0491218	5.87712	1.09634	0.29639	IL6	ENSG00000143344	RGL1	0.925045
0.108792	3.78465	1.09619	0.296423	parity	ENSG00000074935	TUBE1	0.925045
-0.266589	4.25244	1.09281	0.297166	glucose	ENSG00000137074	APTX	0.926212
0.158774	6.40212	1.09263	0.297207	glucose	ENSG00000118640	VAMP8	0.926212
-0.0529787	4.69318	1.09117	0.297528	IL6	ENSG00000008086	CDKL5	0.926574
0.0414507	7.48821	1.08917	0.29797	IL6	ENSG00000111676	ATN1	0.926758
-0.18866	5.58517	1.08664	0.29853	glucose	ENSG00000122033	MTIF3	0.926758
-0.161609	5.83847	1.08497	0.2989	glucose	ENSG00000122203	KIAA1191	0.926758
0.211094	5.39671	1.08304	0.29933	glucose	ENSG00000170581	STAT2	0.926758
0.0271252	8.74046	1.08576	0.298725	IL6	ENSG00000155506	LARP1	0.926758
0.0651985	6.2663	1.08433	0.299166	IL6	ENSG00000135842	FAM129A	0.926758
-0.0887626	5.61129	1.08724	0.299352	lactose	ENSG00000148341	SH3GLB2	0.926758
-0.14285	7.06594	1.0763	0.300833	glucose	ENSG00000129422	MTUS1	0.926758
0.13758	6.70035	1.0749	0.301148	glucose	ENSG00000100014	SPECC1L	0.926758
-0.147469	10.5375	1.07383	0.301388	glucose	ENSG00000184009	ACTG1	0.926758
-0.164091	8.23257	1.07296	0.301587	glucose	ENSG00000109475	RPL34	0.926758
-0.0875478	4.39079	1.07916	0.300194	IL6	ENSG00000134333	LDHA	0.926758
0.122674	5.09558	1.07495	0.301288	IL6	ENSG00000103187	COTL1	0.926758
0.0769977	5.33271	1.07465	0.301293	IL6	ENSG00000196843	ARID5A	0.926758
0.185659	3.08938	1.07343	0.301569	IL6	ENSG00000154310	TNIK	0.926758
0.0791092	3.93061	1.07241	0.301707	IL6	ENSG00000166398	KIAA0355	0.926758
0.0432956	7.17598	1.07192	0.301815	IL6	ENSG00000076826	CAMSAP3	0.926758
-0.0744626	6.85325	1.07798	0.300457	insulin	ENSG00000077549	CAPZB	0.926758
-0.124017	6.06361	1.07151	0.301933	insulin	ENSG00000180535	BHLHA15	0.926758
-0.112169	8.51668	1.06812	0.302674	glucose	ENSG00000162368	CMPK1	0.926758
0.0839135	6.03789	1.06701	0.302924	insulin	ENSG00000179119	SPTY2D1	0.926758
0.224255	4.8405	1.06529	0.303313	glucose	ENSG00000121766	ZCCHC17	0.926758
-0.218345	7.49754	1.06298	0.303954	glucose	ENSG00000131771	PPP1R1B	0.926758
0.188017	6.49105	1.06148	0.304177	glucose	ENSG00000116005	PCYOX1	0.926758
-0.149344	5.61453	1.0602	0.304467	glucose	ENSG00000187735	TCEA1	0.926758
-0.376519	2.41239	1.05916	0.304704	glucose	ENSG00000279457	FO538757.1	0.926758
-0.194931	5.07965	1.05891	0.30476	glucose	ENSG00000112110	MRPL18	0.926758
-0.142899	7.24944	1.05805	0.304956	glucose	ENSG00000119280	C1orf198	0.926758
0.0646078	4.72513	1.06311	0.303805	IL6	ENSG00000158528	PPP1R9A	0.926758
-0.0442639	7.57403	1.06282	0.303882	IL6	ENSG00000116299	KIAA1324	0.926758
-0.128275	6.73267	1.0611	0.304372	insulin	ENSG00000145623	OSMR	0.926758
-0.0723208	8.73492	1.05862	0.304827	insulin	ENSG00000161960	EIF4A1	0.926758
-0.0821841	5.29776	1.05839	0.30488	parity	ENSG00000150977	RILPL2	0.926758
0.186312	6.73457	1.0537	0.30596	glucose	ENSG00000218426	RP11-475C16.1	0.926758
0.0468242	7.37306	1.05196	0.306381	IL6	ENSG00000134324	LPIN1	0.926758
0.161625	4.23477	1.05085	0.306602	insulin	ENSG00000174547	MRPL11	0.926758
-0.184564	5.78285	1.04914	0.306996	glucose	ENSG00000054965	FAM168A	0.926758
-0.755638	0.93875	1.04766	0.307338	glucose	ENSG00000258920	FOXN3-AS1	0.926758
-0.214274	5.44345	1.04537	0.307865	glucose	ENSG00000110880	CORO1C	0.926758
0.842182	1.23686	1.04473	0.308013	glucose	ENSG00000115290	GRB14	0.926758
0.06413	4.37126	1.04489	0.307975	IL6	ENSG00000188786	MTF1	0.926758
0.200628	2.53594	1.04687	0.307519	insulin	ENSG00000231767	RP11-92K2.2	0.926758
0.0947584	6.06444	1.04529	0.307882	insulin	ENSG00000185651	UBE2L3	0.926758
0.128534	4.50221	1.0452	0.307904	insulin	ENSG00000115128	SF3B6	0.926758
0.227406	6.59631	1.04835	0.308451	lactose	ENSG00000145244	CORIN	0.926758
-0.231377	5.36089	1.04208	0.30863	glucose	ENSG00000233276	GPX1	0.926758
-0.128211	6.82445	1.03675	0.309861	glucose	ENSG00000197226	TBC1D9B	0.926758
-0.144187	5.9561	1.03594	0.31005	glucose	ENSG00000178127	NDUFV2	0.926758
-0.133256	6.69365	1.03514	0.310236	glucose	ENSG00000149136	SSRP1	0.926758
-0.228028	5.39765	1.03479	0.310318	glucose	ENSG00000148484	RSU1	0.926758
-0.277649	3.92794	1.03428	0.310438	glucose	ENSG00000102710	SUPT20H	0.926758
-0.492513	3.23195	1.03372	0.310568	glucose	ENSG00000158055	GRHL3	0.926758
0.0671272	4.82719	1.03498	0.310275	IL6	ENSG00000103496	STX4	0.926758
-0.144474	4.75687	1.03425	0.310594	IL6	ENSG00000106948	AKNA	0.926758
-0.099543	5.23305	1.0342	0.310601	IL6	ENSG00000109906	ZBTB16	0.926758
0.249907	1.30771	1.03732	0.30973	insulin	ENSG00000234782	TPT1P9	0.926758
0.0780205	8.63194	1.03427	0.31044	insulin	ENSG00000197111	PCBP2	0.926758
0.210011	3.37498	1.03245	0.310996	IL6	ENSG00000266094	RASSF5	0.926758
-0.209475	7.25261	1.0304	0.311441	glucose	ENSG00000197728	RPS26	0.926758
-0.164256	6.36734	1.02752	0.31202	glucose	ENSG00000139793	MBNL2	0.926758
-0.119942	7.35867	1.02729	0.312074	glucose	ENSG00000136238	RAC1	0.926758
-0.518557	2.99082	1.02484	0.31265	glucose	ENSG00000189319	FAM53B	0.926758
0.144916	6.91299	1.0231	0.31306	glucose	ENSG00000137486	ARRB1	0.926758
0.154043	7.67481	1.02244	0.313215	glucose	ENSG00000104419	NDRG1	0.926758
0.123385	6.96235	1.02231	0.313246	glucose	ENSG00000104131	EIF3J	0.926758
0.14736	6.15752	1.0167	0.314574	glucose	ENSG00000140553	UNC45A	0.926758
-0.299227	4.10908	1.01226	0.31563	glucose	ENSG00000178802	MPI	0.926758
-0.123775	8.34582	1.01199	0.315694	glucose	ENSG00000127616	SMARCA4	0.926758
-0.107218	7.25109	1.01006	0.316156	glucose	ENSG00000095787	WAC	0.926758
0.852122	2.66283	1.00922	0.316468	glucose	ENSG00000158050	DUSP2	0.926758
-0.447747	2.39312	1.00851	0.316525	glucose	ENSG00000152193	RNF219	0.926758
-0.162153	2.21169	1.01928	0.313962	IL6	ENSG00000180773	SLC36A4	0.926758
-0.11686	4.53761	1.01717	0.314605	IL6	ENSG00000164171	ITGA2	0.926758
0.159098	3.0027	1.01317	0.315442	IL6	ENSG00000128422	KRT17	0.926758
-0.0573341	6.47639	1.01185	0.315821	IL6	ENSG00000072274	TFRC	0.926758
0.0972729	5.0352	1.01128	0.315999	IL6	ENSG00000170385	SLC30A1	0.926758
-0.105476	3.67751	1.00999	0.316172	IL6	ENSG00000198185	ZNF334	0.926758
0.152707	2.70383	1.00924	0.316351	IL6	ENSG00000152229	PSTPIP2	0.926758
-0.04007	8.85614	1.00836	0.316562	IL6	ENSG00000106263	EIF3B	0.926758
0.0371476	6.56282	1.00778	0.316702	IL6	ENSG00000173011	TADA2B	0.926758
0.0724669	8.46352	1.02934	0.311594	insulin	ENSG00000213639	PPP1CB	0.926758
0.130889	4.458	1.02437	0.31276	insulin	ENSG00000176101	SSNA1	0.926758
-0.102764	5.62762	1.02346	0.312975	insulin	ENSG00000100138	SNU13	0.926758
-0.0931509	6.81253	1.02038	0.313703	insulin	ENSG00000137393	RNF144B	0.926758
-0.101028	5.09225	1.00842	0.316549	insulin	ENSG00000121481	RNF2	0.926758
-0.0926986	6.03338	1.00823	0.316592	insulin	ENSG00000280789	PAGR1	0.926758
-0.0818265	6.34328	1.02916	0.312563	lactose	ENSG00000156030	ELMSAN1	0.926758
0.115954	6.62304	1.0198	0.315028	lactose	ENSG00000155657	TTN	0.926758
0.281124	2.41935	1.01076	0.316041	parity	ENSG00000069011	PITX1	0.926758
-0.0662177	6.17441	1.00339	0.317755	bmilk	ENSG00000214530	STARD10	0.926758
-0.142975	8.21884	1.00373	0.317672	glucose	ENSG00000063177	RPL18	0.926758
0.21543	2.17345	1.00508	0.317416	IL6	ENSG00000183696	UPP1	0.926758
0.175673	4.43207	1.00538	0.317275	insulin	ENSG00000135446	CDK4	0.926758
-0.247874	4.72517	0.999898	0.318596	glucose	ENSG00000074657	ZNF532	0.926758
0.179193	2.58112	0.994598	0.319878	bmilk	ENSG00000233270	SNRPEP4	0.926758
-0.0800185	6.05658	0.992631	0.320375	bmilk	ENSG00000163171	CDC42EP3	0.926758
0.259346	4.6708	0.991497	0.320632	glucose	ENSG00000006576	PHTF2	0.926758
0.0631519	5.4882	0.996721	0.319398	IL6	ENSG00000159128	IFNGR2	0.926758
-0.07021	7.93511	0.993865	0.320203	IL6	ENSG00000053747	LAMA3	0.926758
0.240736	3.00245	0.992599	0.320499	IL6	ENSG00000076641	PAG1	0.926758
0.102512	6.76305	0.995787	0.31959	insulin	ENSG00000183283	DAZAP2	0.926758
-0.089995	6.6335	0.994516	0.319898	insulin	ENSG00000124098	FAM210B	0.926758
0.0977638	5.29772	0.991802	0.320558	insulin	ENSG00000182979	MTA1	0.926758
0.161544	6.48824	0.989148	0.321205	glucose	ENSG00000242071	RPL7AP6	0.926758
-0.14769	8.66174	0.989137	0.321207	glucose	ENSG00000181163	NPM1	0.926758
-0.179862	3.01883	0.989243	0.321286	IL6	ENSG00000147010	SH3KBP1	0.926758
-0.252	4.86618	0.985273	0.322152	glucose	ENSG00000086475	SEPHS1	0.926758
-0.198452	5.6497	0.98273	0.322776	glucose	ENSG00000106683	LIMK1	0.926758
-0.12687	6.65574	0.974058	0.324914	glucose	ENSG00000105176	URI1	0.926758
-0.172159	5.53624	0.974008	0.324927	glucose	ENSG00000135521	LTV1	0.926758
-0.151903	7.72903	0.972193	0.325377	glucose	ENSG00000173801	JUP	0.926758
0.199093	5.55319	0.971969	0.325432	glucose	ENSG00000154153	FAM134B	0.926758
-0.258455	4.91821	0.971733	0.325491	glucose	ENSG00000061273	HDAC7	0.926758
-0.179613	5.10125	0.970542	0.325787	glucose	ENSG00000187079	TEAD1	0.926758
-0.248765	4.01388	0.963976	0.327425	glucose	ENSG00000134077	THUMPD3	0.926758
-0.250499	4.88259	0.963941	0.327433	glucose	ENSG00000100335	MIEF1	0.926758
-0.447054	2.52912	0.963871	0.327451	glucose	ENSG00000187607	ZNF286A	0.926758
0.544006	2.24608	0.962822	0.327714	glucose	ENSG00000151881	TMEM267	0.926758
0.134053	8.06719	0.956829	0.32922	glucose	ENSG00000149806	FAU	0.926758
0.164528	5.94642	0.954868	0.329715	glucose	ENSG00000130939	UBE4B	0.926758
0.380659	5.23305	0.953632	0.330168	glucose	ENSG00000109906	ZBTB16	0.926758
0.336772	3.96863	0.95175	0.330504	glucose	ENSG00000181481	RNF135	0.926758
-0.142599	10.5112	0.951261	0.330628	glucose	ENSG00000089157	RPLP0	0.926758
-0.228224	4.67441	0.949356	0.331111	glucose	ENSG00000041802	LSG1	0.926758
0.166899	4.23938	0.986389	0.322024	IL6	ENSG00000135596	MICAL1	0.926758
0.0892761	4.11809	0.974942	0.324706	IL6	ENSG00000165312	OTUD1	0.926758
0.0849821	4.10903	0.971931	0.325442	IL6	ENSG00000173905	GOLIM4	0.926758
-0.0416872	6.84386	0.968893	0.326197	IL6	ENSG00000130429	ARPC1B	0.926758
0.212182	3.7891	0.968127	0.326532	IL6	ENSG00000066336	SPI1	0.926758
-0.219231	2.52802	0.967488	0.326647	IL6	ENSG00000135604	STX11	0.926758
0.212061	2.24238	0.964704	0.327258	IL6	ENSG00000090104	RGS1	0.926758
0.102468	3.41353	0.957925	0.328944	IL6	ENSG00000135124	P2RX4	0.926758
0.0473962	6.05596	0.956669	0.32926	IL6	ENSG00000130940	CASZ1	0.926758
-0.131688	5.28558	0.956401	0.329474	IL6	ENSG00000224389	C4B	0.926758
0.142719	4.15138	0.95448	0.329951	IL6	ENSG00000028137	TNFRSF1B	0.926758
0.0623646	4.78359	0.952458	0.330324	IL6	ENSG00000114812	VIPR1	0.926758
0.0775592	4.62118	0.947347	0.331645	IL6	ENSG00000163162	RNF149	0.926758
0.0345809	6.68037	0.947249	0.331647	IL6	ENSG00000162599	NFIA	0.926758
0.0929566	3.33996	0.947064	0.331694	IL6	ENSG00000160293	VAV2	0.926758
-0.0898948	7.03221	0.982533	0.322824	insulin	ENSG00000197324	LRP10	0.926758
-0.0961887	5.85866	0.981434	0.323094	insulin	ENSG00000150779	TIMM8B	0.926758
0.115043	4.78921	0.979657	0.323531	insulin	ENSG00000048991	R3HDM1	0.926758
0.118576	5.23534	0.972472	0.325307	insulin	ENSG00000135441	BLOC1S1	0.926758
0.145018	4.90451	0.971233	0.325615	insulin	ENSG00000174720	LARP7	0.926758
0.115285	5.53205	0.97077	0.32573	insulin	ENSG00000085449	WDFY1	0.926758
0.068333	7.50406	0.970175	0.325878	insulin	ENSG00000106682	EIF4H	0.926758
-0.120343	5.46351	0.965483	0.327048	insulin	ENSG00000168906	MAT2A	0.926758
0.216593	3.90622	0.965412	0.327065	insulin	ENSG00000245910	SNHG6	0.926758
0.10712	5.90109	0.962252	0.327857	insulin	ENSG00000106484	MEST	0.926758
-0.16044	4.29433	0.958255	0.328861	insulin	ENSG00000174446	SNAPC5	0.926758
0.0671951	8.13117	0.958182	0.328879	insulin	ENSG00000100201	DDX17	0.926758
-0.0812789	5.73502	0.958122	0.328894	insulin	ENSG00000172775	FAM192A	0.926758
-0.120267	4.71976	0.955397	0.329581	insulin	ENSG00000108094	CUL2	0.926758
-0.0852114	8.0073	0.95444	0.329823	insulin	ENSG00000072110	ACTN1	0.926758
-0.399641	2.1206	0.951553	0.330554	insulin	ENSG00000147202	DIAPH2	0.926758
0.107276	9.68442	0.947677	0.331616	insulin	ENSG00000137154	RPS6	0.926758
0.253335	4.42841	0.987093	0.322935	lactose	ENSG00000161055	SCGB3A1	0.926758
-0.276557	4.49826	0.977289	0.325339	lactose	ENSG00000148773	MKI67	0.926758
-0.061605	5.78318	0.968709	0.327145	lactose	ENSG00000151748	SAV1	0.926758
-0.0587161	6.18392	0.987905	0.321508	parity	ENSG00000153922	CHD1	0.926758
-0.099543	3.79931	0.986702	0.321802	parity	ENSG00000196072	BLOC1S2	0.926758
0.0538697	7.32724	0.984829	0.322261	parity	ENSG00000100568	VTI1B	0.926758
0.0620163	6.00449	0.971244	0.325613	parity	ENSG00000244313	RP11-425L10.1	0.926758
0.0587203	6.68898	0.962684	0.327749	parity	ENSG00000187051	RPS19BP1	0.926758
0.0443277	7.67162	0.956447	0.329317	parity	ENSG00000025039	RRAGD	0.926758
0.0816094	5.77426	0.950598	0.330854	parity	ENSG00000162636	FAM102B	0.926758
0.284018	4.52576	0.946023	0.33196	glucose	ENSG00000073417	PDE8A	0.926758
-0.0653256	4.18566	0.943945	0.33249	IL6	ENSG00000120696	KBTBD7	0.926758
-0.0812536	7.25799	0.943017	0.332727	insulin	ENSG00000152291	TGOLN2	0.926758
-0.0916796	4.7851	0.946584	0.332707	lactose	ENSG00000150907	FOXO1	0.926758
-0.259779	2.21795	0.944491	0.332391	parity	ENSG00000163739	CXCL1	0.926758
-0.343703	7.40495	0.941995	0.333133	glucose	ENSG00000135046	ANXA1	0.926758
-0.158396	7.55509	0.94042	0.333392	glucose	ENSG00000081059	TCF7	0.926758
0.0660139	4.5023	0.941623	0.333083	IL6	ENSG00000197355	UAP1L1	0.926758
-0.112185	5.37553	0.940279	0.333428	insulin	ENSG00000108179	PPIF	0.926758
-0.174417	5.42141	0.936495	0.3344	glucose	ENSG00000135686	KLHL36	0.927992
-0.8412	1.51373	0.936158	0.334487	glucose	ENSG00000184350	MRGPRE	0.927992
0.0961813	5.28679	0.937503	0.334202	parity	ENSG00000136802	LRRC8A	0.927992
-0.0453094	6.1675	0.934797	0.334838	IL6	ENSG00000180900	SCRIB	0.928395
0.057891	8.24688	0.925067	0.33736	bmilk	ENSG00000116679	IVNS1ABP	0.929081
-0.17268	6.54594	0.930642	0.335916	glucose	ENSG00000171444	MCC	0.929081
0.146107	6.71879	0.929288	0.336263	glucose	ENSG00000077147	TM9SF3	0.929081
-0.196819	5.20577	0.928564	0.33645	glucose	ENSG00000214022	REPIN1	0.929081
-0.167888	6.58475	0.925933	0.337134	glucose	ENSG00000134709	HOOK1	0.929081
0.364294	4.05296	0.925296	0.337305	glucose	ENSG00000153993	SEMA3D	0.929081
-0.122242	7.3916	0.925099	0.337351	glucose	ENSG00000272325	NUDT3	0.929081
-0.22621	2.33316	0.927363	0.33684	IL6	ENSG00000242574	HLA-DMB	0.929081
0.0408233	6.07192	0.92646	0.336997	IL6	ENSG00000072121	ZFYVE26	0.929081
-0.0949445	6.00455	0.925831	0.337161	insulin	ENSG00000146540	C7orf50	0.929081
0.162719	3.36248	0.925637	0.337211	insulin	ENSG00000185641	CTD-2287O16.1	0.929081
-0.103331	5.58458	0.924341	0.337549	insulin	ENSG00000157823	AP3S2	0.929081
-0.231756	5.7106	0.922897	0.337993	glucose	ENSG00000172828	CES3	0.929738
0.199981	2.63353	0.921081	0.3384	insulin	ENSG00000212664	RP11-592N21.1	0.930292
-0.182946	5.52178	0.916012	0.33973	glucose	ENSG00000103353	UBFD1	0.932499
0.108854	7.4557	0.912562	0.340639	glucose	ENSG00000178952	TUFM	0.932499
0.173049	4.87819	0.911657	0.340878	glucose	ENSG00000182199	SHMT2	0.932571
0.0474137	5.77351	0.915088	0.339973	IL6	ENSG00000175550	DRAP1	0.932499
0.181481	1.68927	0.914726	0.340068	IL6	ENSG00000152527	PLEKHH2	0.932499
0.210402	2.66283	0.913545	0.340486	IL6	ENSG00000158050	DUSP2	0.932499
0.154247	4.0826	0.913051	0.340645	IL6	ENSG00000052795	FNIP2	0.932499
-0.0622059	5.53495	0.914089	0.340236	parity	ENSG00000111490	TBC1D30	0.932499
-0.294418	0.942898	0.913681	0.341218	lactose	ENSG00000123219	CENPK	0.932828
0.0560706	4.8989	0.909485	0.341452	IL6	ENSG00000166689	PLEKHA7	0.932828
-0.144524	2.51241	0.908446	0.341727	IL6	ENSG00000140367	UBE2Q2	0.932828
-0.0748678	5.09049	0.90778	0.341996	IL6	ENSG00000122786	CALD1	0.932828
0.0875626	5.61561	0.907172	0.342065	insulin	ENSG00000141580	WDR45B	0.932828
-0.131705	6.46562	0.906523	0.342238	glucose	ENSG00000065882	TBC1D1	0.932828
-0.080844	5.68424	0.903861	0.342946	bmilk	ENSG00000126767	ELK1	0.932828
-0.0612604	4.96796	0.90376	0.342973	bmilk	ENSG00000150764	DIXDC1	0.932828
-0.223603	2.30699	0.904164	0.342918	IL6	ENSG00000152270	PDE3B	0.932828
-0.217623	4.2152	0.900728	0.343782	glucose	ENSG00000228519	RP11-298C3.2	0.932828
-0.395528	5.06331	0.90072	0.343922	glucose	ENSG00000196876	SCN8A	0.932828
-0.127455	6.67941	0.899408	0.344135	glucose	ENSG00000102225	CDK16	0.932828
-0.38991	4.47938	0.899316	0.34427	glucose	ENSG00000134258	VTCN1	0.932828
0.0895513	9.05883	0.901019	0.343709	insulin	ENSG00000063046	EIF4B	0.932828
0.0794109	6.18457	0.899509	0.344107	insulin	ENSG00000188612	SUMO2	0.932828
0.0759304	5.64681	0.901093	0.343688	parity	ENSG00000149089	APIP	0.932828
0.17866	6.18411	0.897232	0.344718	glucose	ENSG00000130830	MPP1	0.933481
-0.16004	4.18097	0.894933	0.345415	bmilk	ENSG00000183963	SMTN	0.934231
0.307236	5.02695	0.894643	0.345483	glucose	ENSG00000119943	PYROXD2	0.934231
0.140108	5.69035	0.893897	0.345614	glucose	ENSG00000160803	UBQLN4	0.934231
-0.127212	8.01573	0.891582	0.346238	glucose	ENSG00000086061	DNAJA1	0.934437
-0.0963545	7.95782	0.89101	0.346423	insulin	ENSG00000105372	RPS19	0.934437
-0.167244	6.50913	0.886292	0.347669	glucose	ENSG00000102804	TSC22D1	0.934437
-0.168774	5.24515	0.883784	0.34835	glucose	ENSG00000038210	PI4K2B	0.934437
0.125985	10.5572	0.882562	0.348683	glucose	ENSG00000175445	LPL	0.934437
-0.13113	8.01576	0.88107	0.34909	glucose	ENSG00000143947	RPS27A	0.934437
-0.120237	8.88405	0.879911	0.349407	glucose	ENSG00000057608	GDI2	0.934437
-0.364387	2.96827	0.878486	0.349796	glucose	ENSG00000049167	ERCC8	0.934437
0.12139	3.43072	0.884268	0.348221	IL6	ENSG00000203668	CHML	0.934437
0.0665839	5.02111	0.884178	0.348266	IL6	ENSG00000115935	WIPF1	0.934437
0.0344687	8.21261	0.879298	0.349574	IL6	ENSG00000142599	RERE	0.934437
0.0848664	3.90979	0.877666	0.35002	IL6	ENSG00000075539	FRYL	0.934437
0.286281	2.31258	0.888041	0.347195	insulin	ENSG00000163002	NUP35	0.934437
-0.114653	4.93409	0.887707	0.347285	insulin	ENSG00000163249	CCNYL1	0.934437
-0.0876916	5.3154	0.886142	0.34771	insulin	ENSG00000163374	YY1AP1	0.934437
0.128207	4.4957	0.881788	0.348894	insulin	ENSG00000188725	SMIM15	0.934437
-0.0979969	6.0126	0.880786	0.349167	insulin	ENSG00000158985	CDC42SE2	0.934437
-0.0997389	5.38776	0.880214	0.349324	insulin	ENSG00000103202	NME4	0.934437
0.112656	5.83663	0.878521	0.349786	insulin	ENSG00000148735	PLEKHS1	0.934437
-0.071971	8.09072	0.878071	0.34991	insulin	ENSG00000140319	SRP14	0.934437
0.136106	5.8607	0.873428	0.351184	glucose	ENSG00000114125	RNF7	0.934437
-0.0323066	8.89861	0.875444	0.35063	IL6	ENSG00000112977	DAP	0.934437
0.105847	5.52163	0.874425	0.35091	insulin	ENSG00000116649	SRM	0.934437
-0.151355	4.36871	0.873621	0.351131	insulin	ENSG00000124614	RPS10	0.934437
-0.147129	4.11544	0.873517	0.351159	insulin	ENSG00000119725	ZNF410	0.934437
0.0815994	3.59675	0.872437	0.351456	IL6	ENSG00000152990	ADGRA3	0.934437
-0.216244	4.30255	0.871121	0.351819	glucose	ENSG00000187736	NHEJ1	0.934437
-0.0541892	5.78248	0.868437	0.352561	bmilk	ENSG00000197872	FAM49A	0.934437
-0.299748	4.92787	0.870041	0.352203	glucose	ENSG00000180875	GREM2	0.934437
-0.203338	3.26163	0.868259	0.352744	IL6	ENSG00000244242	IFITM10	0.934437
-0.113384	5.19658	0.868101	0.352653	insulin	ENSG00000169251	NMD3	0.934437
-0.223557	5.53582	0.866701	0.353084	glucose	ENSG00000122034	GTF3A	0.934437
-0.139559	7.97493	0.864871	0.353549	glucose	ENSG00000099875	MKNK2	0.934437
0.107963	5.2278	0.865418	0.353397	insulin	ENSG00000090263	MRPS33	0.934437
-0.0730503	7.00479	0.857474	0.355676	bmilk	ENSG00000181381	DDX60L	0.934437
-0.104666	8.59032	0.861717	0.354426	glucose	ENSG00000071127	WDR1	0.934437
0.16604	5.56688	0.861685	0.354435	glucose	ENSG00000259781	RP11-673C5.1	0.934437
-0.212954	5.29917	0.860721	0.354704	glucose	ENSG00000108557	RAI1	0.934437
-0.18005	6.25392	0.859506	0.355055	glucose	ENSG00000230202	RP11-632C17__A.1	0.934437
0.200261	3.89681	0.86437	0.353826	IL6	ENSG00000141506	PIK3R5	0.934437
0.0790092	3.9418	0.863012	0.354065	IL6	ENSG00000160410	SHKBP1	0.934437
-0.0341181	7.85548	0.862034	0.354338	IL6	ENSG00000186716	BCR	0.934437
0.0508223	6.77677	0.860555	0.354841	IL6	ENSG00000116871	MAP7D1	0.934437
0.0422781	6.8424	0.857978	0.355481	IL6	ENSG00000171988	JMJD1C	0.934437
0.0395368	6.42418	0.856441	0.3559	IL6	ENSG00000175866	BAIAP2	0.934437
0.0794152	8.01576	0.856436	0.355901	insulin	ENSG00000143947	RPS27A	0.934437
-0.142281	5.12517	0.861376	0.355591	lactose	ENSG00000160307	S100B	0.934437
0.207298	5.6046	0.857081	0.355859	parity	ENSG00000198300	PEG3	0.934437
-0.382651	3.19357	0.851846	0.357191	glucose	ENSG00000041353	RAB27B	0.934437
-0.117803	9.38219	0.851321	0.357339	glucose	ENSG00000174748	RPL15	0.934437
-0.139544	6.99494	0.85119	0.357376	glucose	ENSG00000135631	RAB11FIP5	0.934437
-0.34298	3.40493	0.850888	0.357461	glucose	ENSG00000114021	NIT2	0.934437
0.0618894	4.77368	0.852436	0.357025	IL6	ENSG00000187764	SEMA4D	0.934437
-0.0755168	4.8652	0.852295	0.35712	IL6	ENSG00000232931	LINC00342	0.934437
0.0765867	7.79577	0.855219	0.356243	insulin	ENSG00000130741	EIF2S3	0.934437
-0.0893725	6.48824	0.854416	0.356468	insulin	ENSG00000242071	RPL7AP6	0.934437
-0.115524	4.8792	0.853214	0.356806	insulin	ENSG00000110330	BIRC2	0.934437
0.0581674	5.01445	0.849568	0.357833	IL6	ENSG00000171236	LRG1	0.934486
0.178387	5.77886	0.84777	0.358341	glucose	ENSG00000140464	PML	0.934486
0.170726	5.50518	0.846864	0.358598	glucose	ENSG00000175470	PPP2R2D	0.934486
-0.125574	7.46565	0.844342	0.359313	glucose	ENSG00000154380	ENAH	0.934486
-0.19028	4.74844	0.844252	0.359338	glucose	ENSG00000075975	MKRN2	0.934486
0.0363831	6.81965	0.847957	0.358288	IL6	ENSG00000131149	GSE1	0.934486
0.027273	8.15842	0.84504	0.359114	IL6	ENSG00000080503	SMARCA2	0.934486
-0.0335831	6.71179	0.844579	0.359245	IL6	ENSG00000185813	PCYT2	0.934486
-0.096596	5.90167	0.845495	0.358985	insulin	ENSG00000136682	CBWD2	0.934486
-0.0776922	5.05743	0.842945	0.35971	bmilk	ENSG00000131381	RBSN	0.934915
0.130692	8.30205	0.84022	0.360486	glucose	ENSG00000146376	ARHGAP18	0.93497
-0.108292	8.95418	0.840126	0.360513	glucose	ENSG00000168610	STAT3	0.93497
-0.225465	4.11474	0.839954	0.360562	glucose	ENSG00000183011	NAA38	0.93497
-0.212364	4.43892	0.839047	0.36082	glucose	ENSG00000111906	HDDC2	0.93497
-0.106164	7.855	0.838219	0.361057	glucose	ENSG00000103342	GSPT1	0.93497
-0.264499	5.09264	0.836832	0.361511	glucose	ENSG00000119408	NEK6	0.93497
-0.205525	4.50125	0.836429	0.361569	glucose	ENSG00000063601	MTMR1	0.93497
0.123198	2.55792	0.838038	0.361109	IL6	ENSG00000116205	TCEANC2	0.93497
0.127379	2.91194	0.836262	0.361617	IL6	ENSG00000275993	CH507-42P11.8	0.93497
0.106055	5.12118	0.835822	0.361878	IL6	ENSG00000180155	LYNX1	0.93497
-0.138856	12.277	0.834403	0.36215	glucose	ENSG00000156508	EEF1A1	0.93497
-0.0712459	5.43018	0.837107	0.36221	lactose	ENSG00000049449	RCN1	0.93497
-0.16838	1.79681	0.831218	0.363066	IL6	ENSG00000102349	KLF8	0.935768
0.0830956	4.40896	0.830506	0.363291	IL6	ENSG00000023171	GRAMD1B	0.935768
0.213711	7.60895	0.830086	0.363516	glucose	ENSG00000182054	IDH2	0.935768
-0.413626	4.7243	0.82538	0.364882	glucose	ENSG00000111331	OAS3	0.935768
-0.0307402	6.42262	0.827432	0.364158	IL6	ENSG00000117859	OSBPL9	0.935768
0.0450048	7.24707	0.8267	0.364424	IL6	ENSG00000163191	S100A11	0.935768
0.0318154	6.57789	0.825488	0.364721	IL6	ENSG00000181722	ZBTB20	0.935768
-0.133448	5.47603	0.826231	0.36454	insulin	ENSG00000128487	SPECC1	0.935768
-0.0607949	6.41852	0.827332	0.364192	parity	ENSG00000071054	MAP4K4	0.935768
0.0808763	4.27999	0.825671	0.364669	parity	ENSG00000100116	GCAT	0.935768
-0.109707	6.64251	0.823553	0.365283	glucose	ENSG00000180370	PAK2	0.935768
0.202107	3.98873	0.823817	0.365206	insulin	ENSG00000213860	RPL21P75	0.935768
-0.0771905	6.88999	0.822283	0.365652	insulin	ENSG00000136156	ITM2B	0.935768
-0.232778	4.1527	0.820139	0.366276	glucose	ENSG00000110925	CSRNP2	0.935768
-0.173942	5.07613	0.819157	0.366563	glucose	ENSG00000104472	CHRAC1	0.935768
-0.161173	6.86299	0.818829	0.366676	glucose	ENSG00000167232	ZNF91	0.935768
-0.118084	10.0676	0.818627	0.366718	glucose	ENSG00000135218	CD36	0.935768
0.0302613	6.55383	0.818948	0.366624	IL6	ENSG00000130340	SNX9	0.935768
0.127332	3.13734	0.818316	0.366819	IL6	ENSG00000158062	UBXN11	0.935768
-0.156096	6.37096	0.817703	0.366988	glucose	ENSG00000259956	RBM15B	0.935768
-0.0731797	4.97241	0.813526	0.368212	bmilk	ENSG00000115271	GCA	0.935768
-0.163436	5.56231	0.814785	0.367842	glucose	ENSG00000224546	EIF4BP3	0.935768
-0.254625	8.47542	0.810471	0.369243	glucose	ENSG00000125730	C3	0.935768
0.222368	5.33735	0.809572	0.369397	glucose	ENSG00000184226	PCDH9	0.935768
0.170199	2.4187	0.814897	0.367859	IL6	ENSG00000224397	LINC01272	0.935768
-0.100594	3.33846	0.810006	0.369248	IL6	ENSG00000204959	ARHGEF34P	0.935768
0.0739015	6.81885	0.815507	0.36763	insulin	ENSG00000091039	OSBPL8	0.935768
0.0964609	5.68428	0.811315	0.368862	insulin	ENSG00000152061	RABGAP1L	0.935768
0.156202	4.99063	0.810676	0.3691	insulin	ENSG00000111348	ARHGDIB	0.935768
0.0929694	5.54852	0.809993	0.369251	insulin	ENSG00000101773	RBBP8	0.935768
0.0597834	7.39973	0.809719	0.369332	insulin	ENSG00000109332	UBE2D3	0.935768
0.0688264	6.33513	0.806361	0.370342	bmilk	ENSG00000171723	GPHN	0.935768
-0.134578	6.14214	0.806204	0.370371	glucose	ENSG00000108468	CBX1	0.935768
-0.152648	6.89705	0.805973	0.37044	glucose	ENSG00000103942	HOMER2	0.935768
-0.121003	6.53013	0.804515	0.370872	glucose	ENSG00000120733	KDM3B	0.935768
-0.123703	7.4667	0.803823	0.371077	glucose	ENSG00000082014	SMARCD3	0.935768
-0.131464	2.31241	0.805386	0.370613	IL6	ENSG00000250461	RP11-631M6.2	0.935768
-0.0637868	5.18943	0.803281	0.371287	IL6	ENSG00000153246	PLA2R1	0.935768
-0.0751499	9.56374	0.804061	0.371007	insulin	ENSG00000137818	RPLP1	0.935768
0.123604	6.62206	0.803878	0.371179	insulin	ENSG00000065361	ERBB3	0.935768
0.402329	2.54898	0.803488	0.371244	insulin	ENSG00000157654	PALM2-AKAP2	0.935768
-0.084474	5.9771	0.802749	0.371396	insulin	ENSG00000099901	RANBP1	0.935768
-0.135083	4.28166	0.802697	0.371412	insulin	ENSG00000152942	RAD17	0.935768
-0.603973	2.41777	0.80124	0.371849	glucose	ENSG00000163141	BNIPL	0.936347
-0.131087	6.70457	0.799733	0.372295	glucose	ENSG00000099624	ATP5D	0.936623
0.23283	7.93511	0.799911	0.372372	glucose	ENSG00000053747	LAMA3	0.936623
0.128181	7.57381	0.795257	0.373633	glucose	ENSG00000154930	ACSS1	0.937014
-0.122499	7.93274	0.793805	0.374069	glucose	ENSG00000111057	KRT18	0.937014
0.113768	7.37565	0.790814	0.374969	glucose	ENSG00000073921	PICALM	0.937014
-0.119328	5.85159	0.789997	0.375215	glucose	ENSG00000171466	ZNF562	0.937014
-0.120574	6.4994	0.786183	0.376368	glucose	ENSG00000126524	SBDS	0.937014
-0.106692	6.72146	0.781874	0.377676	glucose	ENSG00000198646	NCOA6	0.937014
-0.291456	3.87431	0.78158	0.377766	glucose	ENSG00000126814	TRMT5	0.937014
-0.090234	7.65549	0.779271	0.37847	glucose	ENSG00000121892	PDS5A	0.937014
0.174811	5.37746	0.778806	0.378612	glucose	ENSG00000137876	RSL24D1	0.937014
0.128955	5.80816	0.773316	0.380294	glucose	ENSG00000175224	ATG13	0.937014
0.151592	5.05648	0.771601	0.380822	glucose	ENSG00000167257	RNF214	0.937014
-0.719248	1.31403	0.771222	0.380939	glucose	ENSG00000173227	SYT12	0.937014
0.179763	4.94108	0.768714	0.381713	glucose	ENSG00000115233	PSMD14	0.937014
0.418858	2.76938	0.768397	0.381811	glucose	ENSG00000244509	APOBEC3C	0.937014
-0.176889	2.42904	0.797786	0.372918	IL6	ENSG00000284543	NA	0.936954
0.0309973	7.17459	0.787129	0.376081	IL6	ENSG00000198947	DMD	0.937014
0.222637	1.61943	0.7814	0.377835	IL6	ENSG00000146072	TNFRSF21	0.937014
0.0615306	5.2951	0.78121	0.377943	IL6	ENSG00000116584	ARHGEF2	0.937014
0.041365	5.33082	0.779829	0.378299	IL6	ENSG00000055130	CUL1	0.937014
0.0612791	4.35168	0.776487	0.379321	IL6	ENSG00000188735	TMEM120B	0.937014
0.15783	4.20489	0.773752	0.380289	IL6	ENSG00000165029	ABCA1	0.937014
0.0856412	4.74547	0.773663	0.380296	IL6	ENSG00000184371	CSF1	0.937014
0.0389132	5.48076	0.769969	0.381325	IL6	ENSG00000175354	PTPN2	0.937014
-0.0737971	6.91841	0.797989	0.372815	insulin	ENSG00000182196	ARL6IP4	0.936954
0.0844711	7.55731	0.796354	0.373305	insulin	ENSG00000135924	DNAJB2	0.937014
-0.0825614	10.1323	0.792787	0.374375	insulin	ENSG00000167526	RPL13	0.937014
-0.058903	8.60559	0.791051	0.374897	insulin	ENSG00000198668	CALM1	0.937014
0.0905846	7.65894	0.790812	0.374986	insulin	ENSG00000162244	RPL29	0.937014
-0.100171	7.07462	0.78668	0.376262	insulin	ENSG00000162734	PEA15	0.937014
0.365546	1.55353	0.783905	0.377059	insulin	ENSG00000152422	XRCC4	0.937014
0.151014	5.59084	0.780274	0.378272	insulin	ENSG00000197956	S100A6	0.937014
-0.0782187	6.50186	0.7785	0.378705	insulin	ENSG00000186575	NF2	0.937014
0.157831	3.54954	0.778151	0.378812	insulin	ENSG00000162585	FAAP20	0.937014
0.071391	5.89824	0.776927	0.379186	insulin	ENSG00000008018	PSMB1	0.937014
0.0596849	7.23029	0.77503	0.379768	insulin	ENSG00000143420	ENSA	0.937014
0.0819664	6.81072	0.774387	0.379965	insulin	ENSG00000171858	RPS21	0.937014
-0.16741	4.84619	0.774266	0.380054	insulin	ENSG00000163584	RPL22L1	0.937014
0.0955705	5.74451	0.772796	0.380454	insulin	ENSG00000139168	ZCRB1	0.937014
0.109287	6.88205	0.775113	0.380798	lactose	ENSG00000261150	EPPK1	0.937014
0.308521	1.14912	0.771147	0.381761	lactose	ENSG00000225386	AC099754.1	0.937014
-0.0385055	6.11062	0.787712	0.375905	parity	ENSG00000109171	SLAIN2	0.937014
-0.0384748	7.71655	0.776821	0.379219	parity	ENSG00000091527	CDV3	0.937014
0.0734646	5.27597	0.774283	0.379997	parity	ENSG00000105699	LSR	0.937014
0.0763101	5.9029	0.7745	0.38	parity	ENSG00000046604	DSG2	0.937014
0.0572439	5.12129	0.768282	0.381846	parity	ENSG00000107021	TBC1D13	0.937014
-0.240462	4.05528	0.766559	0.382379	glucose	ENSG00000165609	NUDT5	0.937393
-0.0882902	7.18128	0.766282	0.38247	insulin	ENSG00000166441	RPL27A	0.937393
-0.0909573	6.20443	0.765776	0.382622	insulin	ENSG00000099337	KCNK6	0.937393
0.1558	2.72219	0.764458	0.383052	IL6	ENSG00000111275	ALDH2	0.937918
-0.0446383	8.49705	0.760748	0.384186	bmilk	ENSG00000147403	RPL10	0.937918
-0.145578	6.5504	0.760891	0.384141	glucose	ENSG00000175390	EIF3F	0.937918
-0.118865	7.60941	0.759067	0.384711	glucose	ENSG00000074695	LMAN1	0.937918
-0.127798	9.68989	0.758153	0.384996	glucose	ENSG00000065978	YBX1	0.937918
0.0400058	6.57265	0.759558	0.38456	IL6	ENSG00000138798	EGF	0.937918
0.0958275	5.48886	0.757769	0.385116	insulin	ENSG00000178078	STAP2	0.937918
-0.0465251	8.34294	0.765185	0.383601	lactose	ENSG00000127616	SMARCA4	0.937918
-0.0689535	5.90339	0.764684	0.383756	lactose	ENSG00000196693	ZNF33B	0.937918
-0.322817	2.72451	0.761661	0.384894	lactose	ENSG00000135678	CPM	0.937918
-0.0370309	9.6438	0.760656	0.384215	parity	ENSG00000152463	OLAH	0.937918
0.0440542	5.35535	0.756271	0.385586	IL6	ENSG00000134030	CTIF	0.938051
-0.0470016	12.1237	0.756388	0.385549	parity	ENSG00000126545	CSN1S1	0.938051
-0.248875	4.13804	0.75376	0.386374	glucose	ENSG00000185238	PRMT3	0.939464
-0.0387034	6.37644	0.752454	0.386785	IL6	ENSG00000173598	NUDT4	0.939527
-0.0780875	4.2406	0.752358	0.386815	parity	ENSG00000135317	SNX14	0.939527
-0.0941325	5.32651	0.754149	0.387072	lactose	ENSG00000115963	RND3	0.939612
0.0917102	3.26236	0.750929	0.387265	IL6	ENSG00000278224	PRICKLE4	0.939612
0.0798882	4.33479	0.750091	0.387563	IL6	ENSG00000149639	SOGA1	0.93983
0.0829736	4.71633	0.748106	0.388158	bmilk	ENSG00000141298	SSH2	0.940219
0.145506	6.13365	0.747508	0.388347	glucose	ENSG00000179918	SEPHS2	0.940219
0.106591	3.05159	0.748336	0.388085	IL6	ENSG00000197122	SRC	0.940219
-0.108671	3.36462	0.746285	0.388735	IL6	ENSG00000255823	MTRNR2L8	0.940562
0.545039	2.2409	0.74575	0.388904	glucose	ENSG00000261222	CTD-2006K23.1	0.940562
-0.0267353	6.86848	0.742406	0.389968	IL6	ENSG00000114166	KAT2B	0.941524
-0.0889375	5.41677	0.739755	0.390814	insulin	ENSG00000115364	MRPL19	0.941524
-0.100761	3.62995	0.742525	0.390712	lactose	ENSG00000105755	ETHE1	0.941524
0.0811335	5.70215	0.739234	0.391106	IL6	ENSG00000132688	NES	0.941524
-0.048299	6.97998	0.731713	0.393397	bmilk	ENSG00000140022	STON2	0.941524
0.0410318	9.74889	0.726732	0.395008	bmilk	ENSG00000092820	EZR	0.941524
-0.116554	7.14493	0.734308	0.39256	glucose	ENSG00000160014	CALM3	0.941524
-0.12879	5.33861	0.731405	0.393496	glucose	ENSG00000136819	C9orf78	0.941524
-0.14297	6.09376	0.731026	0.393618	glucose	ENSG00000126351	THRA	0.941524
-0.129181	10.3272	0.728294	0.394502	glucose	ENSG00000122406	RPL5	0.941524
-0.218491	5.11004	0.727549	0.394752	glucose	ENSG00000124299	PEPD	0.941524
-0.119281	6.84645	0.725589	0.39538	glucose	ENSG00000153774	CFDP1	0.941524
-0.170578	1.85031	0.73548	0.392196	IL6	ENSG00000176170	SPHK1	0.941524
0.0659065	5.89609	0.734386	0.392645	IL6	ENSG00000168077	SCARA3	0.941524
0.0308338	8.41831	0.732756	0.39306	IL6	ENSG00000146278	PNRC1	0.941524
0.0280009	7.80638	0.729356	0.394158	IL6	ENSG00000166025	AMOTL1	0.941524
-0.0587557	4.37713	0.728672	0.394379	IL6	ENSG00000001461	NIPAL3	0.941524
0.0410676	6.17592	0.724699	0.395669	IL6	ENSG00000131941	RHPN2	0.941524
0.0961158	4.82183	0.737232	0.391621	insulin	ENSG00000109270	LAMTOR3	0.941524
0.0797754	8.3143	0.735692	0.392115	insulin	ENSG00000134419	RPS15A	0.941524
0.0946202	5.98085	0.735231	0.392264	insulin	ENSG00000134215	VAV3	0.941524
0.0718518	6.35259	0.735172	0.392283	insulin	ENSG00000083937	CHMP2B	0.941524
-0.0776574	7.72013	0.730716	0.393718	insulin	ENSG00000175130	MARCKSL1	0.941524
-0.0984382	8.38465	0.729763	0.394117	insulin	ENSG00000115306	SPTBN1	0.941524
0.059932	7.35867	0.727414	0.394787	insulin	ENSG00000136238	RAC1	0.941524
-0.0736677	6.20488	0.725539	0.395396	insulin	ENSG00000112081	SRSF3	0.941524
0.194106	3.98005	0.724943	0.395589	insulin	ENSG00000139926	FRMD6	0.941524
0.258334	1.86489	0.73201	0.394077	lactose	ENSG00000154188	ANGPT1	0.941524
-0.0551023	6.09904	0.727256	0.395612	lactose	ENSG00000109670	FBXW7	0.941524
-0.0925297	4.06027	0.731138	0.393582	parity	ENSG00000183617	MRPL54	0.941524
-0.0818802	6.83421	0.723582	0.396032	insulin	ENSG00000168653	NDUFS5	0.941524
0.147836	6.52027	0.720442	0.397058	glucose	ENSG00000125651	GTF2F1	0.941524
-0.125782	5.82692	0.719755	0.397282	glucose	ENSG00000171314	PGAM1	0.941524
-0.0341174	7.1358	0.721443	0.39673	IL6	ENSG00000120341	SEC16B	0.941524
0.0294487	6.54507	0.720366	0.397083	IL6	ENSG00000115310	RTN4	0.941524
-0.0871588	5.61617	0.722474	0.396394	insulin	ENSG00000137500	CCDC90B	0.941524
0.0787345	5.8737	0.719815	0.397263	insulin	ENSG00000148090	AUH	0.941524
0.128658	4.11474	0.719504	0.397364	insulin	ENSG00000183011	NAA38	0.941524
0.0458705	6.5533	0.718931	0.397552	bmilk	ENSG00000140264	SERF2	0.941524
-0.127912	5.8131	0.714999	0.398843	glucose	ENSG00000244687	UBE2V1	0.941524
0.0321082	6.3972	0.715333	0.398733	IL6	ENSG00000102606	ARHGEF7	0.941524
-0.0881516	6.04096	0.715932	0.398536	insulin	ENSG00000124209	RAB22A	0.941524
0.0639284	6.76815	0.715398	0.398712	insulin	ENSG00000177565	TBL1XR1	0.941524
0.0877376	6.53967	0.714531	0.398997	insulin	ENSG00000173511	VEGFB	0.941524
-0.158133	5.2288	0.713548	0.399322	glucose	ENSG00000174306	ZHX3	0.941524
-0.131285	5.8737	0.713119	0.399463	glucose	ENSG00000148090	AUH	0.941524
0.0513858	4.39781	0.712998	0.399503	IL6	ENSG00000110395	CBL	0.941524
-0.154704	6.20935	0.710683	0.400268	glucose	ENSG00000113645	WWC1	0.941524
-0.130099	8.76102	0.709177	0.400767	glucose	ENSG00000147604	RPL7	0.941524
-0.170398	6.2967	0.708961	0.400873	glucose	ENSG00000214182	PTMAP5	0.941524
-0.0377928	9.03682	0.707202	0.401422	bmilk	ENSG00000120137	PANK3	0.941524
-0.0654266	6.17439	0.706124	0.401798	bmilk	ENSG00000151090	THRB	0.941524
0.0764104	6.13606	0.697731	0.404657	bmilk	ENSG00000127249	ATP13A4	0.941524
-0.0409492	6.62738	0.691293	0.406759	bmilk	ENSG00000080371	RAB21	0.941524
0.090655	5.64462	0.651977	0.420494	bmilk	ENSG00000109846	CRYAB	0.941524
-0.272621	4.33805	0.700731	0.403581	glucose	ENSG00000234741	GAS5	0.941524
-0.229829	5.89609	0.697339	0.404825	glucose	ENSG00000168077	SCARA3	0.941524
0.197654	7.09697	0.695662	0.405393	glucose	ENSG00000154027	AK5	0.941524
-0.177004	5.44244	0.692407	0.406382	glucose	ENSG00000177425	PAWR	0.941524
-0.136851	7.65894	0.690111	0.407176	glucose	ENSG00000162244	RPL29	0.941524
0.0966269	7.93837	0.687388	0.408086	glucose	ENSG00000177156	TALDO1	0.941524
-0.0895548	8.22932	0.686565	0.408366	glucose	ENSG00000101421	CHMP4B	0.941524
-0.106465	6.44277	0.684876	0.408942	glucose	ENSG00000090372	STRN4	0.941524
0.143682	5.90383	0.682365	0.409801	glucose	ENSG00000116030	SUMO1	0.941524
0.239713	4.84619	0.681352	0.410196	glucose	ENSG00000163584	RPL22L1	0.941524
-0.189848	4.53524	0.680367	0.410486	glucose	ENSG00000100442	FKBP3	0.941524
-0.106712	7.29777	0.676362	0.411864	glucose	ENSG00000141959	PFKL	0.941524
-0.114374	7.70657	0.673197	0.412958	glucose	ENSG00000092010	PSME1	0.941524
0.141652	5.41268	0.666991	0.415116	glucose	ENSG00000166337	TAF10	0.941524
-0.124393	7.85817	0.665636	0.41559	glucose	ENSG00000171302	CANT1	0.941524
0.171689	4.86177	0.665061	0.415791	glucose	ENSG00000213862	CTD-2270N23.1	0.941524
0.136025	5.76713	0.664718	0.415911	glucose	ENSG00000121060	TRIM25	0.941524
-0.261284	3.72894	0.664149	0.416111	glucose	ENSG00000137752	CASP1	0.941524
-0.348754	3.23138	0.662182	0.4168	glucose	ENSG00000163629	PTPN13	0.941524
-0.202238	4.53984	0.661747	0.416953	glucose	ENSG00000123836	PFKFB2	0.941524
0.172026	5.24826	0.65851	0.418093	glucose	ENSG00000174132	FAM174A	0.941524
-0.10798	6.56627	0.656578	0.418776	glucose	ENSG00000063244	U2AF2	0.941524
-0.15905	5.4382	0.654965	0.419347	glucose	ENSG00000137962	ARHGAP29	0.941524
0.177078	9.04313	0.655206	0.419366	glucose	ENSG00000039560	RAI14	0.941524
0.144397	5.32135	0.653109	0.420005	glucose	ENSG00000126267	COX6B1	0.941524
-0.200472	8.54459	0.652785	0.420233	glucose	ENSG00000185499	MUC1	0.941524
-0.175085	4.90095	0.652218	0.420322	glucose	ENSG00000136940	PDCL	0.941524
-0.169462	4.88015	0.651712	0.420502	glucose	ENSG00000092871	RFFL	0.941524
0.0485007	4.48177	0.707797	0.401224	IL6	ENSG00000069849	ATP1B3	0.941524
0.076187	7.27746	0.704884	0.402317	IL6	ENSG00000117984	CTSD	0.941524
0.0835367	3.44283	0.702362	0.403035	IL6	ENSG00000168394	TAP1	0.941524
0.092808	5.13781	0.7021	0.403242	IL6	ENSG00000082074	FYB	0.941524
0.0681275	3.97916	0.697436	0.404686	IL6	ENSG00000211455	STK38L	0.941524
-0.136933	3.9554	0.695119	0.405586	IL6	ENSG00000070961	ATP2B1	0.941524
0.162626	3.97189	0.693009	0.406298	IL6	ENSG00000175899	A2M	0.941524
0.084996	3.62525	0.691605	0.406654	IL6	ENSG00000104312	RIPK2	0.941524
0.0425733	5.19042	0.690994	0.406861	IL6	ENSG00000173276	ZBTB21	0.941524
0.0543804	8.72661	0.689482	0.407492	IL6	ENSG00000151365	THRSP	0.941524
0.0635341	4.96249	0.688477	0.407751	IL6	ENSG00000162616	DNAJB4	0.941524
-0.0376522	5.69426	0.687839	0.407932	IL6	ENSG00000120899	PTK2B	0.941524
0.029517	7.06594	0.68562	0.408688	IL6	ENSG00000129422	MTUS1	0.941524
-0.167663	2.47251	0.685003	0.408931	IL6	ENSG00000108244	KRT23	0.941524
-0.0691926	4.12011	0.681156	0.410215	IL6	ENSG00000059378	PARP12	0.941524
0.179601	2.67925	0.674421	0.412607	IL6	ENSG00000115738	ID2	0.941524
-0.0834542	4.18359	0.671912	0.413426	IL6	ENSG00000109323	MANBA	0.941524
-0.0779271	10.7043	0.671622	0.413625	IL6	ENSG00000211459	MT-RNR1	0.941524
0.0961317	3.27898	0.670314	0.413959	IL6	ENSG00000078804	TP53INP2	0.941524
0.0265286	9.08057	0.667647	0.414887	IL6	ENSG00000126878	AIF1L	0.941524
0.0231076	7.28616	0.662873	0.416558	IL6	ENSG00000130703	OSBPL2	0.941524
0.0494065	5.21488	0.6621	0.416829	IL6	ENSG00000185432	METTL7A	0.941524
0.144991	2.85694	0.661488	0.417109	IL6	ENSG00000185201	IFITM2	0.941524
0.0857218	4.00245	0.656648	0.418799	IL6	ENSG00000177663	IL17RA	0.941524
0.182747	3.28354	0.656088	0.419061	IL6	ENSG00000130592	LSP1	0.941524
0.0253442	8.0395	0.654237	0.419605	IL6	ENSG00000158195	WASF2	0.941524
0.0956719	3.80497	0.652567	0.420224	IL6	ENSG00000100364	KIAA0930	0.941524
-0.0579323	4.70081	0.651486	0.420582	IL6	ENSG00000162390	ACOT11	0.941524
0.0697436	4.08749	0.650992	0.420758	IL6	ENSG00000119729	RHOQ	0.941524
0.129093	3.60087	0.651169	0.420772	IL6	ENSG00000152558	TMEM123	0.941524
0.0342388	6.23554	0.650861	0.420805	IL6	ENSG00000148737	TCF7L2	0.941524
-0.0507685	7.01483	0.65081	0.420929	IL6	ENSG00000081479	LRP2	0.941524
0.0677876	6.9715	0.70582	0.401882	insulin	ENSG00000172340	SUCLG2	0.941524
-0.0751921	5.73766	0.704679	0.402262	insulin	ENSG00000124570	SERPINB6	0.941524
-0.113544	4.32176	0.702045	0.403141	insulin	ENSG00000108010	GLRX3	0.941524
0.122298	4.84003	0.699181	0.4041	insulin	ENSG00000107902	LHPP	0.941524
-0.0804427	8.15474	0.695981	0.405203	insulin	ENSG00000069702	TGFBR3	0.941524
-0.0907005	5.1807	0.695046	0.405491	insulin	ENSG00000133028	SCO1	0.941524
0.141584	4.88852	0.694758	0.4056	insulin	ENSG00000079819	EPB41L2	0.941524
-0.0520573	8.64055	0.692651	0.4063	insulin	ENSG00000119318	RAD23B	0.941524
-0.116092	8.7847	0.688581	0.407798	insulin	ENSG00000048707	VPS13D	0.941524
-0.146237	3.41792	0.686261	0.408469	insulin	ENSG00000094841	UPRT	0.941524
-0.0698195	6.61283	0.686155	0.408505	insulin	ENSG00000172115	CYCS	0.941524
0.121089	4.3996	0.682283	0.409829	insulin	ENSG00000113811	SELK	0.941524
[truncated: 2,527 more rows]
