# Supplementary material for: Human milk variation is shaped by maternal genetics and impacts the infant gut microbiome
Source: Cell Genom. 2024 Sep 11;4(10):100638. doi: 10.1016/j.xgen.2024.100638 (PMC11602576; doi:10.1016/j.xgen.2024.100638)
Supplement: Table S7. Correlations between maternal/milk traits and estimated cell type proportions, related to Figure 1 — Regression coefficients testing for correlations between maternal/milk traits and 8 Bisque-estimated cell type proportions, in a regression model including all tested traits and technical covariates (see STAR Methods). B, trait regression coefficient; SE, standard error of coefficient estimate; P, p value of coefficient estimate; cellType, cell type; trait, maternal/milk trait; FDR, Benjamini-Hochberg q value across all cell type/trait pairs. [file mmc6.xlsx]

## Sheet: ST7
Table S7. Correlations between maternal/milk traits and estimated cell type proportions, Related to Figure 1
B	SE	P	cellType	trait	fdr
0.370645	0.0604876	3.3816e-09	Luminal cell 2	Milk glucose	2.16423e-07
-0.313756	0.0627169	1.05602e-06	Luminal cell 1	Milk glucose	3.37926e-05
-0.232265	0.0521763	1.27746e-05	Luminal cell 2	Milk insulin	0.000237178
-0.270648	0.0612742	1.48236e-05	Luminal cell 1	Milk IL-6	0.000237178
0.289348	0.0675651	2.62265e-05	Neutrophils	Milk IL-6	0.0003357
-0.262398	0.0645553	6.4175e-05	Macrophages	Milk glucose	0.000684534
0.216199	0.0630703	0.000709453	Macrophages	Milk IL-6	0.00624209
0.189373	0.0556851	0.000780261	Macrophages	Milk insulin	0.00624209
0.179023	0.0540993	0.00107134	Luminal cell 1	Milk insulin	0.00761841
0.168544	0.0573697	0.00360862	Macrophages	Parity	0.0230952
0.17251	0.0609169	0.00499812	Dendritic cells	Milk insulin	0.02908
-0.20675	0.075184	0.00638943	Eosinophils	GDM	0.034077
0.176708	0.0714881	0.0140975	Eosinophils	Milk IL-6	0.0694028
0.17481	0.0725629	0.0167053	Dendritic cells	GDM	0.0730991
0.175368	0.0735561	0.0178541	T cells	Milk IL-6	0.0730991
-0.127948	0.0538648	0.0182748	Luminal cell 1	Gest. weight gain	0.0730991
0.145854	0.0627597	0.0209143	Dendritic cells	Parity	0.0787362
-0.135608	0.0631173	0.0326195	Eosinophils	Milk insulin	0.115981
0.135636	0.064442	0.0362936	Luminal cell 1	GDM	0.122252
-0.146267	0.070256	0.0383512	B cells	GDM	0.122724
0.11963	0.0614582	0.0526947	Neutrophils	Parity	0.160594
-0.131559	0.0683753	0.0554635	B cells	Milk glucose	0.161348
-0.100385	0.0537547	0.0629886	Luminal cell 2	Parity	0.175272
0.0909003	0.0519501	0.0813673	Luminal cell 2	Gest. weight gain	0.213863
-0.108675	0.0625526	0.0835402	Neutrophils	Maternal BMI	0.213863
-0.103389	0.0668024	0.122942	B cells	Milk IL-6	0.302627
0.0848213	0.0596536	0.156282	Neutrophils	Milk insulin	0.370447
-0.0967356	0.0706205	0.17196	Dendritic cells	Milk glucose	0.393052
-0.0867413	0.066331	0.192156	Macrophages	GDM	0.419328
-0.074014	0.0571619	0.19656	Neutrophils	Milk volume	0.419328
0.0679246	0.0533592	0.204193	Macrophages	Milk volume	0.42156
0.072721	0.0589802	0.218726	B cells	Milk insulin	0.437452
-0.0718493	0.0622305	0.249353	T cells	Milk volume	0.483593
0.0769491	0.0689959	0.265789	Dendritic cells	Milk IL-6	0.486305
0.06743	0.0604809	0.265948	Eosinophils	Milk volume	0.486305
0.0543693	0.0547119	0.321296	Luminal cell 2	Maternal BMI	0.564051
0.0587066	0.0607644	0.334896	B cells	Parity	0.564051
-0.0548062	0.0567284	0.334905	Luminal cell 1	Maternal BMI	0.564051
0.0552681	0.0583724	0.344631	Dendritic cells	Milk volume	0.565548
-0.0561033	0.0621513	0.367547	Luminal cell 2	GDM	0.577452
0.0530801	0.0590962	0.36993	Luminal cell 2	Milk IL-6	0.577452
0.0509919	0.059395	0.391414	Neutrophils	Gest. weight gain	0.59644
0.0542985	0.0680991	0.425996	T cells	Maternal BMI	0.63404
-0.0402631	0.0518396	0.438067	Luminal cell 1	Milk volume	0.637188
-0.0435819	0.0691559	0.529132	Neutrophils	Milk glucose	0.752543
-0.0368052	0.0661846	0.578632	Eosinophils	Maternal BMI	0.805053
0.0266679	0.0499969	0.59423	Luminal cell 2	Milk volume	0.809164
0.0261909	0.0565166	0.643461	B cells	Milk volume	0.857948
-0.0339657	0.0773589	0.660987	T cells	GDM	0.86333
0.0182218	0.0710581	0.797822	Neutrophils	GDM	0.912832
-0.015212	0.0649431	0.81499	T cells	Milk insulin	0.912832
-0.0146455	0.0638773	0.818839	Dendritic cells	Maternal BMI	0.912832
-0.0148687	0.0669077	0.824315	T cells	Parity	0.912832
0.0118255	0.0557359	0.832145	Luminal cell 1	Parity	0.912832
-0.0137426	0.0650266	0.832793	Eosinophils	Parity	0.912832
0.0128668	0.0618465	0.835361	B cells	Maternal BMI	0.912832
-0.0151535	0.0731713	0.836101	Eosinophils	Milk glucose	0.912832
0.0127307	0.0646615	0.844077	T cells	Gest. weight gain	0.912832
-0.0110837	0.0583913	0.849604	Macrophages	Maternal BMI	0.912832
0.0114334	0.0628436	0.85578	Eosinophils	Gest. weight gain	0.912832
0.0102523	0.075288	0.891791	T cells	Milk glucose	0.921408
0.0079356	0.0587245	0.892614	B cells	Gest. weight gain	0.921408
-0.00398497	0.0554437	0.942759	Macrophages	Gest. weight gain	0.957723
0.000884335	0.0606528	0.988378	Dendritic cells	Gest. weight gain	0.988378
