# Supplementary material for: Human milk variation is shaped by maternal genetics and impacts the infant gut microbiome
Source: Cell Genom. 2024 Sep 11;4(10):100638. doi: 10.1016/j.xgen.2024.100638 (PMC11602576; doi:10.1016/j.xgen.2024.100638)
Supplement: Table S8. Summary of eQTL analysis across 17,302 tested genes, related to Figure 2 — gene, Ensembl gene ID; gene_name, gene name; gene_biotype, gene biotype; n_samples, number of samples in eQTL analysis; n_cis_variants, number of nearby (cis) genetic variants tested for association with gene expression; egene_pval, gene-level aggregated Cauchy association test (ACAT) p value (see STAR Methods); FDR, Benjamini-Hochberg q value across all tested genes; milkSpecific: logical, was eQTL identified as milk-specific in GTEx eQTL colocalization analysis. [file mmc7.xlsx]

## Sheet: ST8
Table S8. Summary of eQTL analysis across 17,302 tested genes, Related to Figure 2.
gene	gene_name	gene_biotype	n_samples	n_cis_variants	egene_pval	fdr	milkSpecific
ENSG00000227232	WASH7P	unprocessed_pseudogene	230	1140	0.0556066	0.206409	NA
ENSG00000268903	RP11-34P13.15	processed_pseudogene	230	1518	0.869699	0.993815	NA
ENSG00000269981	RP11-34P13.16	processed_pseudogene	230	1519	0.876217	0.993815	NA
ENSG00000241860	RP11-34P13.13	processed_transcript	230	1649	0.982021	0.995813	NA
ENSG00000279457	FO538757.1	protein_coding	230	1823	0.336474	0.704632	NA
ENSG00000228463	AP006222.2	lincRNA	230	2207	0.505586	0.920406	NA
ENSG00000237094	RP4-669L17.10	lincRNA	230	3056	0.662323	0.993815	NA
ENSG00000225630	MTND2P28	unprocessed_pseudogene	230	3454	0.868273	0.993815	NA
ENSG00000237973	MTCO1P12	unprocessed_pseudogene	230	3456	0.0786631	0.260036	NA
ENSG00000248527	MTATP6P1	unprocessed_pseudogene	230	3456	0.912627	0.993815	NA
ENSG00000198744	MTCO3P12	unprocessed_pseudogene	230	3456	0.494466	0.906949	NA
ENSG00000228327	RP11-206L10.2	transcribed_unprocessed_pseudogene	230	3816	0.0789956	0.260936	NA
ENSG00000237491	RP11-206L10.9	lincRNA	230	3860	0.022815	0.110028	NA
ENSG00000230092	RP11-206L10.8	transcribed_unprocessed_pseudogene	230	3878	0.0634845	0.22513	NA
ENSG00000177757	FAM87B	lincRNA	230	3883	0.00151916	0.0130379	NA
ENSG00000228794	LINC01128	processed_transcript	230	3889	0.292359	0.640141	NA
ENSG00000225880	LINC00115	lincRNA	230	3889	0.409404	0.806282	NA
ENSG00000187634	SAMD11	protein_coding	230	4222	0.616012	0.993815	NA
ENSG00000188976	NOC2L	protein_coding	230	4297	0.806538	0.993815	NA
ENSG00000187961	KLHL17	protein_coding	230	4314	0.384468	0.773316	NA
ENSG00000187583	PLEKHN1	protein_coding	230	4386	0.692109	0.993815	NA
ENSG00000187642	PERM1	protein_coding	230	4429	2.01462e-05	0.000298945	NA
ENSG00000188290	HES4	protein_coding	230	4513	0.753513	0.993815	NA
ENSG00000187608	ISG15	protein_coding	230	4542	0.0450254	0.179046	NA
ENSG00000188157	AGRN	protein_coding	230	4620	0.0170526	0.0890834	NA
ENSG00000217801	RP11-465B22.3	transcribed_unprocessed_pseudogene	230	4669	0.662119	0.993815	NA
ENSG00000237330	RNF223	protein_coding	230	4670	0.721659	0.993815	NA
ENSG00000131591	C1orf159	protein_coding	230	4872	0.134078	0.373321	NA
ENSG00000272141	RP11-465B22.8	lincRNA	230	4989	0.675746	0.993815	NA
ENSG00000205231	TTLL10-AS1	antisense	230	5002	0.254835	0.580143	NA
ENSG00000162571	TTLL10	protein_coding	230	5044	0.235767	0.550728	NA
ENSG00000186891	TNFRSF18	protein_coding	230	5038	0.745752	0.993815	NA
ENSG00000186827	TNFRSF4	protein_coding	230	5072	0.827454	0.993815	NA
ENSG00000078808	SDF4	protein_coding	230	5117	0.505931	0.920755	NA
ENSG00000176022	B3GALT6	protein_coding	230	5127	0.84018	0.993815	NA
ENSG00000160087	UBE2J2	protein_coding	230	5235	0.463026	0.873259	NA
ENSG00000162572	SCNN1D	protein_coding	230	5265	0.000389316	0.00408735	NA
ENSG00000131584	ACAP3	protein_coding	230	5304	0.249136	0.57101	NA
ENSG00000169972	PUSL1	protein_coding	230	5305	0.785153	0.993815	NA
ENSG00000127054	CPSF3L	protein_coding	230	5347	0.395386	0.788403	NA
ENSG00000240731	RP5-890O3.9	sense_intronic	230	5326	0.343174	0.715089	NA
ENSG00000224051	CPTP	protein_coding	230	5376	0.867208	0.993815	NA
ENSG00000169962	TAS1R3	protein_coding	230	5407	0.758418	0.993815	NA
ENSG00000107404	DVL1	protein_coding	230	5481	0.858746	0.993815	NA
ENSG00000162576	MXRA8	protein_coding	230	5545	0.415887	0.814636	NA
ENSG00000175756	AURKAIP1	protein_coding	230	5589	0.454874	0.864291	NA
ENSG00000221978	CCNL2	protein_coding	230	5657	0.294599	0.64358	NA
ENSG00000224870	RP4-758J18.2	processed_transcript	230	5663	0.281654	0.623552	NA
ENSG00000242485	MRPL20	protein_coding	230	5679	0.0230351	0.110832	NA
ENSG00000272455	RP4-758J18.13	lincRNA	230	5686	0.582624	0.993815	NA
ENSG00000235098	ANKRD65	protein_coding	230	5710	0.00172384	0.0144759	FALSE
ENSG00000225285	RP4-758J18.10	lincRNA	230	5746	0.6125	0.993815	NA
ENSG00000179403	VWA1	protein_coding	230	5766	0.222868	0.529097	NA
ENSG00000215915	ATAD3C	protein_coding	230	5849	0.00283704	0.021586	FALSE
ENSG00000160072	ATAD3B	protein_coding	230	5861	0.0152242	0.0819058	NA
ENSG00000197785	ATAD3A	protein_coding	230	5945	0.88822	0.993815	NA
ENSG00000160075	SSU72	protein_coding	230	6012	0.902691	0.993815	NA
ENSG00000215014	RP5-832C2.5	lincRNA	230	6017	0.892416	0.993815	NA
ENSG00000228594	FNDC10	protein_coding	230	6092	0.920448	0.993815	NA
ENSG00000272106	RP11-345P4.9	antisense	230	6145	0.992657	0.998667	NA
ENSG00000197530	MIB2	protein_coding	230	6182	0.0527594	0.199441	NA
ENSG00000248333	CDK11B	protein_coding	230	6199	0.551972	0.967895	NA
ENSG00000189339	SLC35E2B	protein_coding	230	6241	1.1237e-12	5.87379e-11	FALSE
ENSG00000269737	RP11-345P4.6	transcribed_processed_pseudogene	230	6198	0.622819	0.993815	NA
ENSG00000215914	MMP23A	unprocessed_pseudogene	230	6245	0.020428	0.101633	NA
ENSG00000008128	CDK11A	protein_coding	230	6245	1.82165e-05	0.000273595	FALSE
ENSG00000227775	RP1-283E3.4	transcribed_processed_pseudogene	230	6242	4.40146e-11	1.83504e-09	FALSE
ENSG00000215790	SLC35E2	protein_coding	230	6242	0.648818	0.993815	NA
ENSG00000008130	NADK	protein_coding	230	6300	0.0723779	0.246179	NA
ENSG00000078369	GNB1	protein_coding	230	6508	0.419779	0.819569	NA
ENSG00000178821	TMEM52	protein_coding	230	6092	0.837106	0.993815	NA
ENSG00000067606	PRKCZ	protein_coding	230	6579	0.335781	0.703892	NA
ENSG00000271806	RP5-892K4.1	antisense	230	6045	0.410513	0.807675	NA
ENSG00000182873	RP11-181G12.2	antisense	230	6072	0.0317303	0.138636	NA
ENSG00000162585	FAAP20	protein_coding	230	6125	0.583179	0.993815	NA
ENSG00000157933	SKI	protein_coding	230	6235	0.459086	0.86902	NA
ENSG00000116151	MORN1	protein_coding	230	6143	0.649715	0.993815	NA
ENSG00000269896	RP4-740C4.5	transcribed_processed_pseudogene	230	5985	0.0288765	0.12994	NA
ENSG00000157916	RER1	protein_coding	230	5900	0.735614	0.993815	NA
ENSG00000157911	PEX10	protein_coding	230	5932	0.775871	0.993815	NA
ENSG00000149527	PLCH2	protein_coding	230	6175	0.0425305	0.171855	NA
ENSG00000157881	PANK4	protein_coding	230	5896	0.770072	0.993815	NA
ENSG00000157873	TNFRSF14	protein_coding	230	5854	0.00020886	0.00236494	FALSE
ENSG00000157870	FAM213B	protein_coding	230	5861	0.158826	0.420506	NA
ENSG00000130762	ARHGEF16	protein_coding	230	7314	0.948736	0.993815	NA
ENSG00000162591	MEGF6	protein_coding	230	8026	0.906554	0.993815	NA
ENSG00000158109	TPRG1L	protein_coding	230	7809	0.360126	0.738608	NA
ENSG00000116213	WRAP73	protein_coding	230	7903	0.975819	0.994691	NA
ENSG00000227372	TP73-AS1	unitary_pseudogene	230	8279	0.803203	0.993815	NA
ENSG00000235169	SMIM1	protein_coding	230	8401	0.00191225	0.0158078	FALSE
ENSG00000130764	LRRC47	protein_coding	230	8475	0.0837571	0.270367	NA
ENSG00000116198	CEP104	protein_coding	230	8635	0.395636	0.788563	NA
ENSG00000169598	DFFB	protein_coding	230	8648	0.683447	0.993815	NA
ENSG00000198912	C1orf174	protein_coding	230	8657	0.0258981	0.120616	NA
ENSG00000236423	LINC01134	lincRNA	230	8704	0.116178	0.338574	NA
ENSG00000131697	NPHP4	protein_coding	230	7333	0.266819	0.599935	NA
ENSG00000069424	KCNAB2	protein_coding	230	7273	0.907936	0.993815	NA
ENSG00000116251	RPL22	protein_coding	230	6970	0.81796	0.993815	NA
ENSG00000158286	RNF207	protein_coding	230	6882	0.0179285	0.0923638	NA
ENSG00000116237	ICMT	protein_coding	230	6840	0.950441	0.993815	NA
ENSG00000158292	GPR153	protein_coding	230	6773	0.322605	0.683698	NA
ENSG00000097021	ACOT7	protein_coding	230	7083	0.0987253	0.302781	NA
ENSG00000187017	ESPN	protein_coding	230	6595	4.72853e-05	0.000633228	FALSE
ENSG00000215788	TNFRSF25	protein_coding	230	6544	0.84895	0.993815	NA
ENSG00000171680	PLEKHG5	protein_coding	230	6779	0.723697	0.993815	NA
ENSG00000162408	NOL9	protein_coding	230	6705	0.98814	0.99761	NA
ENSG00000173662	TAS1R1	protein_coding	230	6623	0.182633	0.461479	NA
ENSG00000204859	ZBTB48	protein_coding	230	6548	0.67623	0.993815	NA
ENSG00000162413	KLHL21	protein_coding	230	6571	0.917749	0.993815	NA
ENSG00000116273	PHF13	protein_coding	230	6562	0.544862	0.961665	NA
ENSG00000041988	THAP3	protein_coding	230	6541	0.470694	0.881857	NA
ENSG00000007923	DNAJC11	protein_coding	230	6741	0.0429218	0.172987	NA
ENSG00000171735	CAMTA1	protein_coding	230	9352	0.58835	0.993815	NA
ENSG00000049245	VAMP3	protein_coding	230	6042	0.138264	0.382164	NA
ENSG00000049246	PER3	protein_coding	230	6126	0.860733	0.993815	NA
ENSG00000049249	TNFRSF9	protein_coding	230	6072	0.744857	0.993815	NA
ENSG00000116288	PARK7	protein_coding	230	6052	0.00357205	0.0260819	NA
ENSG00000116285	ERRFI1	protein_coding	230	5982	0.731338	0.993815	NA
ENSG00000142599	RERE	protein_coding	230	6549	0.000390547	0.00409778	FALSE
ENSG00000232912	RP5-1115A15.1	antisense	230	6281	0.688579	0.993815	NA
ENSG00000224315	RPL7P7	processed_pseudogene	230	5999	0.780824	0.993815	NA
ENSG00000074800	ENO1	protein_coding	230	5810	1.22502e-05	0.000191842	FALSE
ENSG00000131686	CA6	protein_coding	230	5624	0.0113535	0.0652615	NA
ENSG00000142583	SLC2A5	protein_coding	230	5627	0.0411575	0.167831	NA
ENSG00000180758	GPR157	protein_coding	230	5564	0.0144223	0.0784771	NA
ENSG00000228526	MIR34A	lincRNA	230	5629	0.943872	0.993815	NA
ENSG00000049239	H6PD	protein_coding	230	5651	0.0218893	0.106985	NA
ENSG00000171621	SPSB1	protein_coding	230	5788	0.0705488	0.242293	NA
ENSG00000171612	SLC25A33	protein_coding	230	5908	0.761669	0.993815	NA
ENSG00000188807	TMEM201	protein_coding	230	5896	0.911607	0.993815	NA
ENSG00000171608	PIK3CD	protein_coding	230	6051	0.689855	0.993815	NA
ENSG00000171603	CLSTN1	protein_coding	230	6102	8.49337e-05	0.00106952	NA
ENSG00000178585	CTNNBIP1	protein_coding	230	6186	0.861818	0.993815	NA
ENSG00000162441	LZIC	protein_coding	230	6082	0.685752	0.993815	NA
ENSG00000173614	NMNAT1	protein_coding	230	6176	0.833029	0.993815	NA
ENSG00000162444	RBP7	protein_coding	230	6137	0.0236375	0.112946	NA
ENSG00000130939	UBE4B	protein_coding	230	6540	0.731329	0.993815	NA
ENSG00000054523	KIF1B	protein_coding	230	6464	0.0642039	0.226841	NA
ENSG00000142657	PGD	protein_coding	230	5769	0.0342379	0.146739	NA
ENSG00000175279	APITD1	protein_coding	230	5772	0.088818	0.281425	NA
ENSG00000241563	CORT	protein_coding	230	5712	0.318309	0.677415	NA
ENSG00000160049	DFFA	protein_coding	230	5774	0.802309	0.993815	NA
ENSG00000142655	PEX14	protein_coding	230	6270	0.316672	0.675177	NA
ENSG00000130940	CASZ1	protein_coding	230	6470	0.0205575	0.102033	NA
ENSG00000272078	RP4-734G22.3	antisense	230	5996	0.817556	0.993815	NA
ENSG00000120948	TARDBP	protein_coding	230	6784	0.622068	0.993815	NA
ENSG00000009724	MASP2	protein_coding	230	6802	0.490908	0.902622	NA
ENSG00000116649	SRM	protein_coding	230	6798	0.935048	0.993815	NA
ENSG00000171824	EXOSC10	protein_coding	230	6814	0.435813	0.839769	NA
ENSG00000226849	RP4-635E18.7	antisense	230	6793	0.899168	0.993815	NA
ENSG00000230337	RP4-635E18.6	antisense	230	6769	0.793467	0.993815	NA
ENSG00000198793	MTOR	protein_coding	230	7015	0.158123	0.419364	NA
ENSG00000171819	ANGPTL7	protein_coding	230	6726	0.202916	0.495813	NA
ENSG00000120942	UBIAD1	protein_coding	230	6506	0.774479	0.993815	NA
ENSG00000116661	FBXO2	protein_coding	230	6233	0.000148818	0.00175398	FALSE
ENSG00000132879	FBXO44	protein_coding	230	6233	0.0152802	0.082105	NA
ENSG00000116663	FBXO6	protein_coding	230	6220	0.882902	0.993815	NA
ENSG00000116670	MAD2L2	protein_coding	230	6258	0.776362	0.993815	NA
ENSG00000177674	AGTRAP	protein_coding	230	6312	0.513375	0.930271	NA
ENSG00000177000	MTHFR	protein_coding	230	6403	0.0888306	0.281425	NA
ENSG00000011021	CLCN6	protein_coding	230	6583	0.585069	0.993815	NA
ENSG00000116685	KIAA2013	protein_coding	230	6682	0.512122	0.928332	NA
ENSG00000083444	PLOD1	protein_coding	230	6647	0.0173403	0.0900426	NA
ENSG00000116688	MFN2	protein_coding	230	6491	0.000328929	0.00353754	FALSE
ENSG00000116691	MIIP	protein_coding	230	6367	0.000596002	0.00594696	FALSE
ENSG00000120949	TNFRSF8	protein_coding	230	6442	0.903573	0.993815	NA
ENSG00000028137	TNFRSF1B	protein_coding	230	6207	0.785355	0.993815	NA
ENSG00000048707	VPS13D	protein_coding	230	7436	0.105379	0.3161	NA
ENSG00000162496	DHRS3	protein_coding	230	6839	0.746411	0.993815	NA
ENSG00000272482	RP11-474O21.5	lincRNA	230	6649	0.812351	0.993815	NA
ENSG00000116731	PRDM2	protein_coding	230	7912	0.5894	0.993815	NA
ENSG00000189337	KAZN	protein_coding	230	11991	0.356939	0.734161	NA
ENSG00000175147	TMEM51-AS1	antisense	230	7718	0.79306	0.993815	NA
ENSG00000171729	TMEM51	protein_coding	230	7740	0.755936	0.993815	NA
ENSG00000142621	FHAD1	protein_coding	230	7950	0.00363162	0.0263899	FALSE
ENSG00000142634	EFHD2	protein_coding	230	7473	0.201685	0.494131	NA
ENSG00000132906	CASP9	protein_coding	230	7432	0.0169668	0.088796	NA
ENSG00000116138	DNAJC16	protein_coding	230	7522	0.657471	0.993815	NA
ENSG00000116771	AGMAT	protein_coding	230	7402	0.701084	0.993815	NA
ENSG00000197312	DDI2	protein_coding	230	7383	0.414595	0.813025	NA
ENSG00000116786	PLEKHM2	protein_coding	230	7275	0.61276	0.993815	NA
ENSG00000162461	SLC25A34	protein_coding	230	7125	0.93971	0.993815	NA
ENSG00000162458	FBLIM1	protein_coding	230	7167	0.882774	0.993815	NA
ENSG00000233954	UQCRHL	protein_coding	230	7010	0.840316	0.993815	NA
ENSG00000178715	RP11-169K16.8	processed_pseudogene	230	6934	0.835448	0.993815	NA
ENSG00000179743	FLJ37453	antisense	230	6908	0.462408	0.872655	NA
ENSG00000065526	SPEN	protein_coding	230	7327	0.00104724	0.00952647	FALSE
ENSG00000116809	ZBTB17	protein_coding	230	7220	0.784276	0.993815	NA
ENSG00000142627	EPHA2	protein_coding	230	7246	0.890087	0.993815	NA
ENSG00000227959	RP11-276H7.2	antisense	230	7094	0.955193	0.993815	NA
ENSG00000142632	ARHGEF19	protein_coding	230	7040	1.11545e-06	2.21071e-05	FALSE
ENSG00000237276	ANO7L1	transcribed_unprocessed_pseudogene	230	6974	0.0482963	0.187832	NA
ENSG00000132881	RSG1	protein_coding	230	6866	0.96661	0.994068	NA
ENSG00000037637	FBXO42	protein_coding	230	7464	0.913158	0.993815	NA
ENSG00000055070	SZRD1	protein_coding	230	7401	0.719826	0.993815	NA
ENSG00000157191	NECAP2	protein_coding	230	7402	0.597668	0.993815	NA
ENSG00000226029	RP4-798A10.2	lincRNA	230	7402	0.755841	0.993815	NA
ENSG00000080947	CROCCP3	transcribed_unprocessed_pseudogene	230	7466	0.885341	0.993815	NA
ENSG00000219481	NBPF1	protein_coding	230	7352	0.0667644	0.233053	NA
ENSG00000215908	CROCCP2	transcribed_unprocessed_pseudogene	230	7106	0.00134259	0.0117202	NA
ENSG00000186301	MST1P2	unprocessed_pseudogene	230	7027	0.0745536	0.250552	NA
ENSG00000236698	EIF1AXP1	processed_pseudogene	230	6978	0.445315	0.852305	NA
ENSG00000058453	CROCC	protein_coding	230	7391	3.74935e-06	6.64664e-05	FALSE
ENSG00000207389	RNU1-4	snRNA	230	6954	0.691898	0.993815	NA
ENSG00000186715	MST1L	transcribed_unprocessed_pseudogene	230	6961	0.876312	0.993815	NA
ENSG00000228549	RP11-108M9.3	lincRNA	230	6815	0.0123169	0.0695519	NA
ENSG00000207005	RNU1-2	snRNA	230	6815	0.781862	0.993815	NA
ENSG00000117122	MFAP2	protein_coding	230	6962	0.988904	0.99761	NA
ENSG00000159363	ATP13A2	protein_coding	230	7006	0.00483773	0.0333875	FALSE
ENSG00000117118	SDHB	protein_coding	230	6996	0.267735	0.601348	NA
ENSG00000117115	PADI2	protein_coding	230	6819	0.123173	0.352604	NA
ENSG00000142619	PADI3	protein_coding	230	6687	0.00168566	0.0141967	FALSE
ENSG00000179051	RCC2	protein_coding	230	6645	0.973398	0.994068	NA
ENSG00000074964	ARHGEF10L	protein_coding	230	7232	0.707863	0.993815	NA
ENSG00000159423	ALDH4A1	protein_coding	230	7738	0.00279458	0.0213568	TRUE
ENSG00000169991	IFFO2	protein_coding	230	7829	0.835032	0.993815	NA
ENSG00000272084	RP5-1126H10.2	3prime_overlapping_ncRNA	230	7630	0.748004	0.993815	NA
ENSG00000127481	UBR4	protein_coding	230	7929	0.0495604	0.191362	NA
ENSG00000127463	EMC1	protein_coding	230	7580	0.0847837	0.272562	NA
ENSG00000053372	MRTO4	protein_coding	230	7514	0.754071	0.993815	NA
ENSG00000211454	AKR7L	polymorphic_pseudogene	230	7555	0.828913	0.993815	NA
ENSG00000162482	AKR7A3	protein_coding	230	7554	0.9034	0.993815	NA
ENSG00000270728	RP4-657E11.10	processed_pseudogene	230	7582	0.80603	0.993815	NA
ENSG00000053371	AKR7A2	protein_coding	230	7653	0.0181573	0.0931113	NA
ENSG00000040487	PQLC2	protein_coding	230	7707	0.311897	0.667959	NA
ENSG00000077549	CAPZB	protein_coding	230	8015	0.00555454	0.0371634	TRUE
ENSG00000173436	MINOS1	protein_coding	230	7759	0.92523	0.993815	NA
ENSG00000226396	RP5-1056L3.3	processed_pseudogene	230	7551	0.470256	0.881487	NA
ENSG00000158747	NBL1	protein_coding	230	7756	0.169646	0.439535	NA
ENSG00000162542	TMCO4	protein_coding	230	8104	0.277545	0.617524	NA
ENSG00000178828	RNF186	protein_coding	230	7713	0.723884	0.993815	NA
ENSG00000169914	OTUD3	protein_coding	230	7534	0.74636	0.993815	NA
ENSG00000162543	UBXN10	protein_coding	230	7317	0.939414	0.993815	NA
ENSG00000162545	CAMK2N1	protein_coding	230	7168	0.878765	0.993815	NA
ENSG00000090432	MUL1	protein_coding	230	7221	0.185739	0.466832	NA
ENSG00000158828	PINK1	protein_coding	230	7257	0.0635288	0.225149	NA
ENSG00000117242	PINK1-AS	antisense	230	7198	0.492805	0.904958	NA
ENSG00000244038	DDOST	protein_coding	230	7191	0.968608	0.994068	NA
ENSG00000117245	KIF17	protein_coding	230	7375	0.962452	0.99398	NA
ENSG00000127483	HP1BP3	protein_coding	230	7483	0.0139335	0.0764597	NA
ENSG00000075151	EIF4G3	protein_coding	230	9209	0.204294	0.498125	NA
ENSG00000117298	ECE1	protein_coding	230	8631	0.129208	0.364453	NA
ENSG00000231105	RP5-1071N3.1	antisense	230	8245	0.128231	0.362525	NA
ENSG00000187952	HS6ST1P1	processed_pseudogene	230	8181	0.0185049	0.0944738	NA
ENSG00000142794	NBPF3	protein_coding	230	8257	1.35614e-10	5.38164e-09	FALSE
ENSG00000162551	ALPL	protein_coding	230	8308	0.00441522	0.0309405	TRUE
ENSG00000076864	RAP1GAP	protein_coding	230	8252	0.428445	0.83049	NA
ENSG00000090686	USP48	protein_coding	230	8041	0.000511506	0.00517246	FALSE
ENSG00000142798	HSPG2	protein_coding	230	7913	0.188633	0.471842	NA
ENSG00000218510	LINC00339	lincRNA	230	7610	0.446468	0.853971	NA
ENSG00000070831	CDC42	protein_coding	230	7620	0.747128	0.993815	NA
ENSG00000162552	WNT4	protein_coding	230	7524	0.799296	0.993815	NA
ENSG00000184677	ZBTB40	protein_coding	230	7324	0.605494	0.993815	NA
ENSG00000173372	C1QA	protein_coding	230	6626	0.795442	0.993815	NA
ENSG00000159189	C1QC	protein_coding	230	6594	0.48832	0.899457	NA
ENSG00000173369	C1QB	protein_coding	230	6611	0.14484	0.394388	NA
ENSG00000133216	EPHB2	protein_coding	230	7064	0.916335	0.993815	NA
ENSG00000004487	KDM1A	protein_coding	230	6300	0.00199979	0.0164086	FALSE
ENSG00000169641	LUZP1	protein_coding	230	6248	0.101007	0.307355	NA
ENSG00000125944	HNRNPR	protein_coding	230	5668	0.601169	0.993815	NA
ENSG00000125945	ZNF436	protein_coding	230	5644	0.00381023	0.0274915	FALSE
ENSG00000204219	TCEA3	protein_coding	230	5753	6.77688e-32	3.0065e-29	FALSE
ENSG00000088280	ASAP3	protein_coding	230	5780	9.0704e-13	4.77009e-11	FALSE
ENSG00000142676	RPL11	protein_coding	230	5978	0.210074	0.507798	NA
ENSG00000011007	TCEB3	protein_coding	230	6064	0.342994	0.714998	NA
ENSG00000236810	TCEB3-AS1	antisense	230	6070	0.780918	0.993815	NA
ENSG00000057757	PITHD1	protein_coding	230	6046	0.565522	0.979624	NA
ENSG00000011009	LYPLA2	protein_coding	230	6015	0.660704	0.993815	NA
ENSG00000117308	GALE	protein_coding	230	6003	0.180696	0.458445	NA
ENSG00000117305	HMGCL	protein_coding	230	6037	0.434633	0.838352	NA
ENSG00000179163	FUCA1	protein_coding	230	6025	2.10502e-11	9.29109e-10	FALSE
ENSG00000189266	PNRC2	protein_coding	230	6001	5.01552e-05	0.000668556	FALSE
ENSG00000188529	SRSF10	protein_coding	230	6075	0.825786	0.993815	NA
ENSG00000185436	IFNLR1	protein_coding	230	6422	0.921377	0.993815	NA
ENSG00000158055	GRHL3	protein_coding	230	6032	0.398311	0.7925	NA
ENSG00000001460	STPG1	protein_coding	230	6070	0.280152	0.621342	NA
ENSG00000001461	NIPAL3	protein_coding	230	6038	0.0864954	0.276268	NA
ENSG00000117602	RCAN3	protein_coding	230	5878	0.504109	0.918914	NA
ENSG00000264443	RP4-594I10.3	lincRNA	230	5809	3.8682e-06	6.83632e-05	FALSE
ENSG00000184454	NCMAP	protein_coding	230	5916	9.07394e-19	9.69119e-17	TRUE
ENSG00000133226	SRRM1	protein_coding	230	5953	0.592498	0.993815	NA
ENSG00000169504	CLIC4	protein_coding	230	6066	1.07444e-06	2.13678e-05	FALSE
ENSG00000020633	RUNX3	protein_coding	230	5859	0.0785463	0.2597	NA
ENSG00000117614	SYF2	protein_coding	230	5479	0.354579	0.731132	NA
ENSG00000117616	RSRP1	protein_coding	230	5794	0.438218	0.842824	NA
ENSG00000183726	TMEM50A	protein_coding	230	5587	0.877285	0.993815	NA
ENSG00000188672	RHCE	protein_coding	230	5768	0.0762494	0.254586	NA
ENSG00000238084	RP3-469D22.1	processed_pseudogene	230	5533	0.314221	0.671357	NA
ENSG00000204178	TMEM57	protein_coding	230	5696	0.0525892	0.199015	NA
ENSG00000157978	LDLRAP1	protein_coding	230	5479	0.028049	0.127646	NA
ENSG00000117643	MAN1C1	protein_coding	230	5259	0.733677	0.993815	NA
ENSG00000162430	SEPN1	protein_coding	230	4927	0.954424	0.993815	NA
ENSG00000228172	RP1-317E23.3	antisense	230	4912	0.258041	0.585832	NA
ENSG00000117640	MTFR1L	protein_coding	230	4928	0.868758	0.993815	NA
ENSG00000127423	AUNIP	protein_coding	230	4957	0.581077	0.993815	NA
ENSG00000182749	PAQR7	protein_coding	230	4908	0.417445	0.816855	NA
ENSG00000117632	STMN1	protein_coding	230	4894	0.0541025	0.202966	NA
ENSG00000158006	PAFAH2	protein_coding	230	4868	0.0269653	0.124017	NA
ENSG00000158008	EXTL1	protein_coding	230	4710	1.07344e-05	0.000171108	FALSE
ENSG00000158014	SLC30A2	protein_coding	230	4677	0.0497083	0.191759	NA
ENSG00000158022	TRIM63	protein_coding	230	4666	6.63604e-09	1.99335e-07	FALSE
ENSG00000175087	PDIK1L	protein_coding	230	4508	0.713269	0.993815	NA
ENSG00000142675	CNKSR1	protein_coding	230	4485	9.51769e-06	0.000153758	FALSE
ENSG00000130695	CEP85	protein_coding	230	4679	0.0183379	0.093815	NA
ENSG00000142669	SH3BGRL3	protein_coding	230	4662	0.00262516	0.0204413	FALSE
ENSG00000158062	UBXN11	protein_coding	230	4739	0.0516717	0.196835	NA
ENSG00000169442	CD52	protein_coding	230	4739	0.611967	0.993815	NA
ENSG00000117682	DHDDS	protein_coding	230	4836	0.817695	0.993815	NA
ENSG00000198830	HMGN2	protein_coding	230	4753	0.293705	0.642357	NA
ENSG00000117676	RPS6KA1	protein_coding	230	4801	0.0867551	0.276893	NA
ENSG00000260063	RP5-968P14.2	antisense	230	4586	0.678655	0.993815	NA
ENSG00000117713	ARID1A	protein_coding	230	4769	0.809416	0.993815	NA
ENSG00000060642	PIGV	protein_coding	230	4629	0.902254	0.993815	NA
ENSG00000204160	ZDHHC18	protein_coding	230	4637	0.157606	0.418311	NA
ENSG00000175793	SFN	protein_coding	230	4559	0.205826	0.500872	NA
ENSG00000142751	GPN2	protein_coding	230	4624	0.803577	0.993815	NA
ENSG00000198746	GPATCH3	protein_coding	230	4622	0.791756	0.993815	NA
ENSG00000090273	NUDC	protein_coding	230	4829	0.05814	0.212313	NA
ENSG00000175707	KDF1	protein_coding	230	4759	0.994434	0.998986	NA
ENSG00000253368	TRNP1	protein_coding	230	4701	0.599718	0.993815	NA
ENSG00000158246	FAM46B	protein_coding	230	4713	0.951439	0.993815	NA
ENSG00000090020	SLC9A1	protein_coding	230	4821	2.08043e-06	3.88721e-05	FALSE
ENSG00000214973	CHCHD3P3	processed_pseudogene	230	4572	0.11563	0.337944	NA
ENSG00000225159	NPM1P39	processed_pseudogene	230	4577	0.9985	0.999831	NA
ENSG00000142784	WDTC1	protein_coding	230	4773	0.221886	0.527707	NA
ENSG00000186501	TMEM222	protein_coding	230	4480	0.186425	0.46801	NA
ENSG00000241547	ACTG1P20	processed_pseudogene	230	4458	0.835664	0.993815	NA
ENSG00000142765	SYTL1	protein_coding	230	4448	0.108979	0.323256	NA
ENSG00000142733	MAP3K6	protein_coding	230	4478	0.0128052	0.0719103	NA
ENSG00000174950	CD164L2	protein_coding	230	4453	0.571607	0.985054	NA
ENSG00000158195	WASF2	protein_coding	230	4764	0.0343123	0.146876	NA
ENSG00000126705	AHDC1	protein_coding	230	4759	0.911975	0.993815	NA
ENSG00000000938	FGR	protein_coding	230	4655	0.835812	0.993815	NA
ENSG00000235912	RP1-159A19.3	processed_pseudogene	230	4645	0.929242	0.993815	NA
ENSG00000126709	IFI6	protein_coding	230	4683	0.855327	0.993815	NA
ENSG00000009780	FAM76A	protein_coding	230	4789	0.252477	0.576503	NA
ENSG00000117758	STX12	protein_coding	230	4888	0.219204	0.523054	NA
ENSG00000117751	PPP1R8	protein_coding	230	4929	0.984173	0.996417	NA
ENSG00000130775	THEMIS2	protein_coding	230	4961	0.265541	0.597994	NA
ENSG00000117748	RPA2	protein_coding	230	5034	3.98449e-09	1.23992e-07	FALSE
ENSG00000130768	SMPDL3B	protein_coding	230	5051	0.000280212	0.00306268	FALSE
ENSG00000158156	XKR8	protein_coding	230	5041	0.935613	0.993815	NA
ENSG00000158161	EYA3	protein_coding	230	5278	0.774838	0.993815	NA
ENSG00000228589	SPCS2P4	processed_pseudogene	230	5044	0.828009	0.993815	NA
ENSG00000169403	PTAFR	protein_coding	230	5262	0.784399	0.993815	NA
ENSG00000126698	DNAJC8	protein_coding	230	5206	0.314541	0.671792	NA
ENSG00000130770	ATPIF1	protein_coding	230	5147	7.41669e-31	3.05532e-28	FALSE
ENSG00000130766	SESN2	protein_coding	230	5148	0.895262	0.993815	NA
ENSG00000204138	PHACTR4	protein_coding	230	5510	0.29153	0.639026	NA
ENSG00000180198	RCC1	protein_coding	230	5398	0.00267356	0.0207063	FALSE
ENSG00000242125	SNHG3	sense_intronic	230	5289	0.934052	0.993815	NA
ENSG00000274266	SNORA73A	snoRNA	230	5273	0.100873	0.307186	NA
ENSG00000200087	SNORA73B	snoRNA	230	5275	0.0301085	0.133537	NA
ENSG00000279443	RP4-669K10.8	TEC	230	5340	0.0497374	0.191789	NA
ENSG00000180098	TRNAU1AP	protein_coding	230	5437	0.851897	0.993815	NA
ENSG00000197989	SNHG12	antisense	230	5431	0.980066	0.995416	NA
ENSG00000120656	TAF12	protein_coding	230	5569	0.61626	0.993815	NA
ENSG00000188060	RAB42	protein_coding	230	5456	0.0503763	0.193605	NA
ENSG00000229388	RP11-442N24__B.1	lincRNA	230	5509	0.972366	0.994068	NA
ENSG00000162419	GMEB1	protein_coding	230	5748	0.360251	0.738777	NA
ENSG00000198492	YTHDF2	protein_coding	230	5792	0.0140843	0.0769964	NA
ENSG00000159023	EPB41	protein_coding	230	6783	0.0491794	0.190358	NA
ENSG00000116350	SRSF4	protein_coding	230	6243	0.00377303	0.0272686	TRUE
ENSG00000116353	MECR	protein_coding	230	6406	0.656894	0.993815	NA
ENSG00000060656	PTPRU	protein_coding	230	6592	0.345055	0.717964	NA
ENSG00000186056	MATN1-AS1	antisense	230	7182	0.633585	0.993815	NA
ENSG00000162511	LAPTM5	protein_coding	230	7156	0.627047	0.993815	NA
ENSG00000162512	SDC3	protein_coding	230	6934	0.609437	0.993815	NA
ENSG00000134644	PUM1	protein_coding	230	6900	0.887097	0.993815	NA
ENSG00000084628	NKAIN1	protein_coding	230	6370	0.00481737	0.0332735	FALSE
ENSG00000060688	SNRNP40	protein_coding	230	6076	0.58883	0.993815	NA
ENSG00000121766	ZCCHC17	protein_coding	230	5955	0.0468314	0.18407	NA
ENSG00000121769	FABP3	protein_coding	230	5756	0.00847913	0.0520049	NA
ENSG00000168528	SERINC2	protein_coding	230	5739	1.66241e-13	9.55582e-12	FALSE
ENSG00000215899	RP11-439L8.2	processed_pseudogene	230	5651	0.00079326	0.00756197	TRUE
ENSG00000260386	LINC01225	transcribed_unitary_pseudogene	230	5659	0.782725	0.993815	NA
ENSG00000229167	RP11-73M7.1	antisense	230	5532	0.0682636	0.23678	NA
ENSG00000142910	TINAGL1	protein_coding	230	5545	0.933826	0.993815	NA
ENSG00000162517	PEF1	protein_coding	230	5357	0.275804	0.61431	NA
ENSG00000084636	COL16A1	protein_coding	230	5452	0.889725	0.993815	NA
ENSG00000269967	RP11-84A19.4	lincRNA	230	5213	0.00426264	0.0300539	TRUE
ENSG00000184007	PTP4A2	protein_coding	230	5129	0.825624	0.993815	NA
ENSG00000121774	KHDRBS1	protein_coding	230	5043	0.647319	0.993815	NA
ENSG00000121775	TMEM39B	protein_coding	230	4882	0.097382	0.299694	NA
ENSG00000025800	KPNA6	protein_coding	230	4825	0.919872	0.993815	NA
ENSG00000084652	TXLNA	protein_coding	230	4643	0.17181	0.443482	NA
ENSG00000160050	CCDC28B	protein_coding	230	4589	0.212522	0.511555	NA
ENSG00000160051	IQCC	protein_coding	230	4547	0.166893	0.434681	NA
ENSG00000160055	TMEM234	protein_coding	230	4515	0.695941	0.993815	NA
ENSG00000084623	EIF3I	protein_coding	230	4494	0.952505	0.993815	NA
ENSG00000220785	MTMR9LP	transcribed_unprocessed_pseudogene	230	4464	0.182931	0.461852	NA
ENSG00000183615	FAM167B	protein_coding	230	4425	0.47671	0.889084	NA
ENSG00000182866	LCK	protein_coding	230	4473	0.769435	0.993815	NA
ENSG00000116478	HDAC1	protein_coding	230	4448	0.497658	0.911162	NA
ENSG00000175130	MARCKSL1	protein_coding	230	4320	0.102541	0.310766	NA
ENSG00000162526	TSSK3	protein_coding	230	4355	0.542732	0.959434	NA
ENSG00000225828	FAM229A	protein_coding	230	4331	0.80019	0.993815	NA
ENSG00000160058	BSDC1	protein_coding	230	4433	0.888341	0.993815	NA
ENSG00000160062	ZBTB8A	protein_coding	230	4360	0.636506	0.993815	NA
ENSG00000176261	ZBTB8OS	protein_coding	230	4232	0.204259	0.498125	NA
ENSG00000162521	RBBP4	protein_coding	230	4153	0.235961	0.550914	NA
ENSG00000162520	SYNC	protein_coding	230	4099	8.41241e-05	0.0010601	FALSE
ENSG00000162522	KIAA1522	protein_coding	230	4195	0.891901	0.993815	NA
ENSG00000134684	YARS	protein_coding	230	4283	0.789367	0.993815	NA
ENSG00000116497	S100PBP	protein_coding	230	4417	0.0708065	0.242642	NA
ENSG00000160097	FNDC5	protein_coding	230	4309	0.0739693	0.249658	NA
ENSG00000121900	TMEM54	protein_coding	230	4326	0.089261	0.282442	NA
ENSG00000116514	RNF19B	protein_coding	230	4327	0.856679	0.993815	NA
ENSG00000004455	AK2	protein_coding	230	4621	0.586631	0.993815	NA
ENSG00000142920	AZIN2	protein_coding	230	4679	0.304561	0.65769	NA
ENSG00000278997	RP11-131M11.2	TEC	230	4650	0.778634	0.993815	NA
ENSG00000116525	TRIM62	protein_coding	230	4712	0.00112187	0.0100992	FALSE
ENSG00000279179	RP11-131M11.3	TEC	230	4670	0.839342	0.993815	NA
ENSG00000160094	ZNF362	protein_coding	230	4883	0.95247	0.993815	NA
ENSG00000225313	RP11-415J8.3	antisense	230	4929	0.089856	0.283599	NA
ENSG00000134686	PHC2	protein_coding	230	5252	0.0821762	0.267264	NA
ENSG00000121903	ZSCAN20	protein_coding	230	5303	0.077736	0.258007	NA
ENSG00000163866	SMIM12	protein_coding	230	5411	0.0349542	0.148485	NA
ENSG00000189280	GJB5	protein_coding	230	5146	1.43819e-19	1.68132e-17	FALSE
ENSG00000189433	GJB4	protein_coding	230	5130	0.000456704	0.00467774	FALSE
ENSG00000188910	GJB3	protein_coding	230	5117	4.71358e-09	1.44857e-07	FALSE
ENSG00000187513	GJA4	protein_coding	230	5129	0.228306	0.537875	NA
ENSG00000116544	DLGAP3	protein_coding	230	5012	0.663487	0.993815	NA
ENSG00000241014	RP11-244H3.1	processed_transcript	230	4871	0.124774	0.355716	NA
ENSG00000243749	TMEM35B	protein_coding	230	4834	0.689561	0.993815	NA
ENSG00000163867	ZMYM6	protein_coding	230	4864	0.161629	0.425453	NA
ENSG00000197056	ZMYM1	protein_coding	230	4736	0.00952027	0.0570754	NA
ENSG00000116560	SFPQ	protein_coding	230	4676	0.0687743	0.237967	NA
ENSG00000146463	ZMYM4	protein_coding	230	4952	0.0102092	0.0601838	NA
ENSG00000229994	RPL5P4	processed_pseudogene	230	4480	0.966088	0.994068	NA
ENSG00000142687	KIAA0319L	protein_coding	230	4970	0.920809	0.993815	NA
ENSG00000020129	NCDN	protein_coding	230	4665	0.942945	0.993815	NA
ENSG00000116819	TFAP2E	protein_coding	230	4725	0.0150391	0.0811624	NA
ENSG00000126067	PSMB2	protein_coding	230	4756	0.16065	0.423908	NA
ENSG00000142686	C1orf216	protein_coding	230	4479	0.748706	0.993815	NA
ENSG00000092853	CLSPN	protein_coding	230	4587	0.727265	0.993815	NA
ENSG00000134698	AGO4	protein_coding	230	4427	0.162602	0.427235	NA
ENSG00000092847	AGO1	protein_coding	230	4301	0.0344	0.147076	NA
ENSG00000126070	AGO3	protein_coding	230	4594	0.947271	0.993815	NA
ENSG00000092850	TEKT2	protein_coding	230	4315	0.345324	0.718297	NA
ENSG00000116863	ADPRHL2	protein_coding	230	4316	0.485655	0.897448	NA
ENSG00000171812	COL8A2	protein_coding	230	4430	0.77244	0.993815	NA
ENSG00000054116	TRAPPC3	protein_coding	230	4433	0.993047	0.998667	NA
ENSG00000116871	MAP7D1	protein_coding	230	4480	0.884246	0.993815	NA
ENSG00000054118	THRAP3	protein_coding	230	4660	0.197873	0.487704	NA
ENSG00000214193	SH3D21	protein_coding	230	4542	0.788542	0.993815	NA
ENSG00000196182	STK40	protein_coding	230	4733	0.777896	0.993815	NA
ENSG00000181817	LSM10	protein_coding	230	4700	0.0507783	0.194564	NA
ENSG00000116885	OSCP1	protein_coding	230	4907	0.966879	0.994068	NA
ENSG00000116898	MRPS15	protein_coding	230	4882	0.835254	0.993815	NA
ENSG00000119535	CSF3R	protein_coding	230	4907	0.896223	0.993815	NA
ENSG00000233621	LINC01137	antisense	230	5935	0.575548	0.988729	NA
ENSG00000163874	ZC3H12A	protein_coding	230	5887	0.742144	0.993815	NA
ENSG00000163875	MEAF6	protein_coding	230	5852	0.00721996	0.0461299	NA
ENSG00000163877	SNIP1	protein_coding	230	5744	0.87207	0.993815	NA
ENSG00000163879	DNALI1	protein_coding	230	5672	0.488168	0.89942	NA
ENSG00000134697	GNL2	protein_coding	230	5681	0.000207792	0.00235597	FALSE
ENSG00000116922	C1orf109	protein_coding	230	5669	0.0302013	0.133814	NA
ENSG00000134690	CDCA8	protein_coding	230	5702	0.695829	0.993815	NA
ENSG00000183317	EPHA10	protein_coding	230	5820	0.72519	0.993815	NA
ENSG00000185090	MANEAL	protein_coding	230	5705	0.677509	0.993815	NA
ENSG00000196449	YRDC	protein_coding	230	5717	0.98377	0.996417	NA
ENSG00000197982	C1orf122	protein_coding	230	5717	0.074848	0.251314	NA
ENSG00000188786	MTF1	protein_coding	230	5842	0.16185	0.425841	NA
ENSG00000204084	INPP5B	protein_coding	230	6086	7.36416e-06	0.000122279	FALSE
ENSG00000183431	SF3A3	protein_coding	230	6130	0.749287	0.993815	NA
ENSG00000183386	FHL3	protein_coding	230	6087	0.505475	0.920406	NA
ENSG00000183520	UTP11	protein_coding	230	6158	0.324844	0.687097	NA
ENSG00000185668	POU3F1	protein_coding	230	6154	0.892653	0.993815	NA
ENSG00000116954	RRAGC	protein_coding	230	5930	0.0519265	0.197284	NA
ENSG00000228436	RP5-864K19.4	antisense	230	6123	0.427667	0.829447	NA
ENSG00000214114	MYCBP	protein_coding	230	5945	0.0514664	0.196521	NA
ENSG00000158315	RHBDL2	protein_coding	230	6137	0.646378	0.993815	NA
ENSG00000174574	AKIRIN1	protein_coding	230	5917	0.0299261	0.133208	NA
ENSG00000168653	NDUFS5	protein_coding	230	6007	8.76131e-25	1.96868e-22	FALSE
ENSG00000127603	MACF1	protein_coding	230	7163	0.808882	0.993815	NA
ENSG00000183682	BMP8A	protein_coding	230	6163	0.464537	0.875044	NA
ENSG00000243970	PPIEL	unprocessed_pseudogene	230	6314	0.208387	0.50529	NA
ENSG00000090621	PABPC4	protein_coding	230	6366	2.86694e-07	6.50968e-06	FALSE
ENSG00000084072	PPIE	protein_coding	230	6631	0.90794	0.993815	NA
ENSG00000116985	BMP8B	protein_coding	230	6472	0.112432	0.331284	NA
ENSG00000043514	TRIT1	protein_coding	230	6620	9.7543e-05	0.00120808	FALSE
ENSG00000116990	MYCL	protein_coding	230	6512	0.164595	0.43064	NA
ENSG00000168389	MFSD2A	protein_coding	230	6651	0.00804992	0.0499447	NA
ENSG00000228477	RP3-342P20.2	processed_pseudogene	230	6577	0.0233791	0.112082	NA
ENSG00000131236	CAP1	protein_coding	230	6630	0.000434756	0.00447353	FALSE
ENSG00000131238	PPT1	protein_coding	230	6599	7.04848e-14	4.26408e-12	FALSE
ENSG00000117000	RLF	protein_coding	230	6751	0.0246799	0.116511	NA
ENSG00000259943	RP1-39G22.7	antisense	230	6545	0.853688	0.993815	NA
ENSG00000084073	ZMPSTE24	protein_coding	230	6641	0.831197	0.993815	NA
ENSG00000049089	COL9A2	protein_coding	230	6683	0.489939	0.901513	NA
ENSG00000084070	SMAP2	protein_coding	230	6986	0.528688	0.945839	NA
ENSG00000187801	ZFP69B	protein_coding	230	6903	0.640721	0.993815	NA
ENSG00000260920	RP1-228H13.5	sense_overlapping	230	6880	0.259441	0.588239	NA
ENSG00000187815	ZFP69	protein_coding	230	6962	0.310474	0.665864	NA
ENSG00000164002	EXO5	protein_coding	230	6916	0.0100874	0.0596691	NA
ENSG00000117010	ZNF684	protein_coding	230	6952	0.68962	0.993815	NA
ENSG00000117016	RIMS3	protein_coding	230	7038	0.102165	0.310061	NA
ENSG00000066136	NFYC	protein_coding	230	7098	0.0173947	0.090298	NA
ENSG00000117013	KCNQ4	protein_coding	230	7027	0.406044	0.802166	NA
ENSG00000179862	CITED4	protein_coding	230	6762	0.482988	0.894238	NA
ENSG00000171793	CTPS1	protein_coding	230	6758	0.695553	0.993815	NA
ENSG00000281207	SLFNL1-AS1	antisense	230	6698	0.775357	0.993815	NA
ENSG00000171790	SLFNL1	protein_coding	230	6643	0.777196	0.993815	NA
ENSG00000010803	SCMH1	protein_coding	230	7134	0.994115	0.998965	NA
ENSG00000204060	FOXO6	protein_coding	230	6525	0.531168	0.948428	NA
ENSG00000127124	HIVEP3	protein_coding	230	8110	0.691872	0.993815	NA
ENSG00000230638	RP11-486B10.4	processed_pseudogene	230	6498	0.958047	0.993815	NA
ENSG00000198815	FOXJ3	protein_coding	230	6636	3.18497e-05	0.000448465	FALSE
ENSG00000227527	RP11-223A3.1	sense_overlapping	230	6124	0.829602	0.993815	NA
ENSG00000177181	RIMKLA	protein_coding	230	6125	0.0028625	0.0217319	FALSE
ENSG00000066185	ZMYND12	protein_coding	230	5967	0.00211784	0.0172437	FALSE
ENSG00000127125	PPCS	protein_coding	230	5871	0.103322	0.312149	NA
ENSG00000186409	CCDC30	protein_coding	230	6344	0.0736081	0.248987	NA
ENSG00000171960	PPIH	protein_coding	230	5718	0.349696	0.724864	NA
ENSG00000065978	YBX1	protein_coding	230	5696	0.391802	0.78288	NA
ENSG00000117385	P3H1	protein_coding	230	5727	0.0296212	0.132499	NA
ENSG00000164008	C1orf50	protein_coding	230	5646	0.000511	0.00517036	FALSE
ENSG00000177868	SVBP	protein_coding	230	5643	0.067134	0.233948	NA
ENSG00000164010	ERMAP	protein_coding	230	5681	0.284379	0.628073	NA
ENSG00000228192	RP11-342M1.3	antisense	230	5629	0.738121	0.993815	NA
ENSG00000164011	ZNF691	protein_coding	230	5602	0.627786	0.993815	NA
ENSG00000117394	SLC2A1	protein_coding	230	5640	0.736264	0.993815	NA
ENSG00000227533	SLC2A1-AS1	lincRNA	230	5616	0.15161	0.407724	NA
ENSG00000117395	EBNA1BP2	protein_coding	230	5930	0.739979	0.993815	NA
ENSG00000179178	TMEM125	protein_coding	230	5729	0.675699	0.993815	NA
ENSG00000253313	C1orf210	protein_coding	230	5724	0.888276	0.993815	NA
ENSG00000066056	TIE1	protein_coding	230	5756	0.19368	0.481058	NA
ENSG00000117400	MPL	protein_coding	230	5736	0.0186129	0.0949972	NA
ENSG00000234694	RP1-92O14.3	antisense	230	5697	0.922835	0.993815	NA
ENSG00000117399	CDC20	protein_coding	230	5696	0.0573643	0.210636	NA
ENSG00000066322	ELOVL1	protein_coding	230	5688	0.884575	0.993815	NA
ENSG00000159479	MED8	protein_coding	230	5708	0.47	0.88132	NA
ENSG00000229431	RP1-92O14.6	antisense	230	5702	0.993588	0.998667	NA
ENSG00000198198	SZT2	protein_coding	230	5806	0.93659	0.993815	NA
ENSG00000142949	PTPRF	protein_coding	230	5819	0.114278	0.335193	NA
ENSG00000066135	KDM4A	protein_coding	230	5540	0.820831	0.993815	NA
ENSG00000236200	KDM4A-AS1	antisense	230	5436	0.759275	0.993815	NA
ENSG00000126091	ST3GAL3	protein_coding	230	6068	0.288218	0.634285	NA
ENSG00000117407	ARTN	protein_coding	230	5557	0.782829	0.993815	NA
ENSG00000237950	RP11-7O11.3	antisense	230	5570	0.913334	0.993815	NA
ENSG00000117408	IPO13	protein_coding	230	5638	0.124984	0.356021	NA
ENSG00000132768	DPH2	protein_coding	230	5531	0.747627	0.993815	NA
ENSG00000117410	ATP6V0B	protein_coding	230	5539	0.796353	0.993815	NA
ENSG00000117411	B4GALT2	protein_coding	230	5588	0.277568	0.617524	NA
ENSG00000159214	CCDC24	protein_coding	230	5561	0.206379	0.501865	NA
ENSG00000196517	SLC6A9	protein_coding	230	5672	0.0101657	0.0599887	NA
ENSG00000233514	RP11-570P14.1	processed_pseudogene	230	5492	0.915605	0.993815	NA
ENSG00000178028	DMAP1	protein_coding	230	5243	0.0381732	0.158997	NA
ENSG00000117419	ERI3	protein_coding	230	5515	0.0346738	0.147738	NA
ENSG00000187147	RNF220	protein_coding	230	5931	0.748468	0.993815	NA
ENSG00000126106	TMEM53	protein_coding	230	5478	0.979283	0.995416	NA
ENSG00000198520	C1orf228	protein_coding	230	5489	0.0878198	0.279035	NA
ENSG00000142945	KIF2C	protein_coding	230	5486	0.756124	0.993815	NA
ENSG00000142937	RPS8	protein_coding	230	5405	1.25199e-09	4.25578e-08	FALSE
ENSG00000234093	RPS15AP11	processed_pseudogene	230	5395	0.951089	0.993815	NA
ENSG00000173846	PLK3	protein_coding	230	5406	1.42045e-06	2.74906e-05	TRUE
ENSG00000188396	TCTEX1D4	protein_coding	230	5385	0.893875	0.993815	NA
ENSG00000222009	BTBD19	protein_coding	230	5397	0.0591001	0.214678	NA
ENSG00000117425	PTCH2	protein_coding	230	5422	0.87614	0.993815	NA
ENSG00000070785	EIF2B3	protein_coding	230	5763	0.612897	0.993815	NA
ENSG00000126107	HECTD3	protein_coding	230	5452	0.818149	0.993815	NA
ENSG00000126088	UROD	protein_coding	230	5436	0.989128	0.997681	NA
ENSG00000162415	ZSWIM5	protein_coding	230	5912	0.00181191	0.0151156	NA
ENSG00000132781	MUTYH	protein_coding	230	5147	0.0232696	0.111743	NA
ENSG00000132773	TOE1	protein_coding	230	5154	0.792083	0.993815	NA
ENSG00000070759	TESK2	protein_coding	230	5732	0.259072	0.587556	NA
ENSG00000280670	CCDC163	protein_coding	230	5386	6.28226e-08	1.60168e-06	FALSE
ENSG00000132763	MMACHC	protein_coding	230	5424	0.18658	0.468263	NA
ENSG00000117450	PRDX1	protein_coding	230	5449	0.87328	0.993815	NA
ENSG00000117448	AKR1A1	protein_coding	230	5460	0.006374	0.0416005	FALSE
ENSG00000132780	NASP	protein_coding	230	5441	0.0100636	0.0595691	NA
ENSG00000159588	CCDC17	protein_coding	230	5340	0.810282	0.993815	NA
ENSG00000159592	GPBP1L1	protein_coding	230	5542	0.638692	0.993815	NA
ENSG00000225447	RPS15AP10	processed_pseudogene	230	5363	0.749518	0.993815	NA
ENSG00000234329	RP11-767N6.2	processed_pseudogene	230	5376	0.0138272	0.0761172	NA
ENSG00000159596	TMEM69	protein_coding	230	5388	0.926874	0.993815	NA
ENSG00000197429	IPP	protein_coding	230	5566	0.777589	0.993815	NA
ENSG00000230896	RP11-767N6.7	sense_intronic	230	5388	0.0979943	0.301047	NA
ENSG00000086015	MAST2	protein_coding	230	6212	1.46009e-16	1.25062e-14	FALSE
ENSG00000117461	PIK3R3	protein_coding	230	5690	0.142615	0.390043	NA
ENSG00000117472	TSPAN1	protein_coding	230	5540	0.0317498	0.138651	NA
ENSG00000085998	POMGNT1	protein_coding	230	5617	0.62823	0.993815	NA
ENSG00000171357	LURAP1	protein_coding	230	5585	0.862726	0.993815	NA
ENSG00000085999	RAD54L	protein_coding	230	5685	0.837477	0.993815	NA
ENSG00000132128	LRRC41	protein_coding	230	5728	0.51055	0.926443	NA
ENSG00000173660	UQCRH	protein_coding	230	5647	0.320488	0.680211	NA
ENSG00000117481	NSUN4	protein_coding	230	5789	1.76268e-05	0.00026543	FALSE
ENSG00000117480	FAAH	protein_coding	230	5843	0.208671	0.505591	NA
ENSG00000232022	FAAHP1	transcribed_unprocessed_pseudogene	230	6002	0.107402	0.320426	NA
ENSG00000269956	MKNK1-AS1	antisense	230	5926	0.00874176	0.0533321	NA
ENSG00000079277	MKNK1	protein_coding	230	6019	8.08709e-09	2.37964e-07	FALSE
ENSG00000142961	MOB3C	protein_coding	230	5929	0.818278	0.993815	NA
ENSG00000123472	ATPAF1	protein_coding	230	5956	0.979801	0.995416	NA
ENSG00000159658	EFCAB14	protein_coding	230	5933	0.748377	0.993815	NA
ENSG00000224805	LINC00853	antisense	230	6025	0.0565472	0.208459	NA
ENSG00000162366	PDZK1IP1	protein_coding	230	6056	0.0158659	0.0844652	NA
ENSG00000123473	STIL	protein_coding	230	6389	0.0991467	0.30351	NA
ENSG00000162368	CMPK1	protein_coding	230	6415	0.000694159	0.00675877	FALSE
ENSG00000117834	SLC5A9	protein_coding	230	5277	0.511648	0.927744	NA
ENSG00000132122	SPATA6	protein_coding	230	5312	0.76355	0.993815	NA
ENSG00000235105	RP11-329A14.1	processed_pseudogene	230	4795	0.898972	0.993815	NA
ENSG00000162373	BEND5	protein_coding	230	4426	0.000461694	0.00472118	FALSE
ENSG00000185104	FAF1	protein_coding	230	4950	0.954742	0.993815	NA
ENSG00000230585	PHBP12	processed_pseudogene	230	3971	0.325878	0.688694	NA
ENSG00000123080	CDKN2C	protein_coding	230	4294	0.993757	0.998779	NA
ENSG00000123091	RNF11	protein_coding	230	4694	0.92906	0.993815	NA
ENSG00000233406	RP11-296A18.5	processed_pseudogene	230	4621	0.935381	0.993815	NA
ENSG00000085831	TTC39A	protein_coding	230	4754	0.932459	0.993815	NA
ENSG00000085832	EPS15	protein_coding	230	4907	0.205288	0.499844	NA
ENSG00000227742	CALR4P	unitary_pseudogene	230	4647	0.332829	0.699539	NA
ENSG00000117859	OSBPL9	protein_coding	230	4984	0.0161859	0.0855952	NA
ENSG00000236973	GAPDHP51	processed_pseudogene	230	4779	0.941173	0.993815	NA
ENSG00000232846	SLC25A6P3	processed_pseudogene	230	4780	0.696193	0.993815	NA
ENSG00000078618	NRDC	protein_coding	230	5282	0.820722	0.993815	NA
ENSG00000169213	RAB3B	protein_coding	230	5355	0.0804712	0.263596	NA
ENSG00000117862	TXNDC12	protein_coding	230	5598	0.924001	0.993815	NA
ENSG00000198841	KTI12	protein_coding	230	5392	0.550374	0.966496	NA
ENSG00000134717	BTF3L4	protein_coding	230	5673	0.959707	0.993815	NA
ENSG00000157077	ZFYVE9	protein_coding	230	6313	0.349738	0.724864	NA
ENSG00000228407	RP4-800M22.1	processed_pseudogene	230	5854	0.873544	0.993815	NA
ENSG00000154222	CC2D1B	protein_coding	230	6030	0.91619	0.993815	NA
ENSG00000224680	PLA2G12AP1	processed_pseudogene	230	5956	0.981916	0.995786	NA
ENSG00000085840	ORC1	protein_coding	230	5988	0.362617	0.742222	NA
ENSG00000134748	PRPF38A	protein_coding	230	5888	0.25393	0.57858	NA
ENSG00000134744	ZCCHC11	protein_coding	230	6287	0.388138	0.777895	NA
ENSG00000116157	GPX7	protein_coding	230	5707	1.33653e-24	2.85489e-22	FALSE
ENSG00000162377	COA7	protein_coding	230	5852	0.0633688	0.224938	NA
ENSG00000162378	ZYG11B	protein_coding	230	6080	0.0990053	0.303345	NA
ENSG00000228929	RPS13P2	processed_pseudogene	230	5850	0.606185	0.993815	NA
ENSG00000121310	ECHDC2	protein_coding	230	5968	0.815042	0.993815	NA
ENSG00000116171	SCP2	protein_coding	230	6170	0.299268	0.650494	NA
ENSG00000174348	PODN	protein_coding	230	5885	0.0151011	0.0814461	NA
ENSG00000157184	CPT2	protein_coding	230	5891	0.560661	0.975519	NA
ENSG00000162384	C1orf123	protein_coding	230	5871	0.036854	0.154544	NA
ENSG00000162385	MAGOH	protein_coding	230	5918	0.560513	0.975359	NA
ENSG00000226754	RP5-1024G6.5	antisense	230	5908	0.00534125	0.0360712	TRUE
ENSG00000157193	LRP8	protein_coding	230	6093	0.200577	0.492253	NA
ENSG00000058804	NDC1	protein_coding	230	7006	0.924172	0.993815	NA
ENSG00000058799	YIPF1	protein_coding	230	6985	0.872949	0.993815	NA
ENSG00000211452	DIO1	protein_coding	230	6933	0.513039	0.929779	NA
ENSG00000081870	HSPB11	protein_coding	230	7016	0.709483	0.993815	NA
ENSG00000116212	LRRC42	protein_coding	230	7075	0.881912	0.993815	NA
ENSG00000116209	TMEM59	protein_coding	230	7045	0.885279	0.993815	NA
ENSG00000116205	TCEANC2	protein_coding	230	7000	0.847954	0.993815	NA
ENSG00000215883	CYB5RL	protein_coding	230	6583	0.413552	0.811816	NA
ENSG00000116221	MRPL37	protein_coding	230	6626	0.0478587	0.186666	NA
ENSG00000157216	SSBP3	protein_coding	230	7351	0.127498	0.361161	NA
ENSG00000198711	SSBP3-AS1	antisense	230	6606	0.759961	0.993815	NA
ENSG00000162390	ACOT11	protein_coding	230	7494	0.964209	0.994068	NA
ENSG00000184313	MROH7	protein_coding	230	7609	0.000313	0.00338048	FALSE
ENSG00000243725	TTC4	protein_coding	230	7418	0.222493	0.528425	NA
ENSG00000162396	PARS2	protein_coding	230	7380	0.59182	0.993815	NA
ENSG00000006555	TTC22	protein_coding	230	7445	0.19128	0.476671	NA
ENSG00000116133	DHCR24	protein_coding	230	7565	0.0030109	0.0226203	NA
ENSG00000143001	TMEM61	protein_coding	230	7604	0.242701	0.561263	NA
ENSG00000162402	USP24	protein_coding	230	8024	0.307098	0.66153	NA
ENSG00000260971	RP11-504A18.1	lincRNA	230	7490	0.00193985	0.0159978	FALSE
ENSG00000223956	RP4-710M16.2	lincRNA	230	7427	0.0447585	0.178313	NA
ENSG00000162407	PLPP3	protein_coding	230	7754	0.616408	0.993815	NA
ENSG00000162409	PRKAA2	protein_coding	230	7239	2.79345e-09	8.88461e-08	TRUE
ENSG00000187889	C1orf168	protein_coding	230	7231	0.983926	0.996417	NA
ENSG00000229887	HNRNPA1P6	transcribed_unprocessed_pseudogene	230	6612	0.944914	0.993815	NA
ENSG00000162600	OMA1	protein_coding	230	6673	0.824809	0.993815	NA
ENSG00000184292	TACSTD2	protein_coding	230	6253	3.41688e-17	3.12798e-15	FALSE
ENSG00000185839	RP4-592A1.2	processed_pseudogene	230	6352	0.83227	0.993815	NA
ENSG00000162601	MYSM1	protein_coding	230	6452	0.872114	0.993815	NA
ENSG00000177606	JUN	protein_coding	230	6182	0.151193	0.407122	NA
ENSG00000234807	LINC01135	lincRNA	230	6414	0.224337	0.531456	NA
ENSG00000232453	RP4-794H19.1	lincRNA	230	6145	0.640079	0.993815	NA
ENSG00000224609	HSD52	processed_transcript	230	6152	0.816644	0.993815	NA
ENSG00000172456	FGGY	protein_coding	230	7455	0.000239716	0.00267412	FALSE
ENSG00000134709	HOOK1	protein_coding	230	5520	0.00017372	0.00201763	FALSE
ENSG00000134716	CYP2J2	protein_coding	230	5541	1.80768e-05	0.000271733	FALSE
ENSG00000162599	NFIA	protein_coding	230	8036	0.335963	0.703911	NA
ENSG00000162604	TM2D1	protein_coding	230	6414	0.892984	0.993815	NA
ENSG00000132849	PATJ	protein_coding	230	7678	2.33578e-05	0.000340182	FALSE
ENSG00000132854	KANK4	protein_coding	230	6700	6.05221e-23	1.04715e-20	TRUE
ENSG00000162607	USP1	protein_coding	230	6561	0.224094	0.531425	NA
ENSG00000116641	DOCK7	protein_coding	230	7272	2.13137e-05	0.00031358	FALSE
ENSG00000278967	RP5-849H19.3	TEC	230	6621	0.0920409	0.288295	NA
ENSG00000213703	RP5-849H19.2	processed_pseudogene	230	6546	0.715555	0.993815	NA
ENSG00000125703	ATG4C	protein_coding	230	6916	0.247016	0.567805	NA
ENSG00000088035	ALG6	protein_coding	230	6190	0.723728	0.993815	NA
ENSG00000142856	ITGB3BP	protein_coding	230	6425	1.29342e-23	2.43247e-21	FALSE
ENSG00000203965	EFCAB7	protein_coding	230	6208	0.0907563	0.285451	NA
ENSG00000079739	PGM1	protein_coding	230	6262	2.83414e-33	1.29043e-30	FALSE
ENSG00000185483	ROR1	protein_coding	230	7484	1.17462e-05	0.000185094	TRUE
ENSG00000158966	CACHD1	protein_coding	230	7086	0.971406	0.994068	NA
ENSG00000162437	RAVER2	protein_coding	230	6641	0.0764813	0.255164	NA
ENSG00000162434	JAK1	protein_coding	230	6723	0.883404	0.993815	NA
ENSG00000226891	LINC01359	processed_transcript	230	6556	0.397141	0.790717	NA
ENSG00000185031	SLC2A3P2	processed_pseudogene	230	6490	0.924305	0.993815	NA
ENSG00000162433	AK4	protein_coding	230	6839	0.000883224	0.00825137	FALSE
ENSG00000116675	DNAJC6	protein_coding	230	6984	0.317722	0.676832	NA
ENSG00000213625	LEPROT	protein_coding	230	6270	0.449	0.857179	NA
ENSG00000116678	LEPR	protein_coding	230	7232	0.134471	0.374063	NA
ENSG00000184588	PDE4B	protein_coding	230	8640	0.0300626	0.133473	NA
ENSG00000152763	WDR78	protein_coding	230	6794	0.932477	0.993815	NA
ENSG00000198160	MIER1	protein_coding	230	6681	0.000425518	0.00440066	FALSE
ENSG00000116704	SLC35D1	protein_coding	230	6590	0.787443	0.993815	NA
ENSG00000081985	IL12RB2	protein_coding	230	6727	0.00272709	0.0209945	TRUE
ENSG00000142864	SERBP1	protein_coding	230	6704	0.0205473	0.102022	NA
ENSG00000235200	RP11-393N21.2	lincRNA	230	6563	0.0411509	0.167831	NA
ENSG00000116717	GADD45A	protein_coding	230	6485	0.00729365	0.0465356	NA
ENSG00000172380	GNG12	protein_coding	230	6810	0.0944132	0.293538	NA
ENSG00000232284	GNG12-AS1	antisense	230	7147	0.759823	0.993815	NA
ENSG00000162595	DIRAS3	protein_coding	230	6300	0.0811775	0.265106	NA
ENSG00000116729	WLS	protein_coding	230	6356	0.82758	0.993815	NA
ENSG00000234383	CTBP2P8	processed_pseudogene	230	6122	0.814715	0.993815	NA
ENSG00000024526	DEPDC1	protein_coding	230	5936	0.290318	0.637366	NA
ENSG00000066557	LRRC40	protein_coding	230	5738	0.950103	0.993815	NA
ENSG00000116754	SRSF11	protein_coding	230	5740	0.609768	0.993815	NA
ENSG00000118454	ANKRD13C	protein_coding	230	5736	0.870278	0.993815	NA
ENSG00000197568	HHLA3	protein_coding	230	5589	0.0136674	0.0754542	NA
ENSG00000116761	CTH	protein_coding	230	5470	0.0382031	0.159045	NA
ENSG00000050628	PTGER3	protein_coding	230	5501	1.27419e-22	2.09962e-20	FALSE
ENSG00000132485	ZRANB2	protein_coding	230	4961	0.523738	0.940109	NA
ENSG00000229956	ZRANB2-AS2	processed_transcript	230	5895	0.70696	0.993815	NA
ENSG00000172260	NEGR1	protein_coding	230	7751	0.548566	0.965239	NA
ENSG00000254685	FPGT	protein_coding	230	5251	6.51416e-06	0.000109319	FALSE
ENSG00000116783	TNNI3K	protein_coding	230	6061	0.502627	0.917444	NA
ENSG00000116791	CRYZ	protein_coding	230	5379	3.71504e-09	1.16025e-07	FALSE
ENSG00000162623	TYW3	protein_coding	230	5474	0.938578	0.993815	NA
ENSG00000137968	SLC44A5	protein_coding	230	7325	9.33112e-14	5.52901e-12	FALSE
ENSG00000117054	ACADM	protein_coding	230	7065	0.00116717	0.0104256	FALSE
ENSG00000181227	RP4-682C21.2	processed_pseudogene	230	6887	0.737971	0.993815	NA
ENSG00000137955	RABGGTB	protein_coding	230	6806	0.791452	0.993815	NA
ENSG00000184005	ST6GALNAC3	protein_coding	230	8700	0.0029049	0.0220248	FALSE
ENSG00000226415	TPI1P1	processed_pseudogene	230	6848	0.84559	0.993815	NA
ENSG00000117069	ST6GALNAC5	protein_coding	230	6904	0.010007	0.0593559	NA
ENSG00000142892	PIGK	protein_coding	230	6628	0.102385	0.310496	NA
ENSG00000226084	RP4-706A16.3	processed_pseudogene	230	6081	0.635806	0.993815	NA
ENSG00000154027	AK5	protein_coding	230	6978	0.00037648	0.00397914	FALSE
ENSG00000036549	ZZZ3	protein_coding	230	6445	0.778705	0.993815	NA
ENSG00000077254	USP33	protein_coding	230	6255	0.0300968	0.133535	NA
ENSG00000180488	MIGA1	protein_coding	230	6419	0.707167	0.993815	NA
ENSG00000219201	RP11-181C21.4	processed_pseudogene	230	6031	0.453338	0.86274	NA
ENSG00000235613	NSRP1P1	processed_pseudogene	230	6078	0.816284	0.993815	NA
ENSG00000162614	NEXN	protein_coding	230	6540	0.69957	0.993815	NA
ENSG00000162613	FUBP1	protein_coding	230	6555	0.916654	0.993815	NA
ENSG00000162616	DNAJB4	protein_coding	230	6650	0.742559	0.993815	NA
ENSG00000137960	GIPC2	protein_coding	230	7060	0.397392	0.791126	NA
ENSG00000213560	RP11-386I14.3	processed_pseudogene	230	6573	0.743439	0.993815	NA
ENSG00000122420	PTGFR	protein_coding	230	7446	0.0330882	0.143016	NA
ENSG00000137959	IFI44L	protein_coding	230	6641	0.635349	0.993815	NA
ENSG00000137965	IFI44	protein_coding	230	6635	0.303471	0.656086	NA
ENSG00000117114	ADGRL2	protein_coding	230	9459	0.948581	0.993815	NA
ENSG00000233008	RP11-475O6.1	lincRNA	230	7287	0.64987	0.993815	NA
ENSG00000137941	TTLL7	protein_coding	230	6520	0.872856	0.993815	NA
ENSG00000142875	PRKACB	protein_coding	230	6814	0.112454	0.331292	NA
ENSG00000203943	SAMD13	protein_coding	230	6711	0.843338	0.993815	NA
ENSG00000117133	RPF1	protein_coding	230	6656	0.957692	0.993815	NA
ENSG00000174021	GNG5	protein_coding	230	6601	0.158644	0.420153	NA
ENSG00000122432	SPATA1	transcribed_unprocessed_pseudogene	230	6714	0.161689	0.425547	NA
ENSG00000117151	CTBS	protein_coding	230	6636	0.75245	0.993815	NA
ENSG00000180869	LINC01555	lincRNA	230	6565	0.577962	0.991463	NA
ENSG00000117155	SSX2IP	protein_coding	230	6643	0.401855	0.796735	NA
ENSG00000153898	MCOLN2	protein_coding	230	6529	0.00115978	0.0103757	FALSE
ENSG00000162643	WDR63	protein_coding	230	7106	4.57656e-07	9.92276e-06	FALSE
ENSG00000055732	MCOLN3	protein_coding	230	6622	0.353547	0.730135	NA
ENSG00000280099	RP11-33E12.2	TEC	230	6881	0.158577	0.42004	NA
ENSG00000097096	SYDE2	protein_coding	230	7088	0.282225	0.624432	NA
ENSG00000162642	C1orf52	protein_coding	230	7208	0.176179	0.450391	NA
ENSG00000142867	BCL10	protein_coding	230	7196	0.92288	0.993815	NA
ENSG00000223653	RP11-131L23.1	antisense	230	7824	0.985991	0.99706	NA
ENSG00000153904	DDAH1	protein_coding	230	8123	0.0119968	0.0682343	NA
ENSG00000142871	CYR61	protein_coding	230	7227	0.987518	0.99761	NA
ENSG00000117174	ZNHIT6	protein_coding	230	7415	0.378684	0.764879	NA
ENSG00000171502	COL24A1	protein_coding	230	8632	0.0309418	0.136223	NA
ENSG00000122417	ODF2L	protein_coding	230	7067	0.165611	0.432709	NA
ENSG00000016602	CLCA4	protein_coding	230	6817	0.00594634	0.0392386	NA
ENSG00000224466	CDCA4P2	processed_pseudogene	230	6791	0.384714	0.773541	NA
ENSG00000236915	RP4-651E10.4	antisense	230	7169	0.11299	0.332701	NA
ENSG00000153923	CLCA3P	transcribed_unprocessed_pseudogene	230	6854	0.888057	0.993815	NA
ENSG00000261737	RP4-612B15.3	antisense	230	6837	0.59791	0.993815	NA
ENSG00000097033	SH3GLB1	protein_coding	230	7007	0.00244492	0.0193425	TRUE
ENSG00000183291	2024-09-15	protein_coding	230	6883	0.246036	0.56638	NA
ENSG00000153936	HS2ST1	protein_coding	230	7045	0.116494	0.339095	NA
ENSG00000235251	RP11-384B12.2	processed_pseudogene	230	6295	0.111608	0.329136	NA
ENSG00000267272	LINC01140	lincRNA	230	6074	0.960846	0.993905	NA
ENSG00000143013	LMO4	protein_coding	230	5873	0.242548	0.561232	NA
ENSG00000279778	RP11-60A14.1	TEC	230	5620	0.421281	0.821296	NA
ENSG00000065243	PKN2	protein_coding	230	5887	0.909655	0.993815	NA
ENSG00000137947	GTF2B	protein_coding	230	5427	0.837347	0.993815	NA
ENSG00000137944	KYAT3	protein_coding	230	5385	6.64354e-19	7.2751e-17	FALSE
ENSG00000213516	RBMXL1	protein_coding	230	5289	0.815666	0.993815	NA
ENSG00000117226	GBP3	protein_coding	230	5296	2.60962e-68	1.50505e-64	NA
ENSG00000117228	GBP1	protein_coding	230	5284	0.831519	0.993815	NA
ENSG00000234518	PTGES3P1	processed_pseudogene	230	5311	0.425548	0.826634	NA
ENSG00000162645	GBP2	protein_coding	230	5388	0.176659	0.4512	NA
ENSG00000162654	GBP4	protein_coding	230	5478	0.314275	0.67139	NA
ENSG00000154451	GBP5	protein_coding	230	5447	0.109793	0.325002	NA
ENSG00000197147	LRRC8B	protein_coding	230	5578	0.97248	0.994068	NA
ENSG00000231999	FLJ27354	antisense	230	5538	0.351697	0.727346	NA
ENSG00000171488	LRRC8C	protein_coding	230	5739	0.135092	0.375419	NA
ENSG00000171492	LRRC8D	protein_coding	230	5648	0.375837	0.761369	NA
ENSG00000228175	GEMIN8P4	processed_pseudogene	230	5205	0.0190396	0.0965767	NA
ENSG00000162664	ZNF326	protein_coding	230	5274	0.676008	0.993815	NA
ENSG00000233593	RP4-665J23.1	processed_transcript	230	6276	0.675461	0.993815	NA
ENSG00000232882	PHKA1P1	processed_pseudogene	230	6254	0.189847	0.474124	NA
ENSG00000122482	ZNF644	protein_coding	230	6755	0.960385	0.993815	NA
ENSG00000097046	CDC7	protein_coding	230	6372	1.75508e-15	1.32028e-13	TRUE
ENSG00000069702	TGFBR3	protein_coding	230	6874	1.27349e-14	8.45126e-13	TRUE
ENSG00000172031	EPHX4	protein_coding	230	6285	0.0448281	0.178469	NA
ENSG00000230667	SETSIP	protein_coding	230	6157	0.817476	0.993815	NA
ENSG00000189195	BTBD8	protein_coding	230	6386	0.232243	0.544112	NA
ENSG00000174842	GLMN	protein_coding	230	5912	0.800271	0.993815	NA
ENSG00000122484	RPAP2	protein_coding	230	6069	0.0403143	0.165289	NA
ENSG00000162676	GFI1	protein_coding	230	5719	0.919271	0.993815	NA
ENSG00000067208	EVI5	protein_coding	230	5923	0.000846954	0.00796846	NA
ENSG00000229992	HMGB3P9	processed_pseudogene	230	5410	0.917799	0.993815	NA
ENSG00000223896	CCNJP2	processed_pseudogene	230	5253	0.724933	0.993815	NA
ENSG00000122406	RPL5	protein_coding	230	5382	0.0509309	0.194957	NA
ENSG00000154511	FAM69A	protein_coding	230	5889	0.758855	0.993815	NA
ENSG00000229052	RP11-386I23.1	transcribed_processed_pseudogene	230	5423	0.910241	0.993815	NA
ENSG00000143033	MTF2	protein_coding	230	5586	0.901173	0.993815	NA
ENSG00000117500	TMED5	protein_coding	230	5545	0.872497	0.993815	NA
ENSG00000122483	CCDC18	protein_coding	230	5684	0.890704	0.993815	NA
ENSG00000223745	CCDC18-AS1	processed_transcript	230	5656	0.0466878	0.18384	NA
ENSG00000117505	DR1	protein_coding	230	5560	0.00306043	0.0229327	FALSE
ENSG00000137942	FNBP1L	protein_coding	230	5610	0.907381	0.993815	NA
ENSG00000137936	BCAR3	protein_coding	230	6484	0.394012	0.786751	NA
ENSG00000224093	RP5-1033H22.2	antisense	230	5501	0.55228	0.968141	NA
ENSG00000260464	RP4-561L24.3	lincRNA	230	5735	0.715157	0.993815	NA
ENSG00000067334	DNTTIP2	protein_coding	230	5810	0.957088	0.993815	NA
ENSG00000023909	GCLM	protein_coding	230	5935	0.000139354	0.00165484	FALSE
ENSG00000198691	ABCA4	protein_coding	230	6576	0.00782441	0.0490145	TRUE
ENSG00000137962	ARHGAP29	protein_coding	230	6727	0.00028975	0.00315696	FALSE
ENSG00000117528	ABCD3	protein_coding	230	6704	0.479244	0.8909	NA
ENSG00000117525	F3	protein_coding	230	6596	0.131685	0.368437	NA
ENSG00000224081	LINC01057	transcribed_processed_pseudogene	230	7352	0.484599	0.896432	NA
ENSG00000143036	SLC44A3	protein_coding	230	6710	0.541944	0.95905	NA
ENSG00000117519	CNN3	protein_coding	230	6462	0.90257	0.993815	NA
ENSG00000172339	ALG14	protein_coding	230	6727	0.786052	0.993815	NA
ENSG00000152078	TMEM56	protein_coding	230	6568	0.00189189	0.015677	TRUE
ENSG00000226026	RP11-57H12.3	antisense	230	6473	3.3003e-05	0.000462658	FALSE
ENSG00000122481	RWDD3	protein_coding	230	6373	0.709396	0.993815	NA
ENSG00000228502	EEF1A1P11	processed_pseudogene	230	6118	0.287724	0.63352	NA
ENSG00000137970	RPL7P9	processed_pseudogene	230	6122	0.0389342	0.161119	NA
ENSG00000117569	PTBP2	protein_coding	230	6243	0.868377	0.993815	NA
ENSG00000188641	DPYD	protein_coding	230	8179	0.000360537	0.00382465	FALSE
ENSG00000228057	SEC63P1	processed_pseudogene	230	5408	0.707432	0.993815	NA
ENSG00000162627	SNX7	protein_coding	230	6211	0.00273076	0.0209945	FALSE
ENSG00000099260	PALMD	protein_coding	230	6814	0.515024	0.931425	NA
ENSG00000156869	FRRS1	protein_coding	230	6791	0.710637	0.993815	NA
ENSG00000162688	AGL	protein_coding	230	6588	0.0428911	0.172944	NA
ENSG00000117620	SLC35A3	protein_coding	230	6351	0.556219	0.97152	NA
ENSG00000156875	MFSD14A	protein_coding	230	6161	0.661055	0.993815	NA
ENSG00000156876	SASS6	protein_coding	230	6087	0.00103726	0.00946055	NA
ENSG00000122435	TRMT13	protein_coding	230	5932	0.973431	0.994068	NA
ENSG00000122477	LRRC39	protein_coding	230	5969	0.193407	0.480686	NA
ENSG00000137992	DBT	protein_coding	230	6065	0.0641772	0.226796	NA
ENSG00000224616	RTCA-AS1	antisense	230	5818	0.907813	0.993815	NA
ENSG00000137996	RTCA	protein_coding	230	5911	0.0453776	0.180074	NA
ENSG00000079335	CDC14A	protein_coding	230	6783	0.216121	0.517554	NA
ENSG00000162692	VCAM1	protein_coding	230	6667	2.85448e-10	1.07835e-08	TRUE
ENSG00000162694	EXTL2	protein_coding	230	6461	0.870584	0.993815	NA
ENSG00000162695	SLC30A7	protein_coding	230	6734	0.690016	0.993815	NA
ENSG00000230946	HNRNPA1P68	processed_pseudogene	230	6369	0.763796	0.993815	NA
ENSG00000117543	DPH5	protein_coding	230	6503	0.195981	0.485032	NA
ENSG00000233184	RP11-421L21.3	antisense	230	6519	0.989333	0.997681	NA
ENSG00000170989	S1PR1	protein_coding	230	6610	0.825832	0.993815	NA
ENSG00000228399	RP4-575N6.2	processed_pseudogene	230	6579	0.676024	0.993815	NA
ENSG00000183298	RPSAP19	processed_pseudogene	230	7636	0.89605	0.993815	NA
ENSG00000224613	RP11-153F1.1	antisense	230	7926	0.857213	0.993815	NA
ENSG00000185946	RNPC3	protein_coding	230	7693	0.0603836	0.217778	NA
ENSG00000240038	AMY2B	protein_coding	230	7859	9.09484e-15	6.21972e-13	FALSE
ENSG00000237763	AMY1A	protein_coding	230	7960	0.612462	0.993815	NA
ENSG00000187733	AMY1C	protein_coding	230	8164	0.229014	0.538736	NA
ENSG00000232952	RP11-90H3.1	processed_pseudogene	230	7258	0.0348499	0.148187	NA
ENSG00000198890	PRMT6	protein_coding	230	6226	6.59931e-07	1.37402e-05	FALSE
ENSG00000162631	NTNG1	protein_coding	230	7009	4.24872e-07	9.28174e-06	FALSE
ENSG00000134215	VAV3	protein_coding	230	6868	0.161428	0.425118	NA
ENSG00000085491	SLC25A24	protein_coding	230	6376	0.0134429	0.0745	NA
ENSG00000162636	FAM102B	protein_coding	230	6390	0.663386	0.993815	NA
ENSG00000162639	HENMT1	protein_coding	230	6127	0.861957	0.993815	NA
ENSG00000134186	PRPF38B	protein_coding	230	6048	0.15757	0.418311	NA
ENSG00000116266	STXBP3	protein_coding	230	6142	0.0122793	0.0693849	NA
ENSG00000121957	GPSM2	protein_coding	230	5977	0.836108	0.993815	NA
ENSG00000121940	CLCC1	protein_coding	230	5905	0.0123664	0.0697859	NA
ENSG00000085433	WDR47	protein_coding	230	5714	1.53125e-05	0.000234252	FALSE
ENSG00000244716	RP11-20O24.4	processed_pseudogene	230	5664	0.954626	0.993815	NA
ENSG00000197780	TAF13	protein_coding	230	5489	0.335967	0.703911	NA
ENSG00000273382	RP5-1065J22.8	antisense	230	5424	0.424502	0.825436	NA
ENSG00000215717	TMEM167B	protein_coding	230	5432	0.961827	0.993943	NA
ENSG00000116299	KIAA1324	protein_coding	230	5497	9.06897e-07	1.83737e-05	FALSE
ENSG00000031698	SARS	protein_coding	230	5120	0.00721123	0.0460911	TRUE
ENSG00000143126	CELSR2	protein_coding	230	5218	1.74984e-08	4.89899e-07	FALSE
ENSG00000134222	PSRC1	protein_coding	230	5256	2.73384e-08	7.42557e-07	FALSE
ENSG00000134243	SORT1	protein_coding	230	5621	0.000182074	0.00210156	FALSE
ENSG00000143106	PSMA5	protein_coding	230	5420	0.381899	0.76958	NA
ENSG00000162650	ATXN7L2	protein_coding	230	5582	0.932669	0.993815	NA
ENSG00000174151	CYB561D1	protein_coding	230	5552	0.750555	0.993815	NA
ENSG00000181754	AMIGO1	protein_coding	230	5538	1.44199e-13	8.37225e-12	FALSE
ENSG00000065135	GNAI3	protein_coding	230	5698	0.694027	0.993815	NA
ENSG00000116337	AMPD2	protein_coding	230	5585	0.861816	0.993815	NA
ENSG00000168765	GSTM4	protein_coding	230	5633	1.30381e-16	1.13359e-14	FALSE
ENSG00000213366	GSTM2	protein_coding	230	5681	0.00479882	0.0331851	NA
ENSG00000134184	GSTM1	protein_coding	230	5653	5.63782e-17	4.97681e-15	FALSE
ENSG00000134202	GSTM3	protein_coding	230	5701	4.73245e-20	5.72593e-18	TRUE
ENSG00000184371	CSF1	protein_coding	230	5845	3.52603e-06	6.27648e-05	TRUE
ENSG00000168710	AHCYL1	protein_coding	230	5753	0.366888	0.747635	NA
ENSG00000143093	STRIP1	protein_coding	230	5817	0.115056	0.336883	NA
ENSG00000258634	RP4-773N10.4	antisense	230	5678	0.927737	0.993815	NA
ENSG00000197106	SLC6A17	protein_coding	230	5610	0.0244222	0.115688	NA
ENSG00000116396	KCNC4	protein_coding	230	5748	7.76349e-11	3.16802e-09	FALSE
ENSG00000162775	RBM15	protein_coding	230	5870	0.464464	0.875044	NA
ENSG00000224699	LAMTOR5-AS1	processed_transcript	230	6245	0.736479	0.993815	NA
ENSG00000168679	SLC16A4	protein_coding	230	6054	0.250525	0.573585	NA
ENSG00000273373	RP5-1074L1.4	antisense	230	5974	0.0878151	0.279035	NA
ENSG00000134248	LAMTOR5	protein_coding	230	6055	0.903751	0.993815	NA
ENSG00000143105	KCNA10	protein_coding	230	6126	0.307231	0.661652	NA
ENSG00000259834	RP11-284N8.3	lincRNA	230	6226	0.894404	0.993815	NA
ENSG00000177272	KCNA3	protein_coding	230	6236	0.814285	0.993815	NA
ENSG00000143119	CD53	protein_coding	230	6506	0.0679807	0.235996	NA
ENSG00000261654	RP11-96K19.4	sense_overlapping	230	6537	0.972371	0.994068	NA
ENSG00000232811	RP11-96K19.2	antisense	230	6532	0.972816	0.994068	NA
ENSG00000121931	LRIF1	protein_coding	230	6534	0.222195	0.528039	NA
ENSG00000273010	RP11-96K19.5	antisense	230	6497	0.777644	0.993815	NA
ENSG00000156171	DRAM2	protein_coding	230	6828	0.00275467	0.0211097	FALSE
ENSG00000134255	CEPT1	protein_coding	230	6898	0.0456499	0.180782	NA
ENSG00000162777	DENND2D	protein_coding	230	6907	0.782998	0.993815	NA
ENSG00000064886	CHI3L2	protein_coding	230	7057	0.761565	0.993815	NA
ENSG00000173947	PIFO	protein_coding	230	6857	0.787143	0.993815	NA
ENSG00000085465	OVGP1	protein_coding	230	6898	0.752843	0.993815	NA
ENSG00000260948	RP11-552M11.8	sense_overlapping	230	6861	0.53928	0.956592	NA
ENSG00000116455	WDR77	protein_coding	230	6884	0.613675	0.993815	NA
ENSG00000116459	ATP5F1	protein_coding	230	6879	0.0609896	0.219203	NA
ENSG00000143110	C1orf162	protein_coding	230	6805	0.843014	0.993815	NA
ENSG00000116473	RAP1A	protein_coding	230	7175	0.115182	0.337148	NA
ENSG00000215867	KRT18P57	processed_pseudogene	230	6753	0.926534	0.993815	NA
ENSG00000197852	FAM212B	protein_coding	230	6892	0.0410348	0.167489	NA
ENSG00000064703	DDX20	protein_coding	230	6733	0.834374	0.993815	NA
ENSG00000171385	KCND3	protein_coding	230	7273	0.856916	0.993815	NA
ENSG00000231437	RP11-88H9.2	lincRNA	230	6410	0.717677	0.993815	NA
ENSG00000231246	RP5-965F6.2	lincRNA	230	6893	7.49414e-05	0.00095905	FALSE
ENSG00000143079	CTTNBP2NL	protein_coding	230	6075	0.965205	0.994068	NA
ENSG00000134245	WNT2B	protein_coding	230	5993	0.0384827	0.159968	NA
ENSG00000007341	ST7L	protein_coding	230	6090	0.000146271	0.00172962	FALSE
ENSG00000116489	CAPZA1	protein_coding	230	5962	0.26776	0.601348	NA
ENSG00000155363	MOV10	protein_coding	230	5806	0.901294	0.993815	NA
ENSG00000155366	RHOC	protein_coding	230	5686	0.413745	0.811862	NA
ENSG00000155367	PPM1J	protein_coding	230	5673	0.743725	0.993815	NA
ENSG00000184599	FAM19A3	protein_coding	230	5660	0.90259	0.993815	NA
ENSG00000155380	SLC16A1	protein_coding	230	5490	0.821632	0.993815	NA
ENSG00000198799	LRIG2	protein_coding	230	5448	0.448721	0.856834	NA
ENSG00000081026	MAGI3	protein_coding	230	5489	0.900364	0.993815	NA
ENSG00000232499	RP11-512F24.1	processed_pseudogene	230	5280	0.601099	0.993815	NA
ENSG00000116793	PHTF1	protein_coding	230	5629	0.260871	0.59032	NA
ENSG00000081019	RSBN1	protein_coding	230	5557	0.733688	0.993815	NA
ENSG00000134242	PTPN22	protein_coding	230	5607	0.0582449	0.212651	NA
ENSG00000188761	BCL2L15	protein_coding	230	5465	0.67843	0.993815	NA
ENSG00000134262	AP4B1	protein_coding	230	5449	0.00285976	0.0217206	FALSE
ENSG00000118655	DCLRE1B	protein_coding	230	5431	0.116976	0.34004	NA
ENSG00000163349	HIPK1	protein_coding	230	5566	0.112337	0.331117	NA
ENSG00000116774	OLFML3	protein_coding	230	5667	0.957584	0.993815	NA
ENSG00000197323	TRIM33	protein_coding	230	6298	0.0329454	0.14256	NA
ENSG00000116752	BCAS2	protein_coding	230	6173	0.808411	0.993815	NA
ENSG00000175984	DENND2C	protein_coding	230	6438	0.583303	0.993815	NA
ENSG00000213281	NRAS	protein_coding	230	6329	0.000129629	0.00155537	FALSE
ENSG00000009307	CSDE1	protein_coding	230	6536	0.0444715	0.177484	NA
ENSG00000052723	SIKE1	protein_coding	230	6520	0.861979	0.993815	NA
ENSG00000198765	SYCP1	protein_coding	230	7190	0.689071	0.993815	NA
ENSG00000173218	VANGL1	protein_coding	230	6606	0.00963304	0.0574925	NA
ENSG00000163393	SLC22A15	protein_coding	230	6630	0.827484	0.993815	NA
ENSG00000173212	MAB21L3	protein_coding	230	6237	0.528734	0.945839	NA
ENSG00000163399	ATP1A1	protein_coding	230	6167	0.910287	0.993815	NA
ENSG00000203865	ATP1A1-AS1	processed_transcript	230	6117	0.0668082	0.233141	NA
ENSG00000224950	RP5-1086K13.1	lincRNA	230	5994	0.108416	0.32236	NA
ENSG00000116815	CD58	protein_coding	230	6105	0.889341	0.993815	NA
ENSG00000177173	NAP1L4P1	processed_pseudogene	230	5999	0.72418	0.993815	NA
ENSG00000143061	IGSF3	protein_coding	230	6214	0.82082	0.993815	NA
ENSG00000116824	CD2	protein_coding	230	5768	0.781132	0.993815	NA
ENSG00000134247	PTGFRN	protein_coding	230	5594	0.70097	0.993815	NA
ENSG00000134256	CD101	protein_coding	230	5420	6.94939e-05	0.000891976	TRUE
ENSG00000236137	RP11-27K13.3	antisense	230	5401	0.673845	0.993815	NA
ENSG00000116830	TTF2	protein_coding	230	5393	0.640674	0.993815	NA
ENSG00000134253	TRIM45	protein_coding	230	5285	0.824763	0.993815	NA
ENSG00000134258	VTCN1	protein_coding	230	5378	0.0144186	0.0784771	NA
ENSG00000198162	MAN1A2	protein_coding	230	5500	0.000121427	0.00146611	FALSE
ENSG00000183508	FAM46C	protein_coding	230	5600	0.0121246	0.0687577	NA
ENSG00000228217	PNRC2P1	processed_pseudogene	230	6023	0.811524	0.993815	NA
ENSG00000196505	GDAP2	protein_coding	230	6191	0.0261383	0.121278	NA
ENSG00000065183	WDR3	protein_coding	230	6151	0.754518	0.993815	NA
ENSG00000116874	WARS2	protein_coding	230	6054	1.90681e-05	0.000284656	FALSE
ENSG00000223575	RBMX2P3	processed_pseudogene	230	5889	0.534035	0.950898	NA
ENSG00000231365	RP11-418J17.1	antisense	230	6018	0.00232235	0.0185338	FALSE
ENSG00000143067	ZNF697	protein_coding	230	4991	0.99623	0.999291	NA
ENSG00000092621	PHGDH	protein_coding	230	4878	0.0896513	0.283247	NA
ENSG00000134240	HMGCS2	protein_coding	230	4439	0.166291	0.433661	NA
ENSG00000134250	NOTCH2	protein_coding	230	4528	0.730614	0.993815	NA
ENSG00000265808	SEC22B	protein_coding	230	3756	0.99896	0.999858	NA
ENSG00000223804	CH17-472G23.2	transcribed_unprocessed_pseudogene	230	3415	0.337901	0.707278	NA
ENSG00000270392	PFN1P2	transcribed_processed_pseudogene	230	3026	0.719723	0.993815	NA
ENSG00000270231	NBPF8	unprocessed_pseudogene	230	3054	0.00306786	0.0229685	FALSE
ENSG00000275131	CH17-472G23.4	transcribed_unprocessed_pseudogene	230	2932	0.103664	0.312579	NA
ENSG00000273136	NBPF26	protein_coding	230	2224	2.45368e-20	3.05421e-18	FALSE
ENSG00000226067	LINC00623	lincRNA	230	1813	0.00121443	0.0107259	FALSE
ENSG00000198019	FCGR1B	protein_coding	230	1589	0.0566143	0.20859	NA
ENSG00000223345	HIST2H2BA	transcribed_unprocessed_pseudogene	230	1573	0.33189	0.698244	NA
ENSG00000171943	SRGAP2C	protein_coding	230	1424	0.723575	0.993815	NA
ENSG00000265531	FCGR1CP	unprocessed_pseudogene	230	934	0.921752	0.993815	NA
ENSG00000273213	RP5-998N21.10	processed_transcript	230	938	0.871833	0.993815	NA
ENSG00000270872	SRGAP2D	unprocessed_pseudogene	230	971	0.00298252	0.0224754	FALSE
ENSG00000266338	NBPF15	protein_coding	230	946	0.00356853	0.0260819	FALSE
ENSG00000196369	SRGAP2B	protein_coding	230	1292	0.714806	0.993815	NA
ENSG00000272419	RP11-403I13.8	processed_transcript	230	1278	0.982217	0.995858	NA
ENSG00000281571	AC241585.1	protein_coding	230	1278	0.52028	0.936428	NA
ENSG00000223612	RP11-289I10.2	processed_pseudogene	230	1278	0.0335609	0.144481	NA
ENSG00000162825	NBPF20	protein_coding	230	1545	0.209797	0.507396	NA
ENSG00000272150	NBPF25P	transcribed_unprocessed_pseudogene	230	1439	0.403685	0.799057	NA
ENSG00000117262	GPR89A	protein_coding	230	1495	0.8304	0.993815	NA
ENSG00000117281	CD160	protein_coding	230	1607	0.749618	0.993815	NA
ENSG00000265491	RNF115	protein_coding	230	1767	0.340594	0.711624	NA
ENSG00000186141	POLR3C	protein_coding	230	1807	0.536971	0.95409	NA
ENSG00000186364	NUDT17	protein_coding	230	1830	0.567261	0.981436	NA
ENSG00000131788	PIAS3	protein_coding	230	1856	0.792099	0.993815	NA
ENSG00000198483	ANKRD35	protein_coding	230	1892	0.683496	0.993815	NA
ENSG00000143127	ITGA10	protein_coding	230	1933	0.999701	0.999858	NA
ENSG00000131779	PEX11B	protein_coding	230	1943	0.723957	0.993815	NA
ENSG00000265241	RBM8A	protein_coding	230	1945	0.645169	0.993815	NA
ENSG00000211451	GNRHR2	unitary_pseudogene	230	1944	0.942789	0.993815	NA
ENSG00000234222	RP11-315I20.1	antisense	230	2021	0.306673	0.660723	NA
ENSG00000271601	LIX1L	protein_coding	230	2020	0.0759642	0.253781	NA
ENSG00000272031	ANKRD34A	protein_coding	230	2037	0.655666	0.993815	NA
ENSG00000121851	POLR3GL	protein_coding	230	2111	0.896614	0.993815	NA
ENSG00000265972	TXNIP	protein_coding	230	2155	0.224937	0.532402	NA
ENSG00000233396	RP11-458D21.1	lincRNA	230	2449	0.0252056	0.118425	NA
ENSG00000271425	NBPF10	protein_coding	230	2887	0.00481664	0.0332735	FALSE
ENSG00000264343	NOTCH2NL	protein_coding	230	3357	1.12373e-07	2.74228e-06	FALSE
ENSG00000273768	U1	snRNA	230	4034	0.473553	0.885225	NA
ENSG00000276975	HYDIN2	transcribed_unprocessed_pseudogene	230	5803	0.0239844	0.114225	NA
ENSG00000268043	NBPF12	protein_coding	230	5548	0.00791118	0.0493792	FALSE
ENSG00000131791	PRKAB2	protein_coding	230	5754	0.348858	0.723662	NA
ENSG00000131781	FMO5	protein_coding	230	5827	2.08531e-07	4.86254e-06	FALSE
ENSG00000180867	PDIA3P1	processed_pseudogene	230	5757	0.207175	0.503235	NA
ENSG00000226015	CCT8P1	processed_pseudogene	230	5785	0.947434	0.993815	NA
ENSG00000131778	CHD1L	protein_coding	230	5926	0.953105	0.993815	NA
ENSG00000278811	LINC00624	antisense	230	6448	0.134713	0.374607	NA
ENSG00000116128	BCL9	protein_coding	230	5994	0.418513	0.818112	NA
ENSG00000162836	ACP6	protein_coding	230	5927	4.1959e-09	1.30044e-07	FALSE
ENSG00000188092	GPR89B	protein_coding	230	5530	0.807436	0.993815	NA
ENSG00000215859	RP6-74O6.2	lincRNA	230	5331	0.359675	0.737858	NA
ENSG00000206585	RNVU1-7	snRNA	230	5218	0.828682	0.993815	NA
ENSG00000263956	NBPF11	protein_coding	230	5124	0.030921	0.136166	NA
ENSG00000198658	ABHD17AP1	unprocessed_pseudogene	230	4912	0.782176	0.993815	NA
ENSG00000274020	LINC01138	lincRNA	230	3908	0.478179	0.890001	NA
ENSG00000231551	RP11-495P10.1	lincRNA	230	3756	0.133237	0.371817	NA
ENSG00000225871	RP11-495P10.10	processed_pseudogene	230	3661	0.202787	0.495638	NA
ENSG00000280649	AC245100.1	protein_coding	230	3594	0.146928	0.398456	NA
ENSG00000270629	NBPF14	protein_coding	230	3625	2.80162e-05	0.000401604	FALSE
ENSG00000177144	NUDT4P1	processed_pseudogene	230	3023	0.125094	0.356087	NA
ENSG00000178104	PDE4DIP	protein_coding	230	3264	0.0344017	0.147076	NA
ENSG00000269713	NBPF9	protein_coding	230	2575	0.892754	0.993815	NA
ENSG00000274265	CH17-189H20.1	lincRNA	230	2603	1.76019e-05	0.000265286	FALSE
ENSG00000215861	WI2-1896O14.1	unprocessed_pseudogene	230	2771	0.000139275	0.00165484	FALSE
ENSG00000271383	NBPF19	protein_coding	230	3270	0.0542506	0.203369	NA
ENSG00000277147	LINC00869	lincRNA	230	3323	0.693954	0.993815	NA
ENSG00000150337	FCGR1A	protein_coding	230	3599	0.234402	0.547909	NA
ENSG00000203814	HIST2H2BF	protein_coding	230	3631	0.0735931	0.248985	NA
ENSG00000233030	RP11-196G18.3	antisense	230	3600	0.808892	0.993815	NA
ENSG00000183598	HIST2H3D	protein_coding	230	3632	0.726593	0.993815	NA
ENSG00000203812	HIST2H2AA3	protein_coding	230	3661	0.117868	0.341886	NA
ENSG00000220323	HIST2H2BD	processed_pseudogene	230	3662	0.812206	0.993815	NA
ENSG00000261716	RP11-196G18.22	sense_overlapping	230	3668	0.861267	0.993815	NA
ENSG00000272196	HIST2H2AA4	protein_coding	230	3672	0.33833	0.708001	NA
ENSG00000184678	HIST2H2BE	protein_coding	230	3723	0.875859	0.993815	NA
ENSG00000184260	HIST2H2AC	protein_coding	230	3724	0.99267	0.998667	NA
ENSG00000184270	HIST2H2AB	protein_coding	230	3727	0.496115	0.909106	NA
ENSG00000178096	BOLA1	protein_coding	230	3770	0.625254	0.993815	NA
ENSG00000143368	SF3B4	protein_coding	230	3810	0.821273	0.993815	NA
ENSG00000014914	MTMR11	protein_coding	230	3831	0.251015	0.574324	NA
ENSG00000264522	OTUD7B	protein_coding	230	4029	0.479591	0.891112	NA
ENSG00000136631	VPS45	protein_coding	230	4230	0.956773	0.993815	NA
ENSG00000023902	PLEKHO1	protein_coding	230	4077	0.907683	0.993815	NA
ENSG00000143401	ANP32E	protein_coding	230	4109	0.860063	0.993815	NA
ENSG00000117362	APH1A	protein_coding	230	4162	0.620776	0.993815	NA
ENSG00000118292	C1orf54	protein_coding	230	4185	0.87619	0.993815	NA
ENSG00000159208	CIART	protein_coding	230	4196	0.0835022	0.269947	NA
ENSG00000266472	MRPS21	protein_coding	230	4222	0.880936	0.993815	NA
ENSG00000117360	PRPF3	protein_coding	230	4293	0.735391	0.993815	NA
ENSG00000163125	RPRD2	protein_coding	230	4537	0.83182	0.993815	NA
ENSG00000143374	TARS2	protein_coding	230	4474	0.711921	0.993815	NA
ENSG00000143369	ECM1	protein_coding	230	4480	0.722993	0.993815	NA
ENSG00000237781	RP11-54A4.2	antisense	230	4572	0.00295039	0.0222915	NA
ENSG00000143382	ADAMTSL4	protein_coding	230	4574	0.171727	0.4434	NA
ENSG00000203804	ADAMTSL4-AS1	processed_transcript	230	4572	0.281683	0.623552	NA
ENSG00000277452	RN7SL473P	misc_RNA	230	4552	0.499958	0.913729	NA
ENSG00000143384	MCL1	protein_coding	230	4579	0.90433	0.993815	NA
ENSG00000143420	ENSA	protein_coding	230	4673	0.765865	0.993815	NA
ENSG00000143457	GOLPH3L	protein_coding	230	4713	0.353898	0.730337	NA
ENSG00000143452	HORMAD1	protein_coding	230	4691	0.000170541	0.00198433	FALSE
ENSG00000163131	CTSS	protein_coding	230	4811	0.000676314	0.00662229	FALSE
ENSG00000143387	CTSK	protein_coding	230	4818	0.340916	0.712039	NA
ENSG00000143437	ARNT	protein_coding	230	4939	0.886631	0.993815	NA
ENSG00000143379	SETDB1	protein_coding	230	5045	0.909496	0.993815	NA
ENSG00000143418	CERS2	protein_coding	230	5034	0.781777	0.993815	NA
ENSG00000143412	ANXA9	protein_coding	230	5085	0.28875	0.634971	NA
ENSG00000143409	FAM63A	protein_coding	230	5114	0.695234	0.993815	NA
ENSG00000143363	PRUNE1	protein_coding	230	5154	0.973363	0.994068	NA
ENSG00000163141	BNIPL	protein_coding	230	5104	0.0618867	0.221736	NA
ENSG00000143443	C1orf56	protein_coding	230	5059	0.886133	0.993815	NA
ENSG00000197622	CDC42SE1	protein_coding	230	5072	0.198084	0.487934	NA
ENSG00000213190	MLLT11	protein_coding	230	5054	0.577043	0.99028	NA
ENSG00000143458	GABPB2	protein_coding	230	5083	0.250876	0.574188	NA
ENSG00000143434	SEMA6C	protein_coding	230	4995	0.937804	0.993815	NA
ENSG00000163154	TNFAIP8L2	protein_coding	230	4963	0.780512	0.993815	NA
ENSG00000163156	SCNM1	protein_coding	230	4978	0.869131	0.993815	NA
ENSG00000163155	LYSMD1	protein_coding	230	4961	0.902582	0.993815	NA
ENSG00000163159	VPS72	protein_coding	230	4983	0.0562041	0.207602	NA
ENSG00000143398	PIP5K1A	protein_coding	230	5156	0.0194863	0.0981711	NA
ENSG00000159352	PSMD4	protein_coding	230	5107	0.410065	0.807161	NA
ENSG00000143373	ZNF687	protein_coding	230	5196	0.428299	0.83031	NA
ENSG00000143393	PI4KB	protein_coding	230	5317	0.904507	0.993815	NA
ENSG00000143390	RFX5	protein_coding	230	5157	0.224278	0.531456	NA
ENSG00000143416	SELENBP1	protein_coding	230	5104	0.00929263	0.0560018	NA
ENSG00000159377	PSMB4	protein_coding	230	5019	0.222239	0.528039	NA
ENSG00000143442	POGZ	protein_coding	230	5151	0.920088	0.993815	NA
ENSG00000143375	CGN	protein_coding	230	4894	0.769589	0.993815	NA
ENSG00000143367	TUFT1	protein_coding	230	4934	0.00101784	0.00930796	FALSE
ENSG00000232536	RP11-74C1.4	sense_intronic	230	4911	0.0433659	0.17433	NA
ENSG00000223861	RP11-74C1.2	processed_pseudogene	230	4857	0.00734387	0.0467662	TRUE
ENSG00000143376	SNX27	protein_coding	230	5082	0.804763	0.993815	NA
ENSG00000143436	MRPL9	protein_coding	230	4890	0.976025	0.99471	NA
ENSG00000143450	OAZ3	protein_coding	230	4894	0.0715604	0.244663	NA
ENSG00000182134	TDRKH	protein_coding	230	4940	9.51733e-08	2.37275e-06	FALSE
ENSG00000203288	RP11-98D18.9	antisense	230	4898	0.0224009	0.108779	NA
ENSG00000213171	LINGO4	protein_coding	230	4927	0.017133	0.0894184	NA
ENSG00000143365	RORC	protein_coding	230	4997	0.271977	0.607899	NA
ENSG00000225556	C2CD4D	protein_coding	230	4976	0.874874	0.993815	NA
ENSG00000234614	AL450992.2	antisense	230	5032	0.508394	0.923997	NA
ENSG00000159445	THEM4	protein_coding	230	5103	0.000595226	0.00594264	FALSE
ENSG00000197747	S100A10	protein_coding	230	5104	0.919475	0.993815	NA
ENSG00000163191	S100A11	protein_coding	230	5239	0.0276663	0.126468	NA
ENSG00000159450	TCHH	protein_coding	230	5276	0.0346514	0.147738	NA
ENSG00000163220	S100A9	protein_coding	230	5245	4.23677e-09	1.30668e-07	TRUE
ENSG00000143546	S100A8	protein_coding	230	5353	0.0580171	0.211998	NA
ENSG00000143556	S100A7	protein_coding	230	5396	1.70806e-05	0.000258329	FALSE
ENSG00000197956	S100A6	protein_coding	230	5409	0.00598107	0.0394227	FALSE
ENSG00000196154	S100A4	protein_coding	230	5424	0.824653	0.993815	NA
ENSG00000188643	S100A16	protein_coding	230	5460	0.0343563	0.146987	NA
ENSG00000189334	S100A14	protein_coding	230	5470	0.969672	0.994068	NA
ENSG00000189171	S100A13	protein_coding	230	5479	1.68464e-06	3.21363e-05	FALSE
ENSG00000160678	S100A1	protein_coding	230	5427	1.66427e-05	0.000252553	FALSE
ENSG00000160679	CHTOP	protein_coding	230	5431	0.87872	0.993815	NA
ENSG00000143553	SNAPIN	protein_coding	230	5349	0.637441	0.993815	NA
ENSG00000143621	ILF2	protein_coding	230	5369	0.382356	0.770034	NA
ENSG00000143624	INTS3	protein_coding	230	5305	0.0360434	0.152029	NA
ENSG00000143554	SLC27A3	protein_coding	230	5216	0.922125	0.993815	NA
ENSG00000143614	GATAD2B	protein_coding	230	5501	0.266047	0.598666	NA
ENSG00000198837	DENND4B	protein_coding	230	5175	0.804197	0.993815	NA
ENSG00000160741	CRTC2	protein_coding	230	5128	0.986414	0.997303	NA
ENSG00000143570	SLC39A1	protein_coding	230	5094	0.905934	0.993815	NA
ENSG00000143578	CREB3L4	protein_coding	230	5085	0.439983	0.844667	NA
ENSG00000143543	JTB	protein_coding	230	5072	0.323047	0.684265	NA
ENSG00000272654	RP11-422P24.11	lincRNA	230	5070	0.866016	0.993815	NA
ENSG00000143545	RAB13	protein_coding	230	5079	0.528571	0.945829	NA
ENSG00000177954	RPS27	protein_coding	230	5048	0.933762	0.993815	NA
ENSG00000143549	TPM3	protein_coding	230	4715	0.896409	0.993815	NA
ENSG00000143612	C1orf43	protein_coding	230	4617	0.128136	0.362375	NA
ENSG00000143569	UBAP2L	protein_coding	230	4647	0.0382017	0.159045	NA
ENSG00000143575	HAX1	protein_coding	230	4452	0.460313	0.870039	NA
ENSG00000143515	ATP8B2	protein_coding	230	4389	0.0445135	0.177541	NA
ENSG00000160712	IL6R	protein_coding	230	4252	0.229173	0.538963	NA
ENSG00000160714	UBE2Q1	protein_coding	230	3995	4.78809e-08	1.2439e-06	TRUE
ENSG00000160716	CHRNB2	protein_coding	230	3980	0.588411	0.993815	NA
ENSG00000160710	ADAR	protein_coding	230	3996	0.0298542	0.133025	NA
ENSG00000163344	PMVK	protein_coding	230	4003	0.752568	0.993815	NA
ENSG00000163346	PBXIP1	protein_coding	230	3994	0.790522	0.993815	NA
ENSG00000163348	PYGO2	protein_coding	230	3995	0.728949	0.993815	NA
ENSG00000160691	SHC1	protein_coding	230	3998	0.910622	0.993815	NA
ENSG00000173207	CKS1B	protein_coding	230	3989	0.483914	0.895665	NA
ENSG00000160688	FLAD1	protein_coding	230	3990	0.97928	0.995416	NA
ENSG00000160685	ZBTB7B	protein_coding	230	4011	0.82716	0.993815	NA
ENSG00000163354	DCST2	protein_coding	230	3993	0.88284	0.993815	NA
ENSG00000232093	RP11-307C12.11	antisense	230	3978	0.849369	0.993815	NA
ENSG00000143537	ADAM15	protein_coding	230	3985	0.000392978	0.00411331	FALSE
ENSG00000243364	EFNA4	protein_coding	230	3968	0.0511973	0.19576	NA
ENSG00000143590	EFNA3	protein_coding	230	3962	0.30392	0.656974	NA
ENSG00000169242	EFNA1	protein_coding	230	4003	0.389803	0.780328	NA
ENSG00000169241	SLC50A1	protein_coding	230	4000	0.0964192	0.297489	NA
ENSG00000179085	DPM3	protein_coding	230	4001	0.809743	0.993815	NA
ENSG00000163463	KRTCAP2	protein_coding	230	3984	0.47537	0.887829	NA
ENSG00000163462	TRIM46	protein_coding	230	3997	0.0116336	0.0664525	NA
ENSG00000185499	MUC1	protein_coding	230	4010	9.76165e-16	7.54e-14	FALSE
ENSG00000169231	THBS3	protein_coding	230	4026	0.000433785	0.00446747	FALSE
ENSG00000173171	MTX1	protein_coding	230	4025	0.797095	0.993815	NA
ENSG00000160766	GBAP1	transcribed_unprocessed_pseudogene	230	4070	0.0273218	0.125181	NA
ENSG00000236675	MTX1P1	unprocessed_pseudogene	230	4075	0.954829	0.993815	NA
ENSG00000177628	GBA	protein_coding	230	4074	0.594515	0.993815	NA
ENSG00000160767	FAM189B	protein_coding	230	4068	0.614	0.993815	NA
ENSG00000116521	SCAMP3	protein_coding	230	4076	0.00084743	0.00796861	FALSE
ENSG00000176444	CLK2	protein_coding	230	4126	0.0634184	0.224965	NA
ENSG00000143630	HCN3	protein_coding	230	4125	0.482044	0.893382	NA
ENSG00000160752	FDPS	protein_coding	230	4144	0.931086	0.993815	NA
ENSG00000225855	RUSC1-AS1	antisense	230	4120	0.438567	0.843176	NA
ENSG00000160753	RUSC1	protein_coding	230	4125	0.996324	0.999327	NA
ENSG00000116539	ASH1L	protein_coding	230	4515	0.921214	0.993815	NA
ENSG00000237872	POU5F1P4	processed_pseudogene	230	3880	0.807781	0.993815	NA
ENSG00000235919	ASH1L-AS1	antisense	230	3731	0.19778	0.487602	NA
ENSG00000125459	MSTO1	protein_coding	230	3819	0.289698	0.6367	NA
ENSG00000246203	RP11-29H23.5	unprocessed_pseudogene	230	3881	0.243326	0.562091	NA
ENSG00000163374	YY1AP1	protein_coding	230	3837	0.464701	0.875044	NA
ENSG00000132676	DAP3	protein_coding	230	3869	0.141334	0.387898	NA
ENSG00000203761	MSTO2P	unprocessed_pseudogene	230	3839	0.679667	0.993815	NA
ENSG00000116580	GON4L	protein_coding	230	4143	0.884557	0.993815	NA
ENSG00000132718	SYT11	protein_coding	230	3915	0.0187771	0.0956096	NA
ENSG00000143622	RIT1	protein_coding	230	3920	0.454546	0.864001	NA
ENSG00000132680	KIAA0907	protein_coding	230	3947	0.51966	0.935799	NA
ENSG00000173080	RXFP4	protein_coding	230	3900	0.633226	0.993815	NA
ENSG00000116584	ARHGEF2	protein_coding	230	4059	0.814257	0.993815	NA
ENSG00000163479	SSR2	protein_coding	230	4014	0.644478	0.993815	NA
ENSG00000160803	UBQLN4	protein_coding	230	4041	0.187508	0.469775	NA
ENSG00000116586	LAMTOR2	protein_coding	230	4044	0.925757	0.993815	NA
ENSG00000132698	RAB25	protein_coding	230	4146	0.736346	0.993815	NA
ENSG00000254726	MEX3A	protein_coding	230	4248	0.860145	0.993815	NA
ENSG00000160789	LMNA	protein_coding	230	4399	0.143815	0.392284	NA
ENSG00000196189	SEMA4A	protein_coding	230	4336	0.899193	0.993815	NA
ENSG00000160785	SLC25A44	protein_coding	230	4354	0.00848753	0.052038	NA
ENSG00000160783	PMF1	protein_coding	230	4482	0.952487	0.993815	NA
ENSG00000242252	BGLAP	protein_coding	230	4503	0.987501	0.99761	NA
ENSG00000160781	PAQR6	protein_coding	230	4543	0.472184	0.883431	NA
ENSG00000198952	SMG5	protein_coding	230	4757	0.013102	0.0731733	NA
ENSG00000163472	TMEM79	protein_coding	230	4774	0.855051	0.993815	NA
ENSG00000198715	GLMP	protein_coding	230	4780	0.439544	0.844248	NA
ENSG00000163468	CCT3	protein_coding	230	5116	7.69042e-05	0.000977661	FALSE
ENSG00000163467	TSACC	protein_coding	230	4991	0.145201	0.395135	NA
ENSG00000116604	MEF2D	protein_coding	230	5399	0.96235	0.99398	NA
ENSG00000183856	IQGAP3	protein_coding	230	5619	0.0593504	0.215122	NA
ENSG00000163382	NAXE	protein_coding	230	5624	0.0150953	0.0814402	NA
ENSG00000160818	GPATCH4	protein_coding	230	5658	0.121021	0.348044	NA
ENSG00000272405	RP11-284F21.10	antisense	230	5829	0.905249	0.993815	NA
ENSG00000229953	RP11-284F21.7	antisense	230	5865	0.0322771	0.140246	NA
ENSG00000132688	NES	protein_coding	230	5888	0.0331064	0.143059	NA
ENSG00000143320	CRABP2	protein_coding	230	5907	0.424781	0.82579	NA
ENSG00000143319	ISG20L2	protein_coding	230	5923	0.900604	0.993815	NA
ENSG00000143303	RRNAD1	protein_coding	230	5929	0.548728	0.965239	NA
ENSG00000143314	MRPL24	protein_coding	230	5922	0.789637	0.993815	NA
ENSG00000143321	HDGF	protein_coding	230	5968	0.00171612	0.0144348	FALSE
ENSG00000143294	PRCC	protein_coding	230	6002	0.627542	0.993815	NA
ENSG00000027869	SH2D2A	protein_coding	230	5917	0.789716	0.993815	NA
ENSG00000132694	ARHGEF11	protein_coding	230	6363	0.748965	0.993815	NA
ENSG00000224520	KRT8P45	processed_pseudogene	230	6231	0.750757	0.993815	NA
ENSG00000117036	ETV3	protein_coding	230	6370	0.793006	0.993815	NA
ENSG00000183853	KIRREL	protein_coding	230	8258	0.655434	0.993815	NA
ENSG00000227295	ELL2P1	processed_pseudogene	230	7711	0.894622	0.993815	NA
ENSG00000158473	CD1D	protein_coding	230	7706	0.511965	0.928222	NA
ENSG00000158481	CD1C	protein_coding	230	7532	0.0253413	0.118696	NA
ENSG00000231434	RP11-144L1.8	processed_pseudogene	230	7591	0.628446	0.993815	NA
ENSG00000163563	MNDA	protein_coding	230	7464	0.825631	0.993815	NA
ENSG00000163564	PYHIN1	protein_coding	230	7463	0.0759476	0.253775	NA
ENSG00000163565	IFI16	protein_coding	230	7499	0.285891	0.630447	NA
ENSG00000158716	DUSP23	protein_coding	230	6172	0.569072	0.982839	NA
ENSG00000158714	SLAMF8	protein_coding	230	6232	0.932401	0.993815	NA
ENSG00000272668	RP11-190A12.8	antisense	230	6212	0.97066	0.994068	NA
ENSG00000213085	CFAP45	protein_coding	230	6305	0.218153	0.520978	NA
ENSG00000158710	TAGLN2	protein_coding	230	6065	0.0280503	0.127646	NA
ENSG00000085552	IGSF9	protein_coding	230	6096	0.143593	0.392242	NA
ENSG00000224259	LINC01133	lincRNA	230	6231	0.888749	0.993815	NA
ENSG00000143315	PIGM	protein_coding	230	6129	0.846464	0.993815	NA
ENSG00000162729	IGSF8	protein_coding	230	6080	0.189454	0.473553	NA
ENSG00000227741	RP11-536C5.7	antisense	230	6119	0.909085	0.993815	NA
ENSG00000162734	PEA15	protein_coding	230	6128	0.184267	0.464277	NA
ENSG00000132716	DCAF8	protein_coding	230	6247	0.63187	0.993815	NA
ENSG00000224261	RPSAP18	processed_pseudogene	230	6035	0.385965	0.774734	NA
ENSG00000162735	PEX19	protein_coding	230	6099	0.0558985	0.206879	NA
ENSG00000122218	COPA	protein_coding	230	6322	0.440112	0.844777	NA
ENSG00000235082	SUMO1P3	processed_pseudogene	230	6049	0.742876	0.993815	NA
ENSG00000162736	NCSTN	protein_coding	230	6195	0.0877108	0.278863	NA
ENSG00000162738	VANGL2	protein_coding	230	6312	0.683784	0.993815	NA
ENSG00000162739	SLAMF6	protein_coding	230	6184	0.890833	0.993815	NA
ENSG00000066294	CD84	protein_coding	230	6075	0.222225	0.528039	NA
ENSG00000117090	SLAMF1	protein_coding	230	5984	0.469122	0.880533	NA
ENSG00000228863	RP11-404F10.2	antisense	230	5949	0.872914	0.993815	NA
ENSG00000117091	CD48	protein_coding	230	5984	0.729025	0.993815	NA
ENSG00000026751	SLAMF7	protein_coding	230	6105	0.753773	0.993815	NA
ENSG00000122224	LY9	protein_coding	230	6216	0.0308073	0.135873	NA
ENSG00000122223	CD244	protein_coding	230	6222	0.918548	0.993815	NA
ENSG00000213080	RP11-312J18.5	processed_pseudogene	230	6146	0.879893	0.993815	NA
ENSG00000158769	F11R	protein_coding	230	6263	0.122112	0.350611	NA
ENSG00000215845	TSTD1	protein_coding	230	6125	0.000664784	0.00652416	FALSE
ENSG00000158773	USF1	protein_coding	230	6143	0.83335	0.993815	NA
ENSG00000186517	ARHGAP30	protein_coding	230	6217	0.899917	0.993815	NA
ENSG00000143217	NECTIN4	protein_coding	230	6216	0.891228	0.993815	NA
ENSG00000228917	RP11-544M22.8	antisense	230	6166	0.858267	0.993815	NA
ENSG00000162755	KLHDC9	protein_coding	230	6195	0.902171	0.993815	NA
ENSG00000143256	PFDN2	protein_coding	230	6265	0.848087	0.993815	NA
ENSG00000158793	NIT1	protein_coding	230	6235	0.883104	0.993815	NA
ENSG00000158796	DEDD	protein_coding	230	6246	0.957928	0.993815	NA
ENSG00000143222	UFC1	protein_coding	230	6221	0.160827	0.424181	NA
ENSG00000143258	USP21	protein_coding	230	6228	0.872224	0.993815	NA
ENSG00000143224	PPOX	protein_coding	230	6250	0.856183	0.993815	NA
ENSG00000158850	B4GALT3	protein_coding	230	6243	0.824216	0.993815	NA
ENSG00000158864	NDUFS2	protein_coding	230	6366	0.0287214	0.129501	NA
ENSG00000158869	FCER1G	protein_coding	230	6372	0.771816	0.993815	NA
ENSG00000158882	TOMM40L	protein_coding	230	6404	0.950267	0.993815	NA
ENSG00000143257	NR1I3	protein_coding	230	6424	0.251973	0.575834	NA
ENSG00000248485	PCP4L1	protein_coding	230	6562	0.0265203	0.122459	NA
ENSG00000143252	SDHC	protein_coding	230	6716	0.934256	0.993815	NA
ENSG00000188931	CFAP126	protein_coding	230	6586	0.133331	0.371976	NA
ENSG00000283696	RP11-122G18.12	lincRNA	230	6670	0.448138	0.856382	NA
ENSG00000143226	FCGR2A	protein_coding	230	6833	0.0535854	0.201735	NA
ENSG00000173110	HSPA6	protein_coding	230	6787	0.76218	0.993815	NA
ENSG00000203747	FCGR3A	protein_coding	230	6742	0.619355	0.993815	NA
ENSG00000244682	FCGR2C	polymorphic_pseudogene	230	6727	0.0169811	0.088844	NA
ENSG00000225217	HSPA7	unprocessed_pseudogene	230	6611	0.0107157	0.0625095	NA
ENSG00000162747	FCGR3B	protein_coding	230	6601	0.658713	0.993815	NA
ENSG00000072694	FCGR2B	protein_coding	230	6660	0.800756	0.993815	NA
ENSG00000081721	DUSP12	protein_coding	230	6665	0.486943	0.89861	NA
ENSG00000118217	ATF6	protein_coding	230	7373	0.279473	0.620247	NA
ENSG00000229808	RP11-456P18.2	transcribed_processed_pseudogene	230	6633	0.595081	0.993815	NA
ENSG00000162745	OLFML2B	protein_coding	230	6797	0.7253	0.993815	NA
ENSG00000198929	NOS1AP	protein_coding	230	7977	0.825928	0.993815	NA
ENSG00000239887	C1orf226	protein_coding	230	7018	0.801697	0.993815	NA
ENSG00000152332	UHMK1	protein_coding	230	7286	0.00777879	0.0488171	NA
ENSG00000117143	UAP1	protein_coding	230	7199	0.682851	0.993815	NA
ENSG00000272574	RP11-359K18.4	sense_intronic	230	7149	0.00769674	0.0484773	TRUE
ENSG00000162733	DDR2	protein_coding	230	7575	0.90287	0.993815	NA
ENSG00000132196	HSD17B7	protein_coding	230	7017	0.875848	0.993815	NA
ENSG00000143248	RGS5	protein_coding	230	8011	0.0547943	0.204454	NA
ENSG00000232995	RGS5	antisense	230	7487	0.482517	0.893749	NA
ENSG00000143228	NUF2	protein_coding	230	7486	0.0836251	0.270088	NA
ENSG00000213070	HMGB3P6	processed_pseudogene	230	6313	0.856813	0.993815	NA
ENSG00000185630	PBX1	protein_coding	230	6885	0.668394	0.993815	NA
ENSG00000269887	RP11-477H21.2	sense_intronic	230	6608	0.943876	0.993815	NA
ENSG00000143198	MGST3	protein_coding	230	6927	0.000688621	0.00672107	TRUE
ENSG00000143149	ALDH9A1	protein_coding	230	7199	0.000558156	0.00560488	FALSE
ENSG00000143183	TMCO1	protein_coding	230	7585	0.810485	0.993815	NA
ENSG00000224358	RP11-466F5.8	antisense	230	7285	0.969397	0.994068	NA
ENSG00000143179	UCK2	protein_coding	230	7544	0.733276	0.993815	NA
ENSG00000236364	RP11-525G13.2	antisense	230	7361	0.94447	0.993815	NA
ENSG00000188859	FAM78B	protein_coding	230	7644	0.0893174	0.282517	NA
ENSG00000215835	RP11-9L18.2	processed_pseudogene	230	7174	0.847426	0.993815	NA
ENSG00000143157	POGK	protein_coding	230	6888	0.129863	0.365449	NA
ENSG00000152382	TADA1	protein_coding	230	6952	0.0627495	0.223599	NA
ENSG00000143190	POU2F1	protein_coding	230	7325	0.128064	0.36223	NA
ENSG00000272033	RP11-52A20.2	sense_intronic	230	6682	0.772042	0.993815	NA
ENSG00000198821	CD247	protein_coding	230	6832	0.390571	0.781451	NA
ENSG00000143162	CREG1	protein_coding	230	6612	1.20883e-14	8.1382e-13	FALSE
ENSG00000198771	RCSD1	protein_coding	230	6737	3.46855e-07	7.71373e-06	FALSE
ENSG00000197965	MPZL1	protein_coding	230	6453	0.000988019	0.00909777	FALSE
ENSG00000143199	ADCY10	protein_coding	230	6524	0.63017	0.993815	NA
ENSG00000143158	MPC2	protein_coding	230	6343	0.0346011	0.147687	NA
ENSG00000143164	DCAF6	protein_coding	230	6882	0.0152483	0.0819845	NA
ENSG00000224837	GCSHP5	processed_pseudogene	230	6455	0.404121	0.799415	NA
ENSG00000143147	GPR161	protein_coding	230	6678	0.738778	0.993815	NA
ENSG00000143155	TIPRL	protein_coding	230	6577	0.155227	0.414402	NA
ENSG00000213064	SFT2D2	protein_coding	230	6743	0.0945445	0.293629	NA
ENSG00000143178	TBX19	protein_coding	230	6835	0.903769	0.993815	NA
ENSG00000143153	ATP1B1	protein_coding	230	7794	0.263563	0.594587	NA
ENSG00000143156	NME7	protein_coding	230	8545	0.257903	0.585672	NA
ENSG00000117475	BLZF1	protein_coding	230	7908	0.748049	0.993815	NA
ENSG00000117479	SLC19A2	protein_coding	230	8051	0.864913	0.993815	NA
ENSG00000213062	RP1-206D15.6	lincRNA	230	7983	0.365954	0.746579	NA
ENSG00000198734	F5	protein_coding	230	8055	0.775359	0.993815	NA
ENSG00000000460	C1orf112	protein_coding	230	8306	0.958351	0.993815	NA
ENSG00000188404	SELL	protein_coding	230	7786	0.792215	0.993815	NA
ENSG00000171806	METTL18	protein_coding	230	7506	0.032748	0.141864	NA
ENSG00000000457	SCYL3	protein_coding	230	7774	0.955732	0.993815	NA
ENSG00000075945	KIFAP3	protein_coding	230	8187	0.780608	0.993815	NA
ENSG00000120370	GORAB	protein_coding	230	7588	0.24756	0.568754	NA
ENSG00000094963	FMO2	protein_coding	230	7087	0.105084	0.315608	NA
ENSG00000076258	FMO4	protein_coding	230	7084	0.475475	0.887854	NA
ENSG00000117523	PRRC2C	protein_coding	230	7174	0.115884	0.33812	NA
ENSG00000233328	PFN1P1	processed_pseudogene	230	6882	0.726267	0.993815	NA
ENSG00000117533	VAMP4	protein_coding	230	6962	0.616889	0.993815	NA
ENSG00000010165	METTL13	protein_coding	230	6941	0.824029	0.993815	NA
ENSG00000197959	DNM3	protein_coding	230	8155	0.0879518	0.279321	NA
ENSG00000135845	PIGC	protein_coding	230	6148	0.400937	0.795894	NA
ENSG00000094975	SUCO	protein_coding	230	5924	0.000314819	0.003398	TRUE
ENSG00000117586	TNFSF4	protein_coding	230	4950	0.941218	0.993815	NA
ENSG00000231615	RP11-296O14.2	processed_pseudogene	230	4729	0.62748	0.993815	NA
ENSG00000203739	RP11-296O14.3	antisense	230	4834	0.942106	0.993815	NA
ENSG00000117592	PRDX6	protein_coding	230	4701	0.00314498	0.023495	FALSE
ENSG00000076321	KLHL20	protein_coding	230	5220	0.494136	0.906536	NA
ENSG00000120334	CENPL	protein_coding	230	5140	0.394784	0.787747	NA
ENSG00000117593	DARS2	protein_coding	230	5170	0.880885	0.993815	NA
ENSG00000234741	GAS5	processed_transcript	230	5145	0.691695	0.993815	NA
ENSG00000185278	ZBTB37	protein_coding	230	5250	0.767847	0.993815	NA
ENSG00000135870	RC3H1	protein_coding	230	5381	0.755972	0.993815	NA
ENSG00000152061	RABGAP1L	protein_coding	230	8073	0.478933	0.890876	NA
ENSG00000203737	GPR52	protein_coding	230	5780	0.923175	0.993815	NA
ENSG00000116161	CACYBP	protein_coding	230	6141	0.765409	0.993815	NA
ENSG00000120333	MRPS14	protein_coding	230	6137	0.0375455	0.156646	NA
ENSG00000181101	SDCCAG3P2	processed_pseudogene	230	6109	0.321747	0.682381	NA
ENSG00000235750	KIAA0040	protein_coding	230	6295	0.0609191	0.219086	NA
ENSG00000143207	RFWD2	protein_coding	230	6546	0.763517	0.993815	NA
ENSG00000236021	RP11-195C7.1	antisense	230	5722	0.965862	0.994068	NA
ENSG00000152092	ASTN1	protein_coding	230	6416	0.0612812	0.220022	NA
ENSG00000198797	BRINP2	protein_coding	230	5663	0.90466	0.993815	NA
ENSG00000120341	SEC16B	protein_coding	230	5476	0.0130671	0.0730019	NA
ENSG00000242193	RP11-568K15.1	unitary_pseudogene	230	5493	0.974622	0.994386	NA
ENSG00000224687	RASAL2-AS1	lincRNA	230	5534	0.632798	0.993815	NA
ENSG00000075391	RASAL2	protein_coding	230	7632	5.70499e-09	1.72566e-07	FALSE
ENSG00000213058	RP4-765C7.2	processed_pseudogene	230	6090	0.318835	0.678095	NA
ENSG00000273062	RP11-428K3.1	antisense	230	7092	0.0273105	0.125173	NA
ENSG00000116191	RALGPS2	protein_coding	230	7600	0.0284855	0.128969	NA
ENSG00000228196	PTPN2P1	processed_pseudogene	230	7097	0.738153	0.993815	NA
ENSG00000116194	ANGPTL1	protein_coding	230	7210	0.000181777	0.00210094	NA
ENSG00000116199	FAM20B	protein_coding	230	7240	0.0249156	0.117367	NA
ENSG00000186283	TOR3A	protein_coding	230	7127	0.0934334	0.291382	NA
ENSG00000143322	ABL2	protein_coding	230	7679	0.100309	0.305875	NA
ENSG00000057252	SOAT1	protein_coding	230	7745	0.481145	0.892641	NA
ENSG00000227141	RP11-545A16.3	processed_pseudogene	230	7961	0.329922	0.695203	NA
ENSG00000162782	TDRD5	protein_coding	230	8197	1.36435e-08	3.87619e-07	FALSE
ENSG00000169905	TOR1AIP2	protein_coding	230	7807	0.244351	0.563852	NA
ENSG00000143337	TOR1AIP1	protein_coding	230	7821	0.0171995	0.089571	NA
ENSG00000135837	CEP350	protein_coding	230	8215	7.65939e-05	0.000974432	TRUE
ENSG00000235145	RPSAP16	processed_pseudogene	230	7746	0.59401	0.993815	NA
ENSG00000116260	QSOX1	protein_coding	230	7809	0.875867	0.993815	NA
ENSG00000121454	LHX4	protein_coding	230	7909	0.688594	0.993815	NA
ENSG00000230124	ACBD6	protein_coding	230	8408	0.744785	0.993815	NA
ENSG00000143324	XPR1	protein_coding	230	7298	0.929489	0.993815	NA
ENSG00000135835	KIAA1614	protein_coding	230	6418	0.755789	0.993815	NA
ENSG00000243155	RP11-46A10.5	antisense	230	6366	0.058031	0.212004	NA
ENSG00000135823	STX6	protein_coding	230	6362	0.848035	0.993815	NA
ENSG00000153029	MR1	protein_coding	230	6282	0.995098	0.998986	NA
ENSG00000162783	IER5	protein_coding	230	6209	0.824046	0.993815	NA
ENSG00000225982	RP11-538D16.3	lincRNA	230	6250	0.299398	0.650613	NA
ENSG00000135821	GLUL	protein_coding	230	6491	0.746327	0.993815	NA
ENSG00000135828	RNASEL	protein_coding	230	6298	0.0017255	0.0144783	FALSE
ENSG00000143333	RGS16	protein_coding	230	6297	0.240394	0.558295	NA
ENSG00000135838	NPL	protein_coding	230	6700	0.322405	0.68345	NA
ENSG00000135829	DHX9	protein_coding	230	6682	0.852775	0.993815	NA
ENSG00000224040	HMGN1P4	processed_pseudogene	230	6502	0.0703969	0.242004	NA
ENSG00000135862	LAMC1	protein_coding	230	6800	0.000198024	0.00225706	FALSE
ENSG00000058085	LAMC2	protein_coding	230	6557	0.599286	0.993815	NA
ENSG00000232860	SMG7-AS1	processed_transcript	230	6231	0.470467	0.881718	NA
ENSG00000116698	SMG7	protein_coding	230	6551	0.54868	0.965239	NA
ENSG00000116701	NCF2	protein_coding	230	6225	0.45757	0.867033	NA
ENSG00000162704	ARPC5	protein_coding	230	6201	0.422894	0.823142	NA
ENSG00000143344	RGL1	protein_coding	230	6827	0.0448391	0.178469	NA
ENSG00000198756	COLGALT2	protein_coding	230	6398	0.0882768	0.280199	NA
ENSG00000198860	TSEN15	protein_coding	230	5960	0.00030136	0.00326905	FALSE
ENSG00000116667	C1orf21	protein_coding	230	5967	0.0132524	0.0737514	NA
ENSG00000116406	EDEM3	protein_coding	230	5236	0.00447048	0.0312518	FALSE
ENSG00000135842	FAM129A	protein_coding	230	5191	0.855858	0.993815	NA
ENSG00000121481	RNF2	protein_coding	230	4762	0.665054	0.993815	NA
ENSG00000121486	TRMT1L	protein_coding	230	4761	0.718152	0.993815	NA
ENSG00000116668	SWT1	protein_coding	230	5193	0.00439733	0.0308276	FALSE
ENSG00000238061	RP4-635A23.4	processed_pseudogene	230	4729	0.88617	0.993815	NA
ENSG00000279838	RP4-635A23.6	TEC	230	4735	0.953343	0.993815	NA
ENSG00000116679	IVNS1ABP	protein_coding	230	4774	0.000606132	0.00603759	FALSE
ENSG00000143341	HMCN1	protein_coding	230	6211	0.872472	0.993815	NA
ENSG00000047410	TPR	protein_coding	230	5836	0.860186	0.993815	NA
ENSG00000157181	C1orf27	protein_coding	230	5858	0.0455021	0.180361	NA
ENSG00000229739	RP11-295K2.3	antisense	230	5844	0.871202	0.993815	NA
ENSG00000073756	PTGS2	protein_coding	230	5778	0.84567	0.993815	NA
ENSG00000116711	PLA2G4A	protein_coding	230	6835	0.00126004	0.011061	FALSE
ENSG00000162670	BRINP3	protein_coding	230	8372	3.17199e-34	1.56805e-31	TRUE
ENSG00000226723	RP11-142L4.3	processed_pseudogene	230	5354	0.596131	0.993815	NA
ENSG00000090104	RGS1	protein_coding	230	5308	0.826181	0.993815	NA
ENSG00000231767	RP11-92K2.2	processed_pseudogene	230	5348	0.0612394	0.219918	NA
ENSG00000116741	RGS2	protein_coding	230	5479	0.328703	0.693479	NA
ENSG00000234473	ZNF101P2	processed_pseudogene	230	5596	0.95188	0.993815	NA
ENSG00000116750	UCHL5	protein_coding	230	5807	0.605292	0.993815	NA
ENSG00000116747	TROVE2	protein_coding	230	5707	0.963488	0.994068	NA
ENSG00000023572	GLRX2	protein_coding	230	5699	0.691445	0.993815	NA
ENSG00000134371	CDC73	protein_coding	230	5923	0.853893	0.993815	NA
ENSG00000162630	B3GALT2	protein_coding	230	5775	0.0904851	0.284883	NA
ENSG00000066279	ASPM	protein_coding	230	4393	0.0491938	0.190372	NA
ENSG00000177888	ZBTB41	protein_coding	230	4226	0.536979	0.95409	NA
ENSG00000213047	DENND1B	protein_coding	230	5506	9.13539e-08	2.28411e-06	FALSE
ENSG00000213046	EEF1A1P32	unprocessed_pseudogene	230	4978	0.144902	0.394445	NA
ENSG00000233040	FAM204BP	processed_pseudogene	230	4950	0.797601	0.993815	NA
ENSG00000203724	C1orf53	protein_coding	230	5134	0.811234	0.993815	NA
ENSG00000151414	NEK7	protein_coding	230	5509	3.04038e-07	6.84956e-06	FALSE
ENSG00000081237	PTPRC	protein_coding	230	6665	0.784753	0.993815	NA
ENSG00000229989	MIR181A1HG	lincRNA	230	7158	0.966851	0.994068	NA
ENSG00000203721	LINC00862	lincRNA	230	8314	0.698942	0.993815	NA
ENSG00000162702	ZNF281	protein_coding	230	7777	0.901871	0.993815	NA
ENSG00000118193	KIF14	protein_coding	230	7955	0.632076	0.993815	NA
ENSG00000118197	DDX59	protein_coding	230	7770	0.49376	0.906134	NA
ENSG00000118200	CAMSAP2	protein_coding	230	7780	0.21011	0.507798	NA
ENSG00000116852	KIF21B	protein_coding	230	7357	0.0179333	0.0923638	NA
ENSG00000116857	TMEM9	protein_coding	230	7131	0.000260788	0.00287215	FALSE
ENSG00000118194	TNNT2	protein_coding	230	6906	0.0623315	0.22251	NA
ENSG00000159166	LAD1	protein_coding	230	6893	0.696717	0.993815	NA
ENSG00000282221	RP11-27G14.4	antisense	230	6819	0.0496493	0.191577	NA
ENSG00000159173	TNNI1	protein_coding	230	6846	0.282602	0.625186	NA
ENSG00000174307	PHLDA3	protein_coding	230	6753	0.937596	0.993815	NA
ENSG00000159176	CSRP1	protein_coding	230	6756	0.0345692	0.147647	NA
ENSG00000223396	RP11-134G8.5	lincRNA	230	6674	0.734047	0.993815	NA
ENSG00000134369	NAV1	protein_coding	230	6971	0.261981	0.592213	NA
ENSG00000198700	IPO9	protein_coding	230	6324	0.312637	0.669047	NA
ENSG00000198892	SHISA4	protein_coding	230	6130	8.07462e-08	2.03655e-06	FALSE
ENSG00000163431	LMOD1	protein_coding	230	6288	0.0353233	0.149429	NA
ENSG00000134375	TIMM17A	protein_coding	230	6183	0.0128517	0.0721012	NA
ENSG00000176393	RNPEP	protein_coding	230	6186	0.025178	0.118345	NA
ENSG00000234678	RP11-465N4.4	antisense	230	6107	0.986524	0.997303	NA
ENSG00000163435	ELF3	protein_coding	230	6091	0.0920606	0.288295	NA
ENSG00000170075	GPR37L1	protein_coding	230	6025	0.960012	0.993815	NA
ENSG00000143862	ARL8A	protein_coding	230	6000	0.653775	0.993815	NA
ENSG00000143851	PTPN7	protein_coding	230	6018	0.459272	0.869211	NA
ENSG00000133067	LGR6	protein_coding	230	6349	0.00437806	0.0307174	TRUE
ENSG00000077152	UBE2T	protein_coding	230	5826	0.165166	0.431873	NA
ENSG00000077157	PPP1R12B	protein_coding	230	6465	1.61327e-11	7.15713e-10	FALSE
ENSG00000232626	RP11-175B9.2	transcribed_processed_pseudogene	230	5779	0.120823	0.347834	NA
ENSG00000236439	RP11-175B9.3	processed_pseudogene	230	5737	0.513788	0.930649	NA
ENSG00000143858	SYT2	protein_coding	230	5822	0.857266	0.993815	NA
ENSG00000117139	KDM5B	protein_coding	230	5737	0.851011	0.993815	NA
ENSG00000235449	RP11-480I12.2	processed_pseudogene	230	5447	0.48595	0.897759	NA
ENSG00000226148	SLC25A39P1	processed_pseudogene	230	5511	0.454872	0.864291	NA
ENSG00000228288	PCAT6	antisense	230	5547	0.750547	0.993815	NA
ENSG00000214796	RP11-480I12.5	transcribed_unprocessed_pseudogene	230	5662	0.696064	0.993815	NA
ENSG00000183155	RABIF	protein_coding	230	5724	0.791401	0.993815	NA
ENSG00000117153	KLHL12	protein_coding	230	5824	0.923754	0.993815	NA
ENSG00000159346	ADIPOR1	protein_coding	230	5775	4.11384e-08	1.07845e-06	FALSE
ENSG00000159348	CYB5R1	protein_coding	230	5768	0.523337	0.939585	NA
ENSG00000163444	TMEM183A	protein_coding	230	5661	0.860942	0.993815	NA
ENSG00000163485	ADORA1	protein_coding	230	5828	0.0732493	0.248199	NA
ENSG00000133048	CHI3L1	protein_coding	230	5571	4.94276e-08	1.28215e-06	FALSE
ENSG00000133063	CHIT1	protein_coding	230	5692	0.000131202	0.00157097	NA
ENSG00000159388	BTG2	protein_coding	230	5598	0.902085	0.993815	NA
ENSG00000122176	FMOD	protein_coding	230	5690	0.293359	0.641843	NA
ENSG00000058668	ATP2B4	protein_coding	230	6523	0.00253861	0.0198837	NA
ENSG00000122188	LAX1	protein_coding	230	6212	0.971795	0.994068	NA
ENSG00000257315	ZBED6	protein_coding	230	6160	0.402684	0.797806	NA
ENSG00000182004	SNRPE	protein_coding	230	6206	0.99451	0.998986	NA
ENSG00000143842	SOX13	protein_coding	230	6420	0.813225	0.993815	NA
ENSG00000174567	GOLT1A	protein_coding	230	6383	0.657126	0.993815	NA
ENSG00000143850	PLEKHA6	protein_coding	230	6902	0.013288	0.073902	NA
ENSG00000158615	PPP1R15B	protein_coding	230	6552	0.62326	0.993815	NA
ENSG00000133056	PIK3C2B	protein_coding	230	6675	0.67075	0.993815	NA
ENSG00000198625	MDM4	protein_coding	230	6630	0.802984	0.993815	NA
ENSG00000240710	RP11-430C7.4	antisense	230	6664	0.901762	0.993815	NA
ENSG00000170382	LRRN2	protein_coding	230	6880	7.89884e-06	0.000129664	FALSE
ENSG00000240219	RP11-430C7.5	lincRNA	230	6635	0.068777	0.237967	NA
ENSG00000163531	NFASC	protein_coding	230	7312	5.36659e-08	1.3838e-06	TRUE
ENSG00000174529	TMEM81	protein_coding	230	6563	0.793597	0.993815	NA
ENSG00000117222	RBBP5	protein_coding	230	6667	0.92494	0.993815	NA
ENSG00000133059	DSTYK	protein_coding	230	6708	0.000834162	0.0078695	FALSE
ENSG00000133069	TMCC2	protein_coding	230	6479	0.918046	0.993815	NA
ENSG00000163545	NUAK2	protein_coding	230	6274	0.0346287	0.147687	NA
ENSG00000117266	CDK18	protein_coding	230	6042	4.83276e-21	6.74326e-19	FALSE
ENSG00000174514	MFSD4A	protein_coding	230	5975	0.790521	0.993815	NA
ENSG00000158711	ELK4	protein_coding	230	5958	0.0767564	0.25554	NA
ENSG00000158715	SLC45A3	protein_coding	230	5863	3.16517e-05	0.000446323	FALSE
ENSG00000069275	NUCKS1	protein_coding	230	5918	0.0199646	0.100016	NA
ENSG00000117280	RAB29	protein_coding	230	5774	1.36734e-08	3.87831e-07	FALSE
ENSG00000133065	SLC41A1	protein_coding	230	5834	0.00110683	0.00997935	TRUE
ENSG00000174502	SLC26A9	protein_coding	230	5687	0.747029	0.993815	NA
ENSG00000276600	RAB7B	protein_coding	230	5636	0.00214612	0.0174329	FALSE
ENSG00000266028	SRGAP2	protein_coding	230	5914	0.251621	0.575181	NA
ENSG00000263528	IKBKE	protein_coding	230	5114	0.913614	0.993815	NA
ENSG00000266094	RASSF5	protein_coding	230	5132	0.0815544	0.265936	NA
ENSG00000143486	EIF2D	protein_coding	230	4916	0.824663	0.993815	NA
ENSG00000143479	DYRK3	protein_coding	230	5015	0.60643	0.993815	NA
ENSG00000162889	MAPKAPK2	protein_coding	230	4851	0.944028	0.993815	NA
ENSG00000224114	RP11-343H5.4	processed_pseudogene	230	4808	0.0796365	0.262152	NA
ENSG00000136634	IL10	protein_coding	230	4833	0.835586	0.993815	NA
ENSG00000142224	IL19	protein_coding	230	4865	0.47777	0.889814	NA
ENSG00000162894	FCMR	protein_coding	230	4893	0.765016	0.993815	NA
ENSG00000162896	PIGR	protein_coding	230	4925	0.0166535	0.0873953	NA
ENSG00000182795	C1orf116	protein_coding	230	4902	0.0723147	0.246179	NA
ENSG00000123836	PFKFB2	protein_coding	230	5029	0.179189	0.455864	NA
ENSG00000180667	YOD1	protein_coding	230	4897	0.00113965	0.0102326	TRUE
ENSG00000123843	C4BPB	protein_coding	230	4988	3.03464e-10	1.13648e-08	FALSE
ENSG00000123838	C4BPA	protein_coding	230	5097	1.96001e-31	8.47802e-29	FALSE
ENSG00000196352	CD55	protein_coding	230	5521	0.823662	0.993815	NA
ENSG00000117322	CR2	protein_coding	230	5584	0.059443	0.215299	NA
ENSG00000203710	CR1	protein_coding	230	5911	0.505165	0.920135	NA
ENSG00000117335	CD46	protein_coding	230	5670	8.65234e-08	2.17275e-06	FALSE
ENSG00000234219	CDCA4P4	unprocessed_pseudogene	230	5462	0.874344	0.993815	NA
ENSG00000203709	C1orf132	lincRNA	230	5855	0.58008	0.992931	NA
ENSG00000076356	PLXNA2	protein_coding	230	6465	0.599607	0.993815	NA
ENSG00000230937	MIR205HG	processed_transcript	230	6356	0.957366	0.993815	NA
ENSG00000196878	LAMB3	protein_coding	230	6760	4.50385e-15	3.20682e-13	TRUE
ENSG00000227591	RP1-28O10.1	antisense	230	7013	0.524931	0.941372	NA
ENSG00000123689	G0S2	protein_coding	230	6772	0.077093	0.256414	NA
ENSG00000009790	TRAF3IP3	protein_coding	230	7000	0.149756	0.403972	NA
ENSG00000162757	C1orf74	protein_coding	230	6872	0.799474	0.993815	NA
ENSG00000117595	IRF6	protein_coding	230	6925	0.0137575	0.0758306	NA
ENSG00000117597	DIEXF	protein_coding	230	6946	0.00937656	0.0563897	NA
ENSG00000143469	SYT14	protein_coding	230	7762	0.00747529	0.0474111	NA
ENSG00000203706	SERTAD4-AS1	antisense	230	7108	1.3522e-22	2.20715e-20	TRUE
ENSG00000082497	SERTAD4	protein_coding	230	7157	0.067798	0.23555	NA
ENSG00000054392	HHAT	protein_coding	230	8873	0.701447	0.993815	NA
ENSG00000143473	KCNH1	protein_coding	230	9731	0.209396	0.50678	NA
ENSG00000226986	RP11-543B16.2	processed_pseudogene	230	8282	0.997879	0.999698	NA
ENSG00000117625	RCOR3	protein_coding	230	8583	0.619984	0.993815	NA
ENSG00000082512	TRAF5	protein_coding	230	8558	5.29227e-05	0.000701662	TRUE
ENSG00000153363	LINC00467	lincRNA	230	8436	0.0738668	0.24952	NA
ENSG00000170385	SLC30A1	protein_coding	230	8200	0.222607	0.528622	NA
ENSG00000117650	NEK2	protein_coding	230	8209	0.185906	0.466978	NA
ENSG00000123684	LPGAT1	protein_coding	230	8689	1.20727e-38	8.35527e-36	TRUE
ENSG00000143493	INTS7	protein_coding	230	8926	0.0671596	0.23399	NA
ENSG00000143476	DTL	protein_coding	230	8564	0.763996	0.993815	NA
ENSG00000220749	RPL21P28	processed_pseudogene	230	8397	0.79656	0.993815	NA
ENSG00000066027	PPP2R5A	protein_coding	230	8015	0.0318348	0.138917	NA
ENSG00000065600	TMEM206	protein_coding	230	7900	0.00318615	0.0237252	FALSE
ENSG00000117691	NENF	protein_coding	230	7723	0.172431	0.444355	NA
ENSG00000260805	RP11-61J19.5	lincRNA	230	7376	0.0739726	0.249658	NA
ENSG00000162772	ATF3	protein_coding	230	7532	0.955894	0.993815	NA
ENSG00000123685	BATF3	protein_coding	230	7281	0.00608088	0.0399436	FALSE
ENSG00000117697	NSL1	protein_coding	230	7419	0.90628	0.993815	NA
ENSG00000203705	TATDN3	protein_coding	230	7221	0.0089103	0.0541884	NA
ENSG00000198468	FLVCR1-AS1	lincRNA	230	7094	1.16732e-12	6.06516e-11	FALSE
ENSG00000162769	FLVCR1	protein_coding	230	7181	0.797943	0.993815	NA
ENSG00000174606	ANGEL2	protein_coding	230	6957	0.108461	0.322422	NA
ENSG00000136643	RPS6KC1	protein_coding	230	7391	0.00223865	0.0180406	NA
ENSG00000117707	PROX1	protein_coding	230	6353	0.799074	0.993815	NA
ENSG00000143499	SMYD2	protein_coding	230	6701	0.00959081	0.0573394	NA
ENSG00000152104	PTPN14	protein_coding	230	6732	0.545418	0.962352	NA
ENSG00000213036	RP11-365D23.4	processed_pseudogene	230	6403	0.053166	0.200715	NA
ENSG00000117724	CENPF	protein_coding	230	6067	0.819941	0.993815	NA
ENSG00000082482	KCNK2	protein_coding	230	6762	0.00489274	0.0336999	FALSE
ENSG00000136636	KCTD3	protein_coding	230	5838	0.699303	0.993815	NA
ENSG00000196482	ESRRG	protein_coding	230	9160	0.0290747	0.130595	NA
ENSG00000092978	GPATCH2	protein_coding	230	8144	0.728202	0.993815	NA
ENSG00000162814	SPATA17	protein_coding	230	8578	0.836869	0.993815	NA
ENSG00000067533	RRP15	protein_coding	230	7533	0.00187401	0.015596	NA
ENSG00000092969	TGFB2	protein_coding	230	7648	0.893527	0.993815	NA
ENSG00000228063	LYPLAL1-AS1	antisense	230	7401	0.851162	0.993815	NA
ENSG00000143353	LYPLAL1	protein_coding	230	7087	0.892737	0.993815	NA
ENSG00000225920	RIMKLBP2	processed_pseudogene	230	6995	0.783764	0.993815	NA
ENSG00000277007	RP11-392O17.2	lincRNA	230	6912	0.090947	0.285895	NA
ENSG00000215817	ZC3H11B	protein_coding	230	7064	0.945261	0.993815	NA
ENSG00000136628	EPRS	protein_coding	230	6895	7.56244e-07	1.5614e-05	FALSE
ENSG00000162813	BPNT1	protein_coding	230	6522	2.54924e-05	0.000367864	FALSE
ENSG00000067704	IARS2	protein_coding	230	6541	0.621349	0.993815	NA
ENSG00000232134	RPS15AP12	processed_pseudogene	230	6439	0.959421	0.993815	NA
ENSG00000118873	RAB3GAP2	protein_coding	230	6673	4.0704e-14	2.54246e-12	FALSE
ENSG00000218283	MORF4L1P1	processed_pseudogene	230	6436	0.891428	0.993815	NA
ENSG00000116141	MARK1	protein_coding	230	7180	0.0331221	0.143091	NA
ENSG00000233012	HDAC1P2	transcribed_processed_pseudogene	230	6610	0.733374	0.993815	NA
ENSG00000162817	C1orf115	protein_coding	230	6803	1.32952e-08	3.79593e-07	FALSE
ENSG00000117791	2024-03-02	protein_coding	230	6813	0.403818	0.799229	NA
ENSG00000186205	2024-03-01	protein_coding	230	6671	0.000139978	0.00166111	FALSE
ENSG00000136630	HLX	protein_coding	230	6520	0.734676	0.993815	NA
ENSG00000143507	DUSP10	protein_coding	230	6401	0.0392808	0.162204	NA
ENSG00000143512	HHIPL2	protein_coding	230	6691	3.24603e-09	1.02114e-07	FALSE
ENSG00000143498	TAF1A	protein_coding	230	6540	0.539569	0.956715	NA
ENSG00000225265	TAF1A-AS1	antisense	230	6360	0.825342	0.993815	NA
ENSG00000154305	MIA3	protein_coding	230	6522	0.0600764	0.217093	NA
ENSG00000272750	RP11-378J18.8	antisense	230	6268	0.962442	0.99398	NA
ENSG00000186063	AIDA	protein_coding	230	6437	0.823723	0.993815	NA
ENSG00000162819	BROX	protein_coding	230	6365	0.712096	0.993815	NA
ENSG00000154309	DISP1	protein_coding	230	6481	0.244866	0.564664	NA
ENSG00000187554	TLR5	protein_coding	230	6320	0.884075	0.993815	NA
ENSG00000143502	SUSD4	protein_coding	230	6637	5.0237e-21	6.89842e-19	FALSE
ENSG00000203697	CAPN8	protein_coding	230	6416	0.000823104	0.00778641	FALSE
ENSG00000162909	CAPN2	protein_coding	230	6340	1.12886e-07	2.75092e-06	FALSE
ENSG00000143514	TP53BP2	protein_coding	230	6369	0.0996572	0.30448	NA
ENSG00000272645	GTF2IP20	transcribed_unprocessed_pseudogene	230	6401	0.317207	0.676067	NA
ENSG00000185495	RP11-504P24.3	transcribed_unprocessed_pseudogene	230	6352	0.799823	0.993815	NA
ENSG00000143756	FBXO28	protein_coding	230	6689	0.730206	0.993815	NA
ENSG00000236773	RP11-365O16.1	processed_pseudogene	230	6498	0.785278	0.993815	NA
ENSG00000143753	DEGS1	protein_coding	230	6594	0.927505	0.993815	NA
ENSG00000232628	RP11-365O16.3	sense_intronic	230	6581	2.53035e-15	1.88707e-13	FALSE
ENSG00000237101	RP11-365O16.6	antisense	230	6655	0.062213	0.222353	NA
ENSG00000143748	NVL	protein_coding	230	6983	0.0560773	0.207318	NA
ENSG00000143771	CNIH4	protein_coding	230	6925	0.000849145	0.00797741	FALSE
ENSG00000162923	WDR26	protein_coding	230	7004	0.0398572	0.163793	NA
ENSG00000143786	CNIH3	protein_coding	230	7843	0.395188	0.788275	NA
ENSG00000185842	DNAH14	protein_coding	230	8262	0.899503	0.993815	NA
ENSG00000143815	LBR	protein_coding	230	6997	0.285354	0.629664	NA
ENSG00000154380	ENAH	protein_coding	230	7488	0.0170246	0.0890407	NA
ENSG00000143742	SRP9	protein_coding	230	6936	0.878	0.993815	NA
ENSG00000143819	EPHX1	protein_coding	230	7001	0.0111626	0.064529	NA
ENSG00000196187	TMEM63A	protein_coding	230	6964	0.000277514	0.00303703	TRUE
ENSG00000143811	PYCR2	protein_coding	230	6810	0.114137	0.334995	NA
ENSG00000143768	LEFTY2	protein_coding	230	6761	0.822341	0.993815	NA
ENSG00000143751	SDE2	protein_coding	230	6714	0.853388	0.993815	NA
ENSG00000163041	H3F3A	protein_coding	230	6686	3.78513e-18	3.9452e-16	FALSE
ENSG00000225518	RP11-396C23.2	lincRNA	230	6699	0.0794068	0.261744	NA
ENSG00000182827	ACBD3	protein_coding	230	6939	0.830497	0.993815	NA
ENSG00000183814	LIN9	protein_coding	230	7424	0.162778	0.427502	NA
ENSG00000143799	PARP1	protein_coding	230	7491	0.901624	0.993815	NA
ENSG00000143772	ITPKB	protein_coding	230	7658	0.00544033	0.0365548	NA
ENSG00000143801	PSEN2	protein_coding	230	7235	0.00899161	0.0546253	NA
ENSG00000163050	COQ8A	protein_coding	230	7537	0.207872	0.504503	NA
ENSG00000143776	CDC42BPA	protein_coding	230	8231	5.28473e-09	1.60415e-07	FALSE
ENSG00000181450	ZNF678	protein_coding	230	7292	0.774902	0.993815	NA
ENSG00000143740	SNAP47	protein_coding	230	7188	0.251223	0.574499	NA
ENSG00000081692	JMJD4	protein_coding	230	7011	0.820939	0.993815	NA
ENSG00000143816	WNT9A	protein_coding	230	7298	0.862576	0.993815	NA
ENSG00000276255	RP5-881P19.7	lincRNA	230	7030	0.193234	0.480475	NA
ENSG00000143761	ARF1	protein_coding	230	7041	0.907428	0.993815	NA
ENSG00000143793	C1orf35	protein_coding	230	6936	0.140597	0.386742	NA
ENSG00000162910	MRPL55	protein_coding	230	6927	0.834382	0.993815	NA
ENSG00000143774	GUK1	protein_coding	230	6841	0.832795	0.993815	NA
ENSG00000198835	GJC2	protein_coding	230	6843	0.71426	0.993815	NA
ENSG00000181873	IBA57	protein_coding	230	6852	0.104229	0.313684	NA
ENSG00000162913	C1orf145	protein_coding	230	6706	0.254898	0.580143	NA
ENSG00000154358	OBSCN	protein_coding	230	7096	0.165669	0.432762	NA
ENSG00000269934	RP5-1139B12.3	antisense	230	6408	0.918552	0.993815	NA
ENSG00000154370	TRIM11	protein_coding	230	5935	0.34397	0.716428	NA
ENSG00000168159	RNF187	protein_coding	230	5774	0.000587986	0.00588054	FALSE
ENSG00000116574	RHOU	protein_coding	230	5700	4.76574e-20	5.72617e-18	TRUE
ENSG00000236975	RP5-1065P14.2	lincRNA	230	5240	0.00177967	0.0148681	NA
ENSG00000177788	RP5-1061H20.4	lincRNA	230	5584	0.365588	0.74592	NA
ENSG00000168118	RAB4A	protein_coding	230	5737	0.954613	0.993815	NA
ENSG00000154429	CCSAP	protein_coding	230	5735	0.0668992	0.233365	NA
ENSG00000069248	NUP133	protein_coding	230	6066	0.110485	0.326519	NA
ENSG00000135776	ABCB10	protein_coding	230	6072	0.0425038	0.171823	NA
ENSG00000135801	TAF5L	protein_coding	230	6305	0.0471334	0.184738	NA
ENSG00000135763	URB2	protein_coding	230	6424	0.928039	0.993815	NA
ENSG00000143641	GALNT2	protein_coding	230	7698	0.0848822	0.272794	NA
ENSG00000177614	PGBD5	protein_coding	230	7335	0.772553	0.993815	NA
ENSG00000135775	COG2	protein_coding	230	7195	0.909514	0.993815	NA
ENSG00000135773	CAPN9	protein_coding	230	7135	0.341989	0.713811	NA
ENSG00000119280	C1orf198	protein_coding	230	7152	0.0795289	0.261997	NA
ENSG00000143643	TTC13	protein_coding	230	7260	0.238333	0.555073	NA
ENSG00000173409	ARV1	protein_coding	230	7187	0.68258	0.993815	NA
ENSG00000182118	FAM89A	protein_coding	230	7275	0.00401848	0.0286712	NA
ENSG00000227934	RP11-423F24.3	processed_pseudogene	230	7212	0.175386	0.449266	NA
ENSG00000143633	C1orf131	protein_coding	230	7334	0.984096	0.996417	NA
ENSG00000116906	GNPAT	protein_coding	230	7311	0.142188	0.389469	NA
ENSG00000116903	EXOC8	protein_coding	230	7080	0.775544	0.993815	NA
ENSG00000010072	SPRTN	protein_coding	230	7159	0.0853084	0.273588	NA
ENSG00000135766	EGLN1	protein_coding	230	7336	0.738753	0.993815	NA
ENSG00000233461	RP11-295G20.2	antisense	230	7035	0.88257	0.993815	NA
ENSG00000116918	TSNAX	protein_coding	230	7110	0.129549	0.364981	NA
ENSG00000162946	DISC1	protein_coding	230	8406	0.993569	0.998667	NA
ENSG00000116991	SIPA1L2	protein_coding	230	7454	1.83803e-06	3.468e-05	FALSE
ENSG00000212916	MAP10	protein_coding	230	7442	0.721589	0.993815	NA
ENSG00000135778	NTPCR	protein_coding	230	7774	1.02582e-09	3.53561e-08	FALSE
ENSG00000135749	PCNX2	protein_coding	230	8883	0.0182042	0.0932689	NA
ENSG00000143674	RP5-862P8.2	protein_coding	230	7819	0.748582	0.993815	NA
ENSG00000135750	KCNK1	protein_coding	230	8015	0.728256	0.993815	NA
ENSG00000235605	RP5-827C21.1	processed_pseudogene	230	7179	0.268259	0.601857	NA
ENSG00000231663	RP5-827C21.4	antisense	230	7217	0.0312038	0.137005	NA
ENSG00000168275	COA6	protein_coding	230	7242	5.4275e-07	1.1466e-05	FALSE
ENSG00000059588	TARBP1	protein_coding	230	7447	0.0893057	0.282517	NA
ENSG00000231768	LINC01354	lincRNA	230	7104	0.739887	0.993815	NA
ENSG00000168264	IRF2BP2	protein_coding	230	7083	0.842244	0.993815	NA
ENSG00000227630	LINC01132	lincRNA	230	6949	0.795594	0.993815	NA
ENSG00000280587	LINC01348	lincRNA	230	6238	0.0322587	0.140201	NA
ENSG00000173726	TOMM20	protein_coding	230	6323	4.04415e-10	1.48876e-08	FALSE
ENSG00000054267	ARID4B	protein_coding	230	7097	0.158163	0.419393	NA
ENSG00000152904	GGPS1	protein_coding	230	6519	0.804418	0.993815	NA
ENSG00000162885	B3GALNT2	protein_coding	230	6956	0.0260612	0.12105	NA
ENSG00000143669	LYST	protein_coding	230	8045	0.285495	0.629895	NA
ENSG00000116962	NID1	protein_coding	230	7634	0.620239	0.993815	NA
ENSG00000077585	GPR137B	protein_coding	230	7726	0.0299892	0.133352	NA
ENSG00000086619	ERO1B	protein_coding	230	7691	6.37257e-05	0.000827715	FALSE
ENSG00000116977	LGALS8	protein_coding	230	7687	0.744575	0.993815	NA
ENSG00000273058	RP11-385F5.5	antisense	230	7489	0.883398	0.993815	NA
ENSG00000119285	HEATR1	protein_coding	230	7900	0.829782	0.993815	NA
ENSG00000077522	ACTN2	protein_coding	230	7885	0.935697	0.993815	NA
ENSG00000116984	MTR	protein_coding	230	8268	0.145608	0.39588	NA
ENSG00000226498	RPSAP21	transcribed_processed_pseudogene	230	7896	0.0826936	0.268334	NA
ENSG00000237991	RPL35P1	processed_pseudogene	230	8047	0.000987001	0.00909384	TRUE
ENSG00000228818	RP11-567G24.1	processed_pseudogene	230	6357	0.0027299	0.0209945	NA
ENSG00000180875	GREM2	protein_coding	230	6908	0.990583	0.997934	NA
ENSG00000091483	FH	protein_coding	230	7205	0.820848	0.993815	NA
ENSG00000117009	KMO	protein_coding	230	7356	0.227159	0.535902	NA
ENSG00000054277	OPN3	protein_coding	230	7582	0.933497	0.993815	NA
ENSG00000203668	CHML	protein_coding	230	7283	4.4123e-05	0.000597349	FALSE
ENSG00000174371	EXO1	protein_coding	230	7805	0.992327	0.99856	NA
ENSG00000197769	MAP1LC3C	protein_coding	230	7875	0.171376	0.442758	NA
ENSG00000214837	LINC01347	transcribed_unprocessed_pseudogene	230	5708	0.0530041	0.200235	NA
ENSG00000143702	CEP170	protein_coding	230	5891	0.919408	0.993815	NA
ENSG00000054282	SDCCAG8	protein_coding	230	6063	0.317324	0.67615	NA
ENSG00000179456	ZBTB18	protein_coding	230	4504	0.570867	0.984551	NA
ENSG00000225401	TGIF2P1	processed_pseudogene	230	5106	0.0095007	0.0570372	NA
ENSG00000035687	ADSS	protein_coding	230	5231	3.46781e-05	0.000482316	FALSE
ENSG00000179397	C1orf101	protein_coding	230	5503	0.175912	0.449975	NA
ENSG00000121644	DESI2	protein_coding	230	5361	0.0877849	0.279035	NA
ENSG00000153187	HNRNPU	protein_coding	230	5820	0.211788	0.510427	NA
ENSG00000203666	EFCAB2	protein_coding	230	7094	1.22064e-11	5.57243e-10	FALSE
ENSG00000185420	SMYD3	protein_coding	230	11431	0.818265	0.993815	NA
ENSG00000162851	TFB2M	protein_coding	230	9345	0.764807	0.993815	NA
ENSG00000162852	CNST	protein_coding	230	9781	0.0951829	0.294713	NA
ENSG00000225300	RP11-1086F11.1	sense_intronic	230	9371	0.676258	0.993815	NA
ENSG00000143653	SCCPDH	protein_coding	230	9832	0.806257	0.993815	NA
ENSG00000260855	RP11-439E19.10	antisense	230	9613	0.865918	0.993815	NA
ENSG00000153207	AHCTF1	protein_coding	230	10313	0.206095	0.501245	NA
ENSG00000277462	ZNF670	protein_coding	230	9951	0.705045	0.993815	NA
ENSG00000188295	ZNF669	protein_coding	230	9582	0.947585	0.993815	NA
ENSG00000221953	C1orf229	lincRNA	230	9526	0.361235	0.739918	NA
ENSG00000196418	ZNF124	protein_coding	230	9602	0.00397169	0.0283959	FALSE
ENSG00000215795	RP11-488L18.3	processed_pseudogene	230	9424	0.023352	0.112082	NA
ENSG00000259865	RP11-488L18.10	lincRNA	230	9430	0.0258533	0.120472	NA
ENSG00000227671	RP11-488L18.4	transcribed_unprocessed_pseudogene	230	9517	0.286415	0.631522	NA
ENSG00000162714	ZNF496	protein_coding	230	9102	0.843097	0.993815	NA
ENSG00000162711	NLRP3	protein_coding	230	9253	0.677293	0.993815	NA
ENSG00000177535	OR2B11	protein_coding	230	9158	0.303405	0.656086	NA
ENSG00000162722	TRIM58	protein_coding	230	8504	0.000172272	0.00200313	FALSE
ENSG00000175137	SH3BP5L	protein_coding	230	4142	0.0431862	0.173769	NA
ENSG00000171161	ZNF672	protein_coding	230	3931	0.81944	0.993815	NA
ENSG00000171163	ZNF692	protein_coding	230	3877	0.877682	0.993815	NA
ENSG00000185220	PGBD2	protein_coding	230	3605	0.295043	0.644224	NA
ENSG00000015171	ZMYND11	protein_coding	230	3856	0.123904	0.354286	NA
ENSG00000151240	DIP2C	protein_coding	230	5764	0.926421	0.993815	NA
ENSG00000225140	RP11-809C18.3	antisense	230	5475	0.542272	0.95905	NA
ENSG00000180525	PRR26	protein_coding	230	5686	0.785475	0.993815	NA
ENSG00000107929	LARP4B	protein_coding	230	6724	0.768294	0.993815	NA
ENSG00000107937	GTPBP4	protein_coding	230	7191	0.814576	0.993815	NA
ENSG00000232656	IDI2-AS1	antisense	230	7399	0.0890498	0.281929	NA
ENSG00000067064	IDI1	protein_coding	230	7440	0.711681	0.993815	NA
ENSG00000047056	WDR37	protein_coding	230	7886	0.780944	0.993815	NA
ENSG00000185736	ADARB2	protein_coding	230	10469	0.385242	0.773887	NA
ENSG00000067057	PFKP	protein_coding	230	9379	1.14106e-06	2.2563e-05	TRUE
ENSG00000107959	PITRM1	protein_coding	230	9122	1.45771e-05	0.000224189	FALSE
ENSG00000237399	PITRM1-AS1	antisense	230	9089	0.907186	0.993815	NA
ENSG00000067082	KLF6	protein_coding	230	7883	0.719469	0.993815	NA
ENSG00000165568	AKR1E2	protein_coding	230	9234	0.00456254	0.0318054	FALSE
ENSG00000187134	AKR1C1	protein_coding	230	9079	1.32254e-11	5.99021e-10	TRUE
ENSG00000151632	AKR1C2	protein_coding	230	9097	3.23398e-07	7.25737e-06	TRUE
ENSG00000196139	AKR1C3	protein_coding	230	9347	2.38912e-09	7.71204e-08	FALSE
ENSG00000198610	AKR1C4	protein_coding	230	9319	9.75041e-07	1.9571e-05	TRUE
ENSG00000178462	TUBAL3	protein_coding	230	9241	0.0962805	0.297366	NA
ENSG00000173848	NET1	protein_coding	230	9512	0.625793	0.993815	NA
ENSG00000178372	CALML5	protein_coding	230	9272	0.165251	0.431964	NA
ENSG00000196372	ASB13	protein_coding	230	9281	0.0163783	0.0863166	NA
ENSG00000108021	FAM208B	protein_coding	230	9632	0.639358	0.993815	NA
ENSG00000057608	GDI2	protein_coding	230	9883	2.30729e-16	1.91008e-14	FALSE
ENSG00000134461	ANKRD16	protein_coding	230	9536	0.823965	0.993815	NA
ENSG00000134452	FBXO18	protein_coding	230	9636	0.00532577	0.0359807	FALSE
ENSG00000232807	RP11-536K7.3	antisense	230	9471	0.647924	0.993815	NA
ENSG00000134470	IL15RA	protein_coding	230	9616	0.128056	0.36223	NA
ENSG00000134460	IL2RA	protein_coding	230	9596	0.857561	0.993815	NA
ENSG00000134453	RBM17	protein_coding	230	9373	0.0454688	0.180301	NA
ENSG00000170525	PFKFB3	protein_coding	230	9218	0.612331	0.993815	NA
ENSG00000215244	RP11-563J2.2	lincRNA	230	8653	0.683351	0.993815	NA
ENSG00000212743	RP11-563J2.3	lincRNA	230	8329	0.630721	0.993815	NA
ENSG00000065675	PRKCQ	protein_coding	230	8944	0.734759	0.993815	NA
ENSG00000237943	PRKCQ-AS1	processed_transcript	230	8575	0.0135656	0.0749879	NA
ENSG00000198879	SFMBT2	protein_coding	230	9374	0.40221	0.797323	NA
ENSG00000151657	KIN	protein_coding	230	9035	0.700017	0.993815	NA
ENSG00000165629	ATP5C1	protein_coding	230	8978	0.0141387	0.0772266	NA
ENSG00000165632	TAF3	protein_coding	230	9417	0.822637	0.993815	NA
ENSG00000197308	GATA3-AS1	lincRNA	230	8313	0.861511	0.993815	NA
ENSG00000107485	GATA3	protein_coding	230	8426	0.874768	0.993815	NA
ENSG00000048740	CELF2	protein_coding	230	9547	0.000108558	0.00133305	TRUE
ENSG00000237986	CELF2-AS2	antisense	230	7429	0.740046	0.993815	NA
ENSG00000230322	RP3-323N1.2	antisense	230	7256	0.597413	0.993815	NA
ENSG00000181800	CELF2-AS1	antisense	230	7208	0.0290452	0.13053	NA
ENSG00000148429	USP6NL	protein_coding	230	8095	0.354358	0.731067	NA
ENSG00000134463	ECHDC3	protein_coding	230	7523	1.44058e-05	0.000221787	FALSE
ENSG00000148426	PROSER2	protein_coding	230	7696	0.917914	0.993815	NA
ENSG00000225778	PROSER2-AS1	antisense	230	7660	4.10979e-11	1.7302e-09	FALSE
ENSG00000151461	UPF2	protein_coding	230	8133	0.775984	0.993815	NA
ENSG00000181192	DHTKD1	protein_coding	230	8051	0.113331	0.333308	NA
ENSG00000065665	SEC61A2	protein_coding	230	7830	0.08185	0.266498	NA
ENSG00000165609	NUDT5	protein_coding	230	7750	0.751394	0.993815	NA
ENSG00000151465	CDC123	protein_coding	230	7971	0.145568	0.39588	NA
ENSG00000183049	CAMK1D	protein_coding	230	9712	0.752263	0.993815	NA
ENSG00000151468	CCDC3	protein_coding	230	8890	0.0982079	0.301489	NA
ENSG00000123240	OPTN	protein_coding	230	8193	0.205733	0.500787	NA
ENSG00000203414	BTBD7P1	processed_pseudogene	230	8060	0.922885	0.993815	NA
ENSG00000065328	MCM10	protein_coding	230	8240	0.547714	0.964833	NA
ENSG00000107537	PHYH	protein_coding	230	8278	2.02342e-05	0.000299736	FALSE
ENSG00000086475	SEPHS1	protein_coding	230	8278	0.00143127	0.0123718	TRUE
ENSG00000165626	BEND7	protein_coding	230	8648	0.514174	0.930986	NA
ENSG00000165630	PRPF18	protein_coding	230	8434	0.198279	0.488345	NA
ENSG00000239665	RP11-295P9.3	processed_transcript	230	8456	0.0170421	0.0890554	NA
ENSG00000151474	FRMD4A	protein_coding	230	11870	5.4584e-06	9.2954e-05	TRUE
ENSG00000065809	FAM107B	protein_coding	230	9629	1.33079e-09	4.47094e-08	TRUE
ENSG00000185267	CDNF	protein_coding	230	8664	0.554779	0.970555	NA
ENSG00000187522	HSPA14	protein_coding	230	8597	0.0014142	0.0122465	TRUE
ENSG00000272853	RP11-398C13.6	lincRNA	230	8441	0.106359	0.318158	NA
ENSG00000152455	SUV39H2	protein_coding	230	8490	0.652137	0.993815	NA
ENSG00000152457	DCLRE1C	protein_coding	230	8484	0.885598	0.993815	NA
ENSG00000197889	MEIG1	protein_coding	230	8313	0.85642	0.993815	NA
ENSG00000228547	OR7E26P	unprocessed_pseudogene	230	8134	0.157538	0.418311	NA
ENSG00000182531	OR7E115P	unprocessed_pseudogene	230	8114	0.0054537	0.0366304	FALSE
ENSG00000237470	DCLRE1CP1	unprocessed_pseudogene	230	8078	3.57287e-08	9.53978e-07	TRUE
ENSG00000152463	OLAH	protein_coding	230	8107	6.78692e-10	2.42118e-08	FALSE
ENSG00000176244	ACBD7	protein_coding	230	7872	0.880533	0.993815	NA
ENSG00000152464	RPP38	protein_coding	230	7989	0.784255	0.993815	NA
ENSG00000152465	NMT2	protein_coding	230	8040	0.0613524	0.220232	NA
ENSG00000148468	FAM171A1	protein_coding	230	8189	0.856941	0.993815	NA
ENSG00000148481	FAM188A	protein_coding	230	7558	0.901514	0.993815	NA
ENSG00000165983	PTER	protein_coding	230	7930	0.060568	0.218219	NA
ENSG00000165985	C1QL3	protein_coding	230	7513	2.24626e-06	4.17452e-05	FALSE
ENSG00000148484	RSU1	protein_coding	230	8759	0.0054723	0.0367268	NA
ENSG00000107611	CUBN	protein_coding	230	9717	0.208584	0.505451	NA
ENSG00000107614	TRDMT1	protein_coding	230	9424	0.113861	0.334349	NA
ENSG00000229124	VIM-AS1	antisense	230	9407	0.101438	0.308504	NA
ENSG00000026025	VIM	protein_coding	230	9383	0.168845	0.437984	NA
ENSG00000148488	ST8SIA6	protein_coding	230	10109	0.21048	0.508233	NA
ENSG00000165996	HACD1	protein_coding	230	9847	0.00334514	0.0246603	TRUE
ENSG00000136738	STAM	protein_coding	230	10242	0.825346	0.993815	NA
ENSG00000148483	TMEM236	protein_coding	230	10345	0.0163222	0.0861259	NA
ENSG00000260314	MRC1	protein_coding	230	10553	0.000246281	0.00272801	TRUE
ENSG00000148482	SLC39A12	protein_coding	230	10646	0.0024038	0.0190433	FALSE
ENSG00000165995	CACNB2	protein_coding	230	12388	0.197063	0.486537	NA
ENSG00000235020	RP11-109I13.2	processed_transcript	230	10502	0.875943	0.993815	NA
ENSG00000240291	RP11-499P20.2	antisense	230	10473	0.992662	0.998667	NA
ENSG00000241058	NSUN6	protein_coding	230	10861	0.880274	0.993815	NA
ENSG00000165997	ARL5B	protein_coding	230	10396	0.867135	0.993815	NA
ENSG00000120594	PLXDC2	protein_coding	230	11052	0.456182	0.86592	NA
ENSG00000078114	NEBL	protein_coding	230	7890	0.841818	0.993815	NA
ENSG00000228753	EIF4BP2	processed_pseudogene	230	6773	0.528431	0.945688	NA
ENSG00000228219	NPM1P30	processed_pseudogene	230	6512	0.852776	0.993815	NA
ENSG00000231920	NEBL-AS1	antisense	230	6318	0.824233	0.993815	NA
ENSG00000078403	MLLT10	protein_coding	230	5856	0.934659	0.993815	NA
ENSG00000223984	HNRNPRP1	processed_pseudogene	230	4972	0.972951	0.994068	NA
ENSG00000136770	DNAJC1	protein_coding	230	5547	0.943817	0.993815	NA
ENSG00000279631	RP11-573G6.4	TEC	230	4555	0.295939	0.64561	NA
ENSG00000148444	COMMD3	protein_coding	230	4502	0.664529	0.993815	NA
ENSG00000168283	BMI1	protein_coding	230	4506	0.753603	0.993815	NA
ENSG00000150867	PIP4K2A	protein_coding	230	5133	0.110275	0.325992	NA
ENSG00000148450	MSRB2	protein_coding	230	5514	0.510663	0.926443	NA
ENSG00000229932	YWHAZP3	processed_pseudogene	230	5411	0.778757	0.993815	NA
ENSG00000165312	OTUD1	protein_coding	230	5832	0.670472	0.993815	NA
ENSG00000120549	KIAA1217	protein_coding	230	8852	0.0672067	0.234107	NA
ENSG00000279029	RP11-144I2.1	TEC	230	6420	0.731749	0.993815	NA
ENSG00000107863	ARHGAP21	protein_coding	230	7265	0.0446441	0.177905	NA
ENSG00000185875	THNSL1	protein_coding	230	7356	0.565717	0.979628	NA
ENSG00000077420	APBB1IP	protein_coding	230	10106	0.158128	0.419364	NA
ENSG00000148459	PDSS1	protein_coding	230	9709	0.191901	0.477859	NA
ENSG00000136754	ABI1	protein_coding	230	9695	0.0254151	0.118847	NA
ENSG00000107890	ANKRD26	protein_coding	230	9464	0.208388	0.50529	NA
ENSG00000136758	YME1L1	protein_coding	230	8701	0.809436	0.993815	NA
ENSG00000120539	MASTL	protein_coding	230	8771	0.483982	0.895695	NA
ENSG00000107897	ACBD5	protein_coding	230	8841	0.346051	0.71955	NA
ENSG00000230445	LRRC37A6P	transcribed_processed_pseudogene	230	8748	0.93815	0.993815	NA
ENSG00000099246	RAB18	protein_coding	230	8895	1.88163e-16	1.5881e-14	FALSE
ENSG00000150051	MKX	protein_coding	230	8942	0.803373	0.993815	NA
ENSG00000169126	ARMC4	protein_coding	230	9497	0.887204	0.993815	NA
ENSG00000150054	MPP7	protein_coding	230	10133	0.535801	0.95267	NA
ENSG00000254635	WAC-AS1	antisense	230	8380	7.42159e-26	1.88836e-23	FALSE
ENSG00000095787	WAC	protein_coding	230	8849	0.034262	0.146769	NA
ENSG00000095739	BAMBI	protein_coding	230	8297	0.824359	0.993815	NA
ENSG00000224597	SVIL-AS1	antisense	230	8464	8.83097e-05	0.0011056	FALSE
ENSG00000197321	SVIL	protein_coding	230	9361	0.635356	0.993815	NA
ENSG00000225976	RP11-192N10.2	processed_pseudogene	230	8639	0.91239	0.993815	NA
ENSG00000259994	RP11-305E6.4	sense_overlapping	230	7739	0.735313	0.993815	NA
ENSG00000107951	MTPAP	protein_coding	230	7784	0.0141402	0.0772266	NA
ENSG00000107968	MAP3K8	protein_coding	230	7538	0.949262	0.993815	NA
ENSG00000234814	SVILP1	transcribed_unprocessed_pseudogene	230	7018	0.0723796	0.246179	NA
ENSG00000183621	ZNF438	protein_coding	230	6861	0.0293439	0.131565	NA
ENSG00000272914	RP11-330O11.3	sense_intronic	230	6618	0.758699	0.993815	NA
ENSG00000237135	DDX10P1	processed_pseudogene	230	6510	0.24782	0.5692	NA
ENSG00000237036	ZEB1-AS1	antisense	230	7296	0.744725	0.993815	NA
ENSG00000148516	ZEB1	protein_coding	230	7753	0.68253	0.993815	NA
ENSG00000165322	ARHGAP12	protein_coding	230	7332	0.835929	0.993815	NA
ENSG00000170759	KIF5B	protein_coding	230	7005	0.00194899	0.0160553	FALSE
ENSG00000234335	RPS4XP11	processed_pseudogene	230	6897	0.672225	0.993815	NA
ENSG00000217094	PPIAP31	processed_pseudogene	230	7079	0.828211	0.993815	NA
ENSG00000120616	EPC1	protein_coding	230	7724	0.590073	0.993815	NA
ENSG00000216937	CCDC7	protein_coding	230	8115	5.58647e-05	0.000736155	FALSE
ENSG00000150093	ITGB1	protein_coding	230	8412	0.963881	0.994068	NA
ENSG00000228816	AK3P5	processed_pseudogene	230	8305	0.80018	0.993815	NA
ENSG00000099250	NRP1	protein_coding	230	8509	0.101957	0.309539	NA
ENSG00000148498	PARD3	protein_coding	230	8346	0.86749	0.993815	NA
ENSG00000215184	RP11-8L18.2	processed_pseudogene	230	5615	0.890087	0.993815	NA
ENSG00000283000	RP11-297A16.4	lincRNA	230	5410	0.00113237	0.0101778	FALSE
ENSG00000108094	CUL2	protein_coding	230	5837	0.619828	0.993815	NA
ENSG00000095794	CREM	protein_coding	230	6063	0.290174	0.637234	NA
ENSG00000233343	ATP6V1G1P4	processed_pseudogene	230	5733	0.444256	0.850655	NA
ENSG00000108100	CCNY	protein_coding	230	6143	0.385064	0.773887	NA
ENSG00000271335	RP11-324I22.4	antisense	230	5931	0.00697131	0.044906	NA
ENSG00000177283	FZD8	protein_coding	230	6269	0.0881753	0.279928	NA
ENSG00000229644	NAMPTP1	processed_pseudogene	230	6891	0.148646	0.401639	NA
ENSG00000148513	ANKRD30A	protein_coding	230	8584	0.625478	0.993815	NA
ENSG00000198105	ZNF248	protein_coding	230	8771	0.00117118	0.0104502	TRUE
ENSG00000228828	RP11-162G10.1	processed_pseudogene	230	8469	0.012712	0.0714797	NA
ENSG00000175395	ZNF25	protein_coding	230	8518	0.271932	0.607899	NA
ENSG00000189180	ZNF33A	protein_coding	230	8934	0.0951042	0.294574	NA
ENSG00000226086	EIF3LP3	processed_pseudogene	230	8729	0.747056	0.993815	NA
ENSG00000075407	ZNF37A	protein_coding	230	9109	3.64645e-13	1.99655e-11	FALSE
ENSG00000272983	RP11-508N22.12	lincRNA	230	8965	0.68259	0.993815	NA
ENSG00000099251	HSD17B7P2	transcribed_unprocessed_pseudogene	230	9658	0.620366	0.993815	NA
ENSG00000276805	RP11-291L22.9	transcribed_unprocessed_pseudogene	230	10030	0.0118535	0.0675747	NA
ENSG00000215146	RP11-313J2.1	transcribed_unprocessed_pseudogene	230	6377	2.77342e-08	7.52127e-07	FALSE
ENSG00000185904	LINC00839	lincRNA	230	6936	2.22607e-19	2.5677e-17	TRUE
ENSG00000234420	ZNF37BP	transcribed_processed_pseudogene	230	7217	0.8026	0.993815	NA
ENSG00000233837	EIF3LP2	processed_pseudogene	230	7211	0.850921	0.993815	NA
ENSG00000196693	ZNF33B	protein_coding	230	7416	0.0123078	0.0695232	NA
ENSG00000165733	BMS1	protein_coding	230	7872	0.0872227	0.277852	NA
ENSG00000165731	RET	protein_coding	230	8587	0.267643	0.601319	NA
ENSG00000169826	CSGALNACT2	protein_coding	230	8471	0.10347	0.312275	NA
ENSG00000198915	RASGEF1A	protein_coding	230	8861	0.657054	0.993815	NA
ENSG00000169813	HNRNPF	protein_coding	230	8989	0.398112	0.792195	NA
ENSG00000230555	RP11-517P14.2	lincRNA	230	8920	0.312677	0.66905	NA
ENSG00000243660	ZNF487	protein_coding	230	9104	0.667751	0.993815	NA
ENSG00000196793	ZNF239	protein_coding	230	8989	0.880521	0.993815	NA
ENSG00000198298	ZNF485	protein_coding	230	8937	0.0765841	0.255268	NA
ENSG00000169740	ZNF32	protein_coding	230	8926	0.947955	0.993815	NA
ENSG00000226790	HNRNPA3P1	processed_pseudogene	230	9031	0.836867	0.993815	NA
ENSG00000107551	RASSF4	protein_coding	230	7891	0.00103836	0.0094656	FALSE
ENSG00000165507	C10orf10	protein_coding	230	7805	0.896293	0.993815	NA
ENSG00000165511	C10orf25	antisense	230	7707	0.730182	0.993815	NA
ENSG00000165512	ZNF22	protein_coding	230	7709	0.806968	0.993815	NA
ENSG00000012779	ALOX5	protein_coding	230	6979	8.36555e-15	5.76656e-13	FALSE
ENSG00000165406	2024-03-08	protein_coding	230	6747	1.03414e-05	0.000165629	FALSE
ENSG00000172671	ZFAND4	protein_coding	230	6154	0.861012	0.993815	NA
ENSG00000237840	FAM21FP	transcribed_unprocessed_pseudogene	230	5779	0.656834	0.993815	NA
ENSG00000172661	FAM21C	protein_coding	230	5794	2.4093e-05	0.000349712	FALSE
ENSG00000188234	AGAP4	protein_coding	230	5633	0.979619	0.995416	NA
ENSG00000239883	PARGP1	transcribed_unprocessed_pseudogene	230	5677	0.0184619	0.0942821	NA
ENSG00000265354	TIMM23	protein_coding	230	5340	0.239065	0.55631	NA
ENSG00000266412	NCOA4	protein_coding	230	5346	0.660492	0.993815	NA
ENSG00000279058	AGAP14	protein_coding	230	5124	0.788338	0.993815	NA
ENSG00000264230	ANXA8L1	protein_coding	230	5208	0.807827	0.993815	NA
ENSG00000204176	SYT15	protein_coding	230	4488	0.147037	0.398689	NA
ENSG00000231187	RP11-38L15.3	antisense	230	4473	0.633641	0.993815	NA
ENSG00000165874	FAM35BP	transcribed_unprocessed_pseudogene	230	4367	0.811909	0.993815	NA
ENSG00000215097	DUSP8P3	processed_pseudogene	230	3813	0.1067	0.318847	NA
ENSG00000204177	BMS1P1	transcribed_unprocessed_pseudogene	230	3787	0.0170366	0.0890536	NA
ENSG00000204179	PTPN20	protein_coding	230	3549	6.7882e-12	3.18291e-10	FALSE
ENSG00000265763	ZNF488	protein_coding	230	2708	0.804711	0.993815	NA
[truncated: 15,304 more rows]
