# Supplementary material for: Human milk variation is shaped by maternal genetics and impacts the infant gut microbiome
Source: Cell Genom. 2024 Sep 11;4(10):100638. doi: 10.1016/j.xgen.2024.100638 (PMC11602576; doi:10.1016/j.xgen.2024.100638)
Supplement: Table S9. Summary of conditional eQTL analysis, related to Figure 2 — Each gene has one or more rows for conditionally independent cis-eQTL signals. gene, Ensembl gene ID; gene_name, gene name; nsignal, index of this signal out of the total number of signals for this gene; snp, index variant for this signal; rsID, variant ID; beta, SNP effect estimate; SE, standard error of SNP effect estimate; p_joint, p value from joint analysis; p_acat, cauchy aggregation test p value weighted by TSS; p_marginal, p value from single SNP association test; p_sequential, p value from stepwise regression. [file mmc8.xlsx]

## Sheet: ST9
Table S9. Summary of conditional eQTL analysis, Related to Figure 2.
gene	gene_name	nsignal	snp	rsID	beta	se	p_joint	p_acat	p_marginal	p_sequential
ENSG00000227232	WASH7P	1 of 1	1_865590_G_C	rs145665953	-0.806385	0.205741	0.000125992	0.362392	0.000125992	0.000125992
ENSG00000268903	RP11-34P13.15	1 of 1	1_1102623_A_T	rs1030311740	-0.662157	0.185134	0.000447149	0.966449	0.000447149	0.000447149
ENSG00000269981	RP11-34P13.16	1 of 1	1_1086035_G_A	rs3737728	0.325093	0.0855183	0.000196751	0.0970104	0.000196751	0.000196751
ENSG00000241860	RP11-34P13.13	1 of 1	1_925474_C_T	rs57816555	-0.946999	0.300002	0.00187139	0.766823	0.00187139	0.00187139
ENSG00000279457	FO538757.1	1 of 1	1_1594131_T_C	rs28662991	0.328801	0.115747	0.00502058	0.836488	0.00502058	0.00502058
ENSG00000228463	AP006222.2	1 of 1	1_1333082_G_A	rs138915131	-1.23633	0.403574	0.00252407	0.855513	0.00252407	0.00252407
ENSG00000237094	RP4-669L17.10	1 of 1	1_1265603_TTG_T	rs1470576333;rs777241235	0.975848	0.274581	0.000484738	0.577883	0.000484738	0.000484738
ENSG00000225630	MTND2P28	1 of 1	1_1786996_C_G	rs75047691	1.09558	0.299967	0.000340585	0.769836	0.000340585	0.000340585
ENSG00000237973	MTCO1P12	1 of 1	1_962943_C_T	rs6605071	0.80428	0.216095	0.000264217	0.144641	0.000264217	0.000264217
ENSG00000248527	MTATP6P1	1 of 1	1_1388266_T_C	rs148937622	0.926839	0.267262	0.000656154	0.721354	0.000656154	0.000656154
ENSG00000198744	MTCO3P12	1 of 1	1_949171_G_GAGAA	rs146206790	0.321887	0.102146	0.00190441	0.645206	0.00190441	0.00190441
ENSG00000228327	RP11-206L10.2	1 of 1	1_1606151_T_C	rs868734364	-0.71715	0.211237	0.000844311	0.327407	0.000844311	0.000844311
ENSG00000237491	RP11-206L10.9	1 of 1	1_1755504_T_C	rs2072929	0.268361	0.0734901	0.000341408	0.311644	0.000341408	0.000341408
ENSG00000230092	RP11-206L10.8	1 of 1	1_103234_G_A	rs375234444	1.88279	0.567583	0.0011	0.383289	0.0011	0.0011
ENSG00000177757	FAM87B	1 of 1	1_817416_C_T	rs148649543	1.16356	0.266901	2.18866e-05	0.00745962	2.18866e-05	2.18866e-05
ENSG00000228794	LINC01128	1 of 1	1_820583_C_A	rs1002955094	0.687449	0.207011	0.00108665	0.57379	0.00108665	0.00108665
ENSG00000225880	LINC00115	1 of 1	1_1554326_G_A	rs142063993	1.11889	0.29447	0.000198065	0.894944	0.000198065	0.000198065
ENSG00000187634	SAMD11	1 of 1	1_2547072_A_T	rs2477678	-0.352483	0.0955863	0.000299583	0.156713	0.000299583	0.000299583
ENSG00000188976	NOC2L	1 of 1	1_1498716_T_G	rs141943082	-0.458303	0.129244	0.000498559	0.647751	0.000498559	0.000498559
ENSG00000187961	KLHL17	1 of 1	1_2277469_T_G	rs115236209	0.594735	0.15488	0.000170288	0.763887	0.000170288	0.000170288
ENSG00000187583	PLEKHN1	1 of 1	1_1930586_C_T	rs28637822	0.476281	0.143356	0.00108102	0.879317	0.00108102	0.00108102
ENSG00000187642	PERM1	1 of 1	1_1048791_C_CAG	rs140904842	-0.543817	0.0962066	6.09817e-08	0.000105744	6.09817e-08	6.09817e-08
ENSG00000188290	HES4	1 of 1	1_1284395_C_T	rs12077700	-0.985118	0.31031	0.00176502	0.79893	0.00176502	0.00176502
ENSG00000187608	ISG15	1 of 1	1_2551409_C_T	rs142221442	-1.56338	0.395109	0.000109157	0.748746	0.000109157	0.000109157
ENSG00000188157	AGRN	1 of 1	1_1018298_C_T	rs113454255	0.329402	0.0869188	0.000205511	0.0924301	0.000205511	0.000205511
ENSG00000217801	RP11-465B22.3	1 of 1	1_1757786_C_T	rs78804397	-1.60011	0.363507	1.83598e-05	0.0769954	1.83598e-05	1.83598e-05
ENSG00000237330	RNF223	1 of 1	1_1792757_T_C	rs116498217	1.45393	0.426763	0.00081052	0.344489	0.00081052	0.00081052
ENSG00000131591	C1orf159	1 of 1	1_903175_C_A	rs4970383	0.363589	0.0858442	3.63444e-05	0.135289	3.63444e-05	3.63444e-05
ENSG00000272141	RP11-465B22.8	1 of 1	1_1091533_C_T	rs115662838	1.06765	0.289157	0.000294497	0.827939	0.000294497	0.000294497
ENSG00000205231	TTLL10-AS1	1 of 1	1_1363726_G_A	rs150088315	0.871729	0.221288	0.000116744	0.220256	0.000116744	0.000116744
ENSG00000162571	TTLL10	1 of 1	1_1021618_C_T	rs138605419	1.30681	0.369757	0.000519819	0.762904	0.000519819	0.000519819
ENSG00000186891	TNFRSF18	1 of 1	1_598879_G_T	rs6702342	1.41042	0.389257	0.000378162	0.889865	0.000378162	0.000378162
ENSG00000186827	TNFRSF4	1 of 1	1_2148075_CATCT_C	rs776588586	1.0396	0.27589	0.000222689	0.952818	0.000222689	0.000222689
ENSG00000078808	SDF4	1 of 1	1_2218243_T_C	rs67385126	-0.380269	0.110192	0.000695963	0.691603	0.000695963	0.000695963
ENSG00000176022	B3GALT6	1 of 1	1_2430562_G_A	rs79979005	-0.753015	0.219476	0.000745936	0.754543	0.000745936	0.000745936
ENSG00000160087	UBE2J2	1 of 1	1_2144616_G_A	rs384726	0.404112	0.108511	0.000262017	0.298815	0.000262017	0.000262017
ENSG00000162572	SCNN1D	1 of 1	1_1374801_A_G	rs112533928	1.22031	0.269642	1.09132e-05	0.00179866	1.09132e-05	1.09132e-05
ENSG00000131584	ACAP3	1 of 1	1_1290968_C_G	rs586965	-0.204189	0.0649944	0.00196463	0.706909	0.00196463	0.00196463
ENSG00000169972	PUSL1	1 of 1	1_1460603_C_T	rs2801372	-0.671855	0.197474	0.000823586	0.709697	0.000823586	0.000823586
ENSG00000127054	CPSF3L	1 of 1	1_1499586_C_CT	rs1360180983	0.32308	0.0972386	0.00108039	0.627096	0.00108039	0.00108039
ENSG00000240731	RP5-890O3.9	1 of 1	1_790733_C_CAATGG	1:790735:C:CAATGGAATG;rs1253480080	-0.777474	0.217646	0.000454269	0.722777	0.000454269	0.000454269
ENSG00000224051	CPTP	1 of 1	1_1993845_G_A	rs560861001	0.60781	0.196598	0.00230737	0.816337	0.00230737	0.00230737
ENSG00000169962	TAS1R3	1 of 1	1_2416492_C_T	rs115326979	0.618723	0.194238	0.0017041	0.912842	0.0017041	0.0017041
ENSG00000107404	DVL1	1 of 1	1_1448118_CA_C	rs776258996;rs1226164238	0.596426	0.166351	0.000433433	0.893614	0.000433433	0.000433433
ENSG00000162576	MXRA8	1 of 1	1_2342152_C_T	rs116378686	0.937777	0.266183	0.000540752	0.876255	0.000540752	0.000540752
ENSG00000175756	AURKAIP1	1 of 1	1_2211057_C_T	rs72637878	-0.657626	0.185695	0.000506759	0.551741	0.000506759	0.000506759
ENSG00000221978	CCNL2	1 of 1	1_2118069_T_G	rs3128290	0.12539	0.0382114	0.00124017	0.177707	0.00124017	0.00124017
ENSG00000224870	RP4-758J18.2	1 of 1	1_966908_G_A	rs77359280	1.26343	0.310805	7.16862e-05	0.170933	7.16862e-05	7.16862e-05
ENSG00000242485	MRPL20	1 of 1	1_1450636_A_G	rs34301361	0.247006	0.0621449	0.000101902	0.168081	0.000101902	0.000101902
ENSG00000272455	RP4-758J18.13	1 of 1	1_2257127_ATCTC_A	rs144959112	1.46877	0.345227	3.3642e-05	0.114228	3.3642e-05	3.3642e-05
ENSG00000235098	ANKRD65	1 of 1	1_1418181_A_G	rs4970447	-0.635764	0.147991	2.84155e-05	0.0127317	2.84155e-05	2.84155e-05
ENSG00000225285	RP4-758J18.10	1 of 1	1_2600540_G_A	rs114934862	-0.31996	0.0923907	0.000667178	0.784342	0.000667178	0.000667178
ENSG00000179403	VWA1	1 of 1	1_1058003_G_A	rs13303023	-0.317435	0.0903495	0.000559452	0.577585	0.000559452	0.000559452
ENSG00000215915	ATAD3C	1 of 1	1_1497857_T_TAAAAAA	rs544788135	-1.26037	0.271052	6.40805e-06	0.00844118	6.40805e-06	6.40805e-06
ENSG00000160072	ATAD3B	1 of 1	1_2207927_T_C	rs1026134529	3.56464	0.698188	8.3428e-07	0.00490286	8.3428e-07	8.3428e-07
ENSG00000197785	ATAD3A	1 of 1	1_1341593_G_C	rs188969152	0.878032	0.243532	0.000403392	0.831914	0.000403392	0.000403392
ENSG00000160075	SSU72	1 of 1	1_99092_C_T	rs369626922	0.49799	0.138659	0.000424045	0.702599	0.000424045	0.000424045
ENSG00000215014	RP5-832C2.5	1 of 1	1_2320766_C_T	rs36096196	0.603206	0.138601	2.25647e-05	0.21325	2.25647e-05	2.25647e-05
ENSG00000228594	FNDC10	1 of 1	1_2348512_C_T	rs139278204	0.933654	0.262854	0.000488133	0.782873	0.000488133	0.000488133
ENSG00000272106	RP11-345P4.9	1 of 1	1_821011_T_C	rs866145713	-1.12568	0.301066	0.000248098	0.810438	0.000248098	0.000248098
ENSG00000197530	MIB2	1 of 1	1_1594570_G_A	rs28503881	0.233116	0.0600235	0.000144326	0.0356862	0.000144326	0.000144326
ENSG00000248333	CDK11B	1 of 1	1_1912908_G_A	rs190235920	-0.706997	0.165834	3.24643e-05	0.152403	3.24643e-05	3.24643e-05
ENSG00000189339	SLC35E2B	1 of 1	1_1659060_G_A	rs79113395	-0.458574	0.0535614	4.83454e-15	1.28744e-11	4.83454e-15	4.83454e-15
ENSG00000269737	RP11-345P4.6	1 of 1	1_2026413_C_G	rs72636356	1.41688	0.352599	8.60214e-05	0.327718	8.60214e-05	8.60214e-05
ENSG00000215914	MMP23A	1 of 1	1_1684308_G_C	rs28435953	-0.349617	0.0933137	0.000241137	0.145707	0.000241137	0.000241137
ENSG00000008128	CDK11A	1 of 1	1_1689221_G_A	rs374313793	-0.94537	0.162019	2.45429e-08	0.000155063	2.45429e-08	2.45429e-08
ENSG00000227775	RP1-283E3.4	1 of 1	1_1650383_G_T	rs1406007532	0.667909	0.0856069	4.77902e-13	2.43755e-10	4.77902e-13	4.77902e-13
ENSG00000215790	SLC35E2	1 of 1	1_2207925_T_C	rs879926512	0.576067	0.137813	4.54226e-05	0.0254951	4.54226e-05	4.54226e-05
ENSG00000008130	NADK	1 of 1	1_2077520_A_C	rs78305720	0.6754	0.172268	0.000125409	0.165168	0.000125409	0.000125409
ENSG00000078369	GNB1	1 of 1	1_3421978_GGACAGACAGGCA_G	rs576523020	-0.587166	0.151976	0.000155803	0.613962	0.000155803	0.000155803
ENSG00000178821	TMEM52	1 of 1	1_3280916_A_G	rs16823783	0.495574	0.156136	0.00176868	0.713231	0.00176868	0.00176868
ENSG00000067606	PRKCZ	1 of 1	1_800909_T_A	rs79010578	-0.306895	0.0788104	0.000138762	0.891684	0.000138762	0.000138762
ENSG00000271806	RP5-892K4.1	1 of 1	1_1841049_G_T	rs6603800	-0.928735	0.253458	0.000326156	0.541071	0.000326156	0.000326156
ENSG00000182873	RP11-181G12.2	1 of 1	1_2437582_T_C	rs61763907	1.11744	0.237352	4.97945e-06	0.0409764	4.97945e-06	4.97945e-06
ENSG00000162585	FAAP20	1 of 1	1_1602057_C_T	rs7554569	0.324404	0.0793952	6.60242e-05	0.918174	6.60242e-05	6.60242e-05
ENSG00000157933	SKI	1 of 1	1_821071_G_C	rs1468404190	-0.661093	0.192543	0.000739472	0.92479	0.000739472	0.000739472
ENSG00000116151	MORN1	1 of 1	1_1975350_C_T	rs17777942	1.74212	0.417409	4.66064e-05	0.463927	4.66064e-05	4.66064e-05
ENSG00000269896	RP4-740C4.5	1 of 1	1_2407956_G_A	rs2494429	0.488819	0.136978	0.000460154	0.964001	0.000460154	0.000460154
ENSG00000157916	RER1	1 of 1	1_1290722_G_A	rs2273274	-0.709276	0.202607	0.000584937	0.438495	0.000584937	0.000584937
ENSG00000157911	PEX10	1 of 1	1_1087930_T_C	rs11260589	0.266836	0.0869903	0.00249251	0.902966	0.00249251	0.00249251
ENSG00000149527	PLCH2	1 of 1	1_2620778_G_GA	rs111447157	1.94258	0.48369	8.67644e-05	0.0801303	8.67644e-05	8.67644e-05
ENSG00000157881	PANK4	1 of 1	1_3202925_C_T	rs11577655	0.404734	0.0990026	6.54607e-05	0.364603	6.54607e-05	6.54607e-05
ENSG00000157873	TNFRSF14	1 of 1	1_2568459_G_C	rs4385650	0.47675	0.0932133	8.00101e-07	0.00314241	8.00101e-07	8.00101e-07
ENSG00000157870	FAM213B	1 of 1	1_3130899_G_A	rs10909881	-0.51793	0.151771	0.000794785	0.847074	0.000794785	0.000794785
ENSG00000130762	ARHGEF16	1 of 1	1_2759306_A_G	rs1302666458	1.00164	0.26016	0.000163916	0.985428	0.000163916	0.000163916
ENSG00000162591	MEGF6	1 of 1	1_2535688_G_A	rs76250408	-1.09592	0.320858	0.000786558	0.821087	0.000786558	0.000786558
ENSG00000158109	TPRG1L	1 of 1	1_4002372_C_T	rs72629511	-0.422371	0.123702	0.000789796	0.963318	0.000789796	0.000789796
ENSG00000116213	WRAP73	1 of 1	1_4884474_T_TA	rs34501905	-0.267472	0.0647159	5.48019e-05	0.853077	5.48019e-05	5.48019e-05
ENSG00000227372	TP73-AS1	1 of 1	1_3543648_G_T	rs112381444	-0.548903	0.145368	0.000216353	0.529146	0.000216353	0.000216353
ENSG00000235169	SMIM1	1 of 1	1_3854635_ATTT_A	rs547587334	-0.38411	0.0901495	3.27933e-05	0.0121378	3.27933e-05	3.27933e-05
ENSG00000130764	LRRC47	1 of 1	1_3487138_CATATATATATATATAT_C	rs770275077;rs1202349972	0.901047	0.250133	0.000407947	0.417056	0.000407947	0.000407947
ENSG00000116198	CEP104	1 of 1	1_4227332_G_A	rs112629950	0.555433	0.132276	4.20947e-05	0.908579	4.20947e-05	4.20947e-05
ENSG00000169598	DFFB	1 of 1	1_4239236_C_T	rs113980561	0.92328	0.274302	0.000932576	0.697673	0.000932576	0.000932576
ENSG00000198912	C1orf174	1 of 1	1_3114199_G_A	rs58016631	0.496528	0.119881	5.29143e-05	0.0834166	5.29143e-05	5.29143e-05
ENSG00000236423	LINC01134	1 of 1	1_3951607_C_T	rs10915426	0.799879	0.218839	0.000337177	0.84074	0.000337177	0.000337177
ENSG00000131697	NPHP4	1 of 1	1_5167448_G_T	rs77005890	0.467672	0.111599	4.35343e-05	0.227097	4.35343e-05	4.35343e-05
ENSG00000069424	KCNAB2	1 of 1	1_7166207_C_T	rs144027639	0.472394	0.133786	0.000525883	0.713512	0.000525883	0.000525883
ENSG00000116251	RPL22	1 of 1	1_5453430_C_T	rs76761725	-0.411231	0.106	0.000146658	0.289506	0.000146658	0.000146658
ENSG00000158286	RNF207	1 of 1	1_5718176_G_A	rs2649092	0.359858	0.0724928	1.59375e-06	0.00196199	1.59375e-06	1.59375e-06
ENSG00000116237	ICMT	1 of 1	1_8654180_C_T	rs11121211	0.384918	0.10485	0.000318115	0.64588	0.000318115	0.000318115
ENSG00000158292	GPR153	1 of 1	1_5294215_C_A	rs116576652	-0.805143	0.213899	0.000226057	0.561469	0.000226057	0.000226057
ENSG00000097021	ACOT7	1 of 1	1_7493643_TGGG_T	rs757059312;rs1168131164	-1.382	0.346148	9.51143e-05	0.130417	9.51143e-05	9.51143e-05
ENSG00000187017	ESPN	1 of 1	1_6438102_G_T	rs77829738	0.810606	0.163317	1.59851e-06	0.000669716	1.59851e-06	1.59851e-06
ENSG00000215788	TNFRSF25	1 of 1	1_8625461_T_C	rs1812457	-0.427415	0.113872	0.000235152	0.429296	0.000235152	0.000235152
ENSG00000171680	PLEKHG5	1 of 1	1_7518978_C_A	rs74672239	-1.42306	0.336481	3.72657e-05	0.561045	3.72657e-05	3.72657e-05
ENSG00000162408	NOL9	1 of 1	1_5555343_G_A	rs2211415	-0.326159	0.0929884	0.000571157	0.492448	0.000571157	0.000571157
ENSG00000173662	TAS1R1	1 of 1	1_7445157_C_T	rs17030882	1.08851	0.285923	0.000192691	0.363465	0.000192691	0.000192691
ENSG00000204859	ZBTB48	1 of 1	1_6959553_A_G	rs12410166	0.771753	0.181031	3.24907e-05	0.680906	3.24907e-05	3.24907e-05
ENSG00000162413	KLHL21	1 of 1	1_6608687_TA_TAA	rs34518332;rs35898988	0.16214	0.046268	0.000577552	0.97656	0.000577552	0.000577552
ENSG00000116273	PHF13	1 of 1	1_7191790_C_G	rs79516632	0.740628	0.201547	0.000313975	0.888278	0.000313975	0.000313975
ENSG00000041988	THAP3	1 of 1	1_5685289_C_G	rs770704	0.705188	0.146741	3.23988e-06	0.0104342	3.23988e-06	3.23988e-06
ENSG00000007923	DNAJC11	1 of 1	1_6567634_G_A	rs57065667	0.320691	0.0831699	0.000160396	0.301426	0.000160396	0.000160396
ENSG00000171735	CAMTA1	1 of 1	1_6643497_A_G	rs141211443	0.922182	0.245239	0.000229246	0.659152	0.000229246	0.000229246
ENSG00000049245	VAMP3	1 of 1	1_8501648_A_C	rs1204913290	0.807093	0.214971	0.000234335	0.94306	0.000234335	0.000234335
ENSG00000049246	PER3	1 of 1	1_8247114_ATTT_ATTTT	rs1176636803;rs749766099	0.308167	0.0843391	0.000338643	0.841725	0.000338643	0.000338643
ENSG00000049249	TNFRSF9	1 of 1	1_7595938_C_T	rs941017	1.19465	0.349489	0.000779305	0.936693	0.000779305	0.000779305
ENSG00000116288	PARK7	1 of 1	1_8018249_C_T	rs400736	-0.143458	0.0354852	7.82176e-05	0.0278208	7.82176e-05	7.82176e-05
ENSG00000116285	ERRFI1	1 of 1	1_7166824_A_T	rs555773727	0.80141	0.236936	0.0008816	0.536755	0.0008816	0.0008816
ENSG00000142599	RERE	1 of 1	1_8429242_T_C	rs301799	-0.133921	0.0276452	2.72954e-06	0.00223357	2.72954e-06	2.72954e-06
ENSG00000232912	RP5-1115A15.1	1 of 1	1_9432033_C_A	rs111577810	1.21015	0.302752	9.34038e-05	0.142878	9.34038e-05	9.34038e-05
ENSG00000224315	RPL7P7	1 of 1	1_7856441_G_A	rs78980085	0.61255	0.146855	4.7078e-05	0.0996111	4.7078e-05	4.7078e-05
ENSG00000074800	ENO1	1 of 1	1_8872354_T_C	rs4908519	0.139107	0.0251231	1.07557e-07	0.000143875	1.07557e-07	1.07557e-07
ENSG00000131686	CA6	1 of 1	1_9151409_C_T	rs77585961	-0.471517	0.115046	6.28282e-05	0.216239	6.28282e-05	6.28282e-05
ENSG00000142583	SLC2A5	1 of 1	1_9713853_CT_CTT	rs1384152296;rs371727863	0.485088	0.123692	0.000124883	0.589305	0.000124883	0.000124883
ENSG00000180758	GPR157	1 of 1	1_9159993_T_TA	rs755257882	-0.350729	0.0784966	1.39192e-05	0.116193	1.39192e-05	1.39192e-05
ENSG00000228526	MIR34A	1 of 1	1_10392006_TAAA_TAA	rs1237016223;rs1347827015;rs1361960887	2.07819	0.650912	0.00166358	0.815693	0.00166358	0.00166358
ENSG00000049239	H6PD	1 of 1	1_9248190_C_T	rs9435152	-0.262874	0.070305	0.000248019	0.160478	0.000248019	0.000248019
ENSG00000171621	SPSB1	1 of 1	1_9342571_G_A	rs11591053	0.291423	0.0783992	0.000268826	0.695767	0.000268826	0.000268826
ENSG00000171612	SLC25A33	1 of 1	1_9363991_C_T	rs12034435	0.327042	0.10012	0.00130378	0.75331	0.00130378	0.00130378
ENSG00000188807	TMEM201	1 of 1	1_11263922_CA_C	rs35982632	-0.243967	0.0684499	0.000467458	0.151448	0.000467458	0.000467458
ENSG00000171608	PIK3CD	1 of 1	1_8589865_G_A	rs12037534	0.222238	0.0650229	0.000780504	0.951495	0.000780504	0.000780504
ENSG00000171603	CLSTN1	1 of 1	1_9768810_T_C	rs4845975	0.246676	0.0508352	2.63165e-06	0.00126176	2.63165e-06	2.63165e-06
ENSG00000178585	CTNNBIP1	1 of 1	1_8651345_G_C	rs78039018	0.665679	0.191887	0.000653369	0.914892	0.000653369	0.000653369
ENSG00000162441	LZIC	1 of 1	1_8955895_T_C	rs12059715	-0.847709	0.220489	0.000167293	0.662566	0.000167293	0.000167293
ENSG00000173614	NMNAT1	1 of 1	1_11341822_T_C	rs2993659	-0.205722	0.0571337	0.000410236	0.271992	0.000410236	0.000410236
ENSG00000162444	RBP7	1 of 1	1_11332259_G_GA	rs543840738	1.55089	0.344168	1.18525e-05	0.0419415	1.18525e-05	1.18525e-05
ENSG00000130939	UBE4B	1 of 1	1_8668924_C_CTGTGTGTGTGTG	rs545829305	0.647421	0.176147	0.000313132	0.219842	0.000313132	0.000313132
ENSG00000054523	KIF1B	1 of 1	1_9898030_G_A	rs139258289	-4.5146	1.18253	0.000185101	0.347228	0.000185101	0.000185101
ENSG00000142657	PGD	1 of 1	1_10438213_C_T	rs11808556	-10.7002	2.54307	4.06724e-05	0.173191	4.06724e-05	4.06724e-05
ENSG00000175279	APITD1	1 of 1	1_9845814_CA_CAA	rs1491547264;rs1189372021	0.576315	0.145158	0.000103658	0.0659369	0.000103658	0.000103658
ENSG00000241563	CORT	1 of 1	1_10396292_T_C	rs112245119	1.39485	0.426545	0.0012882	0.600775	0.0012882	0.0012882
ENSG00000160049	DFFA	1 of 1	1_10876070_C_A	rs990946506	0.558719	0.163611	0.000788408	0.804106	0.000788408	0.000788408
ENSG00000142655	PEX14	1 of 1	1_12054235_G_A	rs7520537	-0.335082	0.104551	0.00159818	0.801937	0.00159818	0.00159818
ENSG00000130940	CASZ1	1 of 1	1_10742964_G_A	rs557755	0.660465	0.154396	3.06104e-05	0.261259	3.06104e-05	3.06104e-05
ENSG00000272078	RP4-734G22.3	1 of 1	1_11437039_G_T	rs3099625	0.545254	0.141702	0.000165286	0.921031	0.000165286	0.000165286
ENSG00000120948	TARDBP	1 of 1	1_11289574_A_T	rs190815720	0.927712	0.224811	5.62129e-05	0.047534	5.62129e-05	5.62129e-05
ENSG00000009724	MASP2	1 of 1	1_10832363_C_T	rs114284654	-1.18137	0.350659	0.000922819	0.783757	0.000922819	0.000922819
ENSG00000116649	SRM	1 of 1	1_12090321_CCCAT_C	rs150051433	-4.86538	1.33145	0.00033829	0.86854	0.00033829	0.00033829
ENSG00000171824	EXOSC10	1 of 1	1_9568480_C_T	rs116433914	-0.648984	0.184167	0.000539175	0.740305	0.000539175	0.000539175
ENSG00000226849	RP4-635E18.7	1 of 1	1_9469276_A_G	rs114752527	1.72358	0.476276	0.000384333	0.855984	0.000384333	0.000384333
ENSG00000230337	RP4-635E18.6	1 of 1	1_10654273_A_AC	rs35746667	-0.411395	0.112713	0.000343545	0.720645	0.000343545	0.000343545
ENSG00000198793	MTOR	1 of 1	1_9543760_T_C	rs116341095	-0.300536	0.0935026	0.00155037	0.77532	0.00155037	0.00155037
ENSG00000171819	ANGPTL7	1 of 1	1_9937501_C_T	rs4845912	-0.679578	0.187795	0.000384535	0.205384	0.000384535	0.000384535
ENSG00000120942	UBIAD1	1 of 1	1_11570660_A_AAC	rs56867764	0.348967	0.0902879	0.000154918	0.257773	0.000154918	0.000154918
ENSG00000116661	FBXO2	1 of 1	1_11665802_G_A	rs74886336	0.74821	0.144464	5.9273e-07	0.00184244	5.9273e-07	5.9273e-07
ENSG00000132879	FBXO44	1 of 1	1_11665802_G_A	rs74886336	0.504085	0.121793	5.35457e-05	0.124673	5.35457e-05	5.35457e-05
ENSG00000116663	FBXO6	1 of 1	1_12804195_A_T	rs145281582	0.839535	0.258884	0.00141019	0.569886	0.00141019	0.00141019
ENSG00000116670	MAD2L2	1 of 1	1_10319103_CT_C	rs1481181369;rs1267312262	0.722273	0.191627	0.000221879	0.0473025	0.000221879	0.000221879
ENSG00000177674	AGTRAP	1 of 1	1_11909479_CA_C	rs1291035573	1.648	0.443946	0.000273805	0.880088	0.000273805	0.000273805
ENSG00000177000	MTHFR	1 of 1	1_10772265_A_G	rs205472	-0.203039	0.05125	0.000107116	0.845774	0.000107116	0.000107116
ENSG00000011021	CLCN6	1 of 1	1_10664364_C_T	rs72858535	0.78072	0.205156	0.000193796	0.779916	0.000193796	0.000193796
ENSG00000116685	KIAA2013	1 of 1	1_10308442_A_G	rs149524751	0.8243	0.219285	0.00023036	0.231431	0.00023036	0.00023036
ENSG00000083444	PLOD1	1 of 1	1_11935503_C_T	rs760189	0.245399	0.0691496	0.000493665	0.118808	0.000493665	0.000493665
ENSG00000116688	MFN2	1 of 1	1_12000508_C_T	rs6676963	0.143479	0.0301535	3.99392e-06	0.0036902	3.99392e-06	3.99392e-06
ENSG00000116691	MIIP	1 of 1	1_11988403_G_GTT	rs761186739	-0.42314	0.0875222	2.84882e-06	0.00372536	2.84882e-06	2.84882e-06
ENSG00000120949	TNFRSF8	1 of 1	1_10279689_CTTTTTTTT_CTTT	rs1390161898;rs534635170	1.02549	0.243494	4.00216e-05	0.0289807	4.00216e-05	4.00216e-05
ENSG00000028137	TNFRSF1B	1 of 1	1_12048550_T_C	rs75169069	-0.421689	0.116814	0.000396898	0.925574	0.000396898	0.000396898
ENSG00000048707	VPS13D	1 of 1	1_12675605_CT_C	rs558141787	12.3724	2.91035	3.41005e-05	0.42288	3.41005e-05	3.41005e-05
ENSG00000162496	DHRS3	1 of 1	1_13586392_G_A	rs10927903	0.338891	0.078222	2.44703e-05	0.0483238	2.44703e-05	2.44703e-05
ENSG00000272482	RP11-474O21.5	1 of 1	1_11594047_A_G	rs116826014	1.98672	0.576624	0.000709499	0.852681	0.000709499	0.000709499
ENSG00000116731	PRDM2	1 of 1	1_14345817_A_G	rs768724	-0.155889	0.0457539	0.000809913	0.585923	0.000809913	0.000809913
ENSG00000189337	KAZN	1 of 1	1_14871413_C_T	rs2803396	-0.272202	0.0688216	0.000109851	0.965153	0.000109851	0.000109851
ENSG00000175147	TMEM51-AS1	1 of 1	1_16178199_CTTT_CT	rs566323687;rs769286410;rs397862243	0.266998	0.0750077	0.000475102	0.838187	0.000475102	0.000475102
ENSG00000171729	TMEM51	1 of 1	1_15462802_A_C	rs3815787	0.264167	0.0672901	0.000122963	0.442574	0.000122963	0.000122963
ENSG00000142621	FHAD1	1 of 1	1_15247454_A_C	rs1780599	-0.304617	0.0765208	9.95058e-05	0.0412414	9.95058e-05	9.95058e-05
ENSG00000142634	EFHD2	1 of 1	1_16413356_T_G	rs2863847	-0.154274	0.0424588	0.000364602	0.572385	0.000364602	0.000364602
ENSG00000132906	CASP9	1 of 1	1_15581413_C_G	rs12691551	0.193209	0.0516132	0.00024407	0.234734	0.00024407	0.00024407
ENSG00000116138	DNAJC16	1 of 1	1_16058828_G_A	rs77017249	-0.287133	0.0730221	0.00012001	0.132885	0.00012001	0.00012001
ENSG00000116771	AGMAT	1 of 1	1_16932367_G_A	rs188932559	-1.67273	0.45249	0.000289743	0.838034	0.000289743	0.000289743
ENSG00000197312	DDI2	1 of 1	1_15171458_G_A	rs6689923	0.167002	0.0409935	6.92393e-05	0.967786	6.92393e-05	6.92393e-05
ENSG00000116786	PLEKHM2	1 of 1	1_15041125_ATTTT_A	rs376156652;rs1458971461	-0.176426	0.0463551	0.000193452	0.6343	0.000193452	0.000193452
ENSG00000162461	SLC25A34	1 of 1	1_15118564_T_C	rs10927680	0.288349	0.0820449	0.000557265	0.706931	0.000557265	0.000557265
ENSG00000162458	FBLIM1	1 of 1	1_16884162_G_A	rs114489401	0.715814	0.202625	0.000522642	0.828904	0.000522642	0.000522642
ENSG00000233954	UQCRHL	1 of 1	1_15110067_CTG_CTGTG	rs564867592;rs138105360	-0.265355	0.073737	0.00041325	0.637561	0.00041325	0.00041325
ENSG00000178715	RP11-169K16.8	1 of 1	1_15271143_A_G	rs866284156	-0.538664	0.144005	0.00024661	0.861655	0.00024661	0.00024661
ENSG00000179743	FLJ37453	1 of 1	1_14576330_ATG_A	rs199824228	-0.485546	0.139099	0.000606005	0.927195	0.000606005	0.000606005
ENSG00000065526	SPEN	1 of 1	1_15804090_T_G	rs12119144	-0.12983	0.0277497	5.65736e-06	0.00467697	5.65736e-06	5.65736e-06
ENSG00000116809	ZBTB17	1 of 1	1_16193411_T_A	rs12063334	1.17805	0.311859	0.0002151	0.909862	0.0002151	0.0002151
ENSG00000142627	EPHA2	1 of 1	1_17206685_T_TC	rs1209428350	-0.781052	0.178471	2.04131e-05	0.129854	2.04131e-05	2.04131e-05
ENSG00000227959	RP11-276H7.2	1 of 1	1_16687721_C_T	rs866312824	1.11472	0.285176	0.000131165	0.6322	0.000131165	0.000131165
ENSG00000142632	ARHGEF19	1 of 1	1_16210794_G_T	rs221063	0.381932	0.063615	1.03934e-08	1.33768e-05	1.03934e-08	1.03934e-08
ENSG00000237276	ANO7L1	1 of 1	1_17348702_T_A	rs3795213	-0.6859	0.203127	0.000898854	0.301748	0.000898854	0.000898854
ENSG00000132881	RSG1	1 of 1	1_16544696_T_C	rs771826440	-1.35995	0.386397	0.000547453	0.90269	0.000547453	0.000547453
ENSG00000037637	FBXO42	1 of 1	1_17172597_G_A	rs116194603	0.984227	0.262916	0.000243983	0.612197	0.000243983	0.000243983
ENSG00000055070	SZRD1	1 of 1	1_17578438_A_G	rs72648420	-0.217408	0.0642744	0.000881241	0.848135	0.000881241	0.000881241
ENSG00000157191	NECAP2	1 of 1	1_17154039_T_C	rs56368330	0.561326	0.161499	0.000638483	0.774971	0.000638483	0.000638483
ENSG00000226029	RP4-798A10.2	1 of 1	1_16535502_CA_C	rs1348589525	0.990963	0.355429	0.00587201	0.874489	0.00587201	0.00587201
ENSG00000080947	CROCCP3	1 of 1	1_16114203_GA_G	rs57592659	0.727612	0.212129	0.000748342	0.813181	0.000748342	0.000748342
ENSG00000219481	NBPF1	1 of 1	1_15688055_GAAAAC_G	rs200608046	-1.35523	0.284582	3.92625e-06	0.0108715	3.92625e-06	3.92625e-06
ENSG00000215908	CROCCP2	1 of 1	1_16482956_CAAAAAAAAA_CAAAAAAAAAAA	rs770187365;rs3068888	0.340896	0.0730086	5.8923e-06	0.00719512	5.8923e-06	5.8923e-06
ENSG00000186301	MST1P2	1 of 1	1_15214911_C_T	rs3753316	0.312304	0.0787327	0.000105112	0.394399	0.000105112	0.000105112
ENSG00000236698	EIF1AXP1	1 of 1	1_15561846_AAAC_A	rs141424637	0.576067	0.168145	0.000758807	0.845888	0.000758807	0.000758807
ENSG00000058453	CROCC	1 of 1	1_16963185_GA_G	rs1246347786	0.49332	0.081815	9.0984e-09	2.68824e-05	9.0984e-09	9.0984e-09
ENSG00000207389	RNU1-4	1 of 1	1_17557033_TA_T	rs1252382157;rs370811589	-0.545094	0.158599	0.000730718	0.905877	0.000730718	0.000730718
ENSG00000186715	MST1L	1 of 1	1_16403491_TC_T	rs57948110	-0.354478	0.0910854	0.000140027	0.443189	0.000140027	0.000140027
ENSG00000228549	RP11-108M9.3	1 of 1	1_16771519_C_G	rs199832895	2.14954	0.481699	1.42548e-05	0.171245	1.42548e-05	1.42548e-05
ENSG00000207005	RNU1-2	1 of 1	1_16541903_G_A	rs868640889	-1.68817	0.483075	0.000597616	0.83629	0.000597616	0.000597616
ENSG00000117122	MFAP2	1 of 1	1_16539242_A_G	rs780903258	1.02139	0.254385	8.71165e-05	0.57904	8.71165e-05	8.71165e-05
ENSG00000159363	ATP13A2	1 of 1	1_18115901_G_GA	rs781251554	0.543618	0.13444	7.7973e-05	0.0250988	7.7973e-05	7.7973e-05
ENSG00000117118	SDHB	1 of 1	1_18487822_T_TAA	rs5772809	-0.806759	0.190513	3.64606e-05	0.544517	3.64606e-05	3.64606e-05
ENSG00000117115	PADI2	1 of 1	1_17703354_G_A	rs114939198	-0.327838	0.0981581	0.00101881	0.666095	0.00101881	0.00101881
ENSG00000142619	PADI3	1 of 1	1_17271226_A_G	rs4595409	-0.487498	0.101955	3.60542e-06	0.0149686	3.60542e-06	3.60542e-06
ENSG00000179051	RCC2	1 of 1	1_18480011_G_C	rs2992758	-0.151236	0.0433358	0.000607703	0.907418	0.000607703	0.000607703
ENSG00000074964	ARHGEF10L	1 of 1	1_17318587_A_G	rs77074876	-0.714583	0.178764	9.3341e-05	0.797008	9.3341e-05	9.3341e-05
ENSG00000159423	ALDH4A1	1 of 1	1_19393203_C_T	rs12094018	-0.367649	0.0661081	9.55077e-08	0.000222844	9.55077e-08	9.55077e-08
ENSG00000169991	IFFO2	1 of 1	1_20077518_G_C	rs3767226	-3.61885	0.744699	2.55062e-06	0.00984962	2.55062e-06	2.55062e-06
ENSG00000272084	RP5-1126H10.2	1 of 1	1_18324300_T_C	rs223226	0.601233	0.162541	0.000287392	0.657182	0.000287392	0.000287392
ENSG00000127481	UBR4	1 of 1	1_18577408_A_G	rs2816062	-0.0672684	0.01993	0.000903435	0.250573	0.000903435	0.000903435
ENSG00000127463	EMC1	1 of 1	1_19887716_CT_C	rs58557118	-0.276813	0.0763285	0.000373771	0.991496	0.000373771	0.000373771
ENSG00000053372	MRTO4	1 of 1	1_20649719_C_T	rs671312	0.210909	0.0525942	8.88318e-05	0.989415	8.88318e-05	8.88318e-05
ENSG00000211454	AKR7L	1 of 1	1_18896885_G_C	rs184659760	1.37211	0.393579	0.000615455	0.752842	0.000615455	0.000615455
ENSG00000162482	AKR7A3	1 of 1	1_20784476_CT_C	rs1442163317;rs368306686	0.817758	0.224484	0.00035249	0.836224	0.00035249	0.00035249
ENSG00000270728	RP4-657E11.10	1 of 1	1_20149458_C_T	rs74913983	1.1489	0.293528	0.000128584	0.931172	0.000128584	0.000128584
ENSG00000053371	AKR7A2	1 of 1	1_19375513_A_G	rs7519264	-0.144197	0.0351622	6.2238e-05	0.0842929	6.2238e-05	6.2238e-05
ENSG00000040487	PQLC2	1 of 1	1_20733213_C_G	rs78491441	0.89956	0.243885	0.000298636	0.860505	0.000298636	0.000298636
ENSG00000077549	CAPZB	1 of 1	1_19476966_G_A	rs12123568	-0.344658	0.0860151	8.993e-05	0.0416874	8.993e-05	8.993e-05
ENSG00000173436	MINOS1	1 of 1	1_20429981_A_G	rs912810	-0.223665	0.0732451	0.0026038	0.776415	0.0026038	0.0026038
ENSG00000226396	RP5-1056L3.3	1 of 1	1_20391225_G_T	rs34048040	1.02467	0.261242	0.000124609	0.483914	0.000124609	0.000124609
ENSG00000158747	NBL1	1 of 1	1_19557693_TCTTCC_T	rs778561932	0.480631	0.131029	0.000321604	0.834623	0.000321604	0.000321604
ENSG00000162542	TMCO4	1 of 1	1_20109515_C_T	rs138583844	-0.471371	0.134635	0.000584189	0.688813	0.000584189	0.000584189
ENSG00000178828	RNF186	1 of 1	1_21180407_G_A	rs114894728	1.25314	0.286106	2.01066e-05	0.0759484	2.01066e-05	2.01066e-05
ENSG00000169914	OTUD3	1 of 1	1_19635644_TTTA_TTTATTA	rs757922700;rs143687581	-0.470133	0.139391	0.000911098	0.949964	0.000911098	0.000911098
ENSG00000162543	UBXN10	1 of 1	1_21374636_ATG_ATGTGTGTGTG	rs1491524113;1:21374638:A:ATGTGTGTG	-1.34045	0.387458	0.000675406	0.427949	0.000675406	0.000675406
ENSG00000162545	CAMK2N1	1 of 1	1_20402023_G_A	rs875688	0.506194	0.14906	0.000841693	0.778473	0.000841693	0.000841693
ENSG00000090432	MUL1	1 of 1	1_19754571_G_A	rs1983602	0.424103	0.094629	1.31407e-05	0.0412872	1.31407e-05	1.31407e-05
ENSG00000158828	PINK1	1 of 1	1_20902607_T_A	rs116499912	-0.513518	0.128067	8.89571e-05	0.506615	8.89571e-05	8.89571e-05
ENSG00000117242	PINK1-AS	1 of 1	1_22142579_C_A	rs183472573	0.995679	0.302965	0.00121977	0.852005	0.00121977	0.00121977
ENSG00000244038	DDOST	1 of 1	1_21293054_T_C	rs213048	0.173388	0.0481512	0.000409956	0.846147	0.000409956	0.000409956
ENSG00000117245	KIF17	1 of 1	1_19968896_C_CTT	rs1383965328	0.837425	0.177329	4.67359e-06	0.0120219	4.67359e-06	4.67359e-06
ENSG00000127483	HP1BP3	1 of 1	1_20646643_A_AAAAT	rs80185786	0.140449	0.0315536	1.4946e-05	0.0684286	1.4946e-05	1.4946e-05
ENSG00000075151	EIF4G3	1 of 1	1_21841293_G_A	rs2270696	1.93643	0.442999	2.08527e-05	0.490421	2.08527e-05	2.08527e-05
ENSG00000117298	ECE1	1 of 1	1_22167660_C_T	rs35142741	0.315847	0.0665778	4.2519e-06	0.0282829	4.2519e-06	4.2519e-06
ENSG00000231105	RP5-1071N3.1	1 of 1	1_20019666_GT_G	rs58440026;rs35133876	1.85665	0.512079	0.000374976	0.981058	0.000374976	0.000374976
ENSG00000187952	HS6ST1P1	1 of 1	1_22431392_A_G	rs748768103	1.85584	0.352802	4.05341e-07	0.00392923	4.05341e-07	4.05341e-07
ENSG00000142794	NBPF3	1 of 1	1_21437821_ATT_AT	rs796547596;rs571660051	0.590705	0.0765726	8.02443e-13	1.4056e-09	8.02443e-13	8.02443e-13
ENSG00000162551	ALPL	1 of 1	1_21378943_T_C	rs12143832	0.384765	0.0809391	4.07393e-06	0.00933554	4.07393e-06	4.07393e-06
ENSG00000076864	RAP1GAP	1 of 1	1_21390534_C_T	rs72657152	0.627499	0.179228	0.000584155	0.649	0.000584155	0.000584155
ENSG00000090686	USP48	1 of 1	1_21756168_A_AAAT	rs111749356	-0.323512	0.0746642	2.44233e-05	0.0063464	2.44233e-05	2.44233e-05
ENSG00000142798	HSPG2	1 of 1	1_22158686_AAAC_A	rs144302562	0.333112	0.0803049	5.16117e-05	0.842758	5.16117e-05	5.16117e-05
ENSG00000218510	LINC00339	1 of 1	1_21669241_G_T	rs78143302	0.660961	0.16663	0.000105114	0.933157	0.000105114	0.000105114
ENSG00000070831	CDC42	1 of 1	1_20877353_A_C	rs11582426	0.550665	0.13218	4.80488e-05	0.379291	4.80488e-05	4.80488e-05
ENSG00000162552	WNT4	1 of 1	1_21250710_G_A	rs212518	-0.289612	0.0827402	0.000585927	0.776734	0.000585927	0.000585927
ENSG00000184677	ZBTB40	1 of 1	1_21584693_CAAA_CA	rs1363233848;rs11322680;rs761864742	0.301548	0.0729462	5.46223e-05	0.943266	5.46223e-05	5.46223e-05
ENSG00000173372	C1QA	1 of 1	1_21625531_C_T	rs1318236	0.302602	0.0778425	0.000142361	0.452901	0.000142361	0.000142361
ENSG00000159189	C1QC	1 of 1	1_22356328_A_T	rs76917597	-0.434485	0.118851	0.000336422	0.779339	0.000336422	0.000336422
ENSG00000173369	C1QB	1 of 1	1_22679187_G_GACAC	rs72523835;rs201209614	-0.208398	0.05495	0.000203425	0.637959	0.000203425	0.000203425
ENSG00000133216	EPHB2	1 of 1	1_24048385_A_AT	rs753594809	0.673919	0.198773	0.000857739	0.975213	0.000857739	0.000857739
ENSG00000004487	KDM1A	1 of 1	1_23030371_G_A	rs10799788	0.146405	0.0348686	4.21417e-05	0.0274096	4.21417e-05	4.21417e-05
ENSG00000169641	LUZP1	1 of 1	1_22216875_C_T	rs78416576	0.286364	0.0772766	0.000280383	0.23401	0.000280383	0.000280383
ENSG00000125944	HNRNPR	1 of 1	1_22586780_T_TGG	rs568070513	0.179295	0.0477412	0.000233345	0.617477	0.000233345	0.000233345
ENSG00000125945	ZNF436	1 of 1	1_23364383_G_A	rs649915	0.427249	0.109329	0.000131657	0.0435538	0.000131657	0.000131657
ENSG00000204219	TCEA3	1 of 1	1_23455149_T_C	rs4649090	-0.888697	0.0577486	1.18431e-34	3.17453e-31	1.18431e-34	1.18431e-34
ENSG00000088280	ASAP3	1 of 1	1_23484995_C_T	rs4649093	-0.485937	0.0573531	8.35413e-15	1.20145e-11	8.35413e-15	8.35413e-15
ENSG00000142676	RPL11	1 of 1	1_23262721_G_A	rs12565271	-0.123956	0.0329261	0.000225611	0.109729	0.000225611	0.000225611
ENSG00000011007	TCEB3	1 of 1	1_25065835_C_G	rs311451	0.351446	0.0901647	0.000136809	0.739918	0.000136809	0.000136809
ENSG00000236810	TCEB3-AS1	1 of 1	1_22394334_G_T	rs181303632	1.22131	0.321997	0.000203095	0.872178	0.000203095	0.000203095
ENSG00000057757	PITHD1	1 of 1	1_25052353_C_T	rs76148397	0.698457	0.176645	0.000110343	0.505946	0.000110343	0.000110343
ENSG00000011009	LYPLA2	1 of 1	1_23049152_C_A	rs1286038125	0.37456	0.125677	0.00327726	0.858668	0.00327726	0.00327726
ENSG00000117308	GALE	1 of 1	1_24756617_G_A	rs116356413	-0.65657	0.167186	0.000122304	0.0613941	0.000122304	0.000122304
ENSG00000117305	HMGCL	1 of 1	1_23352994_C_G	rs112700942	0.958301	0.251711	0.000192599	0.763281	0.000192599	0.000192599
ENSG00000179163	FUCA1	1 of 1	1_23867524_A_T	rs3003333	0.407703	0.0517813	3.12659e-13	1.70082e-10	3.12659e-13	3.12659e-13
ENSG00000189266	PNRC2	1 of 1	1_23990967_A_G	rs2506090	-0.167174	0.0337471	1.67012e-06	0.000353215	1.67012e-06	1.67012e-06
ENSG00000188529	SRSF10	1 of 1	1_22541752_G_T	rs16827302	-0.700058	0.207704	0.00091826	0.788125	0.00091826	0.00091826
ENSG00000185436	IFNLR1	1 of 1	1_22663252_C_T	rs292010	0.61738	0.186899	0.0011528	0.800228	0.0011528	0.0011528
ENSG00000158055	GRHL3	1 of 1	1_24552821_T_C	rs61776461	-0.321724	0.0836279	0.000165785	0.767351	0.000165785	0.000165785
ENSG00000001460	STPG1	1 of 1	1_23981691_A_G	rs36036669	0.266795	0.0757336	0.000541239	0.67746	0.000541239	0.000541239
ENSG00000001461	NIPAL3	1 of 1	1_23839149_ATT_A	rs1166307446;rs1215263911;rs1326410389	0.219755	0.0590406	0.000263994	0.255462	0.000263994	0.000263994
ENSG00000117602	RCAN3	1 of 1	1_25582383_G_C	rs6598890	0.435542	0.136202	0.00163641	0.848885	0.00163641	0.00163641
ENSG00000264443	RP4-594I10.3	1 of 1	1_24569026_G_GT	rs758579672	-0.513839	0.0895895	4.04111e-08	2.93168e-05	4.04111e-08	4.04111e-08
ENSG00000184454	NCMAP	1 of 1	1_24564849_C_T	rs6424105	0.809354	0.0739179	1.04089e-21	6.39598e-18	1.04089e-21	1.04089e-21
ENSG00000133226	SRRM1	1 of 1	1_23745865_T_C	rs550850	0.210989	0.0563313	0.000242179	0.527371	0.000242179	0.000242179
ENSG00000169504	CLIC4	1 of 1	1_24720717_C_G	rs3120837	0.199635	0.0342046	2.43503e-08	7.01582e-06	2.43503e-08	2.43503e-08
ENSG00000020633	RUNX3	1 of 1	1_25762123_TTTTC_T	rs200999090	0.472712	0.122642	0.000161269	0.66807	0.000161269	0.000161269
ENSG00000117614	SYF2	1 of 1	1_24688318_A_G	rs12068506	-0.508226	0.115788	1.93478e-05	0.0192289	1.93478e-05	1.93478e-05
ENSG00000117616	RSRP1	1 of 1	1_25656136_C_T	rs181459412	-0.598451	0.152999	0.000129872	0.986124	0.000129872	0.000129872
ENSG00000183726	TMEM50A	1 of 1	1_24866518_T_C	rs7513516	-0.224427	0.0651954	0.000717034	0.676345	0.000717034	0.000717034
ENSG00000188672	RHCE	1 of 1	1_26269782_C_CTT	rs748230113	2.51359	0.588568	3.15034e-05	0.577398	3.15034e-05	3.15034e-05
ENSG00000238084	RP3-469D22.1	1 of 1	1_26591522_C_CA	rs1176608885	1.34921	0.338837	9.91059e-05	0.711745	9.91059e-05	9.91059e-05
ENSG00000204178	TMEM57	1 of 1	1_25947852_G_A	rs12405225	0.175216	0.0463816	0.000214937	0.127596	0.000214937	0.000214937
ENSG00000157978	LDLRAP1	1 of 1	1_24898018_C_T	rs7517506	0.434393	0.109675	0.000107536	0.0259421	0.000107536	0.000107536
ENSG00000117643	MAN1C1	1 of 1	1_26949112_CAA_C	rs1375820534;rs764737256	1.67071	0.542676	0.00240507	0.709208	0.00240507	0.00240507
ENSG00000162430	SEPN1	1 of 1	1_24547183_T_TGGG	rs374129239	0.488924	0.134271	0.000354438	0.555682	0.000354438	0.000354438
ENSG00000228172	RP1-317E23.3	1 of 1	1_25708691_C_T	rs141031181	-1.02202	0.323884	0.00187835	0.493445	0.00187835	0.00187835
ENSG00000117640	MTFR1L	1 of 1	1_25090868_G_A	rs75254572	0.590047	0.13732	2.83085e-05	0.127334	2.83085e-05	2.83085e-05
ENSG00000127423	AUNIP	1 of 1	1_26028780_G_A	rs4659402	1.43535	0.427843	0.000968394	0.842237	0.000968394	0.000968394
ENSG00000182749	PAQR7	1 of 1	1_26157612_G_A	rs191654226	1.58569	0.446746	0.000492622	0.960861	0.000492622	0.000492622
ENSG00000117632	STMN1	1 of 1	1_25762124_TTTC_T	rs1221672703	-0.365535	0.107223	0.000804375	0.946572	0.000804375	0.000804375
ENSG00000158006	PAFAH2	1 of 1	1_25757668_T_C	rs72662667	-0.223294	0.0553686	8.13019e-05	0.0512403	8.13019e-05	8.13019e-05
ENSG00000158008	EXTL1	1 of 1	1_26026242_C_CA	rs773726689	-0.345412	0.0642874	2.37475e-07	0.000110047	2.37475e-07	2.37475e-07
ENSG00000158014	SLC30A2	1 of 1	1_27441110_T_C	rs140760949	-0.536901	0.13884	0.000153749	0.300364	0.000153749	0.000153749
ENSG00000158022	TRIM63	1 of 1	1_26068506_A_C	rs3008226	0.850721	0.126013	1.95021e-10	5.28042e-08	1.95021e-10	1.95021e-10
ENSG00000175087	PDIK1L	1 of 1	1_26818574_A_C	rs77229634	1.0233	0.260498	0.000121819	0.693034	0.000121819	0.000121819
ENSG00000142675	CNKSR1	1 of 1	1_26165001_C_T	rs9783055	-0.350771	0.0637773	1.28799e-07	6.52544e-05	1.28799e-07	1.28799e-07
ENSG00000130695	CEP85	1 of 1	1_26271182_A_G	rs11247894	0.249837	0.0648595	0.000162759	0.747114	0.000162759	0.000162759
ENSG00000142669	SH3BGRL3	1 of 1	1_26261720_CTCTT_C	rs10656970	-0.254826	0.0535295	3.95532e-06	0.0162671	3.95532e-06	3.95532e-06
ENSG00000158062	UBXN11	1 of 1	1_26875441_C_G	rs144073279	-0.527574	0.140128	0.000225385	0.159874	0.000225385	0.000225385
ENSG00000169442	CD52	1 of 1	1_26299511_C_A	rs1463508851	0.449939	0.126795	0.000494142	0.545203	0.000494142	0.000494142
ENSG00000117682	DHDDS	1 of 1	1_25071602_G_A	rs7534992	-0.156338	0.0493733	0.00181274	0.722709	0.00181274	0.00181274
ENSG00000198830	HMGN2	1 of 1	1_27630050_AT_A	rs201309223	0.858581	0.219769	0.000132236	0.181628	0.000132236	0.000132236
ENSG00000117676	RPS6KA1	1 of 1	1_26387714_G_T	rs11247945	-0.361471	0.0971529	0.000265421	0.246032	0.000265421	0.000265421
ENSG00000260063	RP5-968P14.2	1 of 1	1_27600462_C_CA	rs1311596487	1.42093	0.468509	0.00278033	0.859689	0.00278033	0.00278033
ENSG00000117713	ARID1A	1 of 1	1_26420801_C_T	rs36116163	-0.259743	0.0739013	0.000556861	0.634154	0.000556861	0.000556861
ENSG00000060642	PIGV	1 of 1	1_25453660_CA_CAA	rs1418237636;rs532604219	0.501598	0.116979	2.93653e-05	0.283328	2.93653e-05	2.93653e-05
ENSG00000204160	ZDHHC18	1 of 1	1_27339887_G_A	rs11587965	0.724579	0.20774	0.000611855	0.403712	0.000611855	0.000611855
ENSG00000175793	SFN	1 of 1	1_26949112_CAA_C	rs1375820534;rs764737256	-1.13299	0.347634	0.00133609	0.953944	0.00133609	0.00133609
ENSG00000142751	GPN2	1 of 1	1_28011468_T_A	rs78662031	0.931896	0.249622	0.000253411	0.889826	0.000253411	0.000253411
ENSG00000198746	GPATCH3	1 of 1	1_28098748_G_C	rs111234954	-0.593716	0.162853	0.000348826	0.540645	0.000348826	0.000348826
ENSG00000090273	NUDC	1 of 1	1_28337430_G_A	rs143331027	0.483877	0.135528	0.000457346	0.264599	0.000457346	0.000457346
ENSG00000175707	KDF1	1 of 1	1_27426236_C_G	rs116210266	0.687368	0.204982	0.000973488	0.718162	0.000973488	0.000973488
ENSG00000253368	TRNP1	1 of 1	1_27644588_G_A	rs2076462	3.68234	0.931579	0.000110865	0.255476	0.000110865	0.000110865
ENSG00000158246	FAM46B	1 of 1	1_28090077_T_TA	rs547014497	0.611173	0.187653	0.001346	0.938654	0.001346	0.001346
ENSG00000090020	SLC9A1	1 of 1	1_27147580_A_G	rs12139597	-0.293076	0.0502576	2.49734e-08	2.97237e-05	2.49734e-08	2.49734e-08
ENSG00000214973	CHCHD3P3	1 of 1	1_26685499_CA_C	rs537695133;rs35147443	1.03064	0.245576	4.24689e-05	0.462635	4.24689e-05	4.24689e-05
ENSG00000225159	NPM1P39	1 of 1	1_26664447_ATGTGTG_A	rs1400074273;rs1300693563;rs1491149216;rs1401105176	1.10059	0.265336	5.16476e-05	0.821067	5.16476e-05	5.16476e-05
ENSG00000142784	WDTC1	1 of 1	1_27065590_A_C	rs35281326	-0.747528	0.18941	0.000113527	0.582557	0.000113527	0.000113527
ENSG00000186501	TMEM222	1 of 1	1_26411768_C_T	rs79830033	0.816903	0.25343	0.00150415	0.466995	0.00150415	0.00150415
ENSG00000241547	ACTG1P20	1 of 1	1_27666289_C_CA	rs776884131;1:27666291:C:CAAAAAAA	2.06537	0.732337	0.00533688	0.923034	0.00533688	0.00533688
ENSG00000142765	SYTL1	1 of 1	1_28097891_G_A	rs113441334	-0.385064	0.114769	0.000967452	0.524898	0.000967452	0.000967452
ENSG00000142733	MAP3K6	1 of 1	1_27353201_G_A	rs11247639	-0.236742	0.0560549	3.81593e-05	0.193995	3.81593e-05	3.81593e-05
ENSG00000174950	CD164L2	1 of 1	1_26928854_G_A	rs35496827	1.32627	0.396052	0.000988735	0.993029	0.000988735	0.000988735
ENSG00000158195	WASF2	1 of 1	1_27531089_A_G	rs186357833	-0.421491	0.109283	0.000159777	0.151168	0.000159777	0.000159777
ENSG00000126705	AHDC1	1 of 1	1_27702322_G_A	rs373830314	0.590922	0.173736	0.000826369	0.863161	0.000826369	0.000826369
ENSG00000000938	FGR	1 of 1	1_26383674_G_GT	rs781682160	-0.779908	0.180744	2.62877e-05	0.918094	2.62877e-05	2.62877e-05
ENSG00000235912	RP1-159A19.3	1 of 1	1_28100548_CT_C	rs763428562;rs1196211217	-1.28376	0.391574	0.00125283	0.935755	0.00125283	0.00125283
ENSG00000126709	IFI6	1 of 1	1_27311483_C_T	rs72653282	0.809189	0.24382	0.00109414	0.860848	0.00109414	0.00109414
ENSG00000009780	FAM76A	1 of 1	1_28162829_C_A	rs1239570161	1.1906	0.308459	0.000157992	0.312962	0.000157992	0.000157992
ENSG00000117758	STX12	1 of 1	1_28062657_G_GGTGTGTGT	rs111612303	-0.376851	0.102439	0.000309353	0.961892	0.000309353	0.000309353
ENSG00000117751	PPP1R8	1 of 1	1_29481352_C_T	rs12741367	0.506964	0.148406	0.000785341	0.927164	0.000785341	0.000785341
ENSG00000130775	THEMIS2	1 of 1	1_27378758_AT_ATT	rs1333945224;rs1235955116	-0.501808	0.162492	0.00233281	0.865963	0.00233281	0.00233281
ENSG00000117748	RPA2	1 of 1	1_27914572_G_A	rs17185052	1.10939	0.151012	6.8353e-12	4.61896e-08	6.8353e-12	6.8353e-12
ENSG00000130768	SMPDL3B	1 of 1	1_27941677_G_A	rs4453064	-0.278801	0.0593671	5.24033e-06	0.0036226	5.24033e-06	5.24033e-06
ENSG00000158156	XKR8	1 of 1	1_27700723_A_T	rs78625371	-1.07516	0.297333	0.000388293	0.92521	0.000388293	0.000388293
ENSG00000158161	EYA3	1 of 1	1_26927579_G_A	rs187958425	0.570627	0.184934	0.00235257	0.884429	0.00235257	0.00235257
ENSG00000228589	SPCS2P4	1 of 1	1_29081596_G_A	rs145795661	-0.928472	0.250969	0.00028676	0.590242	0.00028676	0.00028676
ENSG00000169403	PTAFR	1 of 1	1_28594968_G_A	rs115638881	-0.638743	0.170417	0.00023987	0.533438	0.00023987	0.00023987
ENSG00000126698	DNAJC8	1 of 1	1_29493365_C_A	rs77204192	1.16999	0.287925	7.2112e-05	0.765949	7.2112e-05	7.2112e-05
ENSG00000130770	ATPIF1	1 of 1	1_28186262_G_C	rs2481982	0.721117	0.0485736	4.48277e-33	3.12243e-30	4.48277e-33	4.48277e-33
ENSG00000130766	SESN2	1 of 1	1_27628933_G_A	rs74060732	-0.985448	0.289721	0.000826032	0.72655	0.000826032	0.000826032
ENSG00000204138	PHACTR4	1 of 1	1_28097296_G_GTTTGT	rs372599943	0.476645	0.141369	0.000914572	0.357298	0.000914572	0.000914572
ENSG00000180198	RCC1	1 of 1	1_29549491_T_C	rs35751097	-0.196383	0.046847	4.32988e-05	0.0134863	4.32988e-05	4.32988e-05
ENSG00000242125	SNHG3	1 of 1	1_29679326_G_A	rs1543733	0.357828	0.0925289	0.000153662	0.228302	0.000153662	0.000153662
ENSG00000274266	SNORA73A	1 of 1	1_30122779_C_A	rs12120021	0.37402	0.0768683	2.4805e-06	0.0103662	2.4805e-06	2.4805e-06
ENSG00000200087	SNORA73B	1 of 1	1_29989091_G_A	rs267680	-1.66419	0.403347	5.6361e-05	0.0336804	5.6361e-05	5.6361e-05
ENSG00000279443	RP4-669K10.8	1 of 1	1_27935089_A_C	rs3737808	0.387328	0.0992292	0.000133951	0.0936909	0.000133951	0.000133951
ENSG00000180098	TRNAU1AP	1 of 1	1_27854591_A_G	rs775998915	0.944847	0.29666	0.00170651	0.870612	0.00170651	0.00170651
ENSG00000197989	SNHG12	1 of 1	1_29608009_T_G	rs72652685	-0.337402	0.0973921	0.000664276	0.987725	0.000664276	0.000664276
ENSG00000120656	TAF12	1 of 1	1_30170943_T_A	rs56978820	0.470445	0.126424	0.000264915	0.976339	0.000264915	0.000264915
ENSG00000188060	RAB42	1 of 1	1_30016353_C_T	rs146917041	1.04579	0.275348	0.000199253	0.396645	0.000199253	0.000199253
ENSG00000229388	RP11-442N24__B.1	1 of 1	1_28043330_GAAA_GAA	rs200287121;rs112910880	-0.403364	0.128274	0.00194627	0.779671	0.00194627	0.00194627
ENSG00000162419	GMEB1	1 of 1	1_28346800_G_T	rs78307964	0.400956	0.102962	0.000138697	0.564611	0.000138697	0.000138697
ENSG00000198492	YTHDF2	1 of 1	1_30164432_C_T	rs114264642	-0.526133	0.133401	0.000114673	0.0929376	0.000114673	0.000114673
ENSG00000159023	EPB41	1 of 1	1_28396845_CTTTTT_CTTTT	rs1196119639;rs199603669	-0.13717	0.0341255	8.56257e-05	0.182669	8.56257e-05	8.56257e-05
ENSG00000116350	SRSF4	1 of 1	1_28450288_C_CT	rs1290788258	-0.497645	0.116084	2.94843e-05	0.0319333	2.94843e-05	2.94843e-05
ENSG00000116353	MECR	1 of 1	1_29346699_A_G	rs4654331	-1.03479	0.286741	0.000398513	0.144208	0.000398513	0.000398513
ENSG00000060656	PTPRU	1 of 1	1_29293478_G_T	rs12038719	1.27047	0.359312	0.000516888	0.720377	0.000516888	0.000516888
ENSG00000186056	MATN1-AS1	1 of 1	1_31076934_CA_CAA	rs1454026415;rs11350198	1.62085	0.474588	0.000787415	0.936242	0.000787415	0.000787415
ENSG00000162511	LAPTM5	1 of 1	1_30187696_T_C	rs140974316	-0.540219	0.137531	0.000121939	0.747622	0.000121939	0.000121939
ENSG00000162512	SDC3	1 of 1	1_30781411_G_A	rs12563098	0.259529	0.0751908	0.00069444	0.872594	0.00069444	0.00069444
ENSG00000134644	PUM1	1 of 1	1_32095118_G_C	rs74536384	0.335539	0.0920469	0.000349353	0.879497	0.000349353	0.000349353
ENSG00000084628	NKAIN1	1 of 1	1_31200458_CT_C	rs3081712	-0.4084	0.0941868	2.41069e-05	0.982244	2.41069e-05	2.41069e-05
ENSG00000060688	SNRNP40	1 of 1	1_30981680_TCA_TCACACACA	rs751651133;rs5773330	-0.414508	0.115593	0.000432531	0.931692	0.000432531	0.000432531
ENSG00000121766	ZCCHC17	1 of 1	1_31212727_G_C	rs11587554	-0.244588	0.065054	0.000229733	0.986375	0.000229733	0.000229733
ENSG00000121769	FABP3	1 of 1	1_31220182_T_G	rs539423225	-0.202601	0.0536809	0.000217778	0.0596287	0.000217778	0.000217778
ENSG00000168528	SERINC2	1 of 1	1_31421747_C_T	rs2377853	-0.34279	0.0379061	2.40858e-16	1.93791e-12	2.40858e-16	2.40858e-16
ENSG00000215899	RP11-439L8.2	1 of 1	1_31499441_A_G	rs959505202	-0.374722	0.0858413	2.13689e-05	0.00785803	2.13689e-05	2.13689e-05
ENSG00000260386	LINC01225	1 of 1	1_30048355_TACACAC_TACACACACAC	rs762107431;rs1488124088;rs376635528;rs71906157	-0.370339	0.0976933	0.000204692	0.774088	0.000204692	0.000204692
ENSG00000229167	RP11-73M7.1	1 of 1	1_31570227_C_T	rs2184462	0.556817	0.163064	0.000788997	0.999056	0.000788997	0.000788997
ENSG00000142910	TINAGL1	1 of 1	1_32002730_C_A	rs1344282677	-0.678302	0.19541	0.000648691	0.450163	0.000648691	0.000648691
ENSG00000162517	PEF1	1 of 1	1_32770188_C_T	rs41306613	-0.847105	0.195903	2.53211e-05	0.079158	2.53211e-05	2.53211e-05
ENSG00000084636	COL16A1	1 of 1	1_30908259_G_C	rs12118566	-0.284936	0.0869288	0.00125551	0.75092	0.00125551	0.00125551
ENSG00000269967	RP11-84A19.4	1 of 1	1_31576075_G_A	rs112251330	1.55552	0.2963	4.25854e-07	0.00303912	4.25854e-07	4.25854e-07
ENSG00000184007	PTP4A2	1 of 1	1_32066258_AT_A	rs141259250	0.7266	0.23352	0.00216506	0.34675	0.00216506	0.00216506
ENSG00000121774	KHDRBS1	1 of 1	1_32375592_T_C	rs2496	-0.471964	0.117123	8.2326e-05	0.93816	8.2326e-05	8.2326e-05
ENSG00000121775	TMEM39B	1 of 1	1_30859255_C_T	rs41269495	-0.548408	0.152397	0.000413426	0.85201	0.000413426	0.000413426
ENSG00000025800	KPNA6	1 of 1	1_30585076_CT_C	rs201837810	0.469234	0.0976264	3.22921e-06	0.00248312	3.22921e-06	3.22921e-06
ENSG00000084652	TXLNA	1 of 1	1_33310830_C_T	rs4653015	0.149552	0.0415162	0.000407974	0.794855	0.000407974	0.000407974
ENSG00000160050	CCDC28B	1 of 1	1_32155703_ATTAT_A	rs1245494516	1.09918	0.30758	0.000451951	0.971108	0.000451951	0.000451951
ENSG00000160051	IQCC	1 of 1	1_31680464_A_G	rs72887326	2.38385	0.661995	0.000409804	0.551313	0.000409804	0.000409804
ENSG00000160055	TMEM234	1 of 1	1_31406339_A_AT	rs113716943	0.286166	0.0842543	0.000840086	0.686824	0.000840086	0.000840086
ENSG00000160055	TMEM234	1 of 1	1_31406339_A_AT	rs5773359	0.286166	0.0842543	0.000840086	0.686824	0.000840086	0.000840086
ENSG00000084623	EIF3I	1 of 1	1_30832675_A_G	rs200675404	0.358709	0.0988712	0.00037184	0.903758	0.00037184	0.00037184
ENSG00000220785	MTMR9LP	1 of 1	1_30626116_T_TTG	rs1192062589	-1.10914	0.281605	0.000117067	0.419185	0.000117067	0.000117067
ENSG00000183615	FAM167B	1 of 1	1_31441246_A_G	rs77875255	0.81639	0.249565	0.00128331	0.832593	0.00128331	0.00128331
ENSG00000182866	LCK	1 of 1	1_30617704_T_C	rs114176099	1.00159	0.287313	0.000615844	0.993222	0.000615844	0.000615844
ENSG00000116478	HDAC1	1 of 1	1_31785143_T_G	rs115582763	0.639101	0.159678	9.15229e-05	0.870292	9.15229e-05	9.15229e-05
ENSG00000175130	MARCKSL1	1 of 1	1_32102168_GA_G	rs34577262	0.677915	0.196475	0.000697382	0.463388	0.000697382	0.000697382
ENSG00000162526	TSSK3	1 of 1	1_31546330_CATCCATGT_C	rs879993383	1.13848	0.326753	0.000619807	0.384375	0.000619807	0.000619807
ENSG00000225828	FAM229A	1 of 1	1_30806505_C_T	rs12749715	-0.38498	0.101483	0.000202639	0.213715	0.000202639	0.000202639
ENSG00000160058	BSDC1	1 of 1	1_31837864_AG_A	rs35295690	-0.135552	0.0375817	0.00040128	0.702886	0.00040128	0.00040128
ENSG00000160062	ZBTB8A	1 of 1	1_31895453_G_A	rs61780230	-1.28768	0.338595	0.000195597	0.832805	0.000195597	0.000195597
ENSG00000176261	ZBTB8OS	1 of 1	1_32790101_C_G	rs11587620	0.414845	0.105573	0.000121251	0.767142	0.000121251	0.000121251
ENSG00000162521	RBBP4	1 of 1	1_34102622_ATCCCTGTAATCCGGCCATATCCCTGTAATCCAACCATATCCCTGTAATCCGGCCAT_A	1:34102622:ATCCCTGTAA:A	-0.789599	0.216449	0.000346001	0.264919	0.000346001	0.000346001
ENSG00000162520	SYNC	1 of 1	1_32659538_CA_C	rs11414138	-0.882488	0.189061	5.93089e-06	0.000801489	5.93089e-06	5.93089e-06
ENSG00000162522	KIAA1522	1 of 1	1_34091664_A_G	rs140124205	0.72082	0.136705	3.82061e-07	0.00200495	3.82061e-07	3.82061e-07
ENSG00000134684	YARS	1 of 1	1_34022514_T_C	rs10914845	-0.148677	0.0433027	0.000739574	0.886127	0.000739574	0.000739574
ENSG00000116497	S100PBP	1 of 1	1_34027840_C_CTGGGCAGACAGCCCTACA	rs6143184	0.696273	0.188363	0.000290055	0.746879	0.000290055	0.000290055
ENSG00000160097	FNDC5	1 of 1	1_31903177_AT_A	rs1425387861	1.08196	0.306993	0.000538236	0.847668	0.000538236	0.000538236
ENSG00000121900	TMEM54	1 of 1	1_32624893_CA_C	rs751409126	-1.1989	0.300312	9.5232e-05	0.919277	9.5232e-05	9.5232e-05
ENSG00000116514	RNF19B	1 of 1	1_32330031_T_C	rs17507358	-0.543885	0.149588	0.000361471	0.652844	0.000361471	0.000361471
ENSG00000004455	AK2	1 of 1	1_32049450_C_T	rs7516447	-0.229553	0.0639292	0.000425173	0.906976	0.000425173	0.000425173
ENSG00000142920	AZIN2	1 of 1	1_31950935_G_A	rs139468424	-0.953764	0.246063	0.000148578	0.327771	0.000148578	0.000148578
ENSG00000278997	RP11-131M11.2	1 of 1	1_34045038_TACACAC_T	rs374692268	2.26254	0.623184	0.000368402	0.821699	0.000368402	0.000368402
ENSG00000116525	TRIM62	1 of 1	1_33194263_A_C	rs635486	0.341507	0.082538	5.38185e-05	0.0120767	5.38185e-05	5.38185e-05
ENSG00000279179	RP11-131M11.3	1 of 1	1_33541751_C_G	rs1773026	-0.324526	0.0861499	0.000223666	0.487411	0.000223666	0.000223666
ENSG00000160094	ZNF362	1 of 1	1_34182079_A_C	rs60609923	0.172016	0.0471844	0.000348966	0.763669	0.000348966	0.000348966
ENSG00000225313	RP11-415J8.3	1 of 1	1_33519753_G_C	rs2641959	-0.279899	0.0780415	0.000431599	0.302829	0.000431599	0.000431599
ENSG00000134686	PHC2	1 of 1	1_33981309_T_C	rs535574	-0.182065	0.0448021	7.20391e-05	0.962008	7.20391e-05	7.20391e-05
ENSG00000121903	ZSCAN20	1 of 1	1_33414177_TCA_TCACACACA	rs372228145;rs1491027367	1.48542	0.37799	0.000121095	0.460258	0.000121095	0.000121095
ENSG00000163866	SMIM12	1 of 1	1_34847030_A_G	rs11802507	0.539105	0.129364	4.77948e-05	0.571125	4.77948e-05	4.77948e-05
ENSG00000189280	GJB5	1 of 1	1_34754135_G_A	rs7514092	0.90565	0.080744	1.76875e-22	1.28906e-18	1.76875e-22	1.76875e-22
ENSG00000189433	GJB4	1 of 1	1_34754135_G_A	rs7514092	0.540443	0.104503	6.14362e-07	0.00424494	6.14362e-07	6.14362e-07
ENSG00000188910	GJB3	1 of 1	1_34754135_G_A	rs7514092	0.743746	0.101399	7.30543e-12	5.32045e-08	7.30543e-12	7.30543e-12
ENSG00000187513	GJA4	1 of 1	1_33990967_GTGTT_G	rs61055431	-0.808455	0.215169	0.000231842	0.320637	0.000231842	0.000231842
ENSG00000116544	DLGAP3	1 of 1	1_33843316_T_C	rs10798999	0.421707	0.124469	0.000864653	0.804242	0.000864653	0.000864653
ENSG00000241014	RP11-244H3.1	1 of 1	1_34718607_T_C	rs1024218	-0.315915	0.0841417	0.000234212	0.203634	0.000234212	0.000234212
ENSG00000243749	TMEM35B	1 of 1	1_36519248_T_C	rs141136618	0.827719	0.246491	0.000958037	0.660893	0.000958037	0.000958037
ENSG00000163867	ZMYM6	1 of 1	1_34841517_G_A	rs4653103	-0.208753	0.0631671	0.00114708	0.893598	0.00114708	0.00114708
ENSG00000197056	ZMYM1	1 of 1	1_35520868_T_A	rs72659620	-0.922261	0.198699	6.64538e-06	0.0164885	6.64538e-06	6.64538e-06
ENSG00000116560	SFPQ	1 of 1	1_36506827_T_C	rs55873273	0.331712	0.100586	0.00117425	0.292226	0.00117425	0.00117425
ENSG00000146463	ZMYM4	1 of 1	1_35583808_G_C	rs6425949	-0.509529	0.125762	7.55753e-05	0.0318732	7.55753e-05	7.55753e-05
ENSG00000229994	RPL5P4	1 of 1	1_34418143_T_C	rs6693232	0.36718	0.0965966	0.00019695	0.652397	0.00019695	0.00019695
ENSG00000142687	KIAA0319L	1 of 1	1_35349904_T_A	rs72659608	0.537709	0.174824	0.00242757	0.726918	0.00242757	0.00242757
ENSG00000020129	NCDN	1 of 1	1_34576686_G_A	rs6677231	-0.58371	0.17281	0.000895688	0.402758	0.000895688	0.000895688
ENSG00000116819	TFAP2E	1 of 1	1_35921283_C_CT	rs771381979	1.21454	0.318184	0.000185553	0.0406267	0.000185553	0.000185553
ENSG00000126067	PSMB2	1 of 1	1_35200803_G_T	rs960049	0.686263	0.204312	0.000955149	0.857227	0.000955149	0.000955149
ENSG00000142686	C1orf216	1 of 1	1_36935764_G_A	rs113806994	1.13183	0.314768	0.000417596	0.468511	0.000417596	0.000417596
ENSG00000092853	CLSPN	1 of 1	1_36719624_G_A	rs75160101	1.04483	0.304058	0.000732381	0.841735	0.000732381	0.000732381
ENSG00000134698	AGO4	1 of 1	1_37446331_T_C	rs141995476	-0.580062	0.164285	0.000526106	0.147907	0.000526106	0.000526106
ENSG00000092847	AGO1	1 of 1	1_35927557_G_A	rs797000	0.648149	0.160837	8.22629e-05	0.0646721	8.22629e-05	8.22629e-05
ENSG00000126070	AGO3	1 of 1	1_36300485_G_A	rs116666788	0.47396	0.130172	0.000354811	0.748349	0.000354811	0.000354811
ENSG00000092850	TEKT2	1 of 1	1_36511048_G_T	rs74561513	1.05406	0.304117	0.000660615	0.716211	0.000660615	0.000660615
ENSG00000116863	ADPRHL2	1 of 1	1_36634581_CA_C	rs10713013	0.215356	0.0564965	0.000189248	0.118095	0.000189248	0.000189248
ENSG00000171812	COL8A2	1 of 1	1_36025407_C_A	rs868251276	1.37261	0.396486	0.000669933	0.876727	0.000669933	0.000669933
ENSG00000054116	TRAPPC3	1 of 1	1_37404388_C_T	rs115863625	-1.16358	0.254285	8.81053e-06	0.151515	8.81053e-06	8.81053e-06
ENSG00000116871	MAP7D1	1 of 1	1_37145982_C_T	rs215789	0.152976	0.040882	0.000245446	0.624839	0.000245446	0.000245446
ENSG00000054118	THRAP3	1 of 1	1_35355200_CTTTTTTT_C	rs1397453667	1.02257	0.22754	1.24766e-05	0.0285624	1.24766e-05	1.24766e-05
ENSG00000214193	SH3D21	1 of 1	1_35291256_T_C	rs113453236	-0.805435	0.232358	0.000659701	0.776064	0.000659701	0.000659701
ENSG00000196182	STK40	1 of 1	1_37010727_CTTTTT_C	rs71826575;rs1272914764;rs1229333678	0.146933	0.0349769	4.17837e-05	0.077529	4.17837e-05	4.17837e-05
ENSG00000181817	LSM10	1 of 1	1_37170856_G_T	rs72655825	-1.03123	0.304614	0.000872666	0.459498	0.000872666	0.000872666
ENSG00000116885	OSCP1	1 of 1	1_36474302_T_G	rs3917963	1.41114	0.392419	0.000417222	0.854464	0.000417222	0.000417222
ENSG00000116898	MRPS15	1 of 1	1_36867336_C_T	rs553719	0.415543	0.118571	0.000577048	0.73023	0.000577048	0.000577048
ENSG00000119535	CSF3R	1 of 1	1_37323269_G_GATATAGAT	rs375394007	0.244816	0.0600946	6.92441e-05	0.687469	6.92441e-05	6.92441e-05
ENSG00000233621	LINC01137	1 of 1	1_37357569_A_G	rs114018066	-0.71711	0.217097	0.00115323	0.645242	0.00115323	0.00115323
ENSG00000163874	ZC3H12A	1 of 1	1_36525113_CGTGT_C	rs374211985;rs147874635	0.394756	0.109897	0.000423177	0.777616	0.000423177	0.000423177
ENSG00000163875	MEAF6	1 of 1	1_37527464_ATTAT_A	rs760045433;rs10625758	-0.195644	0.0474926	5.78301e-05	0.0239925	5.78301e-05	5.78301e-05
ENSG00000163875	MEAF6	1 of 1	1_37527464_ATTAT_A	rs10625758	-0.195644	0.0474926	5.78301e-05	0.0239925	5.78301e-05	5.78301e-05
ENSG00000163877	SNIP1	1 of 1	1_37504772_C_CA	rs1296449820	-1.45214	0.439161	0.00113995	0.793105	0.00113995	0.00113995
ENSG00000163879	DNALI1	1 of 1	1_39022497_T_G	rs61780276	0.775825	0.212935	0.000351679	0.909078	0.000351679	0.000351679
ENSG00000134697	GNL2	1 of 1	1_37528924_C_CT	rs35938580	0.230063	0.0475649	2.82158e-06	0.00176512	2.82158e-06	2.82158e-06
ENSG00000116922	C1orf109	1 of 1	1_37672407_C_T	rs4653318	1.30159	0.332481	0.000128248	0.684654	0.000128248	0.000128248
ENSG00000134690	CDCA8	1 of 1	1_38288549_A_T	rs75095268	-3.56897	0.898371	0.000102676	0.188049	0.000102676	0.000102676
ENSG00000183317	EPHA10	1 of 1	1_37639008_T_C	rs55683606	-1.05798	0.284357	0.000265452	0.872157	0.000265452	0.000265452
ENSG00000185090	MANEAL	1 of 1	1_36458373_C_T	rs4652915	0.403262	0.10905	0.000288456	0.584818	0.000288456	0.000288456
ENSG00000196449	YRDC	1 of 1	1_38876650_A_G	rs77133864	-0.645883	0.180151	0.000433632	0.938778	0.000433632	0.000433632
ENSG00000197982	C1orf122	1 of 1	1_38386287_A_C	rs17478958	0.765011	0.188803	7.54734e-05	0.0988799	7.54734e-05	7.54734e-05
ENSG00000188786	MTF1	1 of 1	1_38784900_G_A	rs558390	-0.219949	0.056383	0.000135169	0.374151	0.000135169	0.000135169
ENSG00000204084	INPP5B	1 of 1	1_37909339_G_A	rs4653336	0.372154	0.0665011	8.05053e-08	7.38663e-05	8.05053e-08	8.05053e-08
ENSG00000183431	SF3A3	1 of 1	1_38708282_CAAA_CAA	rs1438023102;rs1452120730	0.329764	0.0958997	0.000726397	0.502697	0.000726397	0.000726397
ENSG00000183386	FHL3	1 of 1	1_38824015_TA_T	rs1296849088;rs750726253	-0.474305	0.105871	1.32355e-05	0.0815558	1.32355e-05	1.32355e-05
ENSG00000183520	UTP11	1 of 1	1_38882597_G_A	rs149352338	-0.66435	0.203763	0.00133056	0.924822	0.00133056	0.00133056
ENSG00000185668	POU3F1	1 of 1	1_37771642_C_T	rs138885933	1.42709	0.384322	0.000272698	0.991389	0.000272698	0.000272698
ENSG00000116954	RRAGC	1 of 1	1_38847431_A_AAC	rs368818392	0.991224	0.242508	6.56476e-05	0.694645	6.56476e-05	6.56476e-05
ENSG00000228436	RP5-864K19.4	1 of 1	1_39529360_C_A	rs755250	2.20862	0.564166	0.000128215	0.782386	0.000128215	0.000128215
ENSG00000214114	MYCBP	1 of 1	1_39591895_G_T	rs146658233	-0.50908	0.133644	0.00019111	0.984815	0.00019111	0.00019111
ENSG00000158315	RHBDL2	1 of 1	1_38861348_A_C	rs184923156	0.73215	0.218369	0.000975135	0.704693	0.000975135	0.000975135
ENSG00000174574	AKIRIN1	1 of 1	1_38912912_G_A	rs6600453	0.361931	0.0935218	0.000152032	0.287889	0.000152032	0.000152032
ENSG00000168653	NDUFS5	1 of 1	1_39064218_T_G	rs10888657	-0.629629	0.0487249	1.89215e-27	7.12235e-24	1.89215e-27	1.89215e-27
ENSG00000127603	MACF1	1 of 1	1_40024152_CT_CTT	rs11295822;rs772182485	0.767047	0.223498	0.000743249	0.885312	0.000743249	0.000743249
ENSG00000183682	BMP8A	1 of 1	1_38407384_C_A	rs111506996	-0.430777	0.117819	0.000335755	0.707581	0.000335755	0.000335755
ENSG00000243970	PPIEL	1 of 1	1_38937040_C_T	rs61782278	0.304995	0.0801395	0.000193577	0.551845	0.000193577	0.000193577
ENSG00000090621	PABPC4	1 of 1	1_39570256_G_T	rs3768321	-0.194505	0.0307796	2.00611e-09	2.32837e-06	2.00611e-09	2.00611e-09
ENSG00000084072	PPIE	1 of 1	1_41425427_ATG_A	rs141140273	-0.204018	0.0604775	0.000908916	0.616578	0.000908916	0.000908916
ENSG00000116985	BMP8B	1 of 1	1_39889337_T_G	rs12725380	-0.447015	0.127683	0.000584451	0.938318	0.000584451	0.000584451
ENSG00000043514	TRIT1	1 of 1	1_39880269_A_T	rs143139924	-0.510607	0.0989283	6.44081e-07	0.000732304	6.44081e-07	6.44081e-07
ENSG00000116990	MYCL	1 of 1	1_40370903_G_A	rs12726175	-0.431338	0.124303	0.000651211	0.694021	0.000651211	0.000651211
ENSG00000168389	MFSD2A	1 of 1	1_39891596_A_G	rs3131691	0.345304	0.0890154	0.000146863	0.0581054	0.000146863	0.000146863
ENSG00000228477	RP3-342P20.2	1 of 1	1_39689311_C_T	rs785113	0.512887	0.107991	4.15387e-06	0.0151853	4.15387e-06	4.15387e-06
ENSG00000131236	CAP1	1 of 1	1_40026093_T_C	rs11207350	-0.172635	0.037431	7.54343e-06	0.00542354	7.54343e-06	7.54343e-06
ENSG00000131238	PPT1	1 of 1	1_40080292_G_T	rs3122428	0.499509	0.0551466	2.19572e-16	1.01554e-12	2.19572e-16	2.19572e-16
ENSG00000117000	RLF	1 of 1	1_39622058_CT_C	rs68158869	2.18744	0.495759	1.75803e-05	0.0516499	1.75803e-05	1.75803e-05
ENSG00000259943	RP1-39G22.7	1 of 1	1_40405573_C_T	rs16827276	-0.750685	0.212025	0.000508322	0.75815	0.000508322	0.000508322
ENSG00000084073	ZMPSTE24	1 of 1	1_41356271_A_G	rs6668313	0.713645	0.210777	0.000871434	0.68312	0.000871434	0.000871434
ENSG00000049089	COL9A2	1 of 1	1_39065440_C_CA	rs11345846	-0.446581	0.125394	0.00047206	0.378848	0.00047206	0.00047206
ENSG00000084070	SMAP2	1 of 1	1_40936933_AAC_AACACAC	rs557066526;rs398049221	-0.795922	0.185051	2.78257e-05	0.103206	2.78257e-05	2.78257e-05
ENSG00000187801	ZFP69B	1 of 1	1_40137807_G_A	rs148561464	-1.06792	0.256646	4.90102e-05	0.844547	4.90102e-05	4.90102e-05
ENSG00000260920	RP1-228H13.5	1 of 1	1_38958816_A_G	rs75858183	-1.07671	0.26416	6.86693e-05	0.103403	6.86693e-05	6.86693e-05
ENSG00000187815	ZFP69	1 of 1	1_40568545_TTTTG_T	rs138116432	-0.329867	0.0990561	0.00105316	0.742302	0.00105316	0.00105316
ENSG00000164002	EXO5	1 of 1	1_40209839_T_C	rs192509772	1.45848	0.378138	0.000159707	0.107045	0.000159707	0.000159707
ENSG00000117010	ZNF684	1 of 1	1_41426651_G_A	rs149562854	1.51161	0.354193	3.188e-05	0.47476	3.188e-05	3.188e-05
ENSG00000117016	RIMS3	1 of 1	1_40937912_A_G	rs12087232	0.28703	0.072983	0.000119692	0.109582	0.000119692	0.000119692
ENSG00000066136	NFYC	1 of 1	1_40995203_G_A	rs28401673	-0.215849	0.0476055	1.05286e-05	0.0100889	1.05286e-05	1.05286e-05
ENSG00000117013	KCNQ4	1 of 1	1_40867395_A_C	rs61779033	1.39725	0.397133	0.00054981	0.963525	0.00054981	0.00054981
ENSG00000179862	CITED4	1 of 1	1_40424777_G_C	rs11208066	0.464693	0.117906	0.000115911	0.146263	0.000115911	0.000115911
ENSG00000171793	CTPS1	1 of 1	1_41392610_C_G	rs61776365	-0.404645	0.11872	0.000806293	0.869092	0.000806293	0.000806293
ENSG00000281207	SLFNL1-AS1	1 of 1	1_40897212_G_A	rs6600355	0.898895	0.261273	0.00072186	0.823469	0.00072186	0.00072186
ENSG00000171790	SLFNL1	1 of 1	1_41135946_C_CT	rs904347707	-0.551756	0.170645	0.00145544	0.909944	0.00145544	0.00145544
ENSG00000010803	SCMH1	1 of 1	1_40884620_C_G	rs58644696	0.344482	0.0786802	2.02525e-05	0.0436983	2.02525e-05	2.02525e-05
ENSG00000204060	FOXO6	1 of 1	1_40555061_G_A	rs61779180	1.11753	0.283499	0.0001156	0.88846	0.0001156	0.0001156
ENSG00000127124	HIVEP3	1 of 1	1_41028077_G_A	rs11555079	-0.173703	0.0457391	0.000199523	0.0845224	0.000199523	0.000199523
ENSG00000230638	RP11-486B10.4	1 of 1	1_42590558_T_G	rs116128797	-0.668303	0.201707	0.00111486	0.875019	0.00111486	0.00111486
ENSG00000198815	FOXJ3	1 of 1	1_42199623_TA_T	rs34647911	-0.151599	0.0312886	2.71862e-06	0.000447863	2.71862e-06	2.71862e-06
ENSG00000227527	RP11-223A3.1	1 of 1	1_40913895_T_C	rs148652371	2.21357	0.515969	2.91029e-05	0.626342	2.91029e-05	2.91029e-05
ENSG00000177181	RIMKLA	1 of 1	1_42336538_C_T	rs2479456	-0.387808	0.0923281	4.18749e-05	0.0113052	4.18749e-05	4.18749e-05
ENSG00000066185	ZMYND12	1 of 1	1_42524553_G_A	rs6702464	0.501854	0.112228	1.37057e-05	0.0149937	1.37057e-05	1.37057e-05
ENSG00000127125	PPCS	1 of 1	1_40941791_C_T	rs74621495	0.393988	0.102094	0.000158456	0.478472	0.000158456	0.000158456
ENSG00000186409	CCDC30	1 of 1	1_42227439_T_C	rs343372	-0.276135	0.081879	0.000911971	0.510327	0.000911971	0.000911971
ENSG00000171960	PPIH	1 of 1	1_40876115_G_T	rs112617301	0.674729	0.207844	0.00139426	0.787364	0.00139426	0.00139426
ENSG00000065978	YBX1	1 of 1	1_41832442_G_A	rs12756604	0.118544	0.0312299	0.000200903	0.898792	0.000200903	0.000200903
ENSG00000117385	P3H1	1 of 1	1_42844968_A_G	rs12406279	-0.351668	0.104349	0.000919386	0.670214	0.000919386	0.000919386
ENSG00000164008	C1orf50	1 of 1	1_42639966_C_CA	rs71065187	0.415564	0.0805013	6.41633e-07	0.00286031	6.41633e-07	6.41633e-07
ENSG00000177868	SVBP	1 of 1	1_41490043_G_A	rs12751675	0.487151	0.106422	8.7484e-06	0.0207652	8.7484e-06	8.7484e-06
ENSG00000164010	ERMAP	1 of 1	1_40608640_C_A	rs529762	-0.208837	0.0599817	0.00062534	0.523001	0.00062534	0.00062534
ENSG00000228192	RP11-342M1.3	1 of 1	1_43395172_G_A	rs75754232	1.14501	0.323646	0.000513239	0.84852	0.000513239	0.000513239
ENSG00000164011	ZNF691	1 of 1	1_42920645_T_C	rs11586615	-0.497732	0.138793	0.000432194	0.84175	0.000432194	0.000432194
ENSG00000117394	SLC2A1	1 of 1	1_41897710_A_G	rs809173	0.165022	0.044892	0.000312542	0.563948	0.000312542	0.000312542
ENSG00000227533	SLC2A1-AS1	1 of 1	1_42057044_C_T	rs1030121	0.50144	0.149355	0.000960143	0.241815	0.000960143	0.000960143
ENSG00000117395	EBNA1BP2	1 of 1	1_43840121_G_A	rs149784901	-0.51682	0.171897	0.0030198	0.854014	0.0030198	0.0030198
ENSG00000179178	TMEM125	1 of 1	1_42251706_ATTTTTTTTT_A	rs1302336559;rs1422537125	-0.841445	0.221577	0.000199646	0.906884	0.000199646	0.000199646
ENSG00000253313	C1orf210	1 of 1	1_44206707_CTAAAATAAAA_CTAAAATAAAATAAAATAAAA	rs563833691;rs67380622;rs749694907	0.590813	0.151223	0.000132161	0.832399	0.000132161	0.000132161
ENSG00000066056	TIE1	1 of 1	1_43565944_C_A	rs538586450	-1.02404	0.282479	0.000375703	0.631096	0.000375703	0.000375703
ENSG00000117400	MPL	1 of 1	1_43191510_C_T	rs7524073	-1.34746	0.330523	6.846e-05	0.0824746	6.846e-05	6.846e-05
ENSG00000234694	RP1-92O14.3	1 of 1	1_43378597_A_C	rs75575769	1.05129	0.304758	0.000699305	0.737226	0.000699305	0.000699305
ENSG00000117399	CDC20	1 of 1	1_44342826_T_TATATATAA	rs1312905573	-1.53077	0.44847	0.000792764	0.855434	0.000792764	0.000792764
ENSG00000066322	ELOVL1	1 of 1	1_43733837_C_T	rs139745416	0.363772	0.103693	0.000569896	0.826389	0.000569896	0.000569896
ENSG00000159479	MED8	1 of 1	1_42683320_G_C	rs188040472	1.00318	0.260147	0.000160178	0.106647	0.000160178	0.000160178
ENSG00000229431	RP1-92O14.6	1 of 1	1_44458258_T_TA	rs547877766	1.29874	0.403451	0.00152572	0.980667	0.00152572	0.00152572
ENSG00000198198	SZT2	1 of 1	1_41885685_TCCTTCCTCCTTC_T	rs200853003	1.77065	0.408029	2.37654e-05	0.181932	2.37654e-05	2.37654e-05
ENSG00000142949	PTPRF	1 of 1	1_43404032_A_C	rs140381110	-0.515891	0.139252	0.000281385	0.130251	0.000281385	0.000281385
ENSG00000066135	KDM4A	1 of 1	1_42315461_C_G	rs80089098	-0.397208	0.122297	0.00138698	0.677515	0.00138698	0.00138698
ENSG00000236200	KDM4A-AS1	1 of 1	1_43742635_T_G	rs12733500	1.24262	0.34904	0.000474256	0.815046	0.000474256	0.000474256
ENSG00000126091	ST3GAL3	1 of 1	1_42831411_T_G	rs17386017	0.322285	0.0785225	6.13942e-05	0.0410723	6.13942e-05	6.13942e-05
ENSG00000117407	ARTN	1 of 1	1_45547090_G_A	rs77657644	0.602064	0.187244	0.00154425	0.619016	0.00154425	0.00154425
ENSG00000237950	RP11-7O11.3	1 of 1	1_44347879_T_TTG	rs113526509	-0.322916	0.109093	0.00349068	0.876797	0.00349068	0.00349068
ENSG00000117408	IPO13	1 of 1	1_43540668_A_G	rs2782639	-0.207058	0.0465144	1.4924e-05	0.0276417	1.4924e-05	1.4924e-05
ENSG00000132768	DPH2	1 of 1	1_45454133_T_C	rs12562468	-0.392919	0.113594	0.000676885	0.483764	0.000676885	0.000676885
ENSG00000117410	ATP6V0B	1 of 1	1_44614727_G_A	rs373440	0.66635	0.161826	5.82391e-05	0.0854773	5.82391e-05	5.82391e-05
ENSG00000117411	B4GALT2	1 of 1	1_42798585_T_C	rs17381650	-0.374858	0.106022	0.000517211	0.690809	0.000517211	0.000517211
ENSG00000159214	CCDC24	1 of 1	1_44741996_C_CAA	rs563102592	2.97924	0.785207	0.000202137	0.354787	0.000202137	0.000202137
ENSG00000196517	SLC6A9	1 of 1	1_43866708_G_A	rs72684757	0.530757	0.125201	3.57929e-05	0.0237682	3.57929e-05	3.57929e-05
ENSG00000233514	RP11-570P14.1	1 of 1	1_43128900_TACAC_T	rs376057780;rs750954653	-0.934698	0.265418	0.000543525	0.879592	0.000543525	0.000543525
ENSG00000178028	DMAP1	1 of 1	1_44284597_G_A	rs325166	0.280714	0.0739573	0.000201078	0.879077	0.000201078	0.000201078
ENSG00000117419	ERI3	1 of 1	1_44066358_CA_C	rs143651729	0.308674	0.0873523	0.000520875	0.131662	0.000520875	0.000520875
ENSG00000187147	RNF220	1 of 1	1_45376382_A_AT	rs554355946	0.215058	0.0676742	0.00174662	0.652387	0.00174662	0.00174662
ENSG00000126106	TMEM53	1 of 1	1_44099975_A_G	rs1291057	-0.399592	0.0797548	1.2919e-06	0.0103398	1.2919e-06	1.2919e-06
ENSG00000198520	C1orf228	1 of 1	1_46241212_C_T	rs867863439	1.10951	0.263625	4.049e-05	0.0927704	4.049e-05	4.049e-05
ENSG00000142945	KIF2C	1 of 1	1_44360270_C_CTT	rs1160706395	0.369874	0.105378	0.000566282	0.868942	0.000566282	0.000566282
ENSG00000142937	RPS8	1 of 1	1_44792972_TAAAC_TAAACAAAC	rs150913973;rs1491197778	-0.19577	0.0263011	3.90437e-12	7.93479e-09	3.90437e-12	3.90437e-12
ENSG00000234093	RPS15AP11	1 of 1	1_46490605_G_C	rs942251	0.270172	0.0747553	0.000391006	0.836924	0.000391006	0.000391006
ENSG00000173846	PLK3	1 of 1	1_44824500_A_AT	rs35156371	-0.314	0.0505979	3.64661e-09	1.31294e-05	3.64661e-09	3.64661e-09
ENSG00000188396	TCTEX1D4	1 of 1	1_43875932_CTTCTTCTTCTTCTTCTTCTTATTA_C	rs1337523961;rs775154673	0.641847	0.190644	0.000930012	0.867848	0.000930012	0.000930012
ENSG00000222009	BTBD19	1 of 1	1_44934981_G_A	rs17393012	-0.300921	0.0858296	0.000574176	0.206429	0.000574176	0.000574176
ENSG00000117425	PTCH2	1 of 1	1_44518339_C_T	rs67874053	0.377663	0.125459	0.00298512	0.891291	0.00298512	0.00298512
ENSG00000070785	EIF2B3	1 of 1	1_43924361_C_T	rs112370138	1.00966	0.187453	2.22883e-07	0.00118948	2.22883e-07	2.22883e-07
ENSG00000126107	HECTD3	1 of 1	1_44148667_CT_C	rs546758398	-0.318918	0.095539	0.00102507	0.781331	0.00102507	0.00102507
ENSG00000126088	UROD	1 of 1	1_45031169_ATT_AT	rs1338526284;rs1231247246;rs34390567	0.219231	0.0614524	0.000461961	0.764658	0.000461961	0.000461961
ENSG00000162415	ZSWIM5	1 of 1	1_45053127_CAAAAAAA_CAAAAAAAA	rs1331573303;rs71942555;rs569913915	-0.354323	0.0841967	4.05574e-05	0.0145093	4.05574e-05	4.05574e-05
ENSG00000132781	MUTYH	1 of 1	1_45424483_C_T	rs12139364	-0.337847	0.0847584	9.75395e-05	0.380077	9.75395e-05	9.75395e-05
ENSG00000132773	TOE1	1 of 1	1_44109349_C_T	rs12121671	0.597877	0.164515	0.00036369	0.746985	0.00036369	0.00036369
ENSG00000070759	TESK2	1 of 1	1_44545825_C_T	rs12136444	0.631992	0.17818	0.000496968	0.958934	0.000496968	0.000496968
ENSG00000280670	CCDC163	1 of 1	1_45535233_A_AT	rs11318077	0.600767	0.0932729	1.04952e-09	5.89566e-07	1.04952e-09	1.04952e-09
ENSG00000132763	MMACHC	1 of 1	1_44854007_G_T	rs12057373	1.53763	0.464428	0.00112404	0.403269	0.00112404	0.00112404
ENSG00000117450	PRDX1	1 of 1	1_44494205_C_A	rs369468971	-0.3448	0.102672	0.000957184	0.754447	0.000957184	0.000957184
ENSG00000117448	AKR1A1	1 of 1	1_45548286_A_ATT	rs565679158	-0.19265	0.0477695	8.1284e-05	0.0484588	8.1284e-05	8.1284e-05
ENSG00000132780	NASP	1 of 1	1_45588957_G_GTGTT	rs66987604;rs1308913952	-0.159229	0.041301	0.000160713	0.0669641	0.000160713	0.000160713
ENSG00000132780	NASP	1 of 1	1_45588957_G_GTGTT	rs1308913952	-0.159229	0.041301	0.000160713	0.0669641	0.000160713	0.000160713
ENSG00000159588	CCDC17	1 of 1	1_46265174_A_AT	rs35831141	0.404172	0.104371	0.000150635	0.543258	0.000150635	0.000150635
ENSG00000159592	GPBP1L1	1 of 1	1_46416611_GT_GTT	rs1396967362;rs1375849707	0.498018	0.129362	0.000164092	0.200926	0.000164092	0.000164092
ENSG00000225447	RPS15AP10	1 of 1	1_44620403_G_C	rs12133287	1.30173	0.362233	0.000420804	0.782254	0.000420804	0.000420804
ENSG00000234329	RP11-767N6.2	1 of 1	1_45661182_C_T	rs12757451	0.476841	0.13166	0.000380344	0.270834	0.000380344	0.000380344
ENSG00000159596	TMEM69	1 of 1	1_45965263_C_T	rs112005010	-0.668558	0.206779	0.00145619	0.878435	0.00145619	0.00145619
ENSG00000197429	IPP	1 of 1	1_46871776_A_ATG	rs113302316	-2.29315	0.592207	0.000150775	0.868088	0.000150775	0.000150775
ENSG00000230896	RP11-767N6.7	1 of 1	1_45318899_C_T	rs193088651	0.933172	0.283742	0.00121017	0.364844	0.00121017	0.00121017
ENSG00000086015	MAST2	1 of 1	1_45869911_T_TTTTGTTTG	rs140012262	-0.486179	0.050265	4.39484e-18	7.00744e-16	4.39484e-18	4.39484e-18
ENSG00000117461	PIK3R3	1 of 1	1_47158686_C_T	rs4927130	0.144421	0.0442736	0.00132345	0.666206	0.00132345	0.00132345
ENSG00000117472	TSPAN1	1 of 1	1_47259582_C_T	rs114334472	1.30544	0.362367	0.00040755	0.100367	0.00040755	0.00040755
ENSG00000085998	POMGNT1	1 of 1	1_46464378_G_A	rs74424281	-0.451682	0.142882	0.00184379	0.824229	0.00184379	0.00184379
ENSG00000171357	LURAP1	1 of 1	1_46552771_TCTC_T	rs71869878	0.81945	0.239807	0.000782465	0.837424	0.000782465	0.000782465
ENSG00000085999	RAD54L	1 of 1	1_47224403_A_AAC	rs1408342043;rs57061324	-0.237671	0.0759971	0.00205737	0.924499	0.00205737	0.00205737
ENSG00000132128	LRRC41	1 of 1	1_45290250_G_A	rs555607093	0.226347	0.0575249	0.000118805	0.0396531	0.000118805	0.000118805
ENSG00000173660	UQCRH	1 of 1	1_46220615_T_A	rs45555937	0.657541	0.212987	0.00234006	0.941943	0.00234006	0.00234006
ENSG00000117481	NSUN4	1 of 1	1_46372143_G_GT	rs760162270	-0.285906	0.0566955	1.11322e-06	0.000157744	1.11322e-06	1.11322e-06
ENSG00000117480	FAAH	1 of 1	1_47198288_G_A	rs115110335	1.12541	0.312421	0.00040802	0.499036	0.00040802	0.00040802
ENSG00000232022	FAAHP1	1 of 1	1_46914365_AGTGTGTGT_A	rs1372143066;rs1325500171;rs1191614151	1.24553	0.335973	0.000278792	0.108136	0.000278792	0.000278792
ENSG00000269956	MKNK1-AS1	1 of 1	1_46713165_G_GT	rs144550826	0.652002	0.142115	8.37085e-06	0.0218268	8.37085e-06	8.37085e-06
ENSG00000079277	MKNK1	1 of 1	1_46606340_C_CTGGG	rs3834016	0.390377	0.0557142	4.70937e-11	4.34039e-08	4.70937e-11	4.70937e-11
ENSG00000142961	MOB3C	1 of 1	1_46880653_G_C	rs138373592	0.357898	0.0996249	0.000422564	0.906569	0.000422564	0.000422564
ENSG00000123472	ATPAF1	1 of 1	1_47535060_A_T	rs11589553	-0.483325	0.130825	0.000292166	0.766923	0.000292166	0.000292166
ENSG00000159658	EFCAB14	1 of 1	1_46349703_A_T	rs74475367	0.593542	0.151727	0.000129653	0.607637	0.000129653	0.000129653
ENSG00000224805	LINC00853	1 of 1	1_46242931_T_A	rs867877999	1.27909	0.350529	0.000344667	0.420619	0.000344667	0.000344667
ENSG00000162366	PDZK1IP1	1 of 1	1_46984376_TAAAA_TAA	rs1388114063;rs537411360;rs776057589	-0.235118	0.0578982	7.28575e-05	0.0610699	7.28575e-05	7.28575e-05
ENSG00000123473	STIL	1 of 1	1_46880760_A_G	rs144493431	0.633642	0.189831	0.00102563	0.310859	0.00102563	0.00102563
ENSG00000162368	CMPK1	1 of 1	1_47244880_C_CTTTTCAGGTT	rs371239617	0.105315	0.0246148	3.05123e-05	0.00455556	3.05123e-05	3.05123e-05
ENSG00000117834	SLC5A9	1 of 1	1_49775999_AAAG_A	rs143278850	1.83665	0.488322	0.000228576	0.595721	0.000228576	0.000228576
ENSG00000132122	SPATA6	1 of 1	1_47517344_G_A	rs115474735	-0.611473	0.143834	3.4092e-05	0.172527	3.4092e-05	3.4092e-05
ENSG00000235105	RP11-329A14.1	1 of 1	1_48007602_A_G	rs17104023	-0.759546	0.216457	0.000568222	0.942496	0.000568222	0.000568222
ENSG00000162373	BEND5	1 of 1	1_49638970_G_A	rs2211459	0.904688	0.205621	1.85208e-05	0.00209305	1.85208e-05	1.85208e-05
ENSG00000185104	FAF1	1 of 1	1_50959892_ACCG_A	rs532415159	-0.307071	0.0919177	0.001016	0.800828	0.001016	0.001016
ENSG00000230585	PHBP12	1 of 1	1_52019663_G_A	rs79843268	1.33376	0.365843	0.000348846	0.736214	0.000348846	0.000348846
ENSG00000123080	CDKN2C	1 of 1	1_51798024_C_T	rs144400555	0.927292	0.30727	0.00291501	0.983921	0.00291501	0.00291501
ENSG00000123091	RNF11	1 of 1	1_51266021_A_G	rs680888	0.413592	0.130841	0.00184491	0.880234	0.00184491	0.00184491
ENSG00000233406	RP11-296A18.5	1 of 1	1_50159039_C_CA	rs776193852	0.665883	0.200798	0.00110381	0.893169	0.00110381	0.00110381
ENSG00000085831	TTC39A	1 of 1	1_50354137_C_T	rs61780655	0.641077	0.151178	3.56025e-05	0.843617	3.56025e-05	3.56025e-05
ENSG00000085832	EPS15	1 of 1	1_52619305_TAAA_TA	rs1275105664;rs1391700447;rs1316271387	-0.135169	0.0447284	0.0028773	0.528504	0.0028773	0.0028773
ENSG00000227742	CALR4P	1 of 1	1_50303431_G_C	rs149726274	1.99792	0.419094	3.83939e-06	0.0135134	3.83939e-06	3.83939e-06
ENSG00000117859	OSBPL9	1 of 1	1_51364500_A_AT	rs11411243	0.208634	0.0525851	0.000104746	0.0233747	0.000104746	0.000104746
ENSG00000236973	GAPDHP51	1 of 1	1_52483793_C_A	rs74932724	-1.03457	0.310513	0.00104704	0.864715	0.00104704	0.00104704
ENSG00000232846	SLC25A6P3	1 of 1	1_51659848_A_C	rs75434492	-0.703122	0.21826	0.00151364	0.600254	0.00151364	0.00151364
ENSG00000078618	NRDC	1 of 1	1_53541939_C_T	rs12752674	0.106577	0.0324293	0.00121978	0.730218	0.00121978	0.00121978
ENSG00000169213	RAB3B	1 of 1	1_51795458_G_A	rs856613	0.322226	0.0916378	0.000553798	0.661169	0.000553798	0.000553798
ENSG00000117862	TXNDC12	1 of 1	1_52393034_G_A	rs115201666	-0.925836	0.222094	4.75426e-05	0.976652	4.75426e-05	4.75426e-05
ENSG00000198841	KTI12	1 of 1	1_52498001_T_C	rs116483412	1.13177	0.308414	0.000319845	0.714192	0.000319845	0.000319845
ENSG00000134717	BTF3L4	1 of 1	1_51706689_T_TTA	rs147927507	0.84039	0.255086	0.00118718	0.922563	0.00118718	0.00118718
ENSG00000157077	ZFYVE9	1 of 1	1_52451265_C_CA	rs1190996614	0.819098	0.196982	4.95658e-05	0.624589	4.95658e-05	4.95658e-05
ENSG00000228407	RP4-800M22.1	1 of 1	1_51934775_C_CAA	1:51934778:C:CAAAAAA;rs759135394	0.965614	0.299016	0.00147507	0.912468	0.00147507	0.00147507
ENSG00000154222	CC2D1B	1 of 1	1_51711628_T_C	rs370282565	-1.00611	0.280409	0.000429347	0.714708	0.000429347	0.000429347
ENSG00000224680	PLA2G12AP1	1 of 1	1_52678433_A_C	rs12403721	0.970591	0.307045	0.00184467	0.966784	0.00184467	0.00184467
ENSG00000085840	ORC1	1 of 1	1_51602600_AT_A	rs200903727	-0.992988	0.29285	0.000856645	0.640724	0.000856645	0.000856645
ENSG00000134748	PRPF38A	1 of 1	1_52024033_C_T	rs72665041	0.703207	0.167428	4.19204e-05	0.983998	4.19204e-05	4.19204e-05
ENSG00000134744	ZCCHC11	1 of 1	1_51200365_CT_C	rs71578057	0.337884	0.0943079	0.000437452	0.0748024	0.000437452	0.000437452
ENSG00000116157	GPX7	1 of 1	1_52604721_T_C	rs3753754	0.937224	0.0734362	5.55261e-27	1.61779e-23	5.55261e-27	5.55261e-27
ENSG00000162377	COA7	1 of 1	1_52678020_C_T	rs35515377	-0.839497	0.225139	0.000257576	0.289071	0.000257576	0.000257576
ENSG00000162378	ZYG11B	1 of 1	1_51711032_C_CT	rs1438178308	0.627404	0.145149	2.54917e-05	0.125108	2.54917e-05	2.54917e-05
ENSG00000228929	RPS13P2	1 of 1	1_51773106_T_C	rs58123375	1.34913	0.358216	0.000224277	0.276411	0.000224277	0.000224277
ENSG00000121310	ECHDC2	1 of 1	1_54233139_G_A	rs574303451	0.996427	0.290379	0.00074463	0.752239	0.00074463	0.00074463
ENSG00000116171	SCP2	1 of 1	1_53775505_C_T	rs1181194	-1.14377	0.353503	0.00144501	0.53518	0.00144501	0.00144501
ENSG00000174348	PODN	1 of 1	1_52803484_G_A	rs75778529	1.31685	0.280878	5.42372e-06	0.00980455	5.42372e-06	5.42372e-06
ENSG00000157184	CPT2	1 of 1	1_53604943_C_CAT	rs142940070	-0.991901	0.324715	0.00259534	0.741553	0.00259534	0.00259534
ENSG00000162384	C1orf123	1 of 1	1_53241157_T_C	rs6677126	0.253648	0.0692844	0.000330067	0.866181	0.000330067	0.000330067
ENSG00000162385	MAGOH	1 of 1	1_53427735_C_T	rs111598197	-0.295765	0.0855847	0.000684361	0.898361	0.000684361	0.000684361
ENSG00000226754	RP5-1024G6.5	1 of 1	1_53161701_G_A	rs55997677	0.43801	0.102401	3.06549e-05	0.0296903	3.06549e-05	3.06549e-05
ENSG00000157193	LRP8	1 of 1	1_53278755_CT_C	rs1237551700;rs1212043613	0.880156	0.225193	0.000131384	0.212123	0.000131384	0.000131384
ENSG00000058804	NDC1	1 of 1	1_53224984_G_T	rs1032455080	0.995457	0.293987	0.000870609	0.787994	0.000870609	0.000870609
ENSG00000058799	YIPF1	1 of 1	1_54368288_CA_C	rs1453051285	-0.419402	0.105067	9.53903e-05	0.974444	9.53903e-05	9.53903e-05
ENSG00000211452	DIO1	1 of 1	1_54238245_G_A	rs41294796	1.40926	0.387549	0.000360883	0.473093	0.000360883	0.000360883
ENSG00000081870	HSPB11	1 of 1	1_53503295_A_G	rs12405916	0.277155	0.0705752	0.000122357	0.910862	0.000122357	0.000122357
ENSG00000116212	LRRC42	1 of 1	1_52996968_A_AACTTG	rs531610162	1.03084	0.25503	7.84445e-05	0.274232	7.84445e-05	7.84445e-05
ENSG00000116209	TMEM59	1 of 1	1_54271127_T_C	rs9662034	0.132491	0.0365907	0.000381536	0.845932	0.000381536	0.000381536
ENSG00000116205	TCEANC2	1 of 1	1_54835182_GGTTT_G	rs142757074	2.84215	0.702905	7.80134e-05	0.346129	7.80134e-05	7.80134e-05
ENSG00000215883	CYB5RL	1 of 1	1_54354642_C_A	rs11206337	0.318403	0.0837006	0.00019483	0.690916	0.00019483	0.00019483
ENSG00000116221	MRPL37	1 of 1	1_53932183_T_C	rs140718974	-0.738777	0.167672	1.80418e-05	0.112524	1.80418e-05	1.80418e-05
ENSG00000157216	SSBP3	1 of 1	1_54063271_C_T	rs72664133	0.822829	0.23041	0.000455965	0.420988	0.000455965	0.000455965
ENSG00000198711	SSBP3-AS1	1 of 1	1_54687045_CTTATTTATTTATTTAT_C	rs1477245629;rs143476331;rs1233261177	0.831944	0.225201	0.000292398	0.286062	0.000292398	0.000292398
ENSG00000162390	ACOT11	1 of 1	1_54863074_CAAAAAAAAAAAAAAA_CAAAAAAAAAA	rs1470165329;rs550157966;rs1362616112	-26.992	6.57841	6.16965e-05	0.728977	6.16965e-05	6.16965e-05
ENSG00000184313	MROH7	1 of 1	1_54607053_C_T	rs1616691	-0.374531	0.069816	2.4718e-07	0.00141781	2.4718e-07	2.4718e-07
ENSG00000243725	TTC4	1 of 1	1_55349911_A_G	rs207127	0.441605	0.110223	9.00929e-05	0.0613931	9.00929e-05	9.00929e-05
ENSG00000162396	PARS2	1 of 1	1_54743515_CAG_C	rs77704309	-1.00011	0.260547	0.000171233	0.2064	0.000171233	0.000171233
ENSG00000006555	TTC22	1 of 1	1_54399678_GA_G	rs56174983	0.303814	0.0781813	0.000143087	0.295108	0.000143087	0.000143087
ENSG00000116133	DHCR24	1 of 1	1_54898990_A_C	rs687565	-0.212646	0.0488991	2.28875e-05	0.0279117	2.28875e-05	2.28875e-05
ENSG00000143001	TMEM61	1 of 1	1_54768847_C_T	rs1180939	0.398675	0.111774	0.000463109	0.231871	0.000463109	0.000463109
ENSG00000162402	USP24	1 of 1	1_53851241_CTT_C	rs376576811	0.189325	0.04815	0.000120079	0.41491	0.000120079	0.000120079
ENSG00000260971	RP11-504A18.1	1 of 1	1_56428226_C_T	rs2026510	-0.377952	0.0803279	5.04102e-06	0.00380732	5.04102e-06	5.04102e-06
ENSG00000223956	RP4-710M16.2	1 of 1	1_55568947_C_T	rs12128337	0.324741	0.0855709	0.000201543	0.137906	0.000201543	0.000201543
ENSG00000162407	PLPP3	1 of 1	1_56309907_C_T	rs2994558	-0.187621	0.0534439	0.00056498	0.883107	0.00056498	0.00056498
ENSG00000162409	PRKAA2	1 of 1	1_56606634_CAAA_CA	rs1434263782;rs542032338;rs5774294;rs1491257555	-0.888595	0.121253	7.57992e-12	1.10304e-08	7.57992e-12	7.57992e-12
ENSG00000187889	C1orf168	1 of 1	1_55257216_G_T	rs9645418	0.396141	0.103641	0.000182024	0.710162	0.000182024	0.000182024
ENSG00000229887	HNRNPA1P6	1 of 1	1_58608194_CTTT_CTT	rs542679092;rs1453631609;rs34374306	1.49807	0.416395	0.000414682	0.863282	0.000414682	0.000414682
ENSG00000162600	OMA1	1 of 1	1_57448214_G_A	rs17115785	-0.79225	0.22113	0.000437521	0.790702	0.000437521	0.000437521
ENSG00000184292	TACSTD2	1 of 1	1_58561485_A_G	rs12067296	-0.481353	0.0483648	7.19522e-19	2.79662e-16	7.19522e-19	7.19522e-19
ENSG00000185839	RP4-592A1.2	1 of 1	1_58375665_C_T	rs564357870	0.984435	0.268519	0.000323891	0.7737	0.000323891	0.000323891
ENSG00000162601	MYSM1	1 of 1	1_57760628_T_A	rs113449346	0.139261	0.039904	0.000607613	0.911666	0.000607613	0.000607613
ENSG00000177606	JUN	1 of 1	1_58424948_G_GA	rs11412605	0.127911	0.0331763	0.000160618	0.642381	0.000160618	0.000160618
ENSG00000234807	LINC01135	1 of 1	1_58442579_T_G	rs706437	0.510072	0.131862	0.000153073	0.754847	0.000153073	0.000153073
ENSG00000232453	RP4-794H19.1	1 of 1	1_60739387_AC_A	rs68161001	1.45936	0.347669	4.23453e-05	0.103275	4.23453e-05	4.23453e-05
ENSG00000224609	HSD52	1 of 1	1_59996286_T_G	rs4915847	-0.412885	0.116823	0.000519754	0.555146	0.000519754	0.000519754
ENSG00000172456	FGGY	1 of 1	1_59381136_T_G	rs11585143	-0.313932	0.0613238	7.83119e-07	0.000388089	7.83119e-07	7.83119e-07
ENSG00000134709	HOOK1	1 of 1	1_59957735_C_A	rs1426081	0.230721	0.0481488	3.44458e-06	0.00131044	3.44458e-06	3.44458e-06
ENSG00000134716	CYP2J2	1 of 1	1_59914923_G_T	rs1834512	0.698895	0.131543	3.15803e-07	0.000180551	3.15803e-07	3.15803e-07
ENSG00000162599	NFIA	1 of 1	1_62218489_G_A	rs2774934	0.0975349	0.0304961	0.00163366	0.768974	0.00163366	0.00163366
ENSG00000162604	TM2D1	1 of 1	1_59949022_A_G	rs34852872	0.951001	0.257838	0.00029873	0.155567	0.00029873	0.00029873
ENSG00000132849	PATJ	1 of 1	1_62039892_G_A	rs77014104	-0.200982	0.0368465	1.60429e-07	0.000139845	1.60429e-07	1.60429e-07
ENSG00000132854	KANK4	1 of 1	1_62288377_G_A	rs2765258	-0.698969	0.0567907	1.18586e-25	6.56916e-22	1.18586e-25	1.18586e-25
ENSG00000162607	USP1	1 of 1	1_61814130_C_CTTT	rs762502160	0.849812	0.270506	0.00196515	0.945816	0.00196515	0.00196515
ENSG00000116641	DOCK7	1 of 1	1_62734265_T_G	rs6679002	-0.239459	0.0448386	2.77239e-07	8.77089e-05	2.77239e-07	2.77239e-07
ENSG00000278967	RP5-849H19.3	1 of 1	1_62660933_T_C	rs142009097	1.75377	0.515414	0.000822439	0.797756	0.000822439	0.000822439
ENSG00000213703	RP5-849H19.2	1 of 1	1_62986742_A_G	rs72671744	0.838625	0.209794	9.33381e-05	0.504014	9.33381e-05	9.33381e-05
ENSG00000125703	ATG4C	1 of 1	1_62354890_CTTTT_C	rs1375921862;rs1316019648;rs1265524709	0.341892	0.0958768	0.000464491	0.745131	0.000464491	0.000464491
ENSG00000088035	ALG6	1 of 1	1_63190882_T_C	rs11208153	0.337819	0.0901843	0.000241852	0.827718	0.000241852	0.000241852
ENSG00000142856	ITGB3BP	1 of 1	1_63480593_A_G	rs12754236	0.781012	0.064127	2.81676e-25	3.68841e-22	2.81676e-25	2.81676e-25
ENSG00000203965	EFCAB7	1 of 1	1_64681498_C_T	rs146215317	1.69022	0.34828	2.62482e-06	0.0215062	2.62482e-06	2.62482e-06
ENSG00000079739	PGM1	1 of 1	1_63618833_G_A	rs12132627	-0.721952	0.0453714	3.64609e-36	1.54028e-32	3.64609e-36	3.64609e-36
ENSG00000185483	ROR1	1 of 1	1_63717759_G_A	rs1506396	0.320208	0.0527195	7.24727e-09	1.57161e-05	7.24727e-09	7.24727e-09
ENSG00000158966	CACHD1	1 of 1	1_64313660_A_C	rs12726682	0.276885	0.0805093	0.000725052	0.742488	0.000725052	0.000725052
ENSG00000162437	RAVER2	1 of 1	1_63521269_A_C	rs9436242	-0.231023	0.0597386	0.000153649	0.319925	0.000153649	0.000153649
ENSG00000162434	JAK1	1 of 1	1_66495952_C_T	rs11208883	0.15894	0.0427546	0.000268515	0.580424	0.000268515	0.000268515
ENSG00000226891	LINC01359	1 of 1	1_64200528_T_G	rs12735415	-0.343342	0.0983852	0.000607868	0.202426	0.000607868	0.000607868
ENSG00000185031	SLC2A3P2	1 of 1	1_64599050_C_T	rs141754266	1.24753	0.369022	0.00088689	0.830221	0.00088689	0.00088689
ENSG00000162433	AK4	1 of 1	1_65223987_C_T	rs12735818	-0.12573	0.0259529	2.72632e-06	0.0132414	2.72632e-06	2.72632e-06
ENSG00000116675	DNAJC6	1 of 1	1_63487050_G_C	rs114719898	-1.0401	0.257767	8.06126e-05	0.623051	8.06126e-05	8.06126e-05
ENSG00000213625	LEPROT	1 of 1	1_64315377_AT_A	rs35132106	0.183526	0.0434718	3.84172e-05	0.263225	3.84172e-05	3.84172e-05
ENSG00000116678	LEPR	1 of 1	1_65024660_CA_C	rs1249400324;rs1491306921	-0.48151	0.11904	7.7554e-05	0.0956872	7.7554e-05	7.7554e-05
ENSG00000184588	PDE4B	1 of 1	1_66010754_C_T	rs61796569	0.159846	0.0439665	0.000361802	0.178187	0.000361802	0.000361802
ENSG00000152763	WDR78	1 of 1	1_65037329_T_TG	rs112660520	1.3303	0.351469	0.000209205	0.548815	0.000209205	0.000209205
ENSG00000198160	MIER1	1 of 1	1_66933233_A_G	rs2985818	-0.17084	0.0385803	1.64534e-05	0.00541922	1.64534e-05	1.64534e-05
ENSG00000116704	SLC35D1	1 of 1	1_65213546_G_A	rs11208610	0.175369	0.0515787	0.000829881	0.848047	0.000829881	0.000829881
ENSG00000081985	IL12RB2	1 of 1	1_67219433_T_C	rs2863212	-0.635512	0.129555	2.07708e-06	0.00914111	2.07708e-06	2.07708e-06
ENSG00000142864	SERBP1	1 of 1	1_67462554_C_CT	rs566273055	-0.125945	0.030744	6.33159e-05	0.247359	6.33159e-05	6.33159e-05
ENSG00000235200	RP11-393N21.2	1 of 1	1_67520684_A_AT	rs143923278	0.483244	0.127998	0.000216788	0.925487	0.000216788	0.000216788
ENSG00000116717	GADD45A	1 of 1	1_67695078_A_G	rs12023587	0.275664	0.0692552	9.96675e-05	0.0743623	9.96675e-05	9.96675e-05
ENSG00000172380	GNG12	1 of 1	1_66481723_G_C	rs12136991	-0.176633	0.0515508	0.000757818	0.699573	0.000757818	0.000757818
ENSG00000232284	GNG12-AS1	1 of 1	1_66776577_GTA_G	rs60960124	0.57821	0.163143	0.000501837	0.3709	0.000501837	0.000501837
ENSG00000162595	DIRAS3	1 of 1	1_68242397_A_AGTGTGT	rs767808825	-1.42179	0.342312	5.05154e-05	0.437757	5.05154e-05	5.05154e-05
ENSG00000116729	WLS	1 of 1	1_66848479_C_T	rs79916150	-1.13676	0.309815	0.000320387	0.777353	0.000320387	0.000320387
ENSG00000234383	CTBP2P8	1 of 1	1_67651520_T_G	rs12134425	0.552037	0.143952	0.000173596	0.811371	0.000173596	0.000173596
ENSG00000024526	DEPDC1	1 of 1	1_68107320_C_T	rs2478148	1.76432	0.523865	0.000926334	0.677989	0.000926334	0.000926334
ENSG00000066557	LRRC40	1 of 1	1_70647902_T_C	rs55640529	2.21287	0.700093	0.00184611	0.885156	0.00184611	0.00184611
ENSG00000116754	SRSF11	1 of 1	1_71474739_C_A	rs11587242	0.992732	0.208712	4.02553e-06	0.0304087	4.02553e-06	4.02553e-06
ENSG00000118454	ANKRD13C	1 of 1	1_69963429_A_T	rs17131096	-0.322932	0.0975244	0.00112216	0.741044	0.00112216	0.00112216
ENSG00000197568	HHLA3	1 of 1	1_70204732_T_TACACAC	rs3219841	0.67176	0.174239	0.000160672	0.069289	0.000160672	0.000160672
ENSG00000116761	CTH	1 of 1	1_70377586_A_AT	rs1453207764	-0.243362	0.065419	0.00026599	0.32717	0.00026599	0.00026599
ENSG00000050628	PTGER3	1 of 1	1_70983284_GAAA_G	rs538127008	-0.783758	0.0646023	3.86569e-25	9.54308e-22	3.86569e-25	3.86569e-25
ENSG00000132485	ZRANB2	1 of 1	1_70583471_A_G	rs12048772	-0.348073	0.10726	0.00139973	0.399997	0.00139973	0.00139973
ENSG00000229956	ZRANB2-AS2	1 of 1	1_70884367_A_G	rs12130467	0.605002	0.154553	0.000128376	0.237266	0.000128376	0.000128376
ENSG00000172260	NEGR1	1 of 1	1_70448941_C_T	rs12023001	-0.320276	0.102163	0.00200764	0.668984	0.00200764	0.00200764
ENSG00000254685	FPGT	1 of 1	1_74115475_C_G	rs11210417	0.299296	0.0532879	7.283e-08	5.44129e-05	7.283e-08	7.283e-08
ENSG00000116783	TNNI3K	1 of 1	1_73665663_G_T	rs145117283	1.13506	0.331429	0.000762164	0.280408	0.000762164	0.000762164
ENSG00000116791	CRYZ	1 of 1	1_74726654_G_C	rs28796647	0.37295	0.053668	6.50105e-11	3.45356e-08	6.50105e-11	6.50105e-11
ENSG00000162623	TYW3	1 of 1	1_73705362_G_A	rs80137753	-0.525313	0.153566	0.000772703	0.82439	0.000772703	0.000772703
ENSG00000137968	SLC44A5	1 of 1	1_75457213_A_G	rs2799052	0.694148	0.0782282	6.9831e-16	1.24605e-12	6.9831e-16	6.9831e-16
ENSG00000117054	ACADM	1 of 1	1_75654745_G_T	rs441109	0.223555	0.0535178	4.59447e-05	0.00781915	4.59447e-05	4.59447e-05
ENSG00000181227	RP4-682C21.2	1 of 1	1_77385092_G_A	rs17100499	0.644549	0.158676	7.25248e-05	0.910755	7.25248e-05	7.25248e-05
ENSG00000137955	RABGGTB	1 of 1	1_76926506_A_T	rs12409502	0.647958	0.168155	0.000161927	0.516389	0.000161927	0.000161927
ENSG00000184005	ST6GALNAC3	1 of 1	1_76144036_G_A	rs289683	0.605315	0.126035	3.28234e-06	0.0058362	3.28234e-06	3.28234e-06
ENSG00000226415	TPI1P1	1 of 1	1_76129766_G_A	rs399529	-0.407411	0.118432	0.000722827	0.968792	0.000722827	0.000722827
ENSG00000117069	ST6GALNAC5	1 of 1	1_76989719_C_CA	rs34041023	0.371257	0.0993029	0.000248407	0.203354	0.000248407	0.000248407
ENSG00000142892	PIGK	1 of 1	1_76900194_A_AG	rs541312877	0.917641	0.220082	4.73765e-05	0.102758	4.73765e-05	4.73765e-05
ENSG00000226084	RP4-706A16.3	1 of 1	1_77375949_C_T	rs11162328	-0.246775	0.0784685	0.0019441	0.843985	0.0019441	0.0019441
ENSG00000154027	AK5	1 of 1	1_77303843_T_A	rs1453981	-0.371603	0.0741741	1.29418e-06	0.00120662	1.29418e-06	1.29418e-06
ENSG00000036549	ZZZ3	1 of 1	1_79088449_T_C	rs74556133	-0.533886	0.156455	0.000795342	0.883599	0.000795342	0.000795342
ENSG00000077254	USP33	1 of 1	1_78661209_G_A	rs273247	0.309601	0.0816521	0.000204033	0.148225	0.000204033	0.000204033
ENSG00000180488	MIGA1	1 of 1	1_77072942_CA_C	rs1241174923;rs776100956	0.368025	0.103088	0.000457822	0.977651	0.000457822	0.000457822
ENSG00000219201	RP11-181C21.4	1 of 1	1_78720465_G_C	rs17102104	0.904518	0.19986	1.09089e-05	0.1552	1.09089e-05	1.09089e-05
ENSG00000235613	NSRP1P1	1 of 1	1_77999227_C_T	rs114686124	0.489094	0.162038	0.00291004	0.772767	0.00291004	0.00291004
ENSG00000162614	NEXN	1 of 1	1_77056328_T_C	rs139399447	-1.11372	0.335008	0.00107345	0.993255	0.00107345	0.00107345
ENSG00000162613	FUBP1	1 of 1	1_77501822_T_A	rs71658797	-0.281639	0.056299	1.33811e-06	0.0179848	1.33811e-06	1.33811e-06
ENSG00000162616	DNAJB4	1 of 1	1_76650637_C_A	rs143278135	0.495088	0.152085	0.00135315	0.846451	0.00135315	0.00135315
ENSG00000137960	GIPC2	1 of 1	1_78250826_T_A	rs737347	0.328437	0.0925894	0.000496426	0.596704	0.000496426	0.000496426
ENSG00000213560	RP11-386I14.3	1 of 1	1_79002290_G_A	rs115294879	-0.935733	0.296441	0.00187193	0.874601	0.00187193	0.00187193
ENSG00000122420	PTGFR	1 of 1	1_78154285_CT_C	rs796105738;rs374844769	-0.364611	0.0910255	9.04045e-05	0.0536924	9.04045e-05	9.04045e-05
ENSG00000122420	PTGFR	1 of 1	1_78154285_CT_C	rs374844769	-0.364611	0.0910255	9.04045e-05	0.0536924	9.04045e-05	9.04045e-05
ENSG00000137959	IFI44L	1 of 1	1_78309357_C_T	rs6702847	0.223923	0.0697578	0.0015719	0.63017	0.0015719	0.0015719
ENSG00000137965	IFI44	1 of 1	1_78270298_A_G	rs11579517	-0.732445	0.188274	0.000140765	0.170431	0.000140765	0.000140765
ENSG00000117114	ADGRL2	1 of 1	1_82586262_T_G	rs149936334	-0.810792	0.286301	0.00515356	0.932428	0.00515356	0.00515356
ENSG00000233008	RP11-475O6.1	1 of 1	1_83001694_C_G	rs12731816	0.517673	0.16581	0.00209264	0.711014	0.00209264	0.00209264
ENSG00000137941	TTLL7	1 of 1	1_85426921_C_A	rs201355544	1.15292	0.300915	0.000175875	0.833028	0.000175875	0.000175875
ENSG00000142875	PRKACB	1 of 1	1_84455995_A_G	rs7418136	0.173566	0.0415333	4.56276e-05	0.300124	4.56276e-05	4.56276e-05
ENSG00000203943	SAMD13	1 of 1	1_85303973_A_G	rs61769480	1.00509	0.23703	3.56326e-05	0.175881	3.56326e-05	3.56326e-05
ENSG00000117133	RPF1	1 of 1	1_85134691_G_T	rs78496046	-0.649853	0.194848	0.00103523	0.877297	0.00103523	0.00103523
ENSG00000174021	GNG5	1 of 1	1_84256483_G_A	rs583720	-0.172387	0.0534178	0.00148566	0.897352	0.00148566	0.00148566
ENSG00000122432	SPATA1	1 of 1	1_84274333_T_C	rs316681	0.49807	0.145012	0.000736396	0.765153	0.000736396	0.000736396
ENSG00000117151	CTBS	1 of 1	1_82598511_T_A	rs76094019	0.63678	0.19196	0.00109983	0.740325	0.00109983	0.00109983
ENSG00000180869	LINC01555	1 of 1	1_84035499_A_G	rs627658	0.88035	0.248535	0.000505448	0.689879	0.000505448	0.000505448
ENSG00000117155	SSX2IP	1 of 1	1_82895782_C_T	rs150812180	0.623814	0.172173	0.00037842	0.537839	0.00037842	0.00037842
ENSG00000153898	MCOLN2	1 of 1	1_85062323_C_A	rs12034421	-0.318542	0.0734422	2.39836e-05	0.0108264	2.39836e-05	2.39836e-05
ENSG00000162643	WDR63	1 of 1	1_84956378_C_T	rs632545	0.464314	0.0742154	2.79716e-09	3.8809e-06	2.79716e-09	2.79716e-09
ENSG00000055732	MCOLN3	1 of 1	1_83932676_T_A	rs79930336	0.317631	0.0685724	6.92173e-06	0.0304787	6.92173e-06	6.92173e-06
ENSG00000280099	RP11-33E12.2	1 of 1	1_84820996_T_C	rs9727725	-0.370767	0.101481	0.000339059	0.211989	0.000339059	0.000339059
ENSG00000097096	SYDE2	1 of 1	1_86170550_A_G	rs11811093	2.20224	0.585991	0.000231119	0.625559	0.000231119	0.000231119
ENSG00000162642	C1orf52	1 of 1	1_84221054_T_C	rs79188674	1.39059	0.311132	1.38387e-05	0.976932	1.38387e-05	1.38387e-05
ENSG00000142867	BCL10	1 of 1	1_86807322_C_T	rs112038260	-0.670804	0.185423	0.00038595	0.866877	0.00038595	0.00038595
ENSG00000223653	RP11-131L23.1	1 of 1	1_86675172_C_T	rs149225287	1.26653	0.329014	0.000164309	0.821421	0.000164309	0.000164309
ENSG00000153904	DDAH1	1 of 1	1_85473211_A_G	rs76145780	0.254062	0.0632135	8.57793e-05	0.500696	8.57793e-05	8.57793e-05
ENSG00000142871	CYR61	1 of 1	1_86165721_T_G	rs146346937	-1.04492	0.312597	0.00100919	0.69359	0.00100919	0.00100919
ENSG00000117174	ZNHIT6	1 of 1	1_84275253_T_C	rs12116812	-0.543745	0.165556	0.00122831	0.992508	0.00122831	0.00122831
ENSG00000171502	COL24A1	1 of 1	1_86076464_C_T	rs2202675	1.66344	0.422113	0.000116116	0.0453549	0.000116116	0.000116116
ENSG00000122417	ODF2L	1 of 1	1_87935877_A_G	rs1977634	-0.334364	0.081986	6.80405e-05	0.615029	6.80405e-05	6.80405e-05
ENSG00000016602	CLCA4	1 of 1	1_86489197_G_A	rs5744379	0.620474	0.153963	8.22068e-05	0.945479	8.22068e-05	8.22068e-05
ENSG00000224466	CDCA4P2	1 of 1	1_86532057_A_C	rs2791467	-0.406253	0.123608	0.00121906	0.567048	0.00121906	0.00121906
ENSG00000236915	RP4-651E10.4	1 of 1	1_87376644_A_G	rs12118044	0.725163	0.200334	0.000383088	0.45359	0.000383088	0.000383088
ENSG00000153923	CLCA3P	1 of 1	1_87450777_A_G	rs74527697	0.966322	0.266349	0.000371854	0.775598	0.000371854	0.000371854
ENSG00000261737	RP4-612B15.3	1 of 1	1_87146027_G_A	rs719015	-0.327591	0.0963683	0.00083176	0.59458	0.00083176	0.00083176
ENSG00000097033	SH3GLB1	1 of 1	1_86585773_G_C	rs5003839	-0.14136	0.0284648	1.57887e-06	0.00807287	1.57887e-06	1.57887e-06
ENSG00000183291	2024-09-15	1 of 1	1_86616887_A_G	rs115518112	0.465905	0.129724	0.000423973	0.838085	0.000423973	0.000423973
ENSG00000153936	HS2ST1	1 of 1	1_87044278_G_C	rs61773075	-0.561507	0.185927	0.00289494	0.857445	0.00289494	0.00289494
ENSG00000235251	RP11-384B12.2	1 of 1	1_86325383_T_A	rs17129053	0.545782	0.155751	0.000577904	0.641668	0.000577904	0.000577904
ENSG00000267272	LINC01140	1 of 1	1_85419540_T_TAAAA	rs370871361	-0.486144	0.122426	0.000103395	0.0755361	0.000103395	0.000103395
ENSG00000143013	LMO4	1 of 1	1_88166738_A_G	rs10923033	0.239078	0.065072	0.000314738	0.473715	0.000314738	0.000314738
ENSG00000279778	RP11-60A14.1	1 of 1	1_88231980_G_T	rs6690435	0.624403	0.166178	0.000231733	0.164015	0.000231733	0.000231733
ENSG00000065243	PKN2	1 of 1	1_87884610_T_A	rs138012542	0.557853	0.154504	0.000395926	0.80807	0.000395926	0.000395926
ENSG00000137947	GTF2B	1 of 1	1_87771177_C_A	rs77556076	-0.528299	0.165776	0.00169615	0.814209	0.00169615	0.00169615
ENSG00000137944	KYAT3	1 of 1	1_88975294_G_A	rs4656071	-0.507885	0.0481261	1.42308e-20	8.13039e-18	1.42308e-20	1.42308e-20
ENSG00000213516	RBMXL1	1 of 1	1_90539622_C_T	rs77668756	-0.733975	0.226523	0.00142293	0.927521	0.00142293	0.00142293
ENSG00000117226	GBP3	1 of 1	1_89009452_C_T	rs10493821	-1.18387	0.0402984	1.38641e-70	3.41277e-67	1.38641e-70	1.38641e-70
ENSG00000117228	GBP1	1 of 1	1_88543582_T_C	rs10923099	-0.345012	0.0792353	2.23644e-05	0.581312	2.23644e-05	2.23644e-05
ENSG00000234518	PTGES3P1	1 of 1	1_89091785_T_TTG	rs1189158661	-1.20651	0.36052	0.000996007	0.771849	0.000996007	0.000996007
ENSG00000162645	GBP2	1 of 1	1_90251600_T_A	rs113251247	-0.45498	0.109265	4.84375e-05	0.890743	4.84375e-05	4.84375e-05
ENSG00000162654	GBP4	1 of 1	1_90046035_CGTGT_CGTGTGTGT	rs370921620;rs147306756	1.25968	0.335006	0.000229394	0.603645	0.000229394	0.000229394
ENSG00000154451	GBP5	1 of 1	1_89051300_A_C	rs141540012	0.700809	0.202054	0.000654959	0.690857	0.000654959	0.000654959
ENSG00000197147	LRRC8B	1 of 1	1_88232952_A_G	rs6659620	0.216971	0.0566954	0.000178821	0.909715	0.000178821	0.000178821
ENSG00000231999	FLJ27354	1 of 1	1_89370998_G_A	rs11576337	-0.594608	0.173901	0.0007768	0.426488	0.0007768	0.0007768
ENSG00000171488	LRRC8C	1 of 1	1_89608440_T_C	rs78193160	1.35289	0.349067	0.000148774	0.452027	0.000148774	0.000148774
ENSG00000171492	LRRC8D	1 of 1	1_89626288_C_T	rs145538431	-0.948798	0.248634	0.000186297	0.543992	0.000186297	0.000186297
ENSG00000228175	GEMIN8P4	1 of 1	1_90047687_A_G	rs28651783	-1.08939	0.292484	0.000261561	0.361758	0.000261561	0.000261561
ENSG00000162664	ZNF326	1 of 1	1_90450305_T_G	rs57485568	-0.295284	0.087507	0.000905977	0.79742	0.000905977	0.000905977
ENSG00000233593	RP4-665J23.1	1 of 1	1_91419569_CT_C	rs202196739	-0.80067	0.233653	0.000756877	0.851996	0.000756877	0.000756877
ENSG00000232882	PHKA1P1	1 of 1	1_91849563_A_G	rs11466559	3.06814	0.648057	4.43576e-06	0.0204506	4.43576e-06	4.43576e-06
ENSG00000122482	ZNF644	1 of 1	1_91674069_TTG_T	rs60588127	-0.42533	0.134146	0.00178807	0.97355	0.00178807	0.00178807
ENSG00000097046	CDC7	1 of 1	1_91537920_C_T	rs1531232	0.449037	0.0473327	1.4434e-17	1.02163e-14	1.4434e-17	1.4434e-17
ENSG00000069702	TGFBR3	1 of 2	1_91763937_C_T	rs34038846	-0.337726	0.0342335	1.31944e-18	1.23505e-13	3.17375e-17	3.17375e-17
ENSG00000069702	TGFBR3	2 of 2	1_91615661_CTG_C	rs9324350	0.179929	0.0292832	5.06946e-09	3.06485e-06	1.45954e-07	5.06946e-09
ENSG00000172031	EPHX4	1 of 1	1_92448854_G_A	rs115963222	-1.09424	0.296664	0.000298605	0.327169	0.000298605	0.000298605
ENSG00000230667	SETSIP	1 of 1	1_90824058_AACACAC_AAC	rs145587232;rs752487454	1.31686	0.383749	0.000744398	0.382989	0.000744398	0.000744398
ENSG00000189195	BTBD8	1 of 1	1_91078821_A_ATG	rs375468259	-0.953959	0.280106	0.000813831	0.650494	0.000813831	0.000813831
ENSG00000174842	GLMN	1 of 1	1_91078716_CAAAA_CAAA	rs1166879822;rs556327331	0.341051	0.11568	0.00362001	0.817853	0.00362001	0.00362001
ENSG00000122484	RPAP2	1 of 1	1_91730364_T_G	rs11466583	-0.312162	0.0882962	0.000517695	0.842818	0.000517695	0.000517695
ENSG00000162676	GFI1	1 of 1	1_91789262_G_A	rs10783026	-0.484893	0.134612	0.000408124	0.910997	0.000408124	0.000408124
ENSG00000067208	EVI5	1 of 1	1_92045905_T_C	rs116520671	0.536657	0.113675	4.70362e-06	0.00282679	4.70362e-06	4.70362e-06
ENSG00000229992	HMGB3P9	1 of 1	1_93448765_C_T	rs185055777	-0.928321	0.277508	0.00100066	0.737497	0.00100066	0.00100066
ENSG00000223896	CCNJP2	1 of 1	1_92037210_CA_C	rs67867195	0.603103	0.171519	0.000553914	0.989338	0.000553914	0.000553914
ENSG00000122406	RPL5	1 of 1	1_94210904_TA_TAA	rs34160965;rs1234810858	-0.258355	0.0642288	8.46805e-05	0.0786724	8.46805e-05	8.46805e-05
ENSG00000154511	FAM69A	1 of 1	1_91839168_C_T	rs75597013	-0.586101	0.158943	0.000299693	0.687192	0.000299693	0.000299693
ENSG00000229052	RP11-386I23.1	1 of 1	1_92539871_C_T	rs115004469	-1.58977	0.441474	0.000409743	0.725681	0.000409743	0.000409743
ENSG00000143033	MTF2	1 of 1	1_94113497_A_G	rs4147807	0.317597	0.0808297	0.00012136	0.460626	0.00012136	0.00012136
ENSG00000117500	TMED5	1 of 1	1_92568483_C_T	rs143951536	0.548021	0.138888	0.000113901	0.133186	0.000113901	0.000113901
ENSG00000122483	CCDC18	1 of 1	1_91919289_C_CA	rs1378733511	-2.40928	0.639784	0.000224687	0.879378	0.000224687	0.000224687
ENSG00000223745	CCDC18-AS1	1 of 1	1_93400553_G_C	rs150429317	0.594639	0.162423	0.000329986	0.714261	0.000329986	0.000329986
ENSG00000117505	DR1	1 of 1	1_93134834_T_TA	rs11285300	0.167894	0.042363	0.000106504	0.0161938	0.000106504	0.000106504
ENSG00000137942	FNBP1L	1 of 1	1_94278185_G_A	rs183459328	0.409385	0.119444	0.000755114	0.863694	0.000755114	0.000755114
ENSG00000137936	BCAR3	1 of 1	1_94335206_C_A	rs145184804	-2.60323	0.652465	9.61024e-05	0.103998	9.61024e-05	9.61024e-05
ENSG00000224093	RP5-1033H22.2	1 of 1	1_94599141_A_T	rs1778216	0.541389	0.151026	0.000434392	0.967231	0.000434392	0.000434392
ENSG00000260464	RP4-561L24.3	1 of 1	1_94729977_C_T	rs116002845	1.21459	0.39038	0.00216644	0.9123	0.00216644	0.00216644
ENSG00000067334	DNTTIP2	1 of 1	1_94122861_A_G	rs3761910	-0.24082	0.0645654	0.000256573	0.868423	0.000256573	0.000256573
ENSG00000023909	GCLM	1 of 1	1_93904963_C_G	rs6680315	-0.237245	0.0496601	3.6716e-06	0.00161472	3.6716e-06	3.6716e-06
ENSG00000198691	ABCA4	1 of 1	1_94064781_A_G	rs1007348	-0.360437	0.0894203	8.19519e-05	0.118916	8.19519e-05	8.19519e-05
ENSG00000137962	ARHGAP29	1 of 1	1_94064781_A_G	rs1007348	-0.242219	0.046983	6.62089e-07	0.00136078	6.62089e-07	6.62089e-07
ENSG00000117528	ABCD3	1 of 1	1_95509547_GAAA_G	rs1174526863;rs763678569	-1.20892	0.312154	0.000150428	0.84759	0.000150428	0.000150428
ENSG00000117525	F3	1 of 1	1_94129060_A_T	rs12563736	0.918131	0.24866	0.000294453	0.539558	0.000294453	0.000294453
ENSG00000224081	LINC01057	1 of 1	1_93577668_C_T	rs116539394	-0.811228	0.215008	0.000218728	0.386043	0.000218728	0.000218728
ENSG00000143036	SLC44A3	1 of 1	1_94779862_C_CA	1:94779864:C:CACACA;rs56110929	-0.289517	0.0895378	0.00145495	0.852482	0.00145495	0.00145495
ENSG00000117519	CNN3	1 of 1	1_93886212_C_CT	rs753882186	0.188402	0.052314	0.000409292	0.695151	0.000409292	0.000409292
ENSG00000172339	ALG14	1 of 1	1_96234517_T_C	rs615340	-0.31916	0.0826478	0.000156901	0.212092	0.000156901	0.000156901
ENSG00000152078	TMEM56	1 of 1	1_95249791_AAG_A	rs111906724	0.488788	0.107555	1.00718e-05	0.0115327	1.00718e-05	1.00718e-05
ENSG00000226026	RP11-57H12.3	1 of 1	1_95249791_AAG_A	rs111906724	0.764893	0.140993	1.84972e-07	0.000162049	1.84972e-07	1.84972e-07
ENSG00000122481	RWDD3	1 of 1	1_93899778_C_A	rs7517826	-0.327133	0.0881532	0.00027502	0.0429423	0.00027502	0.00027502
ENSG00000228502	EEF1A1P11	1 of 1	1_96698418_G_A	rs76725269	-2.15583	0.567308	0.000197738	0.822354	0.000197738	0.000197738
ENSG00000137970	RPL7P9	1 of 1	1_96111993_G_A	rs112965088	-0.577268	0.133511	2.53577e-05	0.0709003	2.53577e-05	2.53577e-05
ENSG00000117569	PTBP2	1 of 1	1_98067488_C_T	rs150285005	0.882662	0.241914	0.000345131	0.835754	0.000345131	0.000345131
ENSG00000188641	DPYD	1 of 1	1_97910689_T_C	rs9727976	-0.236705	0.0497412	3.98569e-06	0.00151015	3.98569e-06	3.98569e-06
ENSG00000228057	SEC63P1	1 of 1	1_98589624_C_T	rs4477336	-1.19299	0.331197	0.000408279	0.762341	0.000408279	0.000408279
ENSG00000162627	SNX7	1 of 1	1_98723043_C_T	rs56242843	-0.343455	0.084669	7.41392e-05	0.0113203	7.41392e-05	7.41392e-05
ENSG00000099260	PALMD	1 of 1	1_99719407_C_CAA	rs372962149	1.20244	0.373971	0.00154467	0.773122	0.00154467	0.00154467
ENSG00000156869	FRRS1	1 of 1	1_101144028_T_G	rs79033494	-0.645404	0.200607	0.0015349	0.871094	0.0015349	0.0015349
ENSG00000162688	AGL	1 of 1	1_100163595_T_TA	rs1285293339	-0.211869	0.0603312	0.000562721	0.21714	0.000562721	0.000562721
ENSG00000117620	SLC35A3	1 of 1	1_100599539_G_C	rs112028814	-0.232675	0.0742665	0.00202047	0.935613	0.00202047	0.00202047
ENSG00000156875	MFSD14A	1 of 1	1_99831644_T_A	rs4908030	-0.27378	0.0826641	0.00111964	0.964585	0.00111964	0.00111964
ENSG00000156876	SASS6	1 of 1	1_100104783_TA_T	rs546359132	-0.647691	0.139271	6.38935e-06	0.00606194	6.38935e-06	6.38935e-06
ENSG00000122435	TRMT13	1 of 1	1_100250661_G_A	rs78826581	0.563314	0.164564	0.000766579	0.629406	0.000766579	0.000766579
ENSG00000122477	LRRC39	1 of 1	1_100172374_A_G	rs115976120	1.15565	0.325773	0.000496154	0.912458	0.000496154	0.000496154
ENSG00000137992	DBT	1 of 1	1_99615421_T_TACAC	rs139330041	0.20096	0.0580403	0.000668808	0.137659	0.000668808	0.000668808
ENSG00000224616	RTCA-AS1	1 of 1	1_100983391_C_A	rs74834280	0.540097	0.135589	9.8542e-05	0.0318201	9.8542e-05	9.8542e-05
ENSG00000137996	RTCA	1 of 1	1_100289308_G_T	rs9727631	0.253376	0.074732	0.000857546	0.604499	0.000857546	0.000857546
ENSG00000079335	CDC14A	1 of 1	1_99002957_CT_CTT	rs756416172;rs796653120	0.484477	0.144482	0.000973843	0.50482	0.000973843	0.000973843
ENSG00000162692	VCAM1	1 of 1	1_100706180_T_C	rs17413500	-0.890069	0.117657	1.92635e-12	3.18989e-09	1.92635e-12	1.92635e-12
ENSG00000162694	EXTL2	1 of 1	1_100548351_A_C	rs72732105	1.23191	0.280709	1.94052e-05	0.904226	1.94052e-05	1.94052e-05
ENSG00000162695	SLC30A7	1 of 1	1_101371376_C_A	rs6664904	-0.137434	0.0470565	0.0039405	0.650438	0.0039405	0.0039405
ENSG00000230946	HNRNPA1P68	1 of 1	1_102185456_C_T	rs72650208	0.47943	0.125634	0.000186257	0.0474341	0.000186257	0.000186257
ENSG00000117543	DPH5	1 of 1	1_100800947_TACACACAC_TACAC	rs781589014;rs72461336;rs1343611741;rs1235496361	-0.457467	0.128421	0.000470678	0.823342	0.000470678	0.000470678
ENSG00000233184	RP11-421L21.3	1 of 1	1_99765311_T_C	rs11166327	0.596109	0.16988	0.000568191	0.139385	0.000568191	0.000568191
ENSG00000170989	S1PR1	1 of 1	1_101768278_C_T	rs1373820	-0.343417	0.0729821	5.03255e-06	0.0227648	5.03255e-06	5.03255e-06
ENSG00000228399	RP4-575N6.2	1 of 1	1_100225052_TACAC_T	rs1429111769	1.71279	0.435341	0.000118997	0.0510408	0.000118997	0.000118997
ENSG00000183298	RPSAP19	1 of 1	1_101402170_TAC_T	rs199649039	2.50157	0.65164	0.000170989	0.795904	0.000170989	0.000170989
ENSG00000224613	RP11-153F1.1	1 of 1	1_104725334_TACAC_TACACACACAC	rs369767227;rs60656648;rs1439749550	0.81971	0.269738	0.00272799	0.851089	0.00272799	0.00272799
ENSG00000185946	RNPC3	1 of 1	1_103114230_T_C	rs1538043	-0.328878	0.0829442	0.000105756	0.0433033	0.000105756	0.000105756
ENSG00000240038	AMY2B	1 of 1	1_103561568_G_A	rs11184461	1.3544	0.14692	7.95483e-17	2.75024e-13	7.95483e-17	7.95483e-17
ENSG00000237763	AMY1A	1 of 1	1_104359877_C_G	rs1497672	-0.313542	0.0836625	0.000240228	0.0964214	0.000240228	0.000240228
ENSG00000187733	AMY1C	1 of 1	1_103300849_CA_CAA	rs1491255444;rs1367097234	0.440061	0.11016	9.42928e-05	0.593686	9.42928e-05	9.42928e-05
ENSG00000232952	RP11-90H3.1	1 of 1	1_106189456_C_CA	rs1491447824	-0.770465	0.205898	0.00024537	0.0882998	0.00024537	0.00024537
ENSG00000198890	PRMT6	1 of 1	1_107082434_T_C	rs1762485	-0.266954	0.0455342	2.13299e-08	1.10882e-05	2.13299e-08	2.13299e-08
ENSG00000162631	NTNG1	1 of 1	1_107135646_G_C	rs115668827	1.36802	0.201915	1.70693e-10	1.47303e-06	1.70693e-10	1.70693e-10
ENSG00000134215	VAV3	1 of 1	1_107708701_C_T	rs12403629	0.160892	0.048741	0.00116187	0.687483	0.00116187	0.00116187
ENSG00000085491	SLC25A24	1 of 1	1_108177620_A_G	rs545593	0.313782	0.0735883	3.23685e-05	0.141137	3.23685e-05	3.23685e-05
ENSG00000162636	FAM102B	1 of 1	1_109131485_C_A	rs140529102	0.644361	0.160889	9.06161e-05	0.917967	9.06161e-05	9.06161e-05
ENSG00000162639	HENMT1	1 of 1	1_107333819_CTTT_CT	rs1315741851;rs547167366	0.410553	0.123963	0.0011199	0.912736	0.0011199	0.0011199
ENSG00000134186	PRPF38B	1 of 1	1_107994279_A_C	rs2275914	-0.135395	0.0369773	0.000329334	0.527528	0.000329334	0.000329334
ENSG00000116266	STXBP3	1 of 1	1_108724002_A_G	rs968632	-0.471538	0.105122	1.29269e-05	0.0749942	1.29269e-05	1.29269e-05
ENSG00000121957	GPSM2	1 of 1	1_109982445_A_T	rs397687384	0.760863	0.226702	0.000963896	0.810283	0.000963896	0.000963896
ENSG00000121940	CLCC1	1 of 1	1_109029671_CTAAATAAATAAATAAA_C	rs554864671	0.796203	0.174784	9.61828e-06	0.0614868	9.61828e-06	9.61828e-06
ENSG00000085433	WDR47	1 of 1	1_108999228_C_CA	rs35631324	-0.415745	0.0786808	3.62505e-07	7.78133e-05	3.62505e-07	3.62505e-07
ENSG00000244716	RP11-20O24.4	1 of 1	1_109722897_T_A	rs2209825	0.216711	0.056126	0.000157222	0.42281	0.000157222	0.000157222
ENSG00000197780	TAF13	1 of 1	1_109000380_G_A	rs337299	0.254732	0.0715894	0.000477422	0.667853	0.000477422	0.000477422
ENSG00000273382	RP5-1065J22.8	1 of 1	1_108170464_T_C	rs77086595	1.36525	0.342205	9.61985e-05	0.777738	9.61985e-05	9.61985e-05
ENSG00000215717	TMEM167B	1 of 1	1_108285572_C_T	rs775378554	-0.507695	0.160793	0.00186657	0.965139	0.00186657	0.00186657
ENSG00000116299	KIAA1324	1 of 1	1_109182617_T_C	rs621414	-0.213434	0.0344785	3.95375e-09	7.61016e-06	3.95375e-09	3.95375e-09
ENSG00000031698	SARS	1 of 1	1_109337387_C_T	rs115678477	-0.534764	0.115602	7.1077e-06	0.027219	7.1077e-06	7.1077e-06
ENSG00000143126	CELSR2	1 of 1	1_109275908_T_C	rs646776	0.492172	0.0716473	1.01416e-10	1.43894e-07	1.01416e-10	1.01416e-10
ENSG00000134222	PSRC1	1 of 1	1_109278685_T_G	rs583104	0.663503	0.0976679	1.54378e-10	3.34879e-07	1.54378e-10	1.54378e-10
ENSG00000134243	SORT1	1 of 1	1_109275536_CT_C	rs3832016	0.178323	0.0348522	7.9296e-07	0.00114704	7.9296e-07	7.9296e-07
ENSG00000143106	PSMA5	1 of 1	1_110417327_GA_GAA	rs111678743;rs66685412	1.3913	0.340541	6.6123e-05	0.406816	6.6123e-05	6.6123e-05
ENSG00000162650	ATXN7L2	1 of 1	1_109788062_C_T	rs11102005	0.508609	0.133114	0.00018297	0.776979	0.00018297	0.00018297
ENSG00000174151	CYB561D1	1 of 1	1_109472605_CTTT_CT	rs1411771883;rs563652276;rs1307472479	-0.240768	0.0659456	0.000342206	0.715071	0.000342206	0.000342206
ENSG00000181754	AMIGO1	1 of 1	1_109523130_C_A	rs528077	0.473604	0.0548367	3.0432e-15	1.91596e-12	3.0432e-15	3.0432e-15
ENSG00000065135	GNAI3	1 of 1	1_108910123_T_C	rs79557342	0.611812	0.160164	0.000183624	0.821503	0.000183624	0.000183624
ENSG00000116337	AMPD2	1 of 1	1_109619568_C_T	rs56079255	0.451387	0.12974	0.000630843	0.963115	0.000630843	0.000630843
ENSG00000168765	GSTM4	1 of 1	1_109651023_T_G	rs11101980	-0.690823	0.0690962	5.3586e-19	1.70253e-15	5.3586e-19	5.3586e-19
ENSG00000213366	GSTM2	1 of 1	1_109723565_AT_A	rs11311192	0.37427	0.0888209	3.96711e-05	0.0454894	3.96711e-05	3.96711e-05
ENSG00000134184	GSTM1	1 of 1	1_109680703_C_G	rs534314	1.52599	0.148759	9.84658e-20	7.20047e-16	9.84658e-20	9.84658e-20
ENSG00000134202	GSTM3	1 of 2	1_109720464_A_C	rs10776699	-0.764345	0.0685474	2.90635e-22	6.87181e-19	1.53944e-22	1.53944e-22
ENSG00000134202	GSTM3	2 of 2	1_109680703_C_G	rs534314	0.744248	0.119899	3.65197e-09	1.44281e-05	2.2708e-09	3.65197e-09
ENSG00000184371	CSF1	1 of 1	1_109780323_G_T	rs72705259	0.52304	0.0870744	1.02341e-08	1.76127e-05	1.02341e-08	1.02341e-08
ENSG00000168710	AHCYL1	1 of 1	1_109566126_G_C	rs142639967	-0.442458	0.101321	2.12263e-05	0.066872	2.12263e-05	2.12263e-05
ENSG00000143093	STRIP1	1 of 1	1_110745335_T_C	rs79852923	-0.654899	0.147342	1.53498e-05	0.106983	1.53498e-05	1.53498e-05
ENSG00000258634	RP4-773N10.4	1 of 1	1_109922553_C_T	rs114816442	1.16276	0.295873	0.000121029	0.947216	0.000121029	0.000121029
ENSG00000197106	SLC6A17	1 of 1	1_110248453_GT_G	rs773745661	-0.475042	0.119427	0.000100723	0.150239	0.000100723	0.000100723
ENSG00000116396	KCNC4	1 of 1	1_110193790_C_G	rs2603584	-0.562142	0.0706816	1.94522e-13	6.68955e-10	1.94522e-13	1.94522e-13
ENSG00000162775	RBM15	1 of 1	1_110574395_A_ATTAAG	rs138790939	-0.778785	0.203891	0.000183817	0.250832	0.000183817	0.000183817
ENSG00000224699	LAMTOR5-AS1	1 of 1	1_109869712_A_G	rs141879947	1.11365	0.335851	0.0011049	0.760646	0.0011049	0.0011049
ENSG00000168679	SLC16A4	1 of 1	1_110712103_T_G	rs61806009	0.359426	0.0880693	6.72764e-05	0.125165	6.72764e-05	6.72764e-05
ENSG00000273373	RP5-1074L1.4	1 of 1	1_110472162_G_C	rs75773513	-0.620093	0.15507	9.28205e-05	0.911215	9.28205e-05	9.28205e-05
ENSG00000134248	LAMTOR5	1 of 1	1_111419789_T_A	rs148737350	-0.996412	0.331896	0.0030616	0.983298	0.0030616	0.0030616
ENSG00000143105	KCNA10	1 of 1	1_110165169_C_T	rs11580468	0.876934	0.245395	0.000452065	0.553498	0.000452065	0.000452065
ENSG00000259834	RP11-284N8.3	1 of 1	1_110470625_C_CAAA	rs368659145	-1.43064	0.388201	0.000302077	0.614023	0.000302077	0.000302077
ENSG00000177272	KCNA3	1 of 1	1_111351172_T_TTG	rs200431449	-1.04428	0.298835	0.000597902	0.852942	0.000597902	0.000597902
ENSG00000143119	CD53	1 of 1	1_110808255_G_C	rs530327028	0.319006	0.0902294	0.000517501	0.188862	0.000517501	0.000517501
ENSG00000261654	RP11-96K19.4	1 of 1	1_112735624_C_T	rs12129027	1.02149	0.216412	4.72175e-06	0.0453999	4.72175e-06	4.72175e-06
ENSG00000232811	RP11-96K19.2	1 of 1	1_112313778_C_T	rs72978051	1.03882	0.292075	0.000480061	0.768007	0.000480061	0.000480061
ENSG00000121931	LRIF1	1 of 1	1_111341028_T_TA	rs536572103	-0.952154	0.263866	0.000398983	0.725315	0.000398983	0.000398983
ENSG00000273010	RP11-96K19.5	1 of 1	1_112285702_G_A	rs3005801	1.02848	0.26672	0.000160296	0.698163	0.000160296	0.000160296
ENSG00000156171	DRAM2	1 of 1	1_111184247_G_A	rs3795823	0.335493	0.0717524	5.72971e-06	0.024955	5.72971e-06	5.72971e-06
ENSG00000134255	CEPT1	1 of 1	1_111363867_C_A	rs17027516	1.0848	0.248152	2.08256e-05	0.909515	2.08256e-05	2.08256e-05
ENSG00000162777	DENND2D	1 of 1	1_111656663_C_T	rs511584	-0.264738	0.0736175	0.000417042	0.933642	0.000417042	0.000417042
ENSG00000064886	CHI3L2	1 of 1	1_111215714_CAGATATTTT_C	rs143823143	0.313507	0.091091	0.000718751	0.794781	0.000718751	0.000718751
ENSG00000173947	PIFO	1 of 1	1_110898379_G_A	rs368857482	-0.785155	0.237879	0.00116304	0.699677	0.00116304	0.00116304
ENSG00000085465	OVGP1	1 of 1	1_110470625_C_CAAA	rs368659145	2.43722	0.526668	7.05549e-06	0.135022	7.05549e-06	7.05549e-06
ENSG00000260948	RP11-552M11.8	1 of 1	1_112685183_C_CT	rs1364276413	2.072	0.509768	7.18058e-05	0.954141	7.18058e-05	7.18058e-05
ENSG00000116455	WDR77	1 of 1	1_110659931_T_G	rs1428250425	0.94562	0.284761	0.00108697	0.886128	0.00108697	0.00108697
ENSG00000116459	ATP5F1	1 of 1	1_111243987_G_A	rs2477579	0.129712	0.034914	0.000270805	0.126951	0.000270805	0.000270805
ENSG00000143110	C1orf162	1 of 1	1_112345360_A_T	rs1105184	0.457053	0.112775	7.5207e-05	0.517578	7.5207e-05	7.5207e-05
ENSG00000116473	RAP1A	1 of 1	1_110470625_C_CAAA	rs368659145	-0.810101	0.229788	0.000536238	0.512044	0.000536238	0.000536238
ENSG00000215867	KRT18P57	1 of 1	1_111037140_T_G	rs148724904	0.834733	0.232508	0.000426107	0.701709	0.000426107	0.000426107
ENSG00000197852	FAM212B	1 of 1	1_110226914_G_T	rs61784497	-0.836464	0.217127	0.000162492	0.4204	0.000162492	0.000162492
ENSG00000064703	DDX20	1 of 1	1_113116291_G_A	rs41312692	-0.61732	0.173659	0.000483314	0.723509	0.000483314	0.000483314
ENSG00000171385	KCND3	1 of 1	1_113061946_C_CT	rs552172279	0.213092	0.054172	0.000119332	0.724591	0.000119332	0.000119332
ENSG00000231437	RP11-88H9.2	1 of 1	1_112897598_CTTTTT_CTTTTTT	rs747835819;rs1177143057;rs1491375846	0.570366	0.175753	0.00139912	0.80037	0.00139912	0.00139912
ENSG00000231246	RP5-965F6.2	1 of 1	1_112340016_C_T	rs2995768	-0.451444	0.0867522	5.2834e-07	0.000539274	5.2834e-07	5.2834e-07
ENSG00000143079	CTTNBP2NL	1 of 1	1_111589599_T_C	rs12139261	0.283827	0.0840352	0.000896507	0.843322	0.000896507	0.000896507
ENSG00000134245	WNT2B	1 of 1	1_112249131_T_C	rs12040396	-0.297784	0.0793592	0.000236131	0.111682	0.000236131	0.000236131
ENSG00000007341	ST7L	1 of 1	1_112664230_CA_C	rs570249032	-0.340808	0.067714	1.1642e-06	0.00163806	1.1642e-06	1.1642e-06
ENSG00000116489	CAPZA1	1 of 1	1_113046148_T_C	rs149442795	0.59196	0.156314	0.000207647	0.286632	0.000207647	0.000207647
ENSG00000155363	MOV10	1 of 1	1_112291807_G_A	rs3005804	0.464416	0.134251	0.000676079	0.563282	0.000676079	0.000676079
ENSG00000155366	RHOC	1 of 1	1_112365571_A_G	rs12121708	-0.276439	0.0656848	4.051e-05	0.114694	4.051e-05	4.051e-05
ENSG00000155367	PPM1J	1 of 1	1_113018793_CA_C	rs1447627173;rs35607449	-0.298283	0.0868566	0.000737628	0.632888	0.000737628	0.000737628
ENSG00000184599	FAM19A3	1 of 1	1_113373352_A_C	rs61817536	-0.528702	0.160792	0.00121303	0.789955	0.00121303	0.00121303
ENSG00000155380	SLC16A1	1 of 1	1_113907265_C_T	rs142647575	0.641456	0.14054	9.26061e-06	0.0304645	9.26061e-06	9.26061e-06
ENSG00000198799	LRIG2	1 of 1	1_111620705_T_C	rs79655983	0.551588	0.141693	0.000139423	0.435668	0.000139423	0.000139423
ENSG00000081026	MAGI3	1 of 1	1_113045784_T_C	rs141350661	-0.536599	0.128496	4.617e-05	0.731733	4.617e-05	4.617e-05
ENSG00000232499	RP11-512F24.1	1 of 1	1_113964164_GAT_G	rs142878587	-0.837077	0.239233	0.000588526	0.695085	0.000588526	0.000588526
ENSG00000116793	PHTF1	1 of 1	1_112995146_CTT_CT	rs1176953061;rs1451025844;rs1179637045	0.2961	0.0744767	0.000101484	0.579758	0.000101484	0.000101484
ENSG00000081019	RSBN1	1 of 1	1_112863918_TACACAC_TAC	rs762763721;rs146921819;rs759413118	-0.383717	0.128905	0.00331426	0.816193	0.00331426	0.00331426
ENSG00000134242	PTPN22	1 of 1	1_115410855_T_C	rs1028844	-0.197443	0.0568572	0.00064548	0.553754	0.00064548	0.00064548
ENSG00000188761	BCL2L15	1 of 1	1_113377271_A_G	rs17031460	0.564471	0.169121	0.0010265	0.58154	0.0010265	0.0010265
ENSG00000134262	AP4B1	1 of 1	1_113597326_T_C	rs78749904	-1.56736	0.334235	5.39874e-06	0.0233028	5.39874e-06	5.39874e-06
ENSG00000118655	DCLRE1B	1 of 1	1_112806947_G_T	rs149424069	-0.650277	0.145395	1.36634e-05	0.0800187	1.36634e-05	1.36634e-05
ENSG00000163349	HIPK1	1 of 1	1_113820837_G_A	rs2476599	-0.129958	0.0359398	0.000388325	0.0880507	0.000388325	0.000388325
ENSG00000116774	OLFML3	1 of 1	1_114649100_G_A	rs142744082	1.09341	0.339427	0.00151439	0.837716	0.00151439	0.00151439
ENSG00000197323	TRIM33	1 of 1	1_114243258_G_A	rs192417794	-0.669506	0.138997	3.08545e-06	0.0362162	3.08545e-06	3.08545e-06
ENSG00000116752	BCAS2	1 of 1	1_113584899_G_A	rs78880103	1.01184	0.271176	0.0002552	0.737207	0.0002552	0.0002552
ENSG00000175984	DENND2C	1 of 1	1_115580693_T_C	rs12045259	-0.314814	0.0930657	0.000880645	0.265249	0.000880645	0.000880645
ENSG00000213281	NRAS	1 of 1	1_114651276_T_TACACACACACACACACAC	rs113931256	0.706283	0.138934	9.23286e-07	0.00100863	9.23286e-07	9.23286e-07
ENSG00000009307	CSDE1	1 of 1	1_114881501_ATCCT_ATCCTTCCTTCCTTCCT	rs71582511;rs1440041151	0.240242	0.0717178	0.000985072	0.236279	0.000985072	0.000985072
ENSG00000052723	SIKE1	1 of 1	1_115880637_G_A	rs147975232	0.605084	0.163036	0.00027464	0.762376	0.00027464	0.00027464
ENSG00000198765	SYCP1	1 of 1	1_114212254_C_T	rs56695548	0.53557	0.111251	3.1214e-06	0.00585334	3.1214e-06	3.1214e-06
ENSG00000173218	VANGL1	1 of 1	1_115668825_C_T	rs72701667	0.822398	0.197556	4.86615e-05	0.0384362	4.86615e-05	4.86615e-05
ENSG00000163393	SLC22A15	1 of 1	1_114764930_G_C	rs111826697	0.622584	0.174366	0.000456938	0.681765	0.000456938	0.000456938
ENSG00000173212	MAB21L3	1 of 1	1_117133360_G_GAGAT	rs10647000	0.471928	0.121442	0.000143077	0.36131	0.000143077	0.000143077
ENSG00000163399	ATP1A1	1 of 1	1_116759428_GA_G	rs58364188	-0.230924	0.0706365	0.00129218	0.601511	0.00129218	0.00129218
ENSG00000203865	ATP1A1-AS1	1 of 1	1_116567470_T_C	rs115732233	0.450042	0.109514	6.01683e-05	0.80392	6.01683e-05	6.01683e-05
ENSG00000224950	RP5-1086K13.1	1 of 1	1_115453926_A_T	rs565631	1.17277	0.247713	4.43569e-06	0.0184716	4.43569e-06	4.43569e-06
ENSG00000116815	CD58	1 of 1	1_117697359_C_T	rs12126975	0.7754	0.19796	0.000127186	0.917219	0.000127186	0.000127186
ENSG00000177173	NAP1L4P1	1 of 1	1_115999629_G_A	rs139193506	-0.874418	0.219233	9.65899e-05	0.704014	9.65899e-05	9.65899e-05
ENSG00000143061	IGSF3	1 of 1	1_116147060_C_T	rs59491373	-0.280373	0.075249	0.000260306	0.450695	0.000260306	0.000260306
ENSG00000116824	CD2	1 of 1	1_116116156_G_A	rs115884468	0.856409	0.222883	0.000168733	0.166168	0.000168733	0.000168733
ENSG00000134247	PTGFRN	1 of 1	1_118476987_C_G	rs77180682	0.371918	0.105186	0.000516949	0.97925	0.000516949	0.000516949
ENSG00000134256	CD101	1 of 1	1_117009787_T_G	rs17036712	-1.48012	0.273845	2.03701e-07	0.000875165	2.03701e-07	2.03701e-07
ENSG00000236137	RP11-27K13.3	1 of 1	1_117350494_G_GT	rs563905529	0.387895	0.103033	0.00022552	0.518024	0.00022552	0.00022552
ENSG00000116830	TTF2	1 of 1	1_116189570_C_T	rs10923990	0.722718	0.153619	5.05234e-06	0.0126433	5.05234e-06	5.05234e-06
ENSG00000134253	TRIM45	1 of 1	1_116879269_C_T	rs11590292	1.1327	0.281314	8.33555e-05	0.482838	8.33555e-05	8.33555e-05
ENSG00000134258	VTCN1	1 of 1	1_115530595_TA_T	rs775382296	-0.766152	0.163499	5.47928e-06	0.0247762	5.47928e-06	5.47928e-06
ENSG00000198162	MAN1A2	1 of 1	1_117541246_A_T	rs17606012	0.208661	0.040664	7.4046e-07	0.00511882	7.4046e-07	7.4046e-07
ENSG00000183508	FAM46C	1 of 1	1_117783922_G_A	rs113374882	0.375801	0.097507	0.000161463	0.0411063	0.000161463	0.000161463
ENSG00000228217	PNRC2P1	1 of 1	1_118281858_G_A	rs571267796	1.25106	0.372155	0.000946228	0.711961	0.000946228	0.000946228
ENSG00000196505	GDAP2	1 of 1	1_117820601_G_A	rs2359463	-0.266479	0.0783268	0.000823853	0.434582	0.000823853	0.000823853
ENSG00000065183	WDR3	1 of 1	1_118305094_G_A	rs12402476	-0.989779	0.286525	0.000687683	0.543674	0.000687683	0.000687683
ENSG00000116874	WARS2	1 of 1	1_119152208_A_AT	rs370341206	-0.302866	0.0566756	2.72805e-07	0.000103007	2.72805e-07	2.72805e-07
ENSG00000223575	RBMX2P3	1 of 1	1_119559549_T_A	rs76821934	1.67687	0.351522	3.78747e-06	0.0314289	3.78747e-06	3.78747e-06
ENSG00000231365	RP11-418J17.1	1 of 1	1_119184516_T_TA	rs150498510	0.367469	0.0873052	4.04372e-05	0.0119571	4.04372e-05	4.04372e-05
ENSG00000143067	ZNF697	1 of 1	1_119605788_CA_C	rs146702161	-1.48819	0.381903	0.000137351	0.119957	0.000137351	0.000137351
ENSG00000092621	PHGDH	1 of 1	1_118453625_GA_G	rs1268162423;rs4025914	-0.246643	0.0622311	0.000106459	0.139555	0.000106459	0.000106459
ENSG00000134240	HMGCS2	1 of 1	1_119963180_T_TAGGAAGGAAGGAAGGAAGGA	rs140617036	1.29577	0.356171	0.000358649	0.290453	0.000358649	0.000358649
ENSG00000134250	NOTCH2	1 of 1	1_121010038_C_T	rs1406525254	-0.267518	0.0906438	0.00358569	0.856644	0.00358569	0.00358569
ENSG00000265808	SEC22B	1 of 1	1_119567162_G_A	rs2008694	0.133876	0.0352829	0.000202032	0.561785	0.000202032	0.000202032
ENSG00000223804	CH17-472G23.2	1 of 1	1_119230973_T_C	rs868675	-0.425275	0.108224	0.000121197	0.101938	0.000121197	0.000121197
ENSG00000270392	PFN1P2	1 of 1	1_119660594_C_T	rs10923883	1.19662	0.320772	0.000256014	0.118909	0.000256014	0.000256014
ENSG00000270231	NBPF8	1 of 1	1_120513768_G_C	rs1219293248	-0.304713	0.0761812	9.24439e-05	0.0287393	9.24439e-05	9.24439e-05
ENSG00000275131	CH17-472G23.4	1 of 1	1_120106075_C_T	rs3952433	0.383912	0.1084	0.000506376	0.995302	0.000506376	0.000506376
ENSG00000273136	NBPF26	1 of 1	1_120947491_G_A	rs1435628757	-0.644996	0.05767	2.18926e-22	1.83795e-19	2.18926e-22	2.18926e-22
ENSG00000226067	LINC00623	1 of 1	1_121429132_GAGTAGCTGGGACTACAGGTGCCAAGCTAC_G	rs149440816	-0.408939	0.0921602	1.58397e-05	0.00217677	1.58397e-05	1.58397e-05
ENSG00000198019	FCGR1B	1 of 1	1_121147359_G_A	rs186601761	1.67599	0.440683	0.000195479	0.0961133	0.000195479	0.000195479
ENSG00000223345	HIST2H2BA	1 of 1	1_121756258_G_C	rs1335163674	-0.910353	0.30765	0.00350098	0.493825	0.00350098	0.00350098
ENSG00000171943	SRGAP2C	1 of 1	1_120382371_CA_C	rs200601630;rs374731280	1.07347	0.279488	0.000169727	0.0866605	0.000169727	0.000169727
ENSG00000265531	FCGR1CP	1 of 1	1_143271787_A_C	rs1437124808	1.201	0.374569	0.00159098	0.634969	0.00159098	0.00159098
ENSG00000273213	RP5-998N21.10	1 of 1	1_145002415_G_A	rs587720744	0.95791	0.267698	0.000444463	0.199642	0.000444463	0.000444463
ENSG00000270872	SRGAP2D	1 of 1	1_143519374_C_T	rs1465128721	1.2556	0.29178	2.75814e-05	0.00970997	2.75814e-05	2.75814e-05
ENSG00000266338	NBPF15	1 of 1	1_143199077_G_T	rs1325325171	-0.983414	0.267982	0.00031976	0.00984924	0.00031976	0.00031976
ENSG00000196369	SRGAP2B	1 of 1	1_146784283_C_A	rs1384915445	0.362496	0.0940624	0.000161655	0.0787791	0.000161655	0.000161655
ENSG00000272419	RP11-403I13.8	1 of 1	1_145883076_ATT_ATTT	rs1299463581;rs1431923570;rs1464796915	-1.06956	0.352312	0.00275469	0.721915	0.00275469	0.00275469
ENSG00000281571	AC241585.1	1 of 1	1_146022534_TTTCCTTCC_T	rs1267539586;rs1422779753	3.721	0.729933	8.6497e-07	0.00199195	8.6497e-07	8.6497e-07
ENSG00000223612	RP11-289I10.2	1 of 1	1_145853424_G_GAAAAGA	rs1193127310	1.15693	0.323968	0.00045603	0.496537	0.00045603	0.00045603
ENSG00000162825	NBPF20	1 of 1	1_145445127_CT_CTT	rs1242806143;rs1236304621	-0.349284	0.113506	0.00241596	0.868852	0.00241596	0.00241596
ENSG00000272150	NBPF25P	1 of 1	1_145177152_C_T	rs1481251129	0.781323	0.25937	0.00296528	0.113374	0.00296528	0.00296528
ENSG00000117262	GPR89A	1 of 1	1_145938982_C_CT	rs1203958432	-1.67579	0.511116	0.00125186	0.57605	0.00125186	0.00125186
ENSG00000117281	CD160	1 of 1	1_145875307_G_T	rs112570740	0.770251	0.254065	0.00279062	0.470647	0.00279062	0.00279062
ENSG00000265491	RNF115	1 of 1	1_146627904_T_C	rs879958728	-0.617119	0.195808	0.00190194	0.745235	0.00190194	0.00190194
ENSG00000186141	POLR3C	1 of 1	1_145541259_C_T	rs1202339785	-0.523248	0.177365	0.00359893	0.711857	0.00359893	0.00359893
ENSG00000186364	NUDT17	1 of 1	1_144431818_G_A	rs1240291125	-0.989251	0.347963	0.00498613	0.483845	0.00498613	0.00498613
ENSG00000131788	PIAS3	1 of 1	1_144904004_C_T	rs1328282050	-0.749012	0.228254	0.00124018	0.57601	0.00124018	0.00124018
ENSG00000198483	ANKRD35	1 of 1	1_146028541_G_T	rs114103440	0.463133	0.157579	0.00372363	0.834112	0.00372363	0.00372363
ENSG00000143127	ITGA10	1 of 1	1_146670046_G_A	rs880000338	0.60378	0.189596	0.00170873	0.803081	0.00170873	0.00170873
ENSG00000131779	PEX11B	1 of 1	1_147764838_A_C	rs947426630	0.728589	0.199773	0.000347113	0.470933	0.000347113	0.000347113
ENSG00000265241	RBM8A	1 of 1	1_144991075_C_T	rs3967873	5.69817	1.6134	0.000524348	0.516415	0.000524348	0.000524348
ENSG00000211451	GNRHR2	1 of 1	1_146708565_CAA_CA	rs1467858730;rs1273437724	2.4221	0.710185	0.000800443	0.73664	0.000800443	0.000800443
ENSG00000234222	RP11-315I20.1	1 of 1	1_147096496_A_AGTGTGTGT	rs1481326578	1.05487	0.294753	0.000443663	0.530145	0.000443663	0.000443663
ENSG00000271601	LIX1L	1 of 1	1_145976933_T_TA	rs1248985635	-0.724266	0.197638	0.000325745	0.679081	0.000325745	0.000325745
ENSG00000272031	ANKRD34A	1 of 1	1_147713391_C_A	rs12410432	-0.488891	0.127952	0.000182946	0.430979	0.000182946	0.000182946
ENSG00000121851	POLR3GL	1 of 1	1_146377157_C_T	rs1212128550	0.22474	0.0664742	0.000886183	0.429024	0.000886183	0.000886183
ENSG00000265972	TXNIP	1 of 1	1_146457729_CAA_CA	rs1300395264;rs1491516454;rs1491368240	-0.377441	0.108668	0.000643806	0.945197	0.000643806	0.000643806
ENSG00000233396	RP11-458D21.1	1 of 1	1_145908192_G_GA	rs1320319601	0.817727	0.222854	0.000320174	0.30037	0.000320174	0.000320174
ENSG00000271425	NBPF10	1 of 1	1_147631630_A_G	rs111789131	-0.681954	0.174427	0.000130768	0.141296	0.000130768	0.000130768
ENSG00000264343	NOTCH2NL	1 of 1	1_146033862_C_T	rs7546454	-0.523214	0.0819676	1.42886e-09	8.70334e-07	1.42886e-09	1.42886e-09
ENSG00000273768	U1	1 of 1	1_147103515_A_G	rs12142021	1.06086	0.283092	0.00024048	0.602562	0.00024048	0.00024048
ENSG00000276975	HYDIN2	1 of 1	1_146529043_G_A	rs1156239238	-0.690599	0.168794	6.46258e-05	0.0493697	6.46258e-05	6.46258e-05
ENSG00000268043	NBPF12	1 of 1	1_147005176_G_A	rs61805350	0.294626	0.0699872	4.0324e-05	0.0507282	4.0324e-05	4.0324e-05
ENSG00000131791	PRKAB2	1 of 1	1_146850412_G_C	rs2795807	-0.326365	0.0901721	0.000383663	0.768042	0.000383663	0.000383663
ENSG00000131781	FMO5	1 of 1	1_147148016_A_ATGTGTATGCATGTGTGTG	rs149339646	0.260883	0.0409272	1.4979e-09	6.91033e-07	1.4979e-09	1.4979e-09
ENSG00000180867	PDIA3P1	1 of 1	1_147616333_C_T	rs116161634	1.21357	0.322353	0.000225567	0.386043	0.000225567	0.000225567
ENSG00000226015	CCT8P1	1 of 1	1_146885193_A_G	rs371635099	0.384141	0.118949	0.00147432	0.852953	0.00147432	0.00147432
ENSG00000131778	CHD1L	1 of 1	1_147718890_CTG_C	rs143910653	-0.757032	0.217762	0.000636949	0.0989683	0.000636949	0.000636949
ENSG00000278811	LINC00624	1 of 1	1_147605992_T_C	rs71620823	1.65552	0.371236	1.44309e-05	0.0716436	1.44309e-05	1.44309e-05
ENSG00000116128	BCL9	1 of 1	1_147682397_T_G	rs79434143	0.572813	0.140552	6.88029e-05	0.433272	6.88029e-05	6.88029e-05
ENSG00000162836	ACP6	1 of 1	1_147627887_C_G	rs17361839	-0.520891	0.0738531	3.63028e-11	5.11079e-08	3.63028e-11	3.63028e-11
ENSG00000188092	GPR89B	1 of 1	1_148059961_C_T	rs11578270	-0.654474	0.210328	0.00216382	0.799424	0.00216382	0.00216382
ENSG00000215859	RP6-74O6.2	1 of 1	1_149283374_A_C	rs145109025	1.65537	0.47853	0.00067617	0.866586	0.00067617	0.00067617
ENSG00000206585	RNVU1-7	1 of 1	1_147370510_G_C	rs72694716	-0.472305	0.13759	0.000741499	0.828334	0.000741499	0.000741499
ENSG00000263956	NBPF11	1 of 1	1_148300743_C_T	rs201535195	0.846338	0.209133	7.69628e-05	0.0577195	7.69628e-05	7.69628e-05
ENSG00000198658	ABHD17AP1	1 of 1	1_147209437_C_CAAAAAA	rs1268602532	0.894234	0.207851	2.76913e-05	0.059324	2.76913e-05	2.76913e-05
ENSG00000274020	LINC01138	1 of 1	1_147124444_T_C	rs79843446	0.86738	0.212492	6.70739e-05	0.975712	6.70739e-05	6.70739e-05
ENSG00000231551	RP11-495P10.1	1 of 1	1_148353420_C_T	rs515565	0.629645	0.187257	0.00094362	0.880578	0.00094362	0.00094362
ENSG00000225871	RP11-495P10.10	1 of 1	1_148519948_A_G	rs1420674198	0.788241	0.216272	0.000350157	0.498902	0.000350157	0.000350157
ENSG00000280649	AC245100.1	1 of 1	1_148586104_G_A	rs1416367384	1.65313	0.476397	0.00065119	0.558775	0.00065119	0.00065119
ENSG00000270629	NBPF14	1 of 1	1_148510226_T_C	rs1291336647	-0.550878	0.0990186	9.45531e-08	0.000554725	9.45531e-08	9.45531e-08
ENSG00000177144	NUDT4P1	1 of 1	1_148400074_T_C	rs1455595286	0.298975	0.0772123	0.000150828	0.129704	0.000150828	0.000150828
ENSG00000178104	PDE4DIP	1 of 1	1_148424888_C_T	rs1400007579	0.433816	0.106439	6.87375e-05	0.0897498	6.87375e-05	6.87375e-05
ENSG00000269713	NBPF9	1 of 1	1_148103504_T_G	rs1293661803	-1.00331	0.255637	0.000123455	0.106625	0.000123455	0.000123455
ENSG00000274265	CH17-189H20.1	1 of 1	1_149124057_G_C	rs3903195	-0.748474	0.137567	1.71466e-07	0.000149703	1.71466e-07	1.71466e-07
ENSG00000215861	WI2-1896O14.1	1 of 1	1_149034665_T_G	rs78812385	-0.604291	0.115505	4.6357e-07	0.0006035	4.6357e-07	4.6357e-07
ENSG00000271383	NBPF19	1 of 1	1_148447563_A_G	rs1414493542	-0.754953	0.189603	9.91514e-05	0.420279	9.91514e-05	9.91514e-05
ENSG00000277147	LINC00869	1 of 1	1_148329154_C_T	rs41286753	-1.35945	0.348455	0.000134976	0.537139	0.000134976	0.000134976
ENSG00000150337	FCGR1A	1 of 1	1_148013971_C_T	rs1199840246	-0.459724	0.114935	9.24402e-05	0.0426074	9.24402e-05	9.24402e-05
ENSG00000203814	HIST2H2BF	1 of 1	1_149163010_C_G	rs1265890584	-0.640765	0.171532	0.000251265	0.0797843	0.000251265	0.000251265
ENSG00000233030	RP11-196G18.3	1 of 1	1_150368459_ATT_AT	rs1318103266;rs1313907053;rs1316814502	-0.31904	0.0818486	0.000136754	0.342042	0.000136754	0.000136754
ENSG00000183598	HIST2H3D	1 of 1	1_148426123_C_T	rs1264248698	0.465761	0.137878	0.000894681	0.609852	0.000894681	0.000894681
ENSG00000203812	HIST2H2AA3	1 of 1	1_150768224_T_G	rs80075102	1.04475	0.302736	0.000695803	0.34205	0.000695803	0.000695803
ENSG00000220323	HIST2H2BD	1 of 1	1_148236712_G_A	rs60301931	-0.602072	0.143863	4.45258e-05	0.081536	4.45258e-05	4.45258e-05
ENSG00000261716	RP11-196G18.22	1 of 1	1_150726659_C_A	rs1294448498	1.21025	0.311602	0.000144204	0.690541	0.000144204	0.000144204
ENSG00000272196	HIST2H2AA4	1 of 1	1_150312049_TA_T	rs60639251	0.294034	0.0812277	0.000382957	0.119911	0.000382957	0.000382957
ENSG00000184678	HIST2H2BE	1 of 1	1_151504048_C_A	rs17623123	-0.921298	0.26006	0.000504585	0.947578	0.000504585	0.000504585
ENSG00000184260	HIST2H2AC	1 of 1	1_151620758_C_T	rs55690061	0.444946	0.123367	0.000401538	0.658326	0.000401538	0.000401538
ENSG00000184270	HIST2H2AB	1 of 1	1_149905113_G_A	rs13067	1.12552	0.331086	0.000831452	0.665163	0.000831452	0.000831452
ENSG00000178096	BOLA1	1 of 1	1_150916023_C_CAT	rs762962510	1.73333	0.394038	1.85895e-05	0.124768	1.85895e-05	1.85895e-05
ENSG00000143368	SF3B4	1 of 1	1_151600267_C_A	rs866362006	0.412067	0.0946894	2.25959e-05	0.0364533	2.25959e-05	2.25959e-05
ENSG00000014914	MTMR11	1 of 1	1_151452734_G_A	rs114873697	1.22058	0.32517	0.000234981	0.866636	0.000234981	0.000234981
ENSG00000264522	OTUD7B	1 of 1	1_150336283_A_C	rs75083568	-0.674804	0.188573	0.000444225	0.60462	0.000444225	0.000444225
ENSG00000136631	VPS45	1 of 1	1_150810763_A_AG	rs10305752	0.48491	0.12313	0.00011726	0.0934075	0.00011726	0.00011726
ENSG00000023902	PLEKHO1	1 of 1	1_148917399_TTTTTA_T	rs1221836166	-0.796026	0.23368	0.000811659	0.950219	0.000811659	0.000811659
ENSG00000143401	ANP32E	1 of 1	1_149588192_C_T	rs1233867975	-0.664706	0.178775	0.000267902	0.557226	0.000267902	0.000267902
ENSG00000117362	APH1A	1 of 1	1_150291493_C_CTTTT	rs782488899	-0.742029	0.220814	0.000950186	0.749707	0.000950186	0.000950186
ENSG00000118292	C1orf54	1 of 1	1_149565676_C_T	rs1260020231	-1.23949	0.398332	0.00216366	0.854698	0.00216366	0.00216366
ENSG00000159208	CIART	1 of 1	1_150522485_T_G	rs113588371	-0.618179	0.179467	0.000711694	0.787102	0.000711694	0.000711694
ENSG00000266472	MRPS21	1 of 1	1_151603694_T_A	rs59176092	0.403655	0.122156	0.00114844	0.954493	0.00114844	0.00114844
ENSG00000117360	PRPF3	1 of 1	1_151045266_CA_CAAAAA	rs1491400399;rs397864193	0.49835	0.123078	7.63178e-05	0.170824	7.63178e-05	7.63178e-05
ENSG00000163125	RPRD2	1 of 1	1_151464665_C_CA	rs755731393	0.946971	0.25131	0.000222719	0.865505	0.000222719	0.000222719
ENSG00000143374	TARS2	1 of 1	1_150878838_G_A	rs142210257	1.00845	0.313213	0.00152259	0.521982	0.00152259	0.00152259
ENSG00000143369	ECM1	1 of 1	1_150015290_C_CTTTTTT	rs370684965	0.596102	0.167311	0.000469679	0.593086	0.000469679	0.000469679
ENSG00000237781	RP11-54A4.2	1 of 1	1_150533787_C_T	rs11586047	0.454776	0.104773	2.36642e-05	0.00858263	2.36642e-05	2.36642e-05
ENSG00000143382	ADAMTSL4	1 of 1	1_150793612_T_A	rs199616237	-0.193176	0.0588176	0.00122852	0.707948	0.00122852	0.00122852
ENSG00000203804	ADAMTSL4-AS1	1 of 1	1_150160094_C_G	rs41264977	0.544353	0.155876	0.000602712	0.402478	0.000602712	0.000602712
ENSG00000277452	RN7SL473P	1 of 1	1_149475393_ATGT_A	rs1162595723	-0.738514	0.234572	0.00192242	0.649931	0.00192242	0.00192242
ENSG00000143384	MCL1	1 of 1	1_149644334_G_A	rs1165722689	-0.352897	0.119324	0.00351815	0.945169	0.00351815	0.00351815
ENSG00000143420	ENSA	1 of 1	1_150993721_A_G	rs539118	-0.204911	0.0544062	0.000224232	0.115657	0.000224232	0.000224232
ENSG00000143457	GOLPH3L	1 of 1	1_149780780_A_C	rs61807535	-0.441975	0.135716	0.00134743	0.899884	0.00134743	0.00134743
ENSG00000143452	HORMAD1	1 of 1	1_150868590_G_A	rs6660845	0.410005	0.0899453	9.49508e-06	0.00105445	9.49508e-06	9.49508e-06
ENSG00000163131	CTSS	1 of 1	1_151001988_C_CT	rs752361749	-0.334314	0.0662148	1.08254e-06	0.000677165	1.08254e-06	1.08254e-06
ENSG00000143387	CTSK	1 of 1	1_150368459_ATT_AT	rs1318103266;rs1313907053;rs1316814502	-0.267649	0.0730297	0.00032535	0.453245	0.00032535	0.00032535
ENSG00000143437	ARNT	1 of 1	1_152485527_G_A	rs79415024	-0.669891	0.186273	0.000416793	0.814409	0.000416793	0.000416793
ENSG00000143379	SETDB1	1 of 1	1_151842668_T_C	rs12029913	-0.176068	0.0537589	0.00126678	0.847248	0.00126678	0.00126678
ENSG00000143418	CERS2	1 of 1	1_152267996_AATATATATACTTTACGTAAAGTATATATATACTTTACGTAAAGTATATATATAC_A	rs1399904775;1:152267996:AATATATATA:A	-6.395	1.4825	2.64307e-05	0.17443	2.64307e-05	2.64307e-05
ENSG00000143412	ANXA9	1 of 1	1_151297394_T_TAC	rs377756265	-0.243297	0.072394	0.000949227	0.646017	0.000949227	0.000949227
ENSG00000143409	FAM63A	1 of 1	1_151495584_T_G	rs10127622	-0.345262	0.0784984	1.86326e-05	0.225248	1.86326e-05	1.86326e-05
ENSG00000143363	PRUNE1	1 of 1	1_152464329_TC_T	rs145572465	0.217082	0.0616326	0.000542419	0.739515	0.000542419	0.000542419
ENSG00000163141	BNIPL	1 of 1	1_151598764_T_C	rs146931662	0.937536	0.266514	0.000550916	0.258533	0.000550916	0.000550916
ENSG00000143443	C1orf56	1 of 1	1_150209443_TA_T	rs1295164792	1.24969	0.365045	0.000765773	0.600115	0.000765773	0.000765773
ENSG00000197622	CDC42SE1	1 of 1	1_152494052_C_CT	rs1265089844	-0.494388	0.122284	7.81632e-05	0.0681501	7.81632e-05	7.81632e-05
ENSG00000213190	MLLT11	1 of 1	1_150361772_A_AT	rs56993007	0.443972	0.0964958	7.91353e-06	0.00883544	7.91353e-06	7.91353e-06
ENSG00000143458	GABPB2	1 of 1	1_151657890_A_C	rs185831765	1.18332	0.29417	8.4628e-05	0.884425	8.4628e-05	8.4628e-05
ENSG00000143434	SEMA6C	1 of 1	1_149815096_T_A	rs145619620	1.32272	0.3596	0.000309884	0.961903	0.000309884	0.000309884
ENSG00000163154	TNFAIP8L2	1 of 1	1_150276027_T_C	rs12044791	-1.3754	0.437178	0.00193662	0.691501	0.00193662	0.00193662
ENSG00000163156	SCNM1	1 of 1	1_150304755_C_CAAA	rs1297406673	-0.431899	0.12992	0.00107383	0.828864	0.00107383	0.00107383
ENSG00000163155	LYSMD1	1 of 1	1_151644916_A_G	rs11204865	1.76672	0.543044	0.00136204	0.758076	0.00136204	0.00136204
ENSG00000163159	VPS72	1 of 1	1_151543984_C_CT	rs10718036	-0.821409	0.209345	0.000123949	0.592104	0.000123949	0.000123949
ENSG00000143398	PIP5K1A	1 of 1	1_151433606_CAA_C	rs771692526;rs1457725792;rs550112579	-0.581592	0.121895	3.77193e-06	0.0401614	3.77193e-06	3.77193e-06
ENSG00000159352	PSMD4	1 of 1	1_152274875_CT_CTTT	rs1281447914;rs71582229	0.401437	0.11202	0.000436147	0.652374	0.000436147	0.000436147
ENSG00000143373	ZNF687	1 of 1	1_151769908_A_G	rs145728413	-0.617665	0.171232	0.000400819	0.840476	0.000400819	0.000400819
ENSG00000143393	PI4KB	1 of 1	1_152472624_C_T	rs144881827	0.201246	0.0629733	0.00164737	0.739705	0.00164737	0.00164737
ENSG00000143390	RFX5	1 of 1	1_152433102_A_G	rs377287989	-0.746197	0.141878	4.06991e-07	0.00132476	4.06991e-07	4.06991e-07
ENSG00000143416	SELENBP1	1 of 1	1_152463860_ACTCT_ACACACACACACTCTCTCT	rs143630363;rs200010105	0.865365	0.204954	3.83371e-05	0.0348342	3.83371e-05	3.83371e-05
ENSG00000159377	PSMB4	1 of 1	1_151738771_ATT_AT	rs1395729055;rs146089596	0.170758	0.0462654	0.000296052	0.85676	0.000296052	0.000296052
ENSG00000143442	POGZ	1 of 1	1_150365526_C_G	rs17648797	0.236984	0.0703661	0.0009264	0.841024	0.0009264	0.0009264
ENSG00000143375	CGN	1 of 1	1_150759038_A_T	rs59805030	-0.286639	0.0781538	0.000322182	0.983662	0.000322182	0.000322182
ENSG00000143367	TUFT1	1 of 1	1_151557783_T_C	rs56096667	-0.258566	0.0569846	1.03795e-05	0.016144	1.03795e-05	1.03795e-05
ENSG00000232536	RP11-74C1.4	1 of 1	1_151608532_G_A	rs77519409	-0.925853	0.229078	7.85573e-05	0.966039	7.85573e-05	7.85573e-05
ENSG00000223861	RP11-74C1.2	1 of 1	1_151532213_T_C	rs35342887	0.365565	0.0914811	9.38078e-05	0.118862	9.38078e-05	9.38078e-05
ENSG00000143376	SNX27	1 of 1	1_152215642_C_T	rs751538002	0.490732	0.132589	0.000285083	0.820795	0.000285083	0.000285083
ENSG00000143436	MRPL9	1 of 1	1_150714157_A_T	rs34593358	-0.22208	0.0603289	0.000306696	0.397213	0.000306696	0.000306696
ENSG00000143450	OAZ3	1 of 1	1_152213623_C_T	rs144801487	-1.17088	0.307453	0.000191764	0.667716	0.000191764	0.000191764
ENSG00000182134	TDRKH	1 of 1	1_151772382_G_A	rs4845556	0.23761	0.0382964	3.67132e-09	1.15511e-06	3.67132e-09	3.67132e-09
ENSG00000203288	RP11-98D18.9	1 of 1	1_152924917_CT_CTTT	rs141887322;rs761524134	1.14031	0.32765	0.000628437	0.0707307	0.000628437	0.000628437
ENSG00000213171	LINGO4	1 of 1	1_151805451_C_T	rs12124047	1.03321	0.242286	3.23166e-05	0.0770254	3.23166e-05	3.23166e-05
ENSG00000143365	RORC	1 of 1	1_152736463_G_A	rs146746620	0.547666	0.158413	0.000681052	0.427655	0.000681052	0.000681052
ENSG00000225556	C2CD4D	1 of 1	1_150931726_C_CAAA	rs766674968	0.564863	0.169947	0.001076	0.970733	0.001076	0.001076
ENSG00000234614	AL450992.2	1 of 1	1_151652248_C_G	rs866997676	1.58044	0.399082	0.000107755	0.554037	0.000107755	0.000107755
ENSG00000159445	THEM4	1 of 1	1_151873174_C_G	rs2338201	-0.317567	0.0728639	2.19897e-05	0.00562192	2.19897e-05	2.19897e-05
ENSG00000197747	S100A10	1 of 1	1_150754111_CT_CTT	rs1337524259;rs1252794101	-0.514734	0.140799	0.00033632	0.737316	0.00033632	0.00033632
ENSG00000163191	S100A11	1 of 1	1_152442590_T_C	rs4557976	-0.110672	0.0279644	0.000108834	0.0250745	0.000108834	0.000108834
ENSG00000159450	TCHH	1 of 1	1_152193846_G_T	rs12756301	1.13246	0.317769	0.000468092	0.954935	0.000468092	0.000468092
ENSG00000163220	S100A9	1 of 1	1_153469880_A_G	rs2986210	-0.49795	0.0690148	1.44943e-11	1.44944e-08	1.44943e-11	1.44943e-11
ENSG00000143546	S100A8	1 of 1	1_153493037_C_CT	rs11301388	-0.282524	0.07887	0.000438426	0.738815	0.000438426	0.000438426
ENSG00000143556	S100A7	1 of 1	1_153461437_CCCCCGCAG_C	rs113585193	-0.490643	0.0891077	1.24957e-07	0.000198171	1.24957e-07	1.24957e-07
ENSG00000197956	S100A6	1 of 1	1_153645034_C_CT	rs750475322	-0.422409	0.110042	0.00017115	0.891416	0.00017115	0.00017115
ENSG00000196154	S100A4	1 of 1	1_154138355_T_C	rs181927319	-0.854216	0.253101	0.000904141	0.806513	0.000904141	0.000904141
ENSG00000188643	S100A16	1 of 1	1_153986884_G_C	rs77449937	0.378007	0.111648	0.000871642	0.713828	0.000871642	0.000871642
ENSG00000189334	S100A14	1 of 1	1_152839828_G_GGAAA	rs543935223	-1.00566	0.257477	0.000132708	0.920697	0.000132708	0.000132708
ENSG00000189171	S100A13	1 of 1	1_153627648_C_T	rs999418	-0.276782	0.046324	1.20525e-08	2.65054e-05	1.20525e-08	1.20525e-08
ENSG00000160678	S100A1	1 of 1	1_153641307_G_A	rs10797056	0.380956	0.0730694	5.04691e-07	0.000174957	5.04691e-07	5.04691e-07
ENSG00000160679	CHTOP	1 of 1	1_155162443_G_A	rs11582489	0.550817	0.162213	0.000842457	0.83433	0.000842457	0.000842457
ENSG00000143553	SNAPIN	1 of 1	1_153190869_G_GTT	rs543225778	0.633445	0.151638	4.59207e-05	0.0479769	4.59207e-05	4.59207e-05
ENSG00000143621	ILF2	1 of 1	1_153102695_C_T	rs11587454	-0.0929581	0.030503	0.00265493	0.892857	0.00265493	0.00265493
ENSG00000143624	INTS3	1 of 1	1_153609788_A_G	rs9660416	0.517691	0.142921	0.000379727	0.248136	0.000379727	0.000379727
ENSG00000143554	SLC27A3	1 of 1	1_154722385_ATT_A	rs1416559633;rs1491280593;rs11347024	-0.690029	0.201159	0.00074774	0.984702	0.00074774	0.00074774
ENSG00000143614	GATAD2B	1 of 1	1_154390249_C_CT	rs1230777462	-0.749146	0.209584	0.000450662	0.898288	0.000450662	0.000450662
ENSG00000198837	DENND4B	1 of 1	1_154444208_C_CT	rs751220548	-0.722242	0.187897	0.000167845	0.854777	0.000167845	0.000167845
ENSG00000160741	CRTC2	1 of 1	1_154634350_G_GAT	rs143456595	0.222	0.0509522	2.21116e-05	0.0163396	2.21116e-05	2.21116e-05
ENSG00000143570	SLC39A1	1 of 1	1_154594973_G_A	rs77697368	-0.471729	0.121159	0.000139099	0.0333749	0.000139099	0.000139099
ENSG00000143578	CREB3L4	1 of 1	1_154477890_C_A	rs370634532	-1.31659	0.359307	0.000326149	0.572399	0.000326149	0.000326149
ENSG00000143543	JTB	1 of 1	1_154163604_T_C	rs34629044	0.639211	0.171282	0.000254629	0.865334	0.000254629	0.000254629
ENSG00000272654	RP11-422P24.11	1 of 1	1_153505143_AAAAG_A	rs201945164	-1.0844	0.327528	0.00112379	0.782144	0.00112379	0.00112379
ENSG00000143545	RAB13	1 of 1	1_153594098_G_A	rs72711021	-0.774499	0.229743	0.000916098	0.885201	0.000916098	0.000916098
ENSG00000177954	RPS27	1 of 1	1_153171097_G_A	rs475355	0.219077	0.0635831	0.000709244	0.918188	0.000709244	0.000709244
ENSG00000143549	TPM3	1 of 1	1_153125313_A_G	rs76607808	-0.266017	0.0892741	0.00328307	0.722125	0.00328307	0.00328307
ENSG00000143612	C1orf43	1 of 1	1_154767399_G_A	rs74859699	-0.535785	0.107942	1.59682e-06	0.0106061	1.59682e-06	1.59682e-06
ENSG00000143569	UBAP2L	1 of 1	1_154540507_CAAAAAA_CAA	rs1362037271;rs1444934177	-0.117028	0.034644	0.00089484	0.143726	0.00089484	0.00089484
ENSG00000143575	HAX1	1 of 1	1_155529351_CT_CTT	rs1235496608;rs35984917	0.856874	0.198918	2.70875e-05	0.0842524	2.70875e-05	2.70875e-05
ENSG00000143515	ATP8B2	1 of 1	1_154540507_CAAAAAA_CAAAAAAAAA	rs1277105069;rs1444934177;rs1362037271	0.443361	0.10694	5.20656e-05	0.0672789	5.20656e-05	5.20656e-05
ENSG00000160712	IL6R	1 of 1	1_154348028_A_AC	rs35837124	-0.180565	0.0503458	0.000431684	0.68287	0.000431684	0.000431684
ENSG00000160714	UBE2Q1	1 of 1	1_154489719_G_A	rs16836054	0.403721	0.0640315	2.16303e-09	3.65034e-07	2.16303e-09	2.16303e-09
ENSG00000160716	CHRNB2	1 of 1	1_154298198_CAA_CAAA	rs1491467188;rs1224521394;rs1386612515	1.01269	0.298741	0.000859303	0.839715	0.000859303	0.000859303
ENSG00000160710	ADAR	1 of 1	1_155311898_G_A	rs10458626	0.744825	0.140657	3.43506e-07	0.00196217	3.43506e-07	3.43506e-07
ENSG00000163344	PMVK	1 of 1	1_154091501_CT_C	rs772608860	-0.685264	0.200195	0.000766786	0.322428	0.000766786	0.000766786
ENSG00000163346	PBXIP1	1 of 1	1_155936609_CTTT_CTT	rs1355132804;rs3049766;rs375568227	-8.93012	2.57859	0.000667044	0.799425	0.000667044	0.000667044
ENSG00000163348	PYGO2	1 of 1	1_153650936_G_C	rs112431116	-0.25637	0.0711548	0.000406895	0.738292	0.000406895	0.000406895
ENSG00000160691	SHC1	1 of 1	1_154690791_G_A	rs116612897	0.735157	0.198684	0.000286161	0.922197	0.000286161	0.000286161
ENSG00000173207	CKS1B	1 of 1	1_155824762_CA_C	rs763491080	-0.711013	0.20518	0.000662087	0.760679	0.000662087	0.000662087
ENSG00000160688	FLAD1	1 of 1	1_154944090_G_A	rs41264249	0.915792	0.25943	0.000527635	0.987186	0.000527635	0.000527635
ENSG00000160685	ZBTB7B	1 of 1	1_153622972_C_A	rs114678888	0.503836	0.147785	0.000803977	0.949202	0.000803977	0.000803977
ENSG00000163354	DCST2	1 of 1	1_153377806_C_T	rs114027001	1.65573	0.433056	0.000181247	0.781818	0.000181247	0.000181247
ENSG00000232093	RP11-307C12.11	1 of 1	1_156686014_C_T	rs4661212	0.398268	0.101899	0.000131384	0.348106	0.000131384	0.000131384
ENSG00000143537	ADAM15	1 of 1	1_155062156_C_G	rs45444697	-0.270154	0.0558613	2.82986e-06	0.00551677	2.82986e-06	2.82986e-06
ENSG00000243364	EFNA4	1 of 1	1_155228473_CG_C	rs112935939	0.776384	0.209994	0.000289268	0.722786	0.000289268	0.000289268
ENSG00000143590	EFNA3	1 of 1	1_156051288_G_A	rs41265007	-0.883812	0.237252	0.000261009	0.986155	0.000261009	0.000261009
ENSG00000169242	EFNA1	1 of 1	1_156527033_A_G	rs41267373	0.59013	0.161586	0.000340863	0.584196	0.000340863	0.000340863
ENSG00000169241	SLC50A1	1 of 1	1_156685688_T_G	rs74791598	-0.352356	0.100693	0.000587872	0.568579	0.000587872	0.000587872
ENSG00000179085	DPM3	1 of 1	1_154086312_C_T	rs80213006	1.37305	0.393633	0.000611354	0.875962	0.000611354	0.000611354
ENSG00000163463	KRTCAP2	1 of 1	1_154678394_C_T	rs6426875	-0.617261	0.169764	0.000361316	0.914456	0.000361316	0.000361316
ENSG00000163462	TRIM46	1 of 1	1_155185239_A_G	rs2070803	-0.249676	0.064863	0.000164425	0.298966	0.000164425	0.000164425
ENSG00000185499	MUC1	1 of 1	1_155179278_A_T	rs9426886	0.382609	0.0402308	1.24182e-17	1.58374e-14	1.24182e-17	1.24182e-17
ENSG00000169231	THBS3	1 of 1	1_155199058_T_C	rs2974937	-0.309592	0.0663923	6.05252e-06	0.00681182	6.05252e-06	6.05252e-06
ENSG00000173171	MTX1	1 of 1	1_155907240_CT_C	rs1470335547;rs773275927	-1.03188	0.328187	0.00194853	0.836982	0.00194853	0.00194853
ENSG00000160766	GBAP1	1 of 1	1_154691924_C_CA	rs557286027	1.28943	0.365259	0.000527347	0.2493	0.000527347	0.000527347
ENSG00000236675	MTX1P1	1 of 1	1_156808319_C_T	rs909200	0.389201	0.111463	0.00060369	0.307398	0.00060369	0.00060369
ENSG00000177628	GBA	1 of 1	1_155234830_A_G	rs375776699	0.7373	0.227221	0.00140102	0.996726	0.00140102	0.00140102
ENSG00000160767	FAM189B	1 of 1	1_156578299_TGAGAGA_T	rs10686747	0.182884	0.0528325	0.000670757	0.832635	0.000670757	0.000670757
ENSG00000116521	SCAMP3	1 of 1	1_155402881_C_T	rs1886905	0.390206	0.0928803	4.17329e-05	0.0071298	4.17329e-05	4.17329e-05
ENSG00000176444	CLK2	1 of 1	1_155544081_G_C	rs12021557	-1.90601	0.483432	0.000115261	0.696278	0.000115261	0.000115261
ENSG00000143630	HCN3	1 of 1	1_154744925_CA_C	rs1362351678;rs5777930	0.288096	0.085983	0.000982438	0.748729	0.000982438	0.000982438
ENSG00000160752	FDPS	1 of 1	1_154810150_T_C	rs57438059	-0.477524	0.138516	0.000704601	0.74062	0.000704601	0.000704601
ENSG00000225855	RUSC1-AS1	1 of 1	1_156529916_C_A	rs1278660227	0.923336	0.203022	9.92618e-06	0.0601851	9.92618e-06	9.92618e-06
ENSG00000160753	RUSC1	1 of 1	1_155090167_CAAAAA_CA	rs1279120754;rs1326910194;rs1440401894	0.94385	0.283767	0.00106734	0.750589	0.00106734	0.00106734
ENSG00000116539	ASH1L	1 of 1	1_154472886_G_T	rs147700711	0.3159	0.104544	0.00287993	0.8655	0.00287993	0.00287993
ENSG00000237872	POU5F1P4	1 of 1	1_155936609_CTTT_CTT	rs1355132804;rs3049766;rs375568227	14.2204	4.25811	0.0010198	0.694558	0.0010198	0.0010198
ENSG00000235919	ASH1L-AS1	1 of 1	1_156805680_A_G	rs72698628	1.55444	0.449304	0.000675273	0.706185	0.000675273	0.000675273
ENSG00000125459	MSTO1	1 of 1	1_154769103_A_C	rs7547552	-0.256637	0.0692305	0.000279058	0.702725	0.000279058	0.000279058
ENSG00000246203	RP11-29H23.5	1 of 1	1_155436491_C_CTT	rs375248535	0.589498	0.180374	0.00129643	0.635354	0.00129643	0.00129643
ENSG00000163374	YY1AP1	1 of 1	1_156214887_T_A	rs4661154	-1.09026	0.309875	0.000549735	0.845489	0.000549735	0.000549735
ENSG00000132676	DAP3	1 of 1	1_156724642_T_C	rs114320947	-0.808652	0.232538	0.000634528	0.553982	0.000634528	0.000634528
ENSG00000203761	MSTO2P	1 of 1	1_156385653_T_A	rs4661163	0.280418	0.0783263	0.000441614	0.468714	0.000441614	0.000441614
ENSG00000116580	GON4L	1 of 1	1_156374239_G_T	rs77347421	0.57018	0.145792	0.000130148	0.892721	0.000130148	0.000130148
ENSG00000132718	SYT11	1 of 1	1_155739508_A_T	rs600309	0.523562	0.150196	0.000616272	0.158786	0.000616272	0.000616272
ENSG00000143622	RIT1	1 of 1	1_156617650_CT_C	rs56771313	-1.0341	0.258443	9.19382e-05	0.577434	9.19382e-05	9.19382e-05
ENSG00000132680	KIAA0907	1 of 1	1_154889269_C_A	rs72995418	0.610146	0.179276	0.000820344	0.940111	0.000820344	0.000820344
ENSG00000173080	RXFP4	1 of 1	1_156726811_G_A	rs35890195	0.641967	0.177113	0.000376469	0.916438	0.000376469	0.000376469
ENSG00000116584	ARHGEF2	1 of 1	1_157611402_G_A	rs12128696	0.502326	0.136365	0.000303877	0.708252	0.000303877	0.000303877
ENSG00000163479	SSR2	1 of 1	1_157090625_A_AG	rs10714376	0.175954	0.0462757	0.000196123	0.124148	0.000196123	0.000196123
ENSG00000160803	UBQLN4	1 of 1	1_155389877_CT_CTT	rs1165328235;rs1340091598	-0.218998	0.0607128	0.000400915	0.465341	0.000400915	0.000400915
ENSG00000116586	LAMTOR2	1 of 1	1_154956932_G_T	rs78431420	-0.79145	0.217321	0.000353759	0.889472	0.000353759	0.000353759
ENSG00000132698	RAB25	1 of 1	1_156324723_G_T	rs141748979	-0.531143	0.148827	0.000459722	0.819512	0.000459722	0.000459722
ENSG00000254726	MEX3A	1 of 1	1_156238426_G_A	rs182363024	0.824236	0.279643	0.00362859	0.937454	0.00362859	0.00362859
ENSG00000160789	LMNA	1 of 1	1_155768309_C_CAAA	rs377002695	0.902906	0.272243	0.00110248	0.57164	0.00110248	0.00110248
ENSG00000196189	SEMA4A	1 of 1	1_157547975_T_C	rs73011586	-0.545644	0.138989	0.00012296	0.704856	0.00012296	0.00012296
ENSG00000160785	SLC25A44	1 of 1	1_156227502_T_TA	rs146193866	0.202545	0.0525759	0.000162478	0.0560941	0.000162478	0.000162478
ENSG00000160783	PMF1	1 of 1	1_156847758_G_A	rs67549041	0.843457	0.245906	0.000748429	0.750163	0.000748429	0.000748429
ENSG00000242252	BGLAP	1 of 1	1_156117079_ATT_ATTT	rs1234553279;rs1414066101	1.48007	0.508162	0.00403835	0.820735	0.00403835	0.00403835
ENSG00000160781	PAQR6	1 of 1	1_156578299_TGAGAGA_T	rs10686747	0.261713	0.0805469	0.00138102	0.998149	0.00138102	0.00138102
ENSG00000198952	SMG5	1 of 1	1_155214590_G_C	rs200207887	0.48521	0.123322	0.000118926	0.148015	0.000118926	0.000118926
ENSG00000163472	TMEM79	1 of 1	1_155849143_CAAAAAAAAAAAAA_C	rs1403344275;rs765170986	1.01712	0.279557	0.0003583	0.214037	0.0003583	0.0003583
ENSG00000198715	GLMP	1 of 1	1_155356934_T_A	rs187612895	-1.29904	0.346311	0.000237242	0.773234	0.000237242	0.000237242
ENSG00000163468	CCT3	1 of 1	1_156314104_A_C	rs12036837	-0.168737	0.0356415	4.43752e-06	0.000767969	4.43752e-06	4.43752e-06
ENSG00000163467	TSACC	1 of 1	1_155964176_A_ATG	rs1223864946	0.866571	0.220205	0.000118569	0.162228	0.000118569	0.000118569
ENSG00000116604	MEF2D	1 of 1	1_155442605_C_CA	rs1193898880	-0.690214	0.169972	7.29004e-05	0.60786	7.29004e-05	7.29004e-05
ENSG00000183856	IQGAP3	1 of 1	1_156235663_G_A	rs147154088	1.15834	0.266871	2.36765e-05	0.149222	2.36765e-05	2.36765e-05
ENSG00000163382	NAXE	1 of 1	1_156604587_A_G	rs61104051	-0.217638	0.0640547	0.000836566	0.837466	0.000836566	0.000836566
ENSG00000160818	GPATCH4	1 of 1	1_155824178_C_T	rs822478	0.177693	0.0509583	0.000613732	0.339594	0.000613732	0.000613732
ENSG00000272405	RP11-284F21.10	1 of 1	1_157411243_G_A	rs4971112	0.346136	0.0904104	0.000177795	0.245364	0.000177795	0.000177795
ENSG00000229953	RP11-284F21.7	1 of 1	1_156383079_G_A	rs4618959	0.444903	0.102966	2.56576e-05	0.0319583	2.56576e-05	2.56576e-05
ENSG00000132688	NES	1 of 1	1_156581176_A_C	rs6679425	-0.40645	0.119802	0.000851083	0.247588	0.000851083	0.000851083
ENSG00000143320	CRABP2	1 of 1	1_156318224_A_ATTT	rs774881405	0.133605	0.0414211	0.00149361	0.320911	0.00149361	0.00149361
ENSG00000143319	ISG20L2	1 of 1	1_158054212_C_CAAAAAAAAA	rs1439236726;rs760615218;rs1170550816	0.157189	0.0464268	0.000871551	0.756444	0.000871551	0.000871551
ENSG00000143303	RRNAD1	1 of 1	1_156344706_C_T	rs41265043	0.784765	0.223959	0.000578154	0.768816	0.000578154	0.000578154
ENSG00000143314	MRPL24	1 of 1	1_156600165_C_T	rs115620618	0.622717	0.179397	0.000648707	0.623364	0.000648707	0.000648707
ENSG00000143321	HDGF	1 of 1	1_156755209_G_A	rs9427242	0.12841	0.0300436	3.1066e-05	0.0259468	3.1066e-05	3.1066e-05
ENSG00000143294	PRCC	1 of 1	1_158016303_C_CA	rs10710009	-0.512906	0.120139	3.16852e-05	0.311652	3.16852e-05	3.16852e-05
ENSG00000027869	SH2D2A	1 of 1	1_155936609_CTTT_CTT	rs1355132804;rs3049766;rs375568227	-12.6618	3.59756	0.000547478	0.868844	0.000547478	0.000547478
ENSG00000132694	ARHGEF11	1 of 1	1_156109515_C_T	rs11590832	-0.200354	0.0631103	0.00176485	0.797072	0.00176485	0.00176485
ENSG00000224520	KRT8P45	1 of 1	1_156465681_T_TAC	rs558460420	1.75271	0.481674	0.000357679	0.718815	0.000357679	0.000357679
ENSG00000117036	ETV3	1 of 1	1_157841602_A_G	rs2260040	0.190736	0.0518319	0.000308103	0.404541	0.000308103	0.000308103
ENSG00000183853	KIRREL	1 of 1	1_158322417_G_GT	rs780307573	1.84809	0.522495	0.000514661	0.785302	0.000514661	0.000514661
ENSG00000227295	ELL2P1	1 of 1	1_158069635_A_T	rs17420551	-0.328113	0.0857487	0.000179166	0.895883	0.000179166	0.000179166
ENSG00000158473	CD1D	1 of 1	1_157762400_C_T	rs145064488	1.09548	0.303235	0.000393044	0.806978	0.000393044	0.000393044
ENSG00000158481	CD1C	1 of 1	1_157817263_CA_C	rs56258490	0.353482	0.0751543	5.07862e-06	0.00243767	5.07862e-06	5.07862e-06
ENSG00000231434	RP11-144L1.8	1 of 1	1_158801164_GGTGT_GGT	rs140293649;rs72182541	0.574408	0.141945	7.70193e-05	0.506105	7.70193e-05	7.70193e-05
ENSG00000163563	MNDA	1 of 1	1_159714257_CCACACACA_CCACACACACACA	rs878933273;rs113155790	-0.538328	0.162776	0.00113784	0.730252	0.00113784	0.00113784
ENSG00000163564	PYHIN1	1 of 1	1_158776360_A_G	rs7526217	-0.724024	0.184558	0.00012427	0.09093	0.00012427	0.00012427
ENSG00000163565	IFI16	1 of 1	1_160022655_G_A	rs12141017	0.298096	0.096811	0.00240117	0.829005	0.00240117	0.00240117
ENSG00000158716	DUSP23	1 of 1	1_158886239_G_A	rs200274650	0.169109	0.0478402	0.000518659	0.662221	0.000518659	0.000518659
ENSG00000158714	SLAMF8	1 of 1	1_159017451_G_A	rs856043	0.285394	0.0818604	0.000615217	0.866154	0.000615217	0.000615217
ENSG00000272668	RP11-190A12.8	1 of 1	1_159011136_C_CT	rs34540201	0.404917	0.105789	0.000178399	0.911667	0.000178399	0.000178399
ENSG00000213085	CFAP45	1 of 1	1_161458351_A_AC	rs1388866029	-1.215	0.312077	0.000139197	0.456946	0.000139197	0.000139197
ENSG00000158710	TAGLN2	1 of 1	1_161311578_G_A	rs16832801	-1.13729	0.322749	0.000539405	0.351255	0.000539405	0.000539405
ENSG00000085552	IGSF9	1 of 1	1_158913603_C_A	rs34167592	-0.302844	0.088323	0.000751472	0.988053	0.000751472	0.000751472
ENSG00000224259	LINC01133	1 of 1	1_161151337_C_A	rs867829806	1.55122	0.455149	0.000806979	0.67181	0.000806979	0.000806979
ENSG00000143315	PIGM	1 of 1	1_159470745_CAAAAAAAAAA_C	rs747013393	1.00469	0.298083	0.000918164	0.816398	0.000918164	0.000918164
ENSG00000162729	IGSF8	1 of 1	1_160140506_C_T	rs41265767	0.366308	0.105924	0.000678703	0.814956	0.000678703	0.000678703
ENSG00000227741	RP11-536C5.7	1 of 1	1_160968653_CA_C	rs377221510	1.36014	0.361082	0.000223785	0.384342	0.000223785	0.000223785
ENSG00000162734	PEA15	1 of 1	1_160934024_C_T	rs138958265	0.341943	0.088922	0.00016683	0.95344	0.00016683	0.00016683
ENSG00000132716	DCAF8	1 of 1	1_161311398_ATGTGTGTG_A	rs769972609;rs1438464662;rs1438975023;rs1491557799	-0.50497	0.154942	0.00133639	0.758383	0.00133639	0.00133639
ENSG00000224261	RPSAP18	1 of 1	1_161174011_G_A	rs3813619	0.746098	0.194402	0.000171619	0.537575	0.000171619	0.000171619
ENSG00000162735	PEX19	1 of 1	1_161406094_TGGG_TG	rs1181369544;rs796780044;rs796782055	0.577398	0.144744	9.63817e-05	0.384034	9.63817e-05	9.63817e-05
ENSG00000122218	COPA	1 of 1	1_159961389_G_T	rs35622571	-0.259332	0.0638725	7.30666e-05	0.207545	7.30666e-05	7.30666e-05
ENSG00000235082	SUMO1P3	1 of 1	1_160704781_T_C	rs1503847	-0.736242	0.194019	0.000201774	0.490491	0.000201774	0.000201774
ENSG00000162736	NCSTN	1 of 1	1_160179835_G_A	rs11265348	0.199513	0.0573478	0.00063123	0.487009	0.00063123	0.00063123
ENSG00000162738	VANGL2	1 of 1	1_158949374_T_A	rs2097592	-0.518101	0.159002	0.00133925	0.707434	0.00133925	0.00133925
ENSG00000162739	SLAMF6	1 of 1	1_160182592_C_T	rs6427505	0.436991	0.122588	0.000466574	0.662746	0.000466574	0.000466574
ENSG00000066294	CD84	1 of 1	1_159820559_T_C	rs55739401	0.153027	0.0479994	0.00168897	0.750822	0.00168897	0.00168897
ENSG00000117090	SLAMF1	1 of 1	1_161153254_T_TAAAA	rs531651949	0.227481	0.0687422	0.00113013	0.854735	0.00113013	0.00113013
ENSG00000228863	RP11-404F10.2	1 of 1	1_161566779_A_T	rs182002602	1.04653	0.263607	0.000103745	0.464887	0.000103745	0.000103745
ENSG00000117091	CD48	1 of 1	1_160397171_T_C	rs80321885	-0.385525	0.102117	0.000216866	0.762235	0.000216866	0.000216866
ENSG00000026751	SLAMF7	1 of 1	1_160112972_TCACACACA_T	rs1174853525;rs1388786854;rs1427920146	-0.237352	0.0662416	0.0004369	0.95488	0.0004369	0.0004369
ENSG00000122224	LY9	1 of 1	1_160956689_C_CTCTTT	rs10543673	-0.243408	0.061993	0.000122684	0.627424	0.000122684	0.000122684
ENSG00000122223	CD244	1 of 1	1_161325341_CAATA_C	rs144537832	0.254199	0.0798603	0.00171717	0.641154	0.00171717	0.00171717
ENSG00000213080	RP11-312J18.5	1 of 1	1_161291989_G_A	rs147534803	-0.915488	0.284547	0.00153435	0.865953	0.00153435	0.00153435
ENSG00000158769	F11R	1 of 1	1_160942850_C_T	rs77738326	-0.220939	0.058947	0.000239874	0.361546	0.000239874	0.000239874
ENSG00000215845	TSTD1	1 of 1	1_160993904_CTT_CT	rs11345485;rs1451947600	-0.280438	0.0557782	1.19288e-06	0.00487695	1.19288e-06	1.19288e-06
ENSG00000158773	USF1	1 of 1	1_160043272_A_AACAC	rs779402094;1:160043275:A:ACACACAC	0.414744	0.103573	9.08344e-05	0.203339	9.08344e-05	9.08344e-05
ENSG00000186517	ARHGAP30	1 of 1	1_162278683_G_A	rs867163521	0.479294	0.134841	0.000483799	0.878077	0.000483799	0.000483799
ENSG00000143217	NECTIN4	1 of 1	1_160167239_A_G	rs55648410	0.437669	0.113555	0.000161378	0.215916	0.000161378	0.000161378
ENSG00000228917	RP11-544M22.8	1 of 1	1_159794352_A_G	rs11802907	0.404534	0.144999	0.00584023	0.847864	0.00584023	0.00584023
ENSG00000162755	KLHDC9	1 of 1	1_162070805_G_C	rs1123217	0.999413	0.263237	0.000200319	0.47869	0.000200319	0.000200319
ENSG00000143256	PFDN2	1 of 1	1_162278288_T_G	rs11800645	-0.404004	0.103847	0.000140731	0.786036	0.000140731	0.000140731
ENSG00000158793	NIT1	1 of 1	1_159914886_G_A	rs12067544	1.4986	0.394729	0.000200388	0.52712	0.000200388	0.000200388
ENSG00000158796	DEDD	1 of 1	1_162376534_C_A	rs116974459	0.876682	0.259892	0.000909528	0.809776	0.000909528	0.000909528
ENSG00000143222	UFC1	1 of 1	1_160970160_CAAAA_CAAA	rs1366789083;rs71090339	0.17541	0.0498958	0.000555325	0.548215	0.000555325	0.000555325
ENSG00000143258	USP21	1 of 1	1_161716109_T_C	rs10799917	0.361749	0.0910518	0.000102565	0.625293	0.000102565	0.000102565
ENSG00000143224	PPOX	1 of 1	1_160630529_G_T	rs6672302	-0.428826	0.108925	0.000117854	0.305306	0.000117854	0.000117854
ENSG00000158850	B4GALT3	1 of 1	1_161715025_A_G	rs574289335	0.819013	0.237805	0.000712879	0.655387	0.000712879	0.000712879
ENSG00000158864	NDUFS2	1 of 1	1_162403701_TACACACACACACACACAC_TACACACACACACACACACAC	rs143327950;rs1226861371;rs1169572207;rs1388531482	0.49591	0.121506	6.72235e-05	0.435009	6.72235e-05	6.72235e-05
ENSG00000158869	FCER1G	1 of 1	1_159809120_G_A	rs72700615	0.234096	0.0594762	0.000118268	0.0828221	0.000118268	0.000118268
ENSG00000158882	TOMM40L	1 of 1	1_162395869_G_A	rs164126	-0.188737	0.0600767	0.00196492	0.971868	0.00196492	0.00196492
ENSG00000143257	NR1I3	1 of 1	1_160525754_C_A	rs1149384	1.02542	0.234881	2.13304e-05	0.0192353	2.13304e-05	2.13304e-05
ENSG00000248485	PCP4L1	1 of 1	1_160006505_C_T	rs142714538	-0.57352	0.153654	0.000254054	0.399034	0.000254054	0.000254054
ENSG00000143252	SDHC	1 of 1	1_160367549_C_T	rs11265376	-0.25025	0.0736614	0.000837678	0.863053	0.000837678	0.000837678
ENSG00000188931	CFAP126	1 of 1	1_159616352_T_A	rs11265246	0.640813	0.151905	3.892e-05	0.10861	3.892e-05	3.892e-05
ENSG00000283696	RP11-122G18.12	1 of 1	1_161729838_C_CT	rs1251821021	1.14435	0.328743	0.000626851	0.785275	0.000626851	0.000626851
ENSG00000143226	FCGR2A	1 of 1	1_160644812_A_G	rs79296898	-0.610505	0.109116	8.09775e-08	0.000311714	8.09775e-08	8.09775e-08
ENSG00000173110	HSPA6	1 of 1	1_162299247_ATGGCTGGAACATTAAAAGGCTGTGTCTCTATG_A	rs572941613	-0.700275	0.197954	0.000513745	0.680898	0.000513745	0.000513745
ENSG00000203747	FCGR3A	1 of 1	1_160932373_A_G	rs34655593	-0.176181	0.0431347	6.64167e-05	0.169349	6.64167e-05	6.64167e-05
ENSG00000244682	FCGR2C	1 of 1	1_161689553_CGTGTGT_CGTGT	rs796082883;rs112448902;rs34139501	-0.255428	0.0602544	3.58035e-05	0.389476	3.58035e-05	3.58035e-05
ENSG00000225217	HSPA7	1 of 1	1_161680116_CAA_C	rs1205218461;rs71093110	-0.357582	0.0890837	8.75012e-05	0.448988	8.75012e-05	8.75012e-05
ENSG00000162747	FCGR3B	1 of 1	1_161531106_C_A	rs115613642	-1.00398	0.258213	0.000141914	0.841151	0.000141914	0.000141914
ENSG00000072694	FCGR2B	1 of 1	1_161236911_A_ATT	rs142799258	0.300857	0.090057	0.00101594	0.719908	0.00101594	0.00101594
ENSG00000081721	DUSP12	1 of 1	1_162630329_C_T	rs7544972	0.324968	0.0928881	0.000589587	0.938968	0.000589587	0.000589587
ENSG00000118217	ATF6	1 of 1	1_162672190_C_A	rs4657220	0.288815	0.0899412	0.001566	0.726505	0.001566	0.001566
ENSG00000229808	RP11-456P18.2	1 of 1	1_160644166_C_T	rs72708863	-0.599835	0.182608	0.00122644	0.876589	0.00122644	0.00122644
ENSG00000162745	OLFML2B	1 of 1	1_162927033_A_G	rs75274184	-0.826721	0.16369	1.07464e-06	0.00835856	1.07464e-06	1.07464e-06
ENSG00000198929	NOS1AP	1 of 1	1_162741263_GTAATATAATATAATATAATA_G	rs1384419456;rs1466467584	-1.14138	0.355937	0.00158917	0.818936	0.00158917	0.00158917
ENSG00000239887	C1orf226	1 of 1	1_161947799_T_C	rs12025202	-0.512607	0.128179	9.27005e-05	0.984452	9.27005e-05	9.27005e-05
ENSG00000152332	UHMK1	1 of 1	1_162548136_A_AAGTC	rs10549466	-0.111465	0.029013	0.000169046	0.987653	0.000169046	0.000169046
ENSG00000117143	UAP1	1 of 1	1_163443750_A_G	rs111888546	-0.330753	0.093406	0.000507484	0.831041	0.000507484	0.000507484
ENSG00000272574	RP11-359K18.4	1 of 1	1_162696911_T_A	rs4376714	0.816209	0.197197	5.35033e-05	0.0413013	5.35033e-05	5.35033e-05
ENSG00000162733	DDR2	1 of 1	1_161931418_C_T	rs61809464	0.676734	0.18681	0.000379235	0.85875	0.000379235	0.000379235
ENSG00000132196	HSD17B7	1 of 1	1_162989147_T_C	rs2661320	0.301499	0.074993	8.53594e-05	0.392235	8.53594e-05	8.53594e-05
ENSG00000143248	RGS5	1 of 1	1_161430178_AACAC_AACACAC	rs1276883929;rs72326777;rs376859948	-1.26526	0.345965	0.000334621	0.841961	0.000334621	0.000334621
ENSG00000232995	RGS5	1 of 1	1_163221488_AAATC_AAATCAATC	rs766359870;rs562459882	0.967087	0.291468	0.00109713	0.746185	0.00109713	0.00109713
ENSG00000143228	NUF2	1 of 1	1_163282037_G_GCA	rs200843268	1.09831	0.321363	0.000780996	0.711229	0.000780996	0.000780996
ENSG00000213070	HMGB3P6	1 of 1	1_163970713_G_C	rs12080121	-0.424	0.123552	0.000743905	0.782215	0.000743905	0.000743905
ENSG00000185630	PBX1	1 of 1	1_165401015_G_C	rs17429130	0.36166	0.0938464	0.000161677	0.268138	0.000161677	0.000161677
ENSG00000269887	RP11-477H21.2	1 of 1	1_164172074_T_TA	rs11361838	0.557977	0.144648	0.000159421	0.765083	0.000159421	0.000159421
ENSG00000143198	MGST3	1 of 1	1_165717526_A_T	rs4657470	0.247531	0.0535262	7.1513e-06	0.00297571	7.1513e-06	7.1513e-06
ENSG00000143149	ALDH9A1	1 of 1	1_165591811_AATTATTATTATTATTATT_A	rs540788483;rs10522844;rs111509267	0.135367	0.0280407	2.94053e-06	0.00283364	2.94053e-06	2.94053e-06
ENSG00000143183	TMCO1	1 of 1	1_165056368_C_T	rs180729584	0.806655	0.189317	3.27852e-05	0.78072	3.27852e-05	3.27852e-05
ENSG00000224358	RP11-466F5.8	1 of 1	1_165076485_C_T	rs71628365	1.10444	0.302708	0.00034531	0.922664	0.00034531	0.00034531
ENSG00000143179	UCK2	1 of 1	1_167124863_G_A	rs2646863	0.276864	0.0689726	8.74617e-05	0.303111	8.74617e-05	8.74617e-05
ENSG00000236364	RP11-525G13.2	1 of 1	1_166909752_TATATATAA_T	rs1477642349	1.56328	0.367487	3.37174e-05	0.332373	3.37174e-05	3.37174e-05
ENSG00000188859	FAM78B	1 of 1	1_166543105_A_AAAAAAAAAAG	rs552511507	0.412474	0.114052	0.000387574	0.820732	0.000387574	0.000387574
ENSG00000215835	RP11-9L18.2	1 of 1	1_165989705_A_G	rs75331080	-0.986539	0.286007	0.00069988	0.711561	0.00069988	0.00069988
ENSG00000143157	POGK	1 of 1	1_168073292_A_G	rs146761071	-0.630888	0.181377	0.000632705	0.649137	0.000632705	0.000632705
ENSG00000152382	TADA1	1 of 1	1_166790360_T_C	rs16858068	1.34861	0.355231	0.00020046	0.437438	0.00020046	0.00020046
ENSG00000143190	POU2F1	1 of 1	1_167866530_CAAAAAA_CAAAAAAA	rs746676755;rs529327645	0.193752	0.0557972	0.000645875	0.836837	0.000645875	0.000645875
ENSG00000272033	RP11-52A20.2	1 of 1	1_167208546_G_GT	rs3059624	2.21642	0.534239	5.1481e-05	0.187936	5.1481e-05	5.1481e-05
ENSG00000198821	CD247	1 of 1	1_168686187_A_G	rs12727174	-0.831866	0.191559	2.34657e-05	0.0205013	2.34657e-05	2.34657e-05
ENSG00000143162	CREG1	1 of 1	1_167552528_A_G	rs10918712	-0.410946	0.0435647	2.03563e-17	7.22715e-14	2.03563e-17	2.03563e-17
ENSG00000198771	RCSD1	1 of 1	1_167604753_T_G	rs6427095	-0.334168	0.0518741	1.04427e-09	2.20637e-06	1.04427e-09	1.04427e-09
ENSG00000197965	MPZL1	1 of 1	1_167782458_A_T	rs12027566	-0.234834	0.0515857	9.7441e-06	0.00989473	9.7441e-06	9.7441e-06
ENSG00000143199	ADCY10	1 of 1	1_167553052_G_GA	rs66464361	-0.46668	0.126768	0.000306466	0.827247	0.000306466	0.000306466
ENSG00000143158	MPC2	1 of 1	1_168838717_C_T	rs6671448	-0.192079	0.0544089	0.000527135	0.288044	0.000527135	0.000527135
ENSG00000143164	DCAF6	1 of 1	1_167682668_AGTGTGTGTGTGT_AGTGTGTGT	rs10607777;rs35318679;rs1491400549;rs1368209200	0.417015	0.0868059	3.2641e-06	0.0154439	3.2641e-06	3.2641e-06
ENSG00000224837	GCSHP5	1 of 1	1_167432017_C_T	rs16859030	0.580774	0.131132	1.64008e-05	0.115805	1.64008e-05	1.64008e-05
ENSG00000143147	GPR161	1 of 1	1_169311416_CAA_CA	rs1376858869;rs1168945322	-0.356882	0.0995421	0.000433625	0.625376	0.000433625	0.000433625
ENSG00000143155	TIPRL	1 of 1	1_168904212_A_G	rs41271661	0.368276	0.10493	0.000566744	0.42511	0.000566744	0.000566744
ENSG00000213064	SFT2D2	1 of 1	1_167760747_CTGTG_C	rs1239514486;rs1204711301;rs769884992	-0.597303	0.143985	5.15536e-05	0.108982	5.15536e-05	5.15536e-05
ENSG00000143178	TBX19	1 of 1	1_167058755_AGTT_A	rs142827462	-0.382329	0.118769	0.00152557	0.797191	0.00152557	0.00152557
ENSG00000143153	ATP1B1	1 of 1	1_169330603_C_T	rs61806985	0.641606	0.17191	0.00025434	0.234131	0.00025434	0.00025434
ENSG00000143156	NME7	1 of 1	1_168962897_G_T	rs79295101	0.627966	0.168243	0.000254099	0.358274	0.000254099	0.000254099
ENSG00000117475	BLZF1	1 of 1	1_168130434_C_T	rs79143249	0.858026	0.25126	0.000788495	0.875764	0.000788495	0.000788495
ENSG00000117479	SLC19A2	1 of 1	1_168292621_T_C	rs186767429	-0.851932	0.248426	0.00075018	0.856349	0.00075018	0.00075018
ENSG00000213062	RP1-206D15.6	1 of 1	1_168167009_T_TATATATATATATAG	rs1388827810	-0.588287	0.141664	5.06752e-05	0.488361	5.06752e-05	5.06752e-05
ENSG00000198734	F5	1 of 1	1_171045824_A_C	rs61816870	-1.53692	0.401389	0.000177456	0.686263	0.000177456	0.000177456
ENSG00000000460	C1orf112	1 of 1	1_168131760_T_C	rs17499900	0.653956	0.154783	3.79152e-05	0.217608	3.79152e-05	3.79152e-05
ENSG00000188404	SELL	1 of 1	1_168320436_T_C	rs16860371	0.838801	0.259996	0.0014902	0.872642	0.0014902	0.0014902
ENSG00000171806	METTL18	1 of 1	1_168556284_A_T	rs1933106	0.455954	0.119484	0.000186301	0.0758617	0.000186301	0.000186301
ENSG00000000457	SCYL3	1 of 1	1_171013874_TACACACACAC_TACAC	rs146091250;rs1243458944;rs71708867;rs34557125;rs376945017	-0.322783	0.0902339	0.00044627	0.839075	0.00044627	0.00044627
ENSG00000075945	KIFAP3	1 of 1	1_169473152_T_C	rs11585766	-0.424053	0.10608	9.32937e-05	0.671482	9.32937e-05	9.32937e-05
ENSG00000120370	GORAB	1 of 1	1_171704971_T_C	rs116310590	1.26591	0.266247	4.05832e-06	0.0320358	4.05832e-06	4.05832e-06
ENSG00000094963	FMO2	1 of 1	1_172255324_C_T	rs147777096	1.27902	0.325169	0.000119435	0.435519	0.000119435	0.000119435
ENSG00000076258	FMO4	1 of 1	1_170969754_G_C	rs114430046	1.14421	0.303434	0.000220473	0.342433	0.000220473	0.000220473
ENSG00000117523	PRRC2C	1 of 1	1_171404159_A_G	rs146262837	-0.407667	0.0986037	5.45033e-05	0.680171	5.45033e-05	5.45033e-05
ENSG00000233328	PFN1P1	1 of 1	1_173121408_A_C	rs12407307	-1.34362	0.369582	0.000361938	0.761823	0.000361938	0.000361938
ENSG00000117533	VAMP4	1 of 1	1_170739527_T_G	rs41272507	0.645838	0.174871	0.000293479	0.746236	0.000293479	0.000293479
ENSG00000010165	METTL13	1 of 1	1_172387297_G_A	rs6688654	0.857247	0.242128	0.000508489	0.90831	0.000508489	0.000508489
ENSG00000197959	DNM3	1 of 1	1_172402011_C_A	rs9425304	0.269314	0.0605648	1.52253e-05	0.0621294	1.52253e-05	1.52253e-05
ENSG00000135845	PIGC	1 of 1	1_172782825_G_T	rs114817581	0.826015	0.267846	0.00236502	0.621528	0.00236502	0.00236502
ENSG00000094975	SUCO	1 of 1	1_172499558_T_C	rs6697618	-0.25441	0.0528203	3.08791e-06	0.00250766	3.08791e-06	3.08791e-06
ENSG00000117586	TNFSF4	1 of 1	1_173004204_C_T	rs116092140	1.43847	0.400101	0.000418326	0.758511	0.000418326	0.000418326
ENSG00000231615	RP11-296O14.2	1 of 1	1_172163920_T_C	rs11800007	0.754489	0.188313	9.0062e-05	0.0335542	9.0062e-05	9.0062e-05
ENSG00000203739	RP11-296O14.3	1 of 1	1_174876903_A_G	rs142303426	1.0844	0.283554	0.000180617	0.902751	0.000180617	0.000180617
ENSG00000117592	PRDX6	1 of 1	1_173458992_TA_T	rs5778766	-0.153562	0.0397855	0.000158049	0.0647669	0.000158049	0.000158049
ENSG00000076321	KLHL20	1 of 1	1_175375476_T_TGG	rs554841278	0.573301	0.164731	0.000628534	0.940186	0.000628534	0.000628534
ENSG00000120334	CENPL	1 of 1	1_175361924_G_A	rs114397377	-1.3148	0.32197	6.66367e-05	0.417631	6.66367e-05	6.66367e-05
ENSG00000117593	DARS2	1 of 1	1_175309829_C_T	rs10753104	0.3797	0.111783	0.000839251	0.138413	0.000839251	0.000839251
ENSG00000234741	GAS5	1 of 1	1_175561466_T_G	rs59377605	0.323015	0.0988375	0.00129669	0.754505	0.00129669	0.00129669
ENSG00000185278	ZBTB37	1 of 1	1_174852815_CA_C	rs71117583	0.136982	0.0404617	0.00087236	0.495329	0.00087236	0.00087236
ENSG00000135870	RC3H1	1 of 1	1_172505692_A_G	rs76086651	0.458152	0.11544	0.000104258	0.892477	0.000104258	0.000104258
ENSG00000152061	RABGAP1L	1 of 1	1_173126142_G_A	rs60789853	0.197784	0.0486813	7.23023e-05	0.0379907	7.23023e-05	7.23023e-05
ENSG00000203737	GPR52	1 of 1	1_174195675_T_TC	1:174195676:T:TC;rs750802680	1.36452	0.403058	0.000872524	0.911516	0.000872524	0.000872524
ENSG00000116161	CACYBP	1 of 1	1_175585759_C_G	rs72725457	0.592461	0.14697	8.18427e-05	0.870815	8.18427e-05	8.18427e-05
ENSG00000120333	MRPS14	1 of 1	1_173898461_C_A	rs1416390623	-1.03065	0.27246	0.00021094	0.0646717	0.00021094	0.00021094
ENSG00000181101	SDCCAG3P2	1 of 1	1_174555540_C_A	rs182371449	1.43352	0.337608	3.48081e-05	0.508357	3.48081e-05	3.48081e-05
ENSG00000235750	KIAA0040	1 of 1	1_176167406_CTGAATGAA_C	rs58699487;rs67325611	1.98957	0.485622	6.32169e-05	0.0146408	6.32169e-05	6.32169e-05
ENSG00000143207	RFWD2	1 of 1	1_175128911_T_G	rs6664418	0.677667	0.196421	0.000698145	0.634671	0.000698145	0.000698145
ENSG00000236021	RP11-195C7.1	1 of 1	1_175150445_T_G	rs6703136	1.48208	0.45744	0.00142406	0.967845	0.00142406	0.00142406
ENSG00000152092	ASTN1	1 of 1	1_175773099_GAGAAGGAGAAGAAGA_G	rs748916362;rs1410960995	1.2941	0.344375	0.000231386	0.621918	0.000231386	0.000231386
ENSG00000198797	BRINP2	1 of 1	1_176188834_T_TAC	rs10637320	1.77765	0.553574	0.00156563	0.804799	0.00156563	0.00156563
ENSG00000120341	SEC16B	1 of 1	1_177961987_G_A	rs10798585	-0.188511	0.045757	5.77503e-05	0.120521	5.77503e-05	5.77503e-05
ENSG00000242193	RP11-568K15.1	1 of 1	1_178221866_C_T	rs113867106	-0.843128	0.211853	9.9915e-05	0.888979	9.9915e-05	9.9915e-05
ENSG00000224687	RASAL2-AS1	1 of 1	1_177853888_ATGTG_ATGTGTGTG	rs764975843;rs1281020750;rs72239119	1.12776	0.317838	0.000494691	0.753984	0.000494691	0.000494691
ENSG00000075391	RASAL2	1 of 1	1_178148003_G_A	rs12041870	-0.306765	0.0435969	3.98752e-11	3.40989e-08	3.98752e-11	3.98752e-11
ENSG00000213058	RP4-765C7.2	1 of 1	1_179359933_C_T	rs61821460	1.42119	0.382749	0.000272869	0.471901	0.000272869	0.000272869
ENSG00000273062	RP11-428K3.1	1 of 1	1_178976452_T_A	rs72707250	1.27908	0.280575	9.47947e-06	0.0818881	9.47947e-06	9.47947e-06
ENSG00000116191	RALGPS2	1 of 1	1_178797985_T_TAAAA	rs764619781	-1.42776	0.351294	7.18921e-05	0.0588452	7.18921e-05	7.18921e-05
ENSG00000228196	PTPN2P1	1 of 1	1_179356465_CT_CTT	rs1446631746;rs1275194965	-0.852019	0.234293	0.000360585	0.794846	0.000360585	0.000360585
ENSG00000116194	ANGPTL1	1 of 1	1_178872582_T_A	rs142382829	1.56848	0.299677	4.58921e-07	0.00408884	4.58921e-07	4.58921e-07
ENSG00000116199	FAM20B	1 of 1	1_179176702_C_CTTTTTTTTTTTTTT	rs35138436	0.194777	0.0517268	0.000224924	0.306893	0.000224924	0.000224924
ENSG00000186283	TOR3A	1 of 1	1_179838592_G_T	rs74962053	0.684425	0.175243	0.000132826	0.914925	0.000132826	0.000132826
ENSG00000143322	ABL2	1 of 1	1_180267596_A_C	rs74132437	-0.310079	0.0819258	0.000209288	0.305794	0.000209288	0.000209288
ENSG00000057252	SOAT1	1 of 1	1_179724924_A_G	rs2454189	0.16653	0.0423646	0.000120591	0.3539	0.000120591	0.000120591
ENSG00000227141	RP11-545A16.3	1 of 1	1_180277877_TGG_TG	rs1239324575;rs11407332	0.32184	0.0870465	0.000289099	0.658108	0.000289099	0.000289099
ENSG00000162782	TDRD5	1 of 1	1_179592019_C_T	rs76644806	0.541512	0.0759272	2.32463e-11	8.21952e-08	2.32463e-11	2.32463e-11
ENSG00000169905	TOR1AIP2	1 of 1	1_179137612_T_C	rs12081759	0.897041	0.201684	1.51582e-05	0.479157	1.51582e-05	1.51582e-05
ENSG00000143337	TOR1AIP1	1 of 1	1_179859040_T_C	rs75116394	0.429848	0.10925	0.000118906	0.954725	0.000118906	0.000118906
ENSG00000135837	CEP350	1 of 1	1_180732682_C_T	rs6659019	2.82252	0.414649	1.43245e-10	1.49911e-06	1.43245e-10	1.43245e-10
ENSG00000235145	RPSAP16	1 of 1	1_179815107_G_A	rs141413813	1.86778	0.468114	9.60379e-05	0.801116	9.60379e-05	9.60379e-05
ENSG00000116260	QSOX1	1 of 1	1_180501905_C_CA	rs1310733086	-0.399641	0.120052	0.00105747	0.867968	0.00105747	0.00105747
ENSG00000121454	LHX4	1 of 1	1_180347359_A_AGT	rs1282451195	2.00872	0.54058	0.000270131	0.907095	0.000270131	0.000270131
ENSG00000230124	ACBD6	1 of 1	1_180683970_G_A	rs7512166	0.40343	0.123041	0.00125128	0.81151	0.00125128	0.00125128
ENSG00000143324	XPR1	1 of 1	1_180968981_G_A	rs2002041	-0.219225	0.0705477	0.00219328	0.839618	0.00219328	0.00219328
ENSG00000135835	KIAA1614	1 of 1	1_181391925_GTCTCTCTCTCTC_GTCTCTCTCTC	rs1206987795;rs141141066	1.62515	0.459638	0.000517089	0.297869	0.000517089	0.000517089
ENSG00000243155	RP11-46A10.5	1 of 1	1_181540799_A_G	rs72731271	0.614539	0.166208	0.000289018	0.139918	0.000289018	0.000289018
ENSG00000135823	STX6	1 of 1	1_181459749_G_T	rs11587173	0.353264	0.121207	0.00401433	0.863443	0.00401433	0.00401433
ENSG00000153029	MR1	1 of 1	1_181332483_A_G	rs6670140	-0.186001	0.0567504	0.0012567	0.913929	0.0012567	0.0012567
ENSG00000162783	IER5	1 of 1	1_180596348_CTT_CTTT	rs1436058912;rs1419505858	0.267144	0.072744	0.00031666	0.6895	0.00031666	0.00031666
ENSG00000225982	RP11-538D16.3	1 of 1	1_181747450_A_ATT	rs60393528	-0.389883	0.105241	0.000281457	0.203106	0.000281457	0.000281457
ENSG00000135821	GLUL	1 of 1	1_181701303_A_C	rs72733201	0.323369	0.0710255	9.72104e-06	0.0387044	9.72104e-06	9.72104e-06
ENSG00000135828	RNASEL	1 of 1	1_182573716_G_C	rs1048260	0.277671	0.062607	1.59811e-05	0.0160721	1.59811e-05	1.59811e-05
ENSG00000143333	RGS16	1 of 1	1_183679372_T_C	rs138172065	1.37611	0.358821	0.000173454	0.182578	0.000173454	0.000173454
ENSG00000135838	NPL	1 of 1	1_182199036_T_TAA	rs34943112	-0.559321	0.149415	0.000244073	0.259932	0.000244073	0.000244073
ENSG00000135829	DHX9	1 of 1	1_181901045_G_A	rs138094840	0.511309	0.133055	0.000168453	0.838081	0.000168453	0.000168453
ENSG00000224040	HMGN1P4	1 of 1	1_182401911_A_G	rs115726699	1.44001	0.42058	0.000764458	0.675809	0.000764458	0.000764458
ENSG00000135862	LAMC1	1 of 1	1_183106643_C_T	rs12086466	0.331682	0.075117	1.73445e-05	0.00153153	1.73445e-05	1.73445e-05
ENSG00000058085	LAMC2	1 of 1	1_184696910_G_T	rs72737766	1.08301	0.314983	0.000727182	0.859897	0.000727182	0.000727182
ENSG00000232860	SMG7-AS1	1 of 1	1_183311722_TACACACACACACAC_T	rs200011041;rs61005402;rs71127341	-0.452285	0.131391	0.000717281	0.70147	0.000717281	0.000717281
ENSG00000116698	SMG7	1 of 1	1_184279770_G_A	rs149591408	0.463389	0.13809	0.000965591	0.38685	0.000965591	0.000965591
ENSG00000116701	NCF2	1 of 1	1_184130317_G_A	rs144365971	-0.512238	0.129935	0.000115443	0.850874	0.000115443	0.000115443
ENSG00000162704	ARPC5	1 of 1	1_184910171_A_T	rs10489585	0.399101	0.0964131	5.34101e-05	0.59203	5.34101e-05	5.34101e-05
ENSG00000143344	RGL1	1 of 1	1_183433882_G_C	rs74505258	-0.862831	0.210337	6.19379e-05	0.129073	6.19379e-05	6.19379e-05
ENSG00000198756	COLGALT2	1 of 1	1_185464677_G_A	rs12066893	2.19029	0.47804	8.59015e-06	0.122277	8.59015e-06	8.59015e-06
ENSG00000198860	TSEN15	1 of 1	1_184151516_A_G	rs12729638	0.496501	0.0998668	1.53991e-06	0.00213391	1.53991e-06	1.53991e-06
ENSG00000116667	C1orf21	1 of 1	1_184466067_A_G	rs16823213	0.254933	0.0658592	0.000151543	0.255492	0.000151543	0.000151543
ENSG00000116406	EDEM3	1 of 1	1_184720269_A_AT	rs34298571	0.559636	0.150305	0.000262805	0.0554158	0.000262805	0.000262805
ENSG00000135842	FAM129A	1 of 1	1_184360041_A_T	rs10737251	-0.223509	0.0686832	0.00135827	0.537273	0.00135827	0.00135827
ENSG00000121481	RNF2	1 of 1	1_184354464_C_T	rs865861123	-1.69905	0.532579	0.00167731	0.577649	0.00167731	0.00167731
ENSG00000121486	TRMT1L	1 of 1	1_184327931_C_CTGTGTGTGTGTGTGTG	rs1485849270	-0.668577	0.20982	0.00169825	0.986573	0.00169825	0.00169825
ENSG00000116668	SWT1	1 of 1	1_185222991_T_A	rs57731138	0.168837	0.0453425	0.000262548	0.113876	0.000262548	0.000262548
ENSG00000238061	RP4-635A23.4	1 of 1	1_186955734_C_CTTT	rs368191115	0.739397	0.23458	0.00189978	0.866414	0.00189978	0.00189978
ENSG00000279838	RP4-635A23.6	1 of 1	1_186447224_C_T	rs140904750	-0.777139	0.261487	0.00336333	0.920955	0.00336333	0.00336333
ENSG00000116679	IVNS1ABP	1 of 1	1_185441843_G_A	rs4651259	-0.223761	0.0424461	3.84152e-07	0.00256706	3.84152e-07	3.84152e-07
ENSG00000143341	HMCN1	1 of 1	1_185374752_G_A	rs34088051	0.260704	0.0572926	9.82378e-06	0.0154224	9.82378e-06	9.82378e-06
ENSG00000047410	TPR	1 of 1	1_186129201_TAA_T	rs572886661	0.347629	0.0997326	0.000616799	0.725331	0.000616799	0.000616799
ENSG00000157181	C1orf27	1 of 1	1_186552833_C_T	rs115577537	0.70011	0.16422	3.24699e-05	0.4813	3.24699e-05	3.24699e-05
ENSG00000229739	RP11-295K2.3	1 of 1	1_187404017_G_GT	rs548604653	1.31084	0.351516	0.000257293	0.957122	0.000257293	0.000257293
ENSG00000073756	PTGS2	1 of 1	1_185949983_T_A	rs61829924	-1.08254	0.295098	0.000321243	0.793726	0.000321243	0.000321243
ENSG00000116711	PLA2G4A	1 of 1	1_186983083_CA_C	rs542890862	0.419109	0.0839755	1.4113e-06	0.00810322	1.4113e-06	1.4113e-06
ENSG00000162670	BRINP3	1 of 1	1_190563024_A_C	rs73058788	1.53939	0.0920814	1.77981e-38	1.01334e-34	1.77981e-38	1.77981e-38
ENSG00000226723	RP11-142L4.3	1 of 1	1_192494610_T_C	rs74585232	0.607893	0.142221	3.10449e-05	0.0551132	3.10449e-05	3.10449e-05
ENSG00000090104	RGS1	1 of 1	1_192887241_C_CT	rs34917707	-0.556557	0.145314	0.000176764	0.682889	0.000176764	0.000176764
ENSG00000231767	RP11-92K2.2	1 of 1	1_193379235_T_G	rs72742107	0.495334	0.14765	0.000968643	0.9945	0.000968643	0.000968643
ENSG00000116741	RGS2	1 of 1	1_193611290_A_G	rs12076280	-0.330104	0.0971468	0.000835697	0.711722	0.000835697	0.000835697
ENSG00000234473	ZNF101P2	1 of 1	1_191651840_T_A	rs1953658	0.423203	0.111788	0.000208595	0.123626	0.000208595	0.000208595
ENSG00000116750	UCHL5	1 of 1	1_191762580_CA_CAAA	rs1491128411;rs1361181007	-0.267444	0.0884523	0.00286283	0.841674	0.00286283	0.00286283
ENSG00000116747	TROVE2	1 of 1	1_193415726_T_C	rs75360495	0.495482	0.134151	0.000293211	0.895223	0.000293211	0.000293211
ENSG00000023572	GLRX2	1 of 1	1_192511846_C_CGTGTGTGT	rs140507951	0.776404	0.190378	6.80614e-05	0.610926	6.80614e-05	6.80614e-05
ENSG00000134371	CDC73	1 of 1	1_193686356_G_A	rs146020277	-0.708006	0.220936	0.00160021	0.788463	0.00160021	0.00160021
ENSG00000162630	B3GALT2	1 of 1	1_193451578_CTATCTATCTATCTATCT_C	1:193451581:CTATCTATCT:C;1:193451579:CTATCT:C	1.08925	0.288453	0.000216172	0.474207	0.000216172	0.000216172
ENSG00000066279	ASPM	1 of 1	1_197168318_C_T	rs72738644	-0.419028	0.106429	0.000117718	0.29079	0.000117718	0.000117718
ENSG00000177888	ZBTB41	1 of 1	1_197495998_A_G	rs113983937	0.623526	0.178781	0.000612398	0.793431	0.000612398	0.000612398
ENSG00000213047	DENND1B	1 of 1	1_197560134_T_C	rs12731480	0.252644	0.0400231	2.07986e-09	7.47203e-07	2.07986e-09	2.07986e-09
ENSG00000213046	EEF1A1P32	1 of 1	1_197288972_TA_TAA	rs1321375082;rs35227217	0.387879	0.11785	0.00120009	0.222072	0.00120009	0.00120009
ENSG00000233040	FAM204BP	1 of 1	1_197247551_G_A	rs17616836	0.321985	0.0957802	0.000946085	0.324477	0.000946085	0.000946085
ENSG00000203724	C1orf53	1 of 1	1_197353817_A_T	rs560203340	3.32388	0.835629	0.000100718	0.690437	0.000100718	0.000100718
ENSG00000151414	NEK7	1 of 1	1_198323715_T_G	rs12047009	0.34263	0.0511631	2.62595e-10	8.68262e-07	2.62595e-10	2.62595e-10
ENSG00000081237	PTPRC	1 of 1	1_199088605_G_A	rs147470466	0.374191	0.124268	0.00297678	0.925592	0.00297678	0.00297678
ENSG00000229989	MIR181A1HG	1 of 1	1_199855780_G_C	rs4915390	-0.234984	0.0681079	0.000697904	0.765364	0.000697904	0.000697904
ENSG00000203721	LINC00862	1 of 1	1_202040818_C_CTT	rs36059518	-0.632337	0.189185	0.00101015	0.825166	0.00101015	0.00101015
ENSG00000162702	ZNF281	1 of 1	1_199625424_C_CA	rs71281184	-0.190379	0.0614458	0.00225855	0.70782	0.00225855	0.00225855
ENSG00000118193	KIF14	1 of 1	1_199722349_G_A	rs2502142	-0.302723	0.0817225	0.000281849	0.201693	0.000281849	0.000281849
ENSG00000118197	DDX59	1 of 1	1_199999333_CAAAAAAAA_CAAAAAAAAA	rs1405415265;rs1283875354;rs531123121	-0.677923	0.192098	0.000529458	0.932711	0.000529458	0.000529458
ENSG00000118200	CAMSAP2	1 of 1	1_199293881_T_A	rs10919656	0.454594	0.0958491	4.27457e-06	0.00191874	4.27457e-06	4.27457e-06
ENSG00000116852	KIF21B	1 of 1	1_200985831_CTTTTT_C	rs760489373;rs1205247856	0.207367	0.0573904	0.000392154	0.450211	0.000392154	0.000392154
ENSG00000116857	TMEM9	1 of 1	1_201151602_C_A	rs2068152	0.366057	0.0709847	6.57839e-07	0.00383547	6.57839e-07	6.57839e-07
ENSG00000118194	TNNT2	1 of 1	1_200885194_A_C	rs115671402	0.287445	0.0824135	0.000612023	0.303009	0.000612023	0.000612023
ENSG00000159166	LAD1	1 of 1	1_202408843_CT_CTT	rs372635712;rs774552231	0.227155	0.0683512	0.00107743	0.828422	0.00107743	0.00107743
ENSG00000282221	RP11-27G14.4	1 of 1	1_201351804_CCTATCTATCTATCTAT_CCTATCTAT	rs71656356;rs201407283;rs144179151	0.986888	0.23414	3.94809e-05	0.123256	3.94809e-05	3.94809e-05
ENSG00000159173	TNNI1	1 of 1	1_202005238_G_A	rs77490065	0.716433	0.202917	0.000526426	0.673954	0.000526426	0.000526426
ENSG00000174307	PHLDA3	1 of 1	1_202927519_C_A	rs375332591	-0.746013	0.175214	3.32055e-05	0.460983	3.32055e-05	3.32055e-05
ENSG00000159176	CSRP1	1 of 1	1_200572445_T_C	rs11584563	-0.160298	0.0447653	0.00044045	0.121389	0.00044045	0.00044045
ENSG00000223396	RP11-134G8.5	1 of 1	1_200443026_CTTT_C	rs377478855;rs1456710522	0.815326	0.244163	0.00102096	0.826826	0.00102096	0.00102096
ENSG00000134369	NAV1	1 of 1	1_201084203_C_T	rs150817825	0.862341	0.215719	9.32839e-05	0.841049	9.32839e-05	9.32839e-05
ENSG00000198700	IPO9	1 of 1	1_201330263_G_C	rs7541805	0.272357	0.0630903	2.60782e-05	0.816329	2.60782e-05	2.60782e-05
ENSG00000198892	SHISA4	1 of 1	1_201914071_C_T	rs11580908	-0.637677	0.0955576	2.98785e-10	8.63351e-07	2.98785e-10	2.98785e-10
ENSG00000163431	LMOD1	1 of 1	1_201859208_A_T	rs4950795	1.06951	0.262278	6.81858e-05	0.190642	6.81858e-05	6.81858e-05
ENSG00000134375	TIMM17A	1 of 1	1_202173212_T_A	rs1404240412	-0.944137	0.209902	1.22706e-05	0.0417091	1.22706e-05	1.22706e-05
ENSG00000176393	RNPEP	1 of 1	1_201765381_CTT_CTTT	rs1400374257;rs1491040168	0.79273	0.187276	3.67135e-05	0.169885	3.67135e-05	3.67135e-05
ENSG00000234678	RP11-465N4.4	1 of 1	1_200406854_CAG_C	rs201032582	-0.763316	0.209088	0.000342615	0.698571	0.000342615	0.000342615
ENSG00000163435	ELF3	1 of 1	1_201551406_T_G	rs115559935	0.690747	0.167463	5.66274e-05	0.117423	5.66274e-05	5.66274e-05
ENSG00000170075	GPR37L1	1 of 1	1_201568585_G_A	rs41515251	1.00976	0.280193	0.000405745	0.891193	0.000405745	0.000405745
ENSG00000143862	ARL8A	1 of 1	1_201009251_G_C	rs35918012	0.68866	0.210237	0.0012647	0.670422	0.0012647	0.0012647
ENSG00000143851	PTPN7	1 of 1	1_202942871_CT_C	rs1045605522;rs66468572	-0.808728	0.209408	0.000156731	0.0783312	0.000156731	0.000156731
ENSG00000133067	LGR6	1 of 1	1_202259239_T_G	rs12118481	-0.394453	0.0924123	3.17961e-05	0.0618957	3.17961e-05	3.17961e-05
ENSG00000077152	UBE2T	1 of 1	1_202643583_A_G	rs12048292	-0.48337	0.130544	0.000283434	0.594074	0.000283434	0.000283434
ENSG00000077157	PPP1R12B	1 of 1	1_202362659_G_T	rs55828956	0.410706	0.0512691	1.37788e-13	1.84566e-10	1.37788e-13	1.37788e-13
ENSG00000232626	RP11-175B9.2	1 of 1	1_203669635_C_T	rs142189465	2.8277	0.632631	1.3822e-05	0.0354211	1.3822e-05	1.3822e-05
ENSG00000236439	RP11-175B9.3	1 of 1	1_203715362_A_G	rs77286684	-2.17283	0.478528	1.02397e-05	0.0266812	1.02397e-05	1.02397e-05
ENSG00000143858	SYT2	1 of 1	1_201558330_G_A	rs6427913	-0.658517	0.169882	0.00014845	0.821188	0.00014845	0.00014845
ENSG00000117139	KDM5B	1 of 1	1_203001342_T_C	rs72754722	0.376823	0.10472	0.00041367	0.529142	0.00041367	0.00041367
ENSG00000235449	RP11-480I12.2	1 of 1	1_201413343_G_A	rs74645245	1.04333	0.317122	0.00120541	0.685716	0.00120541	0.00120541
ENSG00000226148	SLC25A39P1	1 of 1	1_203071170_ATT_AT	rs377592781;rs36050212	0.335022	0.0951836	0.000547114	0.699578	0.000547114	0.000547114
ENSG00000228288	PCAT6	1 of 1	1_201602654_TTTTTTTTTTTTGG_T	rs779887508	1.19682	0.313979	0.000189299	0.699501	0.000189299	0.000189299
ENSG00000214796	RP11-480I12.5	1 of 1	1_202256458_G_A	rs12141213	0.620007	0.170444	0.000359221	0.894201	0.000359221	0.000359221
ENSG00000183155	RABIF	1 of 1	1_201955376_T_C	rs3806355	0.693097	0.208291	0.00106233	0.948469	0.00106233	0.00106233
ENSG00000117153	KLHL12	1 of 1	1_201480758_A_C	rs111877698	-0.544255	0.146123	0.000261542	0.846752	0.000261542	0.000261542
ENSG00000159346	ADIPOR1	1 of 1	1_202947516_C_CAA	rs146658257	-0.314605	0.047744	4.71512e-10	5.86467e-07	4.71512e-10	4.71512e-10
ENSG00000159348	CYB5R1	1 of 1	1_202192482_G_GGGGAGA	rs773654943	-0.777426	0.218901	0.000488997	0.859338	0.000488997	0.000488997
ENSG00000163444	TMEM183A	1 of 1	1_202405918_A_G	rs150640808	0.853471	0.206598	5.52302e-05	0.257034	5.52302e-05	5.52302e-05
ENSG00000163485	ADORA1	1 of 1	1_203196253_A_G	rs946263	-0.237619	0.062488	0.000195875	0.13258	0.000195875	0.000195875
ENSG00000133048	CHI3L1	1 of 1	1_203186754_C_G	rs4950928	-0.380579	0.0576404	4.3887e-10	5.34584e-07	4.3887e-10	4.3887e-10
ENSG00000133063	CHIT1	1 of 1	1_203231185_G_A	rs111604248	0.971662	0.181662	2.66557e-07	0.00152977	2.66557e-07	2.66557e-07
ENSG00000159388	BTG2	1 of 1	1_204047140_C_CA	rs568404458	0.272236	0.0791463	0.000723849	0.856274	0.000723849	0.000723849
ENSG00000122176	FMOD	1 of 1	1_202717997_G_C	rs56254871	0.618989	0.153303	7.9782e-05	0.106677	7.9782e-05	7.9782e-05
ENSG00000058668	ATP2B4	1 of 1	1_203616932_A_T	rs1970963	-0.199994	0.0455809	1.94765e-05	0.015446	1.94765e-05	1.94765e-05
ENSG00000122188	LAX1	1 of 1	1_202210966_G_A	rs112638845	-0.775992	0.232228	0.00101328	0.767064	0.00101328	0.00101328
ENSG00000257315	ZBED6	1 of 1	1_202452072_G_A	rs6690252	-0.299306	0.075763	0.000111823	0.437347	0.000111823	0.000111823
ENSG00000182004	SNRPE	1 of 1	1_203970106_G_A	rs1112077	-1.36094	0.385266	0.000523107	0.821993	0.000523107	0.000523107
ENSG00000143842	SOX13	1 of 1	1_203078955_A_G	rs116502092	-1.00725	0.273311	0.000302013	0.737614	0.000302013	0.000302013
ENSG00000174567	GOLT1A	1 of 1	1_205413587_CTTTT_CTT	rs1213727519;rs1488727019	-1.25112	0.349073	0.000435333	0.573405	0.000435333	0.000435333
ENSG00000143850	PLEKHA6	1 of 1	1_204942838_G_A	rs72741216	0.84234	0.221337	0.000193656	0.989397	0.000193656	0.000193656
ENSG00000158615	PPP1R15B	1 of 1	1_204859697_T_C	rs72755891	0.800784	0.20336	0.000117454	0.277375	0.000117454	0.000117454
ENSG00000133056	PIK3C2B	1 of 1	1_205523628_G_A	rs7529442	0.546199	0.137967	0.000108288	0.673717	0.000108288	0.000108288
ENSG00000198625	MDM4	1 of 1	1_203861894_G_A	rs150883455	0.689557	0.201091	0.000750817	0.756072	0.000750817	0.000750817
ENSG00000240710	RP11-430C7.4	1 of 1	1_205648238_G_A	rs12406231	0.994009	0.286629	0.000656081	0.988276	0.000656081	0.000656081
ENSG00000170382	LRRN2	1 of 1	1_204745445_T_C	rs56342584	0.383301	0.0695063	1.19932e-07	6.46428e-05	1.19932e-07	1.19932e-07
ENSG00000240219	RP11-430C7.5	1 of 1	1_204664372_C_G	rs1610401	0.784662	0.192427	6.81959e-05	0.664183	6.81959e-05	6.81959e-05
ENSG00000163531	NFASC	1 of 1	1_204830657_T_TAG	rs78344210	0.911305	0.138112	4.4928e-10	3.04926e-07	4.4928e-10	4.4928e-10
ENSG00000174529	TMEM81	1 of 1	1_205478529_C_T	rs61824989	1.41343	0.3662	0.000158076	0.150807	0.000158076	0.000158076
ENSG00000117222	RBBP5	1 of 1	1_204698449_C_T	rs541944924	-0.681699	0.169126	8.19834e-05	0.46027	8.19834e-05	8.19834e-05
ENSG00000133059	DSTYK	1 of 1	1_205130271_CT_C	rs1443570822;rs540908280	-0.224215	0.0483207	6.68393e-06	0.00587925	6.68393e-06	6.68393e-06
ENSG00000133059	DSTYK	1 of 1	1_205130271_CT_C	rs540908280	-0.224215	0.0483207	6.68393e-06	0.00587925	6.68393e-06	6.68393e-06
ENSG00000133069	TMCC2	1 of 1	1_204399702_C_G	rs73061874	0.636161	0.185925	0.000770459	0.843354	0.000770459	0.000770459
ENSG00000163545	NUAK2	1 of 1	1_205343152_G_C	rs7549293	0.254192	0.0639597	0.000102068	0.816164	0.000102068	0.000102068
ENSG00000117266	CDK18	1 of 1	1_205505464_C_CGG	rs369328180	0.845937	0.0730148	1.50433e-23	4.63215e-20	1.50433e-23	1.50433e-23
ENSG00000174514	MFSD4A	1 of 1	1_206612653_C_G	rs3813967	0.506954	0.146833	0.000692071	0.542307	0.000692071	0.000692071
ENSG00000158711	ELK4	1 of 1	1_206417103_C_CT	rs1379097524	0.679566	0.191733	0.000501567	0.238268	0.000501567	0.000501567
ENSG00000158715	SLC45A3	1 of 1	1_205667206_A_C	rs4951018	0.476574	0.0821902	2.94912e-08	0.000218799	2.94912e-08	2.94912e-08
ENSG00000069275	NUCKS1	1 of 1	1_205745488_CA_C	rs55737937	0.115839	0.0314525	0.000304651	0.804939	0.000304651	0.000304651
ENSG00000117280	RAB29	1 of 1	1_205741205_CAGG_C	rs376406180	0.316234	0.0463423	1.30496e-10	1.2581e-07	1.30496e-10	1.30496e-10
ENSG00000133065	SLC41A1	1 of 1	1_205671864_TCAAA_T	rs10685982	-1.62645	0.326168	1.43919e-06	0.000222166	1.43919e-06	1.43919e-06
ENSG00000174502	SLC26A9	1 of 1	1_206483235_G_A	rs11118087	-0.395183	0.114097	0.000666148	0.919355	0.000666148	0.000666148
ENSG00000276600	RAB7B	1 of 1	1_205999881_G_C	rs1032806397	0.319688	0.0699383	8.9968e-06	0.0205635	8.9968e-06	8.9968e-06
ENSG00000266028	SRGAP2	1 of 1	1_206469196_A_T	rs6540432	0.209547	0.0597096	0.000567327	0.651554	0.000567327	0.000567327
ENSG00000263528	IKBKE	1 of 1	1_205217844_G_A	rs34847380	-0.585806	0.163473	0.00043631	0.85511	0.00043631	0.00043631
ENSG00000266094	RASSF5	1 of 1	1_206417103_CT_C	rs555748450;rs1379097524	0.793213	0.188572	4.08616e-05	0.156147	4.08616e-05	4.08616e-05
ENSG00000143486	EIF2D	1 of 1	1_204961540_C_T	rs77329289	-0.422723	0.101458	4.79577e-05	0.358635	4.79577e-05	4.79577e-05
ENSG00000143479	DYRK3	1 of 1	1_205023480_CAA_CA	rs148248349;rs1200213570	0.269352	0.0821523	0.00125183	0.76903	0.00125183	0.00125183
ENSG00000162889	MAPKAPK2	1 of 1	1_205368709_G_A	rs138135025	-0.450946	0.139374	0.00144513	0.836239	0.00144513	0.00144513
ENSG00000224114	RP11-343H5.4	1 of 1	1_206734887_C_A	rs77460073	-0.56249	0.174644	0.0015171	0.819002	0.0015171	0.0015171
ENSG00000136634	IL10	1 of 1	1_206742538_A_G	rs17435626	-1.1437	0.374438	0.00259719	0.974785	0.00259719	0.00259719
ENSG00000142224	IL19	1 of 1	1_206461900_TACACAC_TACACACAC	rs3833477;rs1291750452;rs1390787886	-1.10627	0.35298	0.00201313	0.814301	0.00201313	0.00201313
ENSG00000162894	FCMR	1 of 1	1_207702192_T_C	rs7537669	0.52295	0.145907	0.000435316	0.510853	0.000435316	0.000435316
ENSG00000162896	PIGR	1 of 1	1_208089805_C_T	rs2498024	0.166864	0.0402942	5.30597e-05	0.0564369	5.30597e-05	5.30597e-05
ENSG00000182795	C1orf116	1 of 1	1_207117531_A_G	rs6665307	0.165137	0.0465963	0.000502186	0.265748	0.000502186	0.000502186
ENSG00000123836	PFKFB2	1 of 1	1_208132091_G_A	rs72740725	0.402905	0.106144	0.00020091	0.141863	0.00020091	0.00020091
ENSG00000180667	YOD1	1 of 1	1_207054258_T_A	rs2629662	1.59343	0.401711	0.000105128	0.0166225	0.000105128	0.000105128
ENSG00000123843	C4BPB	1 of 1	1_207104004_GC_G	rs3841377	0.663539	0.0853143	5.52352e-13	3.77943e-09	5.52352e-13	5.52352e-13
ENSG00000123838	C4BPA	1 of 1	1_207104004_GC_G	rs3841377	1.07074	0.0703714	3.77413e-34	2.75097e-30	3.77413e-34	3.77413e-34
ENSG00000196352	CD55	1 of 1	1_205882385_A_G	rs34508315	0.232596	0.0582148	9.40268e-05	0.198144	9.40268e-05	9.40268e-05
ENSG00000117322	CR2	1 of 1	1_206417103_C_CT	rs1379097524	2.20607	0.56826	0.000145206	0.289444	0.000145206	0.000145206
ENSG00000203710	CR1	1 of 1	1_207957375_T_C	rs7519609	-0.206176	0.0601281	0.000751169	0.318933	0.000751169	0.000751169
ENSG00000117335	CD46	1 of 1	1_207769767_T_C	rs2796272	0.20121	0.0322758	3.14368e-09	7.89645e-07	3.14368e-09	3.14368e-09
ENSG00000234219	CDCA4P4	1 of 1	1_208299945_G_A	rs79110523	0.866745	0.281934	0.00243873	0.973053	0.00243873	0.00243873
ENSG00000203709	C1orf132	1 of 1	1_207050983_A_G	rs78043860	0.402068	0.124793	0.0015116	0.803327	0.0015116	0.0015116
ENSG00000076356	PLXNA2	1 of 1	1_208526314_G_A	rs12048338	0.737002	0.162654	1.06637e-05	0.0359696	1.06637e-05	1.06637e-05
ENSG00000230937	MIR205HG	1 of 1	1_210304234_A_T	rs2057044	-0.466923	0.117099	9.6999e-05	0.321682	9.6999e-05	9.6999e-05
ENSG00000196878	LAMB3	1 of 1	1_209648650_G_A	rs59901107	0.810969	0.0861214	2.26057e-17	6.30408e-14	2.26057e-17	2.26057e-17
ENSG00000227591	RP1-28O10.1	1 of 1	1_210867330_TACACAC_TACACACACAC	rs1375074647;rs1208211181;rs768392856	1.47405	0.408368	0.00039734	0.766347	0.00039734	0.00039734
ENSG00000123689	G0S2	1 of 1	1_209675255_C_T	rs1815548	-0.267783	0.0671616	9.71048e-05	0.134631	9.71048e-05	9.71048e-05
ENSG00000009790	TRAF3IP3	1 of 1	1_208911456_T_C	rs17013679	0.513427	0.149127	0.000715798	0.33511	0.000715798	0.000715798
ENSG00000162757	C1orf74	1 of 1	1_208942473_C_T	rs2761765	-0.61307	0.188682	0.00138094	0.769327	0.00138094	0.00138094
ENSG00000117595	IRF6	1 of 1	1_209711823_GT_G	rs150362938	0.790907	0.187828	4.01451e-05	0.194973	4.01451e-05	4.01451e-05
ENSG00000117597	DIEXF	1 of 1	1_209828401_ATTTT_A	rs749158690	0.1952	0.0525237	0.000269576	0.151546	0.000269576	0.000269576
ENSG00000143469	SYT14	1 of 1	1_210982211_C_A	rs116004969	1.38334	0.383278	0.000397893	0.0348893	0.000397893	0.000397893
ENSG00000203706	SERTAD4-AS1	1 of 1	1_210233595_T_C	rs624270	0.933313	0.0758744	1.24347e-25	4.30916e-22	1.24347e-25	1.24347e-25
ENSG00000082497	SERTAD4	1 of 1	1_210617370_G_A	rs112016665	-0.901043	0.269026	0.000986897	0.406254	0.000986897	0.000986897
ENSG00000054392	HHAT	1 of 1	1_209615741_G_A	rs2076227	-0.319416	0.0945246	0.000891314	0.628303	0.000891314	0.000891314
ENSG00000143473	KCNH1	1 of 1	1_210815513_T_C	rs2358093	-0.403201	0.100121	8.31355e-05	0.242533	8.31355e-05	8.31355e-05
ENSG00000226986	RP11-543B16.2	1 of 1	1_210507038_G_A	rs11590514	0.589491	0.176768	0.00103644	0.992619	0.00103644	0.00103644
ENSG00000117625	RCOR3	1 of 1	1_209641098_A_T	rs12746103	0.274488	0.0779231	0.000541717	0.788865	0.000541717	0.000541717
ENSG00000082512	TRAF5	1 of 1	1_211496951_CTT_CT	rs1378665816;rs1321869959;rs1467844170	0.471941	0.0836569	6.44523e-08	0.00018233	6.44523e-08	6.44523e-08
ENSG00000153363	LINC00467	1 of 1	1_211001115_T_C	rs189022712	-0.770509	0.189467	7.1209e-05	0.221176	7.1209e-05	7.1209e-05
ENSG00000170385	SLC30A1	1 of 1	1_212546764_CA_C	rs776265214	-0.777743	0.214823	0.000382245	0.722905	0.000382245	0.000382245
ENSG00000117650	NEK2	1 of 1	1_210785397_GT_GTT	rs1190388325;rs759451330	4.72312	1.1438	5.56116e-05	0.186672	5.56116e-05	5.56116e-05
ENSG00000123684	LPGAT1	1 of 1	1_211901494_C_T	rs2002081	0.684771	0.0381532	5.88819e-42	4.06769e-38	5.88819e-42	5.88819e-42
ENSG00000143493	INTS7	1 of 1	1_210981030_A_G	rs149579447	0.570512	0.137299	5.01599e-05	0.0801192	5.01599e-05	5.01599e-05
ENSG00000143476	DTL	1 of 1	1_210935120_TCACACACACACACACACA_T	rs1189926355;rs142375261;rs1484274695;rs1266327527	0.731118	0.238573	0.0025154	0.822531	0.0025154	0.0025154
ENSG00000220749	RPL21P28	1 of 1	1_212724238_C_T	rs151253875	-0.538685	0.1431	0.000225826	0.590166	0.000225826	0.000225826
ENSG00000066027	PPP2R5A	1 of 1	1_212408073_C_CAAA	rs1221555643	-0.322251	0.0861871	0.000248096	0.18347	0.000248096	0.000248096
ENSG00000065600	TMEM206	1 of 1	1_212414848_C_A	rs2297306	0.646327	0.149418	2.51636e-05	0.045636	2.51636e-05	2.51636e-05
ENSG00000117691	NENF	1 of 1	1_213549612_C_CTTTTTTTT	rs1480138971;rs546408018;rs1266803042;rs1426576237	0.202263	0.0586407	0.000700282	0.630483	0.000700282	0.000700282
ENSG00000260805	RP11-61J19.5	1 of 1	1_211700176_AGAAGGAAG_A	rs202025276;rs781508652;rs1369478961	0.848139	0.215265	0.00011646	0.995497	0.00011646	0.00011646
ENSG00000162772	ATF3	1 of 1	1_212706610_C_T	rs35223775	-0.2072	0.0535593	0.000152847	0.78873	0.000152847	0.000152847
ENSG00000123685	BATF3	1 of 1	1_212693634_G_A	rs11119997	-0.589136	0.138556	3.39925e-05	0.0886135	3.39925e-05	3.39925e-05
ENSG00000117697	NSL1	1 of 1	1_213778235_G_C	rs6675188	0.342869	0.0818061	4.34333e-05	0.813677	4.34333e-05	4.34333e-05
ENSG00000203705	TATDN3	1 of 1	1_212791942_C_G	rs61736926	-0.35266	0.0832151	3.59817e-05	0.0561329	3.59817e-05	3.59817e-05
ENSG00000198468	FLVCR1-AS1	1 of 1	1_212881033_C_A	rs6666167	-0.69696	0.0825436	9.99233e-15	8.29683e-12	9.99233e-15	9.99233e-15
ENSG00000162769	FLVCR1	1 of 1	1_211462089_A_G	rs117733546	0.931407	0.272976	0.000796268	0.995179	0.000796268	0.000796268
ENSG00000174606	ANGEL2	1 of 1	1_212731395_C_T	rs34799814	0.654741	0.179937	0.000357784	0.623618	0.000357784	0.000357784
ENSG00000136643	RPS6KC1	1 of 1	1_212619561_C_T	rs45627140	0.613688	0.150543	6.85281e-05	0.0239614	6.85281e-05	6.85281e-05
ENSG00000117707	PROX1	1 of 1	1_215204655_TA_T	rs11417867	0.407884	0.129039	0.00184547	0.782321	0.00184547	0.00184547
ENSG00000143499	SMYD2	1 of 1	1_213337917_T_A	rs80141951	0.391229	0.0961914	7.10771e-05	0.920173	7.10771e-05	7.10771e-05
ENSG00000152104	PTPN14	1 of 1	1_214388145_T_A	rs74415152	0.266716	0.0732407	0.000354021	0.737081	0.000354021	0.000354021
ENSG00000213036	RP11-365D23.4	1 of 1	1_214513445_C_CA	rs113773162	0.670986	0.169075	0.000104331	0.418689	0.000104331	0.000104331
ENSG00000117724	CENPF	1 of 1	1_214466271_CT_C	rs113382577	-0.356188	0.114251	0.00212305	0.892122	0.00212305	0.00212305
ENSG00000082482	KCNK2	1 of 1	1_214902874_C_T	rs564291	-0.349275	0.0766237	9.49793e-06	0.0069776	9.49793e-06	9.49793e-06
ENSG00000136636	KCTD3	1 of 1	1_216523846_C_CAA	rs370946662	-1.0604	0.282968	0.000240479	0.238045	0.000240479	0.000240479
ENSG00000196482	ESRRG	1 of 1	1_215981009_C_T	rs12131006	0.551048	0.142454	0.000153052	0.329227	0.000153052	0.000153052
ENSG00000092978	GPATCH2	1 of 1	1_215969255_C_T	rs115970710	-0.961548	0.250712	0.000173329	0.137899	0.000173329	0.000173329
ENSG00000162814	SPATA17	1 of 1	1_218154005_G_T	rs114443264	1.10069	0.300912	0.000333818	0.635909	0.000333818	0.000333818
ENSG00000067533	RRP15	1 of 1	1_218347653_A_G	rs6658835	0.333879	0.0722415	7.23748e-06	0.0270033	7.23748e-06	7.23748e-06
ENSG00000092969	TGFB2	1 of 1	1_219557931_T_C	rs10779360	0.310802	0.0600458	6.01457e-07	0.000398453	6.01457e-07	6.01457e-07
ENSG00000228063	LYPLAL1-AS1	1 of 1	1_218870698_T_G	rs74891147	1.82762	0.521732	0.000580363	0.83531	0.000580363	0.000580363
ENSG00000143353	LYPLAL1	1 of 1	1_218329377_G_A	rs145233710	0.868222	0.21399	7.38881e-05	0.879091	7.38881e-05	7.38881e-05
ENSG00000225920	RIMKLBP2	1 of 1	1_220128904_A_AT	rs35869552	-0.357463	0.105233	0.000838937	0.619511	0.000838937	0.000838937
ENSG00000277007	RP11-392O17.2	1 of 1	1_219278678_A_AAACAACAACAAC	rs111460756	1.07228	0.300666	0.000463865	0.772076	0.000463865	0.000463865
ENSG00000215817	ZC3H11B	1 of 1	1_219978939_T_C	rs7548301	-0.525625	0.135059	0.000139966	0.906212	0.000139966	0.000139966
ENSG00000136628	EPRS	1 of 1	1_219981886_T_C	rs2647463	-0.163879	0.0261098	2.5144e-09	7.32322e-06	2.5144e-09	2.5144e-09
ENSG00000162813	BPNT1	1 of 1	1_220101772_G_A	rs12037461	0.360203	0.0672654	2.5876e-07	0.000273751	2.5876e-07	2.5876e-07
ENSG00000067704	IARS2	1 of 1	1_219374133_T_TG	rs199804353	0.318153	0.10169	0.00204882	0.951948	0.00204882	0.00204882
ENSG00000232134	RPS15AP12	1 of 1	1_221205905_T_C	rs10863594	-0.278908	0.0790674	0.000532404	0.943665	0.000532404	0.000532404
ENSG00000118873	RAB3GAP2	1 of 1	1_220243791_C_G	rs72749210	-0.334769	0.036735	1.55034e-16	4.12585e-13	1.55034e-16	1.55034e-16
ENSG00000218283	MORF4L1P1	1 of 1	1_221366913_C_G	rs138015135	-0.608458	0.176196	0.000690377	0.232834	0.000690377	0.000690377
ENSG00000116141	MARK1	1 of 1	1_219131269_C_CT	rs11327042	-1.66325	0.36411	9.11272e-06	0.056568	9.11272e-06	9.11272e-06
ENSG00000233012	HDAC1P2	1 of 1	1_219652439_CA_C	rs577429620	0.827203	0.27463	0.00296834	0.845717	0.00296834	0.00296834
ENSG00000162817	C1orf115	1 of 1	1_220675988_G_A	rs2994525	-0.419125	0.0601941	6.02198e-11	1.66327e-07	6.02198e-11	6.02198e-11
ENSG00000117791	2024-03-02	1 of 1	1_219668538_A_G	rs116656938	1.08702	0.331312	0.00124236	0.821614	0.00124236	0.00124236
ENSG00000186205	2024-03-01	1 of 1	1_220791195_A_G	rs6682431	0.930811	0.187954	1.68058e-06	0.00173907	1.68058e-06	1.68058e-06
ENSG00000136630	HLX	1 of 1	1_219628777_GA_G	rs71660034	-0.434135	0.134191	0.00144661	0.695867	0.00144661	0.00144661
ENSG00000143507	DUSP10	1 of 1	1_221334222_G_A	rs6679291	-0.236903	0.060928	0.000141885	0.122003	0.000141885	0.000141885
ENSG00000143512	HHIPL2	1 of 1	1_222514994_C_T	rs61825482	-0.549685	0.0800809	1.0441e-10	4.21289e-08	1.0441e-10	1.0441e-10
ENSG00000143498	TAF1A	1 of 1	1_223749221_T_C	rs28370066	1.2243	0.355923	0.000723481	0.768245	0.000723481	0.000723481
ENSG00000225265	TAF1A-AS1	1 of 1	1_221641513_G_GA	rs34176616	0.327258	0.1039	0.00191374	0.950621	0.00191374	0.00191374
ENSG00000154305	MIA3	1 of 1	1_223433127_G_T	rs76624255	0.296881	0.0762802	0.000139882	0.176361	0.000139882	0.000139882
ENSG00000272750	RP11-378J18.8	1 of 1	1_223268401_C_T	rs77730518	1.03929	0.281465	0.000294353	0.897959	0.000294353	0.000294353
ENSG00000186063	AIDA	1 of 1	1_224187955_AT_ATT	rs1363578860;rs35997275	0.236212	0.0577127	6.42402e-05	0.995638	6.42402e-05	6.42402e-05
ENSG00000162819	BROX	1 of 1	1_222951574_T_G	rs2609379	0.122185	0.0312772	0.000132358	0.849676	0.000132358	0.000132358
ENSG00000154309	DISP1	1 of 1	1_223049610_T_A	rs2889947	0.18566	0.0555187	0.00100444	0.89614	0.00100444	0.00100444
ENSG00000187554	TLR5	1 of 1	1_221898960_T_C	rs12060596	-0.267653	0.0681291	0.000121641	0.671131	0.000121641	0.000121641
ENSG00000143502	SUSD4	1 of 1	1_223492126_G_A	rs4661273	0.712733	0.0605739	4.4956e-24	8.99948e-21	4.4956e-24	4.4956e-24
ENSG00000203697	CAPN8	1 of 1	1_223665771_C_T	rs41307690	-0.46975	0.105354	1.44736e-05	0.00617322	1.44736e-05	1.44736e-05
ENSG00000162909	CAPN2	1 of 1	1_223718607_T_C	rs6669046	-0.322258	0.0493129	6.3316e-10	1.40156e-06	6.3316e-10	6.3316e-10
ENSG00000143514	TP53BP2	1 of 1	1_223471064_C_A	rs4233520	0.669085	0.189607	0.000529918	0.530228	0.000529918	0.000529918
ENSG00000272645	GTF2IP20	1 of 1	1_224315483_G_T	rs74619855	0.992405	0.296978	0.00101268	0.836786	0.00101268	0.00101268
ENSG00000185495	RP11-504P24.3	1 of 1	1_225130065_A_G	rs145613968	1.18085	0.287688	6.13277e-05	0.4875	6.13277e-05	6.13277e-05
ENSG00000143756	FBXO28	1 of 1	1_223664220_C_T	rs142536084	-0.757646	0.187633	7.97138e-05	0.441349	7.97138e-05	7.97138e-05
ENSG00000236773	RP11-365O16.1	1 of 1	1_223457958_G_A	rs11577723	0.651622	0.199092	0.00127601	0.828954	0.00127601	0.00127601
ENSG00000143753	DEGS1	1 of 1	1_224015490_A_G	rs796378203	-0.847156	0.241874	0.000581413	0.696686	0.000581413	0.000581413
ENSG00000232628	RP11-365O16.3	1 of 1	1_224212473_G_A	rs6682292	0.733918	0.0787474	4.18334e-17	4.11416e-14	4.18334e-17	4.18334e-17
ENSG00000237101	RP11-365O16.6	1 of 1	1_223926924_TTAAAA_T	rs761050322	1.8475	0.415389	1.51665e-05	0.982037	1.51665e-05	1.51665e-05
ENSG00000143748	NVL	1 of 1	1_223317946_C_T	rs187235409	0.958292	0.269694	0.000485938	0.355892	0.000485938	0.000485938
ENSG00000143771	CNIH4	1 of 1	1_224432120_G_A	rs11805973	-0.392899	0.0941097	4.63719e-05	0.0116848	4.63719e-05	4.63719e-05
ENSG00000162923	WDR26	1 of 1	1_223739182_A_ATT	rs542097844	0.502467	0.0928937	1.99746e-07	0.00207027	1.99746e-07	1.99746e-07
ENSG00000143786	CNIH3	1 of 1	1_225183684_C_CA	rs1444037639	2.40903	0.585757	5.94074e-05	0.0136483	5.94074e-05	5.94074e-05
ENSG00000185842	DNAH14	1 of 1	1_224246033_C_CT	rs36056911	1.00664	0.245838	6.37798e-05	0.0712599	6.37798e-05	6.37798e-05
ENSG00000143815	LBR	1 of 1	1_224632746_A_G	rs6661853	0.190074	0.0527748	0.000408932	0.744462	0.000408932	0.000408932
ENSG00000154380	ENAH	1 of 1	1_224425867_C_CT	rs563148307	0.657236	0.143452	8.59863e-06	0.0247395	8.59863e-06	8.59863e-06
ENSG00000143742	SRP9	1 of 1	1_226506446_C_CAT	rs3068502	0.39161	0.0992917	0.000114661	0.0876746	0.000114661	0.000114661
ENSG00000143819	EPHX1	1 of 1	1_225830684_C_T	rs45607741	-0.470168	0.118118	9.9633e-05	0.994363	9.9633e-05	9.9633e-05
ENSG00000196187	TMEM63A	1 of 1	1_225834589_T_TA	rs33985896	0.331439	0.0649246	8.36496e-07	0.00312716	8.36496e-07	8.36496e-07
ENSG00000143811	PYCR2	1 of 1	1_226129379_G_A	rs7354978	0.148145	0.0439958	0.000928344	0.788925	0.000928344	0.000928344
ENSG00000143768	LEFTY2	1 of 1	1_224125966_G_A	rs2008340	0.427115	0.117972	0.000382136	0.195366	0.000382136	0.000382136
ENSG00000143751	SDE2	1 of 1	1_225925498_T_TTTTATTTA	rs138098598	0.7999	0.216783	0.000297101	0.684076	0.000297101	0.000297101
ENSG00000163041	H3F3A	1 of 1	1_226080765_C_CA	rs34356511	0.404958	0.0380076	7.29801e-21	3.08201e-17	7.29801e-21	7.29801e-21
ENSG00000225518	RP11-396C23.2	1 of 1	1_225909551_CAAACA_C	rs200329551;rs147403173	0.932632	0.226343	5.76105e-05	0.177038	5.76105e-05	5.76105e-05
ENSG00000182827	ACBD3	1 of 1	1_226181459_CTACTA_C	rs201572970	-0.315813	0.0942944	0.000987101	0.805805	0.000987101	0.000987101
ENSG00000183814	LIN9	1 of 1	1_226600238_G_A	rs77703094	-1.39613	0.343886	7.31551e-05	0.243354	7.31551e-05	7.31551e-05
ENSG00000143799	PARP1	1 of 1	1_225829666_C_G	rs78991129	0.435733	0.120047	0.000369639	0.354293	0.000369639	0.000369639
ENSG00000143772	ITPKB	1 of 1	1_225414557_A_G	rs3766929	-0.262474	0.0622582	3.93313e-05	0.0207321	3.93313e-05	3.93313e-05
ENSG00000143801	PSEN2	1 of 1	1_226606824_A_G	rs1461920	-0.340409	0.0736763	7.28047e-06	0.0465608	7.28047e-06	7.28047e-06
ENSG00000163050	COQ8A	1 of 1	1_226784477_A_T	rs12132893	-0.157261	0.042537	0.00028941	0.844288	0.00028941	0.00028941
ENSG00000143776	CDC42BPA	1 of 1	1_227162868_G_A	rs55892364	-0.400229	0.0549352	9.69639e-12	3.43504e-08	9.69639e-12	9.69639e-12
ENSG00000181450	ZNF678	1 of 1	1_229229244_T_C	rs342821	0.26734	0.0813823	0.00122574	0.964257	0.00122574	0.00122574
ENSG00000143740	SNAP47	1 of 1	1_229126066_T_C	rs115600063	0.697449	0.180535	0.00015599	0.319809	0.00015599	0.00015599
ENSG00000081692	JMJD4	1 of 1	1_226830054_C_A	rs143058698	-0.76015	0.195153	0.000138202	0.83026	0.000138202	0.000138202
ENSG00000143816	WNT9A	1 of 1	1_228039137_C_T	rs140020709	-1.03203	0.317254	0.0013637	0.925173	0.0013637	0.0013637
ENSG00000276255	RP5-881P19.7	1 of 1	1_227432814_G_C	rs6426454	-0.301099	0.0830449	0.000374942	0.581981	0.000374942	0.000374942
ENSG00000143761	ARF1	1 of 1	1_228804743_CAGGTGAGCTGGACCTGCTGTGG_C	rs200184345	0.431296	0.134488	0.00158779	0.736669	0.00158779	0.00158779
ENSG00000143793	C1orf35	1 of 1	1_227803012_C_T	rs10799452	0.20221	0.0609393	0.00109628	0.218976	0.00109628	0.00109628
ENSG00000162910	MRPL55	1 of 1	1_226693148_A_T	rs3768393	0.925457	0.243958	0.000202657	0.468902	0.000202657	0.000202657
ENSG00000143774	GUK1	1 of 1	1_229176995_A_G	rs184072640	0.546387	0.160783	0.000834844	0.665452	0.000834844	0.000834844
ENSG00000198835	GJC2	1 of 1	1_227075315_T_A	rs17603714	0.652043	0.171341	0.000193774	0.616242	0.000193774	0.000193774
ENSG00000181873	IBA57	1 of 1	1_228929196_T_A	rs34655218	-0.652067	0.176049	0.000282252	0.750824	0.000282252	0.000282252
ENSG00000162913	C1orf145	1 of 1	1_228419358_AT_A	rs10714395	0.587972	0.170084	0.000681666	0.853083	0.000681666	0.000681666
ENSG00000154358	OBSCN	1 of 1	1_227389202_C_T	rs78468735	0.813219	0.209018	0.000140583	0.859242	0.000140583	0.000140583
ENSG00000269934	RP5-1139B12.3	1 of 1	1_227221602_C_CT	rs532863297	-0.372167	0.0966665	0.000163972	0.780303	0.000163972	0.000163972
ENSG00000154370	TRIM11	1 of 1	1_227470572_G_A	rs61833891	-0.91869	0.251237	0.000335259	0.886074	0.000335259	0.000335259
ENSG00000168159	RNF187	1 of 1	1_228508543_G_A	rs3820628	-0.319538	0.0674428	4.36748e-06	0.00773972	4.36748e-06	4.36748e-06
ENSG00000116574	RHOU	1 of 1	1_228743141_C_T	rs41270189	0.848833	0.0754144	1.36203e-22	1.51084e-19	1.36203e-22	1.36203e-22
ENSG00000236975	RP5-1065P14.2	1 of 1	1_229216608_G_T	rs646535	-0.458424	0.102819	1.44868e-05	0.00947739	1.44868e-05	1.44868e-05
ENSG00000177788	RP5-1061H20.4	1 of 1	1_229056697_TTTTTG_TTTTTGTTTTGTTTTG	rs151107970;rs200623939	0.666157	0.184658	0.000400355	0.616551	0.000400355	0.000400355
ENSG00000168118	RAB4A	1 of 1	1_230259765_T_C	rs143506343	0.756066	0.205022	0.000299424	0.456771	0.000299424	0.000299424
ENSG00000154429	CCSAP	1 of 1	1_230546736_C_CT	rs558731340	0.5766	0.145174	0.000103043	0.388426	0.000103043	0.000103043
ENSG00000069248	NUP133	1 of 1	1_230274416_C_T	rs12091838	0.215739	0.057411	0.000231412	0.720984	0.000231412	0.000231412
ENSG00000135776	ABCB10	1 of 1	1_229750255_G_T	rs34743705	-1.19198	0.311854	0.000182015	0.375271	0.000182015	0.000182015
ENSG00000135801	TAF5L	1 of 1	1_230258417_A_G	rs4846942	-0.23801	0.0608707	0.000130567	0.0816086	0.000130567	0.000130567
ENSG00000135763	URB2	1 of 1	1_230755587_C_T	rs2493146	0.24437	0.0643685	0.000200476	0.273311	0.000200476	0.000200476
ENSG00000143641	GALNT2	1 of 1	1_229567222_T_G	rs188286412	-1.59367	0.415654	0.000174077	0.213088	0.000174077	0.000174077
ENSG00000177614	PGBD5	1 of 1	1_229386689_G_GAC	rs375759270	-0.795892	0.233984	0.000825742	0.750224	0.000825742	0.000825742
ENSG00000135775	COG2	1 of 1	1_230975731_C_G	rs11122172	-0.206124	0.0539649	0.000183833	0.600898	0.000183833	0.000183833
ENSG00000135773	CAPN9	1 of 1	1_231458314_A_AAT	rs538030056	-1.09626	0.296579	0.00029014	0.122704	0.00029014	0.00029014
ENSG00000119280	C1orf198	1 of 1	1_231129087_C_A	rs9431640	0.132454	0.034446	0.000166921	0.377242	0.000166921	0.000166921
ENSG00000143643	TTC13	1 of 1	1_229765198_T_C	rs7526088	0.278798	0.070094	0.000100802	0.232524	0.000100802	0.000100802
ENSG00000173409	ARV1	1 of 1	1_229567222_T_G	rs188286412	2.36908	0.598797	0.000109337	0.329581	0.000109337	0.000109337
ENSG00000182118	FAM89A	1 of 1	1_231048869_CA_CAA	rs1307105587;rs57711983	0.373525	0.0848715	1.84221e-05	0.0369484	1.84221e-05	1.84221e-05
ENSG00000227934	RP11-423F24.3	1 of 1	1_231590797_T_C	rs12024062	0.872257	0.200317	2.23536e-05	0.0877655	2.23536e-05	2.23536e-05
ENSG00000143633	C1orf131	1 of 1	1_231492864_CAACA_CAACAAACA	rs10633879;rs375459867	-1.14219	0.32472	0.000551541	0.895126	0.000551541	0.000551541
ENSG00000116906	GNPAT	1 of 1	1_231016391_T_C	rs7545429	-0.187347	0.0475789	0.000117519	0.376937	0.000117519	0.000117519
ENSG00000116903	EXOC8	1 of 1	1_232929049_G_GATTATT	rs10680218	0.433156	0.104552	5.26779e-05	0.354609	5.26779e-05	5.26779e-05
ENSG00000010072	SPRTN	1 of 1	1_232542935_G_A	rs811528	-0.874736	0.247154	0.000510706	0.450844	0.000510706	0.000510706
ENSG00000135766	EGLN1	1 of 1	1_230401463_G_A	rs146782308	0.370848	0.122783	0.00289217	0.909972	0.00289217	0.00289217
ENSG00000233461	RP11-295G20.2	1 of 1	1_230711097_C_T	rs11568030	0.514997	0.14859	0.000660784	0.915488	0.000660784	0.000660784
ENSG00000116918	TSNAX	1 of 1	1_231608169_CTTTTT_C	rs1206804570	-0.644166	0.150376	2.98766e-05	0.845435	2.98766e-05	2.98766e-05
ENSG00000162946	DISC1	1 of 1	1_232719892_AT_ATT	rs1268707853;rs202063659	0.333814	0.0853498	0.000130048	0.0888892	0.000130048	0.000130048
ENSG00000116991	SIPA1L2	1 of 1	1_232664160_C_T	rs6679785	0.325157	0.0537958	8.44017e-09	8.12914e-06	8.44017e-09	8.44017e-09
ENSG00000212916	MAP10	1 of 1	1_234111580_G_A	rs12728156	-0.310812	0.0831058	0.000247201	0.881959	0.000247201	0.000247201
ENSG00000135778	NTPCR	1 of 2	1_232955717_T_A	rs12725558	-0.516726	0.0788525	5.80581e-10	1.35955e-08	2.74262e-12	2.74262e-12
ENSG00000135778	NTPCR	2 of 2	1_232943866_G_C	rs6674852	0.357618	0.0634847	6.75807e-08	3.34358e-05	3.18181e-10	6.75807e-08
ENSG00000135749	PCNX2	1 of 1	1_233281804_A_C	rs4649296	-0.302266	0.0737263	6.25005e-05	0.067039	6.25005e-05	6.25005e-05
ENSG00000143674	RP5-862P8.2	1 of 1	1_233740048_CAAAAAAA_CAAAAAAAA	rs1221807161;rs1165953157;rs1279080155	0.259372	0.0769603	0.000919068	0.838438	0.000919068	0.000919068
ENSG00000135750	KCNK1	1 of 1	1_235415926_T_C	rs113238564	0.993803	0.279343	0.000478423	0.852379	0.000478423	0.000478423
ENSG00000235605	RP5-827C21.1	1 of 1	1_234249933_G_A	rs11578187	-0.412905	0.122811	0.000944741	0.72353	0.000944741	0.000944741
ENSG00000231663	RP5-827C21.4	1 of 1	1_234599138_CTT_CTTT	rs796630161;rs1206214959	0.425461	0.0975698	2.17886e-05	0.0481998	2.17886e-05	2.17886e-05
ENSG00000168275	COA6	1 of 1	1_234375757_G_A	rs7523348	-0.322527	0.0520994	3.94822e-09	5.08054e-06	3.94822e-09	3.94822e-09
ENSG00000059588	TARBP1	1 of 1	1_233804467_A_C	rs56093978	0.74315	0.188371	0.000114169	0.124404	0.000114169	0.000114169
ENSG00000231768	LINC01354	1 of 1	1_235369659_TAA_T	rs1464596720;rs55928332	1.26804	0.372534	0.000819086	0.809348	0.000819086	0.000819086
ENSG00000168264	IRF2BP2	1 of 1	1_236196466_T_A	rs1254198	-0.136289	0.0357866	0.000191724	0.0358213	0.000191724	0.000191724
ENSG00000227630	LINC01132	1 of 1	1_236118757_T_C	rs57238489	-1.13564	0.331912	0.000770733	0.695145	0.000770733	0.000770733
ENSG00000280587	LINC01348	1 of 1	1_234599617_T_A	rs184090225	1.90717	0.409738	6.27829e-06	0.049385	6.27829e-06	6.27829e-06
ENSG00000173726	TOMM20	1 of 1	1_235152356_T_C	rs4660022	0.221437	0.029827	4.36758e-12	3.73593e-09	4.36758e-12	4.36758e-12
ENSG00000054267	ARID4B	1 of 1	1_235538183_T_C	rs12402190	-0.195778	0.0526781	0.000269498	0.1787	0.000269498	0.000269498
ENSG00000152904	GGPS1	1 of 1	1_234762524_G_A	rs11588636	0.344545	0.0918852	0.000238432	0.316703	0.000238432	0.000238432
ENSG00000162885	B3GALNT2	1 of 1	1_235369040_C_G	rs6666434	-0.409102	0.107815	0.000201941	0.993155	0.000201941	0.000201941
ENSG00000143669	LYST	1 of 1	1_234895369_AAGACAGAC_AAGAC	rs140857950;rs554215524	0.155939	0.0362322	2.75098e-05	0.219676	2.75098e-05	2.75098e-05
ENSG00000116962	NID1	1 of 1	1_234663193_CCTCGCTCACTCACCTCGCTCACTCACCTCGCTCACTCACCTCATTCA_C	rs1255886682	0.979473	0.286691	0.000784213	0.917353	0.000784213	0.000784213
ENSG00000077585	GPR137B	1 of 1	1_236146504_G_A	rs6428945	0.235251	0.0568723	5.40539e-05	0.812425	5.40539e-05	5.40539e-05
ENSG00000086619	ERO1B	1 of 1	1_236217444_T_G	rs2950396	0.359648	0.0664032	1.9307e-07	0.000321058	1.9307e-07	1.9307e-07
ENSG00000116977	LGALS8	1 of 1	1_237117090_G_A	rs77125434	0.657943	0.156859	4.28674e-05	0.165035	4.28674e-05	4.28674e-05
ENSG00000273058	RP11-385F5.5	1 of 1	1_237135176_T_G	rs10495389	1.66943	0.364779	8.78596e-06	0.0468237	8.78596e-06	8.78596e-06
ENSG00000119285	HEATR1	1 of 1	1_235816475_A_AT	rs527473962	0.567708	0.166434	0.000799103	0.793431	0.000799103	0.000799103
ENSG00000077522	ACTN2	1 of 1	1_237580469_TAAAA_TAAAAA	rs139920304;rs796973998	0.350641	0.0933312	0.000232145	0.59379	0.000232145	0.000232145
ENSG00000116984	MTR	1 of 1	1_236965141_C_T	rs11805525	0.777407	0.220224	0.000527533	0.788892	0.000527533	0.000527533
ENSG00000226498	RPSAP21	1 of 1	1_235912264_C_T	rs12129097	1.28332	0.276053	6.4379e-06	0.999458	6.4379e-06	6.4379e-06
ENSG00000237991	RPL35P1	1 of 1	1_236936356_G_C	rs10802575	-0.434363	0.0930783	5.95958e-06	0.00859073	5.95958e-06	5.95958e-06
ENSG00000228818	RP11-567G24.1	1 of 1	1_240085284_G_T	rs11583853	-1.31809	0.270742	2.45033e-06	0.993175	2.45033e-06	2.45033e-06
ENSG00000180875	GREM2	1 of 1	1_241120960_G_A	rs12025762	-0.250042	0.0684111	0.000337316	0.674174	0.000337316	0.000337316
ENSG00000091483	FH	1 of 1	1_241008047_C_T	rs11806966	0.405804	0.10564	0.000169392	0.621328	0.000169392	0.000169392
ENSG00000117009	KMO	1 of 1	1_241689779_A_C	rs76575063	0.32352	0.0949544	0.000809922	0.803425	0.000809922	0.000809922
ENSG00000054277	OPN3	1 of 1	1_240834916_CCACACA_CCACACACACA	rs1309051718;rs67071227;rs201363132	1.06603	0.318761	0.00100375	0.811676	0.00100375	0.00100375
ENSG00000203668	CHML	1 of 1	1_241625539_T_A	rs652571	-0.241691	0.0466817	5.97736e-07	0.000647448	5.97736e-07	5.97736e-07
ENSG00000174371	EXO1	1 of 1	1_241717997_A_G	rs10802981	0.336371	0.0959479	0.000574691	0.825882	0.000574691	0.000574691
ENSG00000197769	MAP1LC3C	1 of 1	1_242039383_CA_CAA	rs1229069383;rs147670418;rs369225000	0.317051	0.0969698	0.00129046	0.379753	0.00129046	0.00129046
ENSG00000214837	LINC01347	1 of 1	1_244361235_CTTTTTTTTT_C	rs1249202065	0.406019	0.0965149	4.07981e-05	0.103037	4.07981e-05	4.07981e-05
ENSG00000143702	CEP170	1 of 1	1_244221401_A_G	rs12566612	-0.246411	0.0636966	0.000152902	0.765851	0.000152902	0.000152902
ENSG00000054282	SDCCAG8	1 of 1	1_244145997_G_A	rs6695226	-0.216815	0.0578451	0.000239783	0.317659	0.000239783	0.000239783
ENSG00000179456	ZBTB18	1 of 1	1_244857830_C_G	rs9730334	0.245236	0.0633893	0.000152777	0.152003	0.000152777	0.000152777
ENSG00000225401	TGIF2P1	1 of 1	1_244166825_G_C	rs77622492	0.877699	0.22934	0.000178757	0.0270034	0.000178757	0.000178757
ENSG00000035687	ADSS	1 of 1	1_244324457_C_T	rs59119547	-0.285671	0.0515483	1.05061e-07	0.000132427	1.05061e-07	1.05061e-07
ENSG00000179397	C1orf101	1 of 1	1_245320763_C_T	rs141321059	1.43067	0.376478	0.000197697	0.874573	0.000197697	0.000197697
ENSG00000121644	DESI2	1 of 1	1_245439346_CA_CAAAAAAA	rs777808376;rs1298925460	0.542552	0.114967	4.74016e-06	0.617119	4.74016e-06	4.74016e-06
ENSG00000153187	HNRNPU	1 of 1	1_245132399_T_C	rs74155861	0.176454	0.0452727	0.000136936	0.207245	0.000136936	0.000136936
ENSG00000203666	EFCAB2	1 of 1	1_244970690_G_C	rs113845109	0.735505	0.0886264	2.41697e-14	1.29662e-10	2.41697e-14	2.41697e-14
ENSG00000185420	SMYD3	1 of 1	1_246754612_G_A	rs138545218	-1.19033	0.30172	0.00011418	0.642212	0.00011418	0.00011418
ENSG00000162851	TFB2M	1 of 1	1_247009581_GATT_GATTATT	rs376459212;rs66925077	-0.48021	0.140029	0.000750089	0.671356	0.000750089	0.000750089
ENSG00000162852	CNST	1 of 1	1_245829310_T_C	rs34257824	0.762358	0.220834	0.000693046	0.785759	0.000693046	0.000693046
ENSG00000225300	RP11-1086F11.1	1 of 1	1_248015727_C_T	rs1933162	0.642684	0.156355	5.99426e-05	0.0584056	5.99426e-05	5.99426e-05
ENSG00000143653	SCCPDH	1 of 1	1_245586892_CA_C	rs1444756932;rs1223021178	0.335826	0.0847727	0.000107219	0.751517	0.000107219	0.000107219
ENSG00000260855	RP11-439E19.10	1 of 1	1_247110546_C_T	rs10924921	0.326483	0.0834322	0.000129046	0.437393	0.000129046	0.000129046
ENSG00000153207	AHCTF1	1 of 1	1_247463661_C_T	rs78115962	-0.602488	0.146087	5.676e-05	0.214158	5.676e-05	5.676e-05
ENSG00000277462	ZNF670	1 of 1	1_247910241_G_A	rs77801536	1.1824	0.32106	0.000304855	0.820545	0.000304855	0.000304855
ENSG00000188295	ZNF669	1 of 1	1_248086059_T_C	rs57306188	0.643727	0.205505	0.00202408	0.881266	0.00202408	0.00202408
ENSG00000221953	C1orf229	1 of 1	1_245590914_G_A	rs61488230	2.40752	0.548032	1.90484e-05	0.348292	1.90484e-05	1.90484e-05
ENSG00000196418	ZNF124	1 of 1	1_247121922_A_G	rs4925703	-0.325027	0.0770369	3.88255e-05	0.0552201	3.88255e-05	3.88255e-05
ENSG00000215795	RP11-488L18.3	1 of 1	1_247031641_T_C	rs149243268	1.28426	0.305661	4.16671e-05	0.276029	4.16671e-05	4.16671e-05
ENSG00000259865	RP11-488L18.10	1 of 1	1_247381302_A_G	rs12124923	0.346715	0.0808448	2.92782e-05	0.1434	2.92782e-05	2.92782e-05
ENSG00000227671	RP11-488L18.4	1 of 1	1_245766400_TAAAA_TA	rs1439868629;rs768624678;rs386370327	-0.444964	0.122765	0.000376574	0.327488	0.000376574	0.000376574
ENSG00000162714	ZNF496	1 of 1	1_247044959_TA_T	rs750965209;rs368235189	-0.777685	0.196334	0.000107411	0.666484	0.000107411	0.000107411
ENSG00000162711	NLRP3	1 of 1	1_246786929_G_A	rs12142760	0.175128	0.0513836	0.000806735	0.630029	0.000806735	0.000806735
ENSG00000177535	OR2B11	1 of 1	1_247561888_C_T	rs115333532	0.403825	0.124287	0.0013813	0.713614	0.0013813	0.0013813
ENSG00000162722	TRIM58	1 of 1	1_247645251_A_T	rs28535274	0.488107	0.0852388	4.22929e-08	0.000261111	4.22929e-08	4.22929e-08
ENSG00000175137	SH3BP5L	1 of 1	1_248812866_C_T	rs75254356	-0.526496	0.146672	0.00042689	0.530645	0.00042689	0.00042689
ENSG00000171161	ZNF672	1 of 1	1_247957355_T_C	rs139162784	-0.354841	0.0836877	3.56727e-05	0.00605245	3.56727e-05	3.56727e-05
ENSG00000171163	ZNF692	1 of 1	1_248057652_G_A	rs12043704	-0.364744	0.112359	0.0013947	0.99911	0.0013947	0.0013947
ENSG00000185220	PGBD2	1 of 1	1_248280616_TGAGGA_T	rs879766736	-0.26664	0.0840342	0.00177445	0.411327	0.00177445	0.00177445
ENSG00000015171	ZMYND11	1 of 1	10_1872347_T_C	rs4255468	0.114065	0.0330794	0.000702647	0.24328	0.000702647	0.000702647
ENSG00000151240	DIP2C	1 of 1	10_2051014_A_G	rs12264608	-0.158877	0.0410762	0.000153278	0.968249	0.000153278	0.000153278
ENSG00000225140	RP11-809C18.3	1 of 1	10_2121487_TAATAAATA_T	rs199969221;rs10580996;rs367702544	1.38546	0.323338	2.97353e-05	0.912674	2.97353e-05	2.97353e-05
ENSG00000180525	PRR26	1 of 1	10_2043246_G_A	rs17157531	-0.8184	0.254772	0.00156022	0.822845	0.00156022	0.00156022
ENSG00000107929	LARP4B	1 of 1	10_44258_A_G	rs566320933	0.42998	0.096255	1.39769e-05	0.168251	1.39769e-05	1.39769e-05
ENSG00000107937	GTPBP4	1 of 1	10_1276086_A_T	rs10903414	-0.212236	0.060617	0.000583881	0.68115	0.000583881	0.000583881
ENSG00000232656	IDI2-AS1	1 of 1	10_1025541_CA_C	rs775047325	-0.24133	0.0743445	0.00139531	0.76123	0.00139531	0.00139531
ENSG00000067064	IDI1	1 of 1	10_1583298_A_T	rs4354632	-0.155966	0.0404943	0.000163024	0.762639	0.000163024	0.000163024
ENSG00000047056	WDR37	1 of 1	10_13470_G_A	rs1446431492	-0.285883	0.0834949	0.000764236	0.849106	0.000764236	0.000764236
ENSG00000185736	ADARB2	1 of 1	10_946034_G_A	rs141569015	1.0197	0.247762	5.87109e-05	0.414988	5.87109e-05	5.87109e-05
ENSG00000067057	PFKP	1 of 1	10_3081529_C_T	rs61835117	-0.52719	0.0838413	2.36745e-09	1.0045e-05	2.36745e-09	2.36745e-09
ENSG00000107959	PITRM1	1 of 1	10_3115790_G_A	rs74451751	-0.648478	0.112664	3.65004e-08	8.38527e-05	3.65004e-08	3.65004e-08
ENSG00000237399	PITRM1-AS1	1 of 1	10_4511917_G_A	rs11252570	0.816991	0.238613	0.000764338	0.825044	0.000764338	0.000764338
ENSG00000067082	KLF6	1 of 1	10_2208471_A_C	rs60378293	-0.143824	0.035359	7.09807e-05	0.261439	7.09807e-05	7.09807e-05
ENSG00000165568	AKR1E2	1 of 1	10_4830738_G_A	rs61745201	-0.585051	0.137434	3.33113e-05	0.0496629	3.33113e-05	3.33113e-05
ENSG00000187134	AKR1C1	1 of 2	10_4950050_A_T	rs12569724	0.685466	0.0710545	5.37514e-18	1.09399e-10	9.62398e-15	9.62398e-15
ENSG00000187134	AKR1C1	2 of 2	10_4855428_CTT_C	rs34401560	-0.428692	0.0728483	1.92297e-08	6.8617e-06	4.70294e-05	1.92297e-08
ENSG00000151632	AKR1C2	1 of 2	10_4948147_T_C	rs4323780	-0.483461	0.0633963	1.37347e-12	1.76539e-06	9.14311e-10	9.14311e-10
ENSG00000151632	AKR1C2	2 of 2	10_4855428_CTT_C	rs34401560	-0.392343	0.0672821	2.51836e-08	1.29267e-05	1.96939e-05	2.51836e-08
ENSG00000196139	AKR1C3	1 of 1	10_5027838_G_A	rs147382100	-0.343926	0.0469869	7.97215e-12	1.42778e-08	7.97215e-12	7.97215e-12
ENSG00000198610	AKR1C4	1 of 1	10_5138128_A_G	rs11253008	-0.530713	0.0876329	7.94168e-09	4.6027e-06	7.94168e-09	7.94168e-09
ENSG00000178462	TUBAL3	1 of 1	10_6367021_G_A	rs11258321	1.12271	0.287063	0.000130095	0.679156	0.000130095	0.000130095
ENSG00000173848	NET1	1 of 1	10_5007402_C_G	rs57873541	-0.231474	0.0600762	0.00016213	0.272363	0.00016213	0.00016213
ENSG00000178372	CALML5	1 of 1	10_5503941_GCACACCACACACCTCCCCTACACACCACACACCTCCCCTGCACACCGCGCACCTCCCCTA_G	10:5503941:GCACACCACA:G;rs796441487	0.388971	0.109438	0.000484205	0.301618	0.000484205	0.000484205
ENSG00000196372	ASB13	1 of 1	10_5595719_C_T	rs12777138	-0.515358	0.114102	1.13386e-05	0.0760132	1.13386e-05	1.13386e-05
ENSG00000108021	FAM208B	1 of 1	10_5980202_CA_CAAA	rs779562727;rs201560169	0.185903	0.0522649	0.000479617	0.440775	0.000479617	0.000479617
ENSG00000057608	GDI2	1 of 1	10_5808701_A_G	rs55873293	-0.289925	0.0289045	4.34043e-19	4.92055e-15	4.34043e-19	4.34043e-19
ENSG00000134461	ANKRD16	1 of 1	10_6205388_CTTTTTTTT_CTTTTTTTTTTT	rs765445457;rs201566657	-0.840114	0.211309	0.000101475	0.500595	0.000101475	0.000101475
ENSG00000134452	FBXO18	1 of 1	10_5930402_G_A	rs633797	-0.170784	0.0404644	3.85906e-05	0.120579	3.85906e-05	3.85906e-05
ENSG00000232807	RP11-536K7.3	1 of 1	10_7107975_A_T	rs2388029	0.9438	0.222274	3.48084e-05	0.0676988	3.48084e-05	3.48084e-05
ENSG00000134470	IL15RA	1 of 1	10_5755046_CA_CAAA	rs749294273;rs34884255	1.48739	0.376894	0.000113601	0.304571	0.000113601	0.000113601
ENSG00000134460	IL2RA	1 of 1	10_6800343_A_C	rs2490718	1.0814	0.289487	0.000251232	0.782383	0.000251232	0.000251232
ENSG00000134453	RBM17	1 of 1	10_6072330_A_G	rs10752194	-0.177799	0.0465254	0.000182495	0.861124	0.000182495	0.000182495
ENSG00000170525	PFKFB3	1 of 1	10_5108206_G_A	rs7904863	0.141059	0.0371843	0.000202658	0.0585163	0.000202658	0.000202658
ENSG00000215244	RP11-563J2.2	1 of 1	10_5718761_C_CA	rs1262429324	0.368383	0.0973723	0.000210562	0.514737	0.000210562	0.000210562
ENSG00000215244	RP11-563J2.2	1 of 1	10_5718761_C_CA	rs573331708	0.368383	0.0973723	0.000210562	0.514737	0.000210562	0.000210562
ENSG00000212743	RP11-563J2.3	1 of 1	10_5792959_C_CAA	rs780623563	-1.14674	0.332736	0.0007071	0.893864	0.0007071	0.0007071
ENSG00000065675	PRKCQ	1 of 1	10_7532804_A_G	rs6602250	-0.266784	0.0772176	0.000686371	0.922726	0.000686371	0.000686371
ENSG00000237943	PRKCQ-AS1	1 of 1	10_6900829_T_C	rs9423989	0.325592	0.0759019	2.91587e-05	0.030841	2.91587e-05	2.91587e-05
ENSG00000198879	SFMBT2	1 of 1	10_6346892_C_A	rs17154226	-1.34516	0.360233	0.000252557	0.455854	0.000252557	0.000252557
ENSG00000151657	KIN	1 of 1	10_8550787_CT_C	rs67641978	0.285892	0.0679471	4.06732e-05	0.103761	4.06732e-05	4.06732e-05
ENSG00000165629	ATP5C1	1 of 1	10_7776229_CA_C	rs66884181	0.229486	0.0544688	3.97665e-05	0.0622173	3.97665e-05	3.97665e-05
ENSG00000165632	TAF3	1 of 1	10_8482628_TTC_T	rs113218321	-0.279653	0.0792413	0.000529284	0.711858	0.000529284	0.000529284
ENSG00000197308	GATA3-AS1	1 of 1	10_7001719_T_C	rs61844937	0.629698	0.182396	0.000692603	0.735221	0.000692603	0.000692603
ENSG00000107485	GATA3	1 of 1	10_7044155_G_A	rs12773886	0.172282	0.0444681	0.000149598	0.636404	0.000149598	0.000149598
ENSG00000048740	CELF2	1 of 1	10_11161378_G_A	rs76445164	0.643539	0.121136	3.16585e-07	0.00072711	3.16585e-07	3.16585e-07
ENSG00000237986	CELF2-AS2	1 of 1	10_11330353_AC_A	rs142269193	-1.00159	0.284431	0.000543953	0.784294	0.000543953	0.000543953
ENSG00000230322	RP3-323N1.2	1 of 1	10_10731859_T_G	rs34432246	1.08696	0.303839	0.000445911	0.743306	0.000445911	0.000445911
ENSG00000181800	CELF2-AS1	1 of 1	10_12836622_C_A	rs57236360	0.411124	0.110891	0.000278583	0.454665	0.000278583	0.000278583
ENSG00000148429	USP6NL	1 of 1	10_12425264_T_TTTTCTTTC	rs148930488	-0.661385	0.137005	2.9416e-06	0.0255171	2.9416e-06	2.9416e-06
ENSG00000134463	ECHDC3	1 of 1	10_11799352_G_A	rs11257331	0.387063	0.066883	3.12069e-08	0.000193858	3.12069e-08	3.12069e-08
ENSG00000148426	PROSER2	1 of 1	10_11643726_ATT_ATTTT	rs1491269983;rs148686214	1.27868	0.323459	0.000110718	0.908888	0.000110718	0.000110718
ENSG00000225778	PROSER2-AS1	1 of 1	10_11847164_T_A	rs866576909	1.0374	0.127861	7.4327e-14	4.23967e-10	7.4327e-14	7.4327e-14
ENSG00000151461	UPF2	1 of 1	10_12933701_G_A	rs1929391	0.764701	0.189176	7.83691e-05	0.142277	7.83691e-05	7.83691e-05
ENSG00000181192	DHTKD1	1 of 1	10_11077896_C_T	rs76048681	-0.567628	0.15015	0.000212804	0.694406	0.000212804	0.000212804
ENSG00000065665	SEC61A2	1 of 1	10_12347256_C_CT	rs371815540	0.592909	0.148585	9.5905e-05	0.122429	9.5905e-05	9.5905e-05
ENSG00000165609	NUDT5	1 of 1	10_12505136_C_T	rs7920446	0.190591	0.0515582	0.000289856	0.522666	0.000289856	0.000289856
ENSG00000151465	CDC123	1 of 1	10_12996211_AG_A	rs201777110	-0.875569	0.238356	0.000315533	0.919857	0.000315533	0.000315533
ENSG00000183049	CAMK1D	1 of 1	10_13039815_C_T	rs117615186	0.812213	0.208702	0.000140009	0.205416	0.000140009	0.000140009
ENSG00000151468	CCDC3	1 of 1	10_11897888_A_G	rs4750138	0.51265	0.12894	0.000101429	0.253694	0.000101429	0.000101429
ENSG00000123240	OPTN	1 of 1	10_12698673_A_ATTTTTTTT	rs573723767	0.58125	0.118431	2.05308e-06	0.0121108	2.05308e-06	2.05308e-06
ENSG00000203414	BTBD7P1	1 of 1	10_12620356_G_A	rs79955991	0.668947	0.168636	0.000105039	0.373612	0.000105039	0.000105039
ENSG00000065328	MCM10	1 of 1	10_12244252_C_T	rs10906105	0.403861	0.102296	0.00011294	0.863096	0.00011294	0.00011294
ENSG00000107537	PHYH	1 of 1	10_13359663_CAA_C	rs1332751852;rs1444020318;rs779264935	0.364873	0.0611583	1.26115e-08	0.000174858	1.26115e-08	1.26115e-08
ENSG00000086475	SEPHS1	1 of 1	10_13444901_A_G	rs2095984	-0.237761	0.0521764	9.55643e-06	0.00624885	9.55643e-06	9.55643e-06
ENSG00000165626	BEND7	1 of 1	10_13981120_A_T	rs150854716	0.903214	0.203632	1.59556e-05	0.128838	1.59556e-05	1.59556e-05
ENSG00000165630	PRPF18	1 of 1	10_12620356_G_A	rs79955991	0.355846	0.0959801	0.000278541	0.936806	0.000278541	0.000278541
ENSG00000239665	RP11-295P9.3	1 of 1	10_14434512_T_C	rs76236975	-0.438312	0.0957686	8.77697e-06	0.0560529	8.77697e-06	8.77697e-06
ENSG00000151474	FRMD4A	1 of 1	10_14037937_C_G	rs4288668	-0.359908	0.0593539	7.63323e-09	4.24809e-05	7.63323e-09	7.63323e-09
ENSG00000065809	FAM107B	1 of 1	10_14736353_C_T	rs7921961	0.305371	0.0400033	1.28901e-12	5.68667e-09	1.28901e-12	1.28901e-12
ENSG00000185267	CDNF	1 of 1	10_15091718_C_CTTGT	rs10648898	-0.29604	0.0919067	0.00151557	0.872074	0.00151557	0.00151557
ENSG00000187522	HSPA14	1 of 1	10_14827052_CA_CAA	rs374636487;rs1428976896	-0.390577	0.0786907	1.59815e-06	0.00811618	1.59815e-06	1.59815e-06
ENSG00000272853	RP11-398C13.6	1 of 1	10_14553897_A_T	rs76298016	1.94324	0.436082	1.46354e-05	0.025333	1.46354e-05	1.46354e-05
ENSG00000152455	SUV39H2	1 of 1	10_14637454_G_A	rs72768975	1.23724	0.348392	0.000489335	0.693823	0.000489335	0.000489335
ENSG00000152457	DCLRE1C	1 of 1	10_13932958_C_T	rs113704783	-0.440622	0.115076	0.000177474	0.822192	0.000177474	0.000177474
ENSG00000197889	MEIG1	1 of 1	10_14119995_CT_C	rs34292351	0.431968	0.124821	0.000672846	0.945417	0.000672846	0.000672846
ENSG00000228547	OR7E26P	1 of 1	10_15126024_A_G	rs72776105	0.972398	0.260304	0.000251178	0.937511	0.000251178	0.000251178
ENSG00000182531	OR7E115P	1 of 1	10_15028074_C_T	rs11259438	0.35845	0.0865799	5.32807e-05	0.919542	5.32807e-05	5.32807e-05
ENSG00000237470	DCLRE1CP1	1 of 1	10_15031542_G_A	rs12252260	0.490663	0.0735388	3.00505e-10	3.20616e-07	3.00505e-10	3.00505e-10
ENSG00000152463	OLAH	1 of 1	10_15062216_A_G	rs10752350	0.24233	0.0312164	6.02441e-13	3.07283e-09	6.02441e-13	6.02441e-13
ENSG00000176244	ACBD7	1 of 1	10_15943171_G_A	rs7071399	1.21349	0.373079	0.00136533	0.820533	0.00136533	0.00136533
ENSG00000152464	RPP38	1 of 1	10_13694843_TA_TAA	rs797006068;rs374110089	-0.28058	0.0717531	0.000130433	0.632263	0.000130433	0.000130433
ENSG00000152465	NMT2	1 of 1	10_14555894_A_AACACACACACAC	rs112020800	0.91464	0.227195	8.35752e-05	0.309425	8.35752e-05	8.35752e-05
ENSG00000148468	FAM171A1	1 of 1	10_15047702_CA_C	rs148503784	1.00812	0.26188	0.00016425	0.783989	0.00016425	0.00016425
ENSG00000148481	FAM188A	1 of 1	10_16993491_A_T	rs2932890	0.599904	0.143488	4.5276e-05	0.0649841	4.5276e-05	4.5276e-05
ENSG00000165983	PTER	1 of 1	10_17701228_G_T	rs35277183	-0.540759	0.145856	0.000278546	0.135091	0.000278546	0.000278546
ENSG00000165985	C1QL3	1 of 1	10_16513863_A_T	rs4748302	-0.604758	0.098364	4.92712e-09	3.02281e-05	4.92712e-09	4.92712e-09
ENSG00000148484	RSU1	1 of 1	10_16824841_C_T	rs780636	0.286889	0.0634184	1.10022e-05	0.0218994	1.10022e-05	1.10022e-05
ENSG00000107611	CUBN	1 of 1	10_18083759_T_C	rs12256910	-0.520824	0.121207	2.82968e-05	0.864281	2.82968e-05	2.82968e-05
ENSG00000107614	TRDMT1	1 of 1	10_18661626_C_T	rs10829156	-0.317822	0.084095	0.000213659	0.83747	0.000213659	0.000213659
ENSG00000229124	VIM-AS1	1 of 1	10_16893507_A_G	rs7068023	-0.376067	0.0921191	6.69513e-05	0.379862	6.69513e-05	6.69513e-05
ENSG00000026025	VIM	1 of 1	10_17213690_C_T	rs72775098	-0.474862	0.124716	0.000192319	0.83244	0.000192319	0.000192319
ENSG00000148488	ST8SIA6	1 of 1	10_16977674_T_G	rs55796500	0.812853	0.232103	0.000582091	0.823216	0.000582091	0.000582091
ENSG00000165996	HACD1	1 of 1	10_17529480_T_C	rs113992569	0.454149	0.101583	1.37665e-05	0.0198057	1.37665e-05	1.37665e-05
ENSG00000136738	STAM	1 of 1	10_16350814_GA_G	rs370648357	-0.274518	0.0638605	2.80986e-05	0.075135	2.80986e-05	2.80986e-05
ENSG00000148483	TMEM236	1 of 1	10_17742941_G_A	rs34142105	0.863043	0.198019	2.19881e-05	0.299776	2.19881e-05	2.19881e-05
ENSG00000260314	MRC1	1 of 1	10_17791550_G_T	rs34202988	-0.193134	0.0363298	3.11261e-07	0.00148245	3.11261e-07	3.11261e-07
ENSG00000148482	SLC39A12	1 of 1	10_17893187_G_A	rs1195198408	-0.622116	0.13018	3.64736e-06	0.992584	3.64736e-06	3.64736e-06
ENSG00000165995	CACNB2	1 of 1	10_18217538_C_T	rs1757217	-0.416695	0.115827	0.000414904	0.432493	0.000414904	0.000414904
ENSG00000235020	RP11-109I13.2	1 of 1	10_17571411_ATG_A	rs143617724	0.661352	0.172884	0.000179872	0.734399	0.000179872	0.000179872
ENSG00000240291	RP11-499P20.2	1 of 1	10_18099505_A_C	rs10508558	0.809092	0.258322	0.00202611	0.978486	0.00202611	0.00202611
ENSG00000241058	NSUN6	1 of 1	10_17800734_G_A	rs2436673	0.302371	0.0729071	5.1767e-05	0.411836	5.1767e-05	5.1767e-05
ENSG00000165997	ARL5B	1 of 1	10_19438183_T_A	rs2496077	-0.18983	0.0558067	0.000825514	0.88364	0.000825514	0.000825514
ENSG00000120594	PLXDC2	1 of 1	10_20206866_A_C	rs7088254	-0.127215	0.0381227	0.00102886	0.524553	0.00102886	0.00102886
ENSG00000078114	NEBL	1 of 1	10_21788249_G_A	rs11814606	0.284865	0.0802669	0.000493396	0.86401	0.000493396	0.000493396
ENSG00000228753	EIF4BP2	1 of 1	10_20494567_A_C	rs189580373	1.23946	0.311891	0.000102161	0.701282	0.000102161	0.000102161
ENSG00000228219	NPM1P30	1 of 1	10_20741925_C_T	rs1326248	0.298231	0.0816758	0.000341733	0.708782	0.000341733	0.000341733
ENSG00000231920	NEBL-AS1	1 of 1	10_20826977_T_G	rs7916412	-0.35918	0.0994343	0.000393616	0.86514	0.000393616	0.000393616
ENSG00000078403	MLLT10	1 of 1	10_21272020_T_C	rs6482173	0.285557	0.0801314	0.000468381	0.857056	0.000468381	0.000468381
ENSG00000223984	HNRNPRP1	1 of 1	10_22619580_A_G	rs1750755	-0.339007	0.0911122	0.000265299	0.0732645	0.000265299	0.000265299
ENSG00000136770	DNAJC1	1 of 1	10_21054032_C_CAAAACAA	rs113026151	0.541457	0.11693	6.96537e-06	0.0608979	6.96537e-06	6.96537e-06
ENSG00000279631	RP11-573G6.4	1 of 1	10_21911040_AAAGGAAGGAAGG_A	rs1321564267;rs56239918;rs1170894944;rs1478374250	1.6418	0.505655	0.00139171	0.793625	0.00139171	0.00139171
ENSG00000279631	RP11-573G6.4	1 of 1	10_21911040_AAAGGAAGGAAGG_A	rs1170894944;rs56239918;rs1478374250	1.6418	0.505655	0.00139171	0.793625	0.00139171	0.00139171
ENSG00000148444	COMMD3	1 of 1	10_23680560_A_C	rs9665691	-0.432033	0.128996	0.000987212	0.603692	0.000987212	0.000987212
ENSG00000168283	BMI1	1 of 1	10_22963932_A_C	rs1157918793	-0.488641	0.174188	0.00558058	0.726756	0.00558058	0.00558058
ENSG00000150867	PIP4K2A	1 of 1	10_22584937_A_T	rs11812683	-0.59362	0.165314	0.000424984	0.285536	0.000424984	0.000424984
ENSG00000148450	MSRB2	1 of 1	10_24927581_A_ATT	rs756677287	-0.381183	0.115896	0.00120942	0.823871	0.00120942	0.00120942
ENSG00000229932	YWHAZP3	1 of 1	10_22098186_C_A	rs77983619	1.14027	0.293944	0.000146825	0.807904	0.000146825	0.000146825
ENSG00000165312	OTUD1	1 of 1	10_22807755_G_A	rs137977838	1.05147	0.279443	0.000227234	0.100647	0.000227234	0.000227234
ENSG00000120549	KIAA1217	1 of 1	10_25421485_T_C	rs947488	0.224391	0.0536787	4.53888e-05	0.0107245	4.53888e-05	4.53888e-05
ENSG00000279029	RP11-144I2.1	1 of 1	10_24899821_A_C	rs74390727	0.995665	0.282444	0.000536737	0.487622	0.000536737	0.000536737
ENSG00000107863	ARHGAP21	1 of 1	10_24734379_T_G	rs61855028	-0.137993	0.0405007	0.00080973	0.59217	0.00080973	0.00080973
ENSG00000185875	THNSL1	1 of 1	10_25276919_A_C	rs117257529	1.05143	0.28938	0.000364741	0.969232	0.000364741	0.000364741
ENSG00000077420	APBB1IP	1 of 1	10_27116900_A_G	rs117170463	-0.691837	0.16114	2.8718e-05	0.322867	2.8718e-05	2.8718e-05
ENSG00000148459	PDSS1	1 of 1	10_25724720_C_CT	rs113467373	0.305857	0.0887249	0.000705023	0.711616	0.000705023	0.000705023
ENSG00000136754	ABI1	1 of 1	10_26653495_C_T	rs150408809	-0.60313	0.140612	2.91988e-05	0.924239	2.91988e-05	2.91988e-05
ENSG00000107890	ANKRD26	1 of 1	10_25919184_C_CATTTATTTATTTATTATTTATTTATTT	10:25919188:C:CATTTATTTA;rs138049686	-0.551875	0.134957	6.51678e-05	0.0352898	6.51678e-05	6.51678e-05
ENSG00000136758	YME1L1	1 of 1	10_27686389_AAGGGAAAGGAAGGAAGG_A	rs202177892	-0.37599	0.101333	0.000275549	0.852932	0.000275549	0.000275549
ENSG00000120539	MASTL	1 of 1	10_25654958_A_C	rs1335206	-0.252525	0.0683828	0.000293913	0.359764	0.000293913	0.000293913
ENSG00000107897	ACBD5	1 of 1	10_26723149_A_G	rs1197422	-0.172346	0.046853	0.000309743	0.564389	0.000309743	0.000309743
ENSG00000230445	LRRC37A6P	1 of 1	10_25904398_C_T	rs2368116	0.312519	0.0861798	0.000374098	0.447702	0.000374098	0.000374098
ENSG00000099246	RAB18	1 of 1	10_27484913_A_T	rs584807	0.422127	0.0424244	7.31132e-19	1.68666e-15	7.31132e-19	7.31132e-19
ENSG00000150051	MKX	1 of 1	10_28395909_T_C	rs112470137	1.16145	0.34078	0.000806829	0.785404	0.000806829	0.000806829
ENSG00000169126	ARMC4	1 of 1	10_29120166_T_C	rs75134113	0.852982	0.248135	0.000729088	0.918714	0.000729088	0.000729088
ENSG00000150054	MPP7	1 of 1	10_28964951_G_A	rs788070	0.226825	0.0625205	0.000371897	0.805811	0.000371897	0.000371897
ENSG00000254635	WAC-AS1	1 of 1	10_28506888_CAG_C	rs71391044	0.676027	0.0510288	2.1019e-28	8.2174e-25	2.1019e-28	2.1019e-28
ENSG00000095787	WAC	1 of 1	10_28976089_T_A	rs788045	-0.112889	0.0308246	0.000328467	0.992719	0.000328467	0.000328467
ENSG00000095739	BAMBI	1 of 1	10_29172304_G_A	rs80083356	0.735806	0.210608	0.000599535	0.43604	0.000599535	0.000599535
ENSG00000224597	SVIL-AS1	1 of 1	10_29407202_C_CA	rs371923325	0.57468	0.107249	2.54556e-07	0.000596518	2.54556e-07	2.54556e-07
ENSG00000197321	SVIL	1 of 1	10_30073647_G_GTCCTTCCTTCCT	rs529674551	-0.5516	0.138932	0.000103647	0.662064	0.000103647	0.000103647
ENSG00000225976	RP11-192N10.2	1 of 1	10_28672503_G_A	rs10826489	0.476689	0.109228	2.14669e-05	0.0260191	2.14669e-05	2.14669e-05
ENSG00000259994	RP11-305E6.4	1 of 1	10_29708073_C_T	rs7911666	1.06263	0.274772	0.000153591	0.335224	0.000153591	0.000153591
ENSG00000107951	MTPAP	1 of 1	10_30080931_C_T	rs2505127	-0.325632	0.0793028	6.09528e-05	0.171198	6.09528e-05	6.09528e-05
ENSG00000107968	MAP3K8	1 of 1	10_31452750_A_T	rs943729449	0.774729	0.23161	0.00100144	0.931914	0.00100144	0.00100144
ENSG00000234814	SVILP1	1 of 1	10_31083542_C_CA	rs1293108272	-1.11127	0.317364	0.000583268	0.738176	0.000583268	0.000583268
ENSG00000183621	ZNF438	1 of 1	10_29692656_A_T	rs12773855	0.471544	0.120874	0.000135106	0.0565414	0.000135106	0.000135106
ENSG00000272914	RP11-330O11.3	1 of 1	10_29724370_A_AAC	rs9299624	1.28723	0.358854	0.000430806	0.872276	0.000430806	0.000430806
ENSG00000237135	DDX10P1	1 of 1	10_29642768_C_T	rs141456308	-0.724622	0.1999	0.000376057	0.558618	0.000376057	0.000376057
ENSG00000237036	ZEB1-AS1	1 of 1	10_31954176_G_A	rs7475873	-1.25591	0.307001	6.47432e-05	0.396635	6.47432e-05	6.47432e-05
ENSG00000148516	ZEB1	1 of 1	10_31329647_A_G	rs75904723	-0.581318	0.184737	0.00193251	0.834275	0.00193251	0.00193251
ENSG00000165322	ARHGAP12	1 of 1	10_30542345_T_G	rs117131823	0.530336	0.161266	0.00121111	0.775644	0.00121111	0.00121111
ENSG00000170759	KIF5B	1 of 1	10_32092736_G_A	rs211364	0.143458	0.0346358	5.29034e-05	0.0242673	5.29034e-05	5.29034e-05
ENSG00000234335	RPS4XP11	1 of 1	10_30523498_G_A	rs115240862	0.729726	0.201631	0.000383994	0.836553	0.000383994	0.000383994
ENSG00000217094	PPIAP31	1 of 1	10_33060462_A_T	rs10827177	-0.266185	0.0752233	0.000511872	0.928889	0.000511872	0.000511872
ENSG00000120616	EPC1	1 of 1	10_33752829_A_G	rs76848467	-5.63878	1.51984	0.00027587	0.604793	0.00027587	0.00027587
ENSG00000216937	CCDC7	1 of 1	10_32603161_C_CT	rs796663188	-0.603385	0.111289	1.87913e-07	0.000118664	1.87913e-07	1.87913e-07
ENSG00000150093	ITGB1	1 of 1	10_33836826_C_CA	rs1450460307	-0.403143	0.113754	0.000502184	0.933462	0.000502184	0.000502184
ENSG00000228816	AK3P5	1 of 1	10_33621810_GTCTATCTATCTATCTATCTATCTA_GTCTATCTATCTATCTATCTATCTATCTA	rs1223777307;rs141245783;rs66952242	1.52575	0.387482	0.000117525	0.151943	0.000117525	0.000117525
ENSG00000099250	NRP1	1 of 1	10_34331018_A_C	rs10740885	-0.214534	0.0461335	6.39738e-06	0.00474416	6.39738e-06	6.39738e-06
ENSG00000148498	PARD3	1 of 1	10_34979100_ATT_ATTT	rs34266788;rs1170834036	-0.155391	0.0369216	4.0491e-05	0.796584	4.0491e-05	4.0491e-05
ENSG00000215184	RP11-8L18.2	1 of 1	10_35336160_C_T	rs144003374	0.94103	0.279674	0.000936349	0.710518	0.000936349	0.000936349
ENSG00000283000	RP11-297A16.4	1 of 1	10_34973857_G_T	rs10827478	-0.326688	0.0807604	7.74912e-05	0.0077918	7.74912e-05	7.74912e-05
ENSG00000108094	CUL2	1 of 1	10_34369308_ATTTATTTG_A	rs141634723	-0.260584	0.0693842	0.000233258	0.589331	0.000233258	0.000233258
ENSG00000095794	CREM	1 of 1	10_35509080_A_C	rs142650744	0.67414	0.209079	0.00149944	0.611402	0.00149944	0.00149944
ENSG00000233343	ATP6V1G1P4	1 of 1	10_35731721_A_G	rs12267843	0.898354	0.209959	3.04888e-05	0.0708374	3.04888e-05	3.04888e-05
ENSG00000108100	CCNY	1 of 1	10_33677295_CA_CAA	rs772265971;rs34265078	-0.284116	0.0781923	0.000364511	0.157987	0.000364511	0.000364511
ENSG00000271335	RP11-324I22.4	1 of 1	10_35250193_C_CA	rs1240924037	0.62413	0.161377	0.000153479	0.0488598	0.000153479	0.000153479
ENSG00000177283	FZD8	1 of 1	10_36618981_A_G	rs11010735	-0.610962	0.159503	0.000176519	0.0690012	0.000176519	0.000176519
ENSG00000229644	NAMPTP1	1 of 1	10_36732919_A_G	rs117199074	-0.367915	0.105362	0.00060332	0.812479	0.00060332	0.00060332
ENSG00000148513	ANKRD30A	1 of 1	10_37583651_A_G	rs76758454	0.937355	0.269332	0.00062837	0.162852	0.00062837	0.00062837
ENSG00000198105	ZNF248	1 of 1	10_37518605_G_A	rs10827786	-0.568819	0.107681	3.65121e-07	0.000468253	3.65121e-07	3.65121e-07
ENSG00000228828	RP11-162G10.1	1 of 1	10_37363097_T_C	rs11011149	-0.971253	0.215056	1.1356e-05	0.00256782	1.1356e-05	1.1356e-05
ENSG00000175395	ZNF25	1 of 1	10_37049130_G_A	rs61866686	0.504877	0.150436	0.000964309	0.624547	0.000964309	0.000964309
ENSG00000189180	ZNF33A	1 of 1	10_37748973_ATC_ATCTCTCTCTCTCTCTCTC	rs138627648;rs71533119	-0.369833	0.114865	0.00152254	0.412695	0.00152254	0.00152254
ENSG00000226086	EIF3LP3	1 of 1	10_36973003_T_C	rs12255191	3.30644	0.904237	0.000335342	0.712137	0.000335342	0.000335342
ENSG00000075407	ZNF37A	1 of 1	10_38087064_T_TTG	rs139645413	-0.331026	0.0386562	4.78494e-15	3.26956e-12	4.78494e-15	4.78494e-15
ENSG00000272983	RP11-508N22.12	1 of 1	10_38944674_C_T	rs1477208991	0.906666	0.286014	0.00179178	0.706763	0.00179178	0.00179178
ENSG00000099251	HSD17B7P2	1 of 1	10_37091958_C_T	rs116910536	-0.724976	0.19901	0.000352399	0.322291	0.000352399	0.000352399
ENSG00000276805	RP11-291L22.9	1 of 1	10_38600340_C_T	rs4881586	0.508876	0.118623	2.91354e-05	0.0211208	2.91354e-05	2.91354e-05
ENSG00000215146	RP11-313J2.1	1 of 1	10_41787839_C_G	rs2173463	-0.554459	0.0772229	1.77047e-11	7.30981e-09	1.77047e-11	1.77047e-11
ENSG00000185904	LINC00839	1 of 1	10_42449305_C_T	rs774627330	1.79799	0.159824	1.41517e-22	8.92708e-19	1.41517e-22	1.41517e-22
ENSG00000234420	ZNF37BP	1 of 1	10_43285633_CT_C	rs149231669	0.49983	0.121033	5.5532e-05	0.158616	5.5532e-05	5.5532e-05
ENSG00000233837	EIF3LP2	1 of 1	10_41898199_G_T	rs1444307660	-1.12971	0.304613	0.000277347	0.948428	0.000277347	0.000277347
ENSG00000196693	ZNF33B	1 of 1	10_42476683_A_T	rs1855460	0.195166	0.0548396	0.00047637	0.113652	0.00047637	0.00047637
ENSG00000165733	BMS1	1 of 1	10_42436862_C_T	rs200244822	0.444258	0.115851	0.000173665	0.836794	0.000173665	0.000173665
ENSG00000165731	RET	1 of 1	10_42919256_C_CA	rs35300933	0.140475	0.0363416	0.000154705	0.364315	0.000154705	0.000154705
ENSG00000169826	CSGALNACT2	1 of 1	10_43995512_T_C	rs56952006	-0.220216	0.0548438	8.70498e-05	0.405355	8.70498e-05	8.70498e-05
ENSG00000198915	RASGEF1A	1 of 1	10_43833552_AG_A	rs61400331	0.977116	0.253938	0.000165311	0.0209556	0.000165311	0.000165311
ENSG00000169813	HNRNPF	1 of 1	10_42806691_C_T	rs59856537	0.145118	0.0448035	0.00142855	0.547847	0.00142855	0.00142855
ENSG00000230555	RP11-517P14.2	1 of 1	10_43862852_A_G	rs1008803	-0.368337	0.100023	0.000305179	0.61383	0.000305179	0.000305179
ENSG00000243660	ZNF487	1 of 1	10_43416854_C_CA	rs751575276	1.42584	0.362649	0.000120194	0.389635	0.000120194	0.000120194
ENSG00000196793	ZNF239	1 of 1	10_42303821_C_T	rs373145405	-0.948479	0.237718	9.60671e-05	0.978316	9.60671e-05	9.60671e-05
ENSG00000198298	ZNF485	1 of 1	10_43486059_T_C	rs4948728	-0.755876	0.209272	0.000394041	0.810315	0.000394041	0.000394041
ENSG00000169740	ZNF32	1 of 1	10_43863299_G_A	rs75419445	-0.915354	0.284653	0.00154282	0.842996	0.00154282	0.00154282
ENSG00000226790	HNRNPA3P1	1 of 1	10_42554654_G_A	rs144201840	-1.32557	0.387882	0.00078155	0.647991	0.00078155	0.00078155
ENSG00000107551	RASSF4	1 of 1	10_44964474_G_A	rs12263146	0.454826	0.0986405	7.58048e-06	0.00591813	7.58048e-06	7.58048e-06
ENSG00000165507	C10orf10	1 of 1	10_46105750_C_G	rs184995204	-0.49862	0.1518	0.00122688	0.942534	0.00122688	0.00122688
ENSG00000165511	C10orf25	1 of 1	10_45564985_TAA_T	rs1491350259;rs1421158078;rs71515364	-0.339493	0.122185	0.00603996	0.760421	0.00603996	0.00603996
ENSG00000165512	ZNF22	1 of 1	10_44591678_C_G	rs11239163	-0.349121	0.0959838	0.000359626	0.496684	0.000359626	0.000359626
ENSG00000012779	ALOX5	1 of 1	10_45375113_T_G	rs1864414	0.755007	0.0813667	5.42232e-17	5.62989e-14	5.42232e-17	5.42232e-17
ENSG00000165406	2024-03-08	1 of 1	10_45602891_C_CAAAAA	rs569143562	0.663734	0.120622	1.27145e-07	7.87492e-05	1.27145e-07	1.27145e-07
ENSG00000172671	ZFAND4	1 of 1	10_45232348_A_G	rs10751381	0.525915	0.145743	0.000398932	0.837017	0.000398932	0.000398932
ENSG00000237840	FAM21FP	1 of 1	10_44948238_C_T	rs11239286	1.30391	0.391968	0.00106576	0.844889	0.00106576	0.00106576
ENSG00000172661	FAM21C	1 of 1	10_45549706_A_G	rs77517512	-0.501028	0.0812458	4.47081e-09	4.2173e-05	4.47081e-09	4.47081e-09
ENSG00000188234	AGAP4	1 of 1	10_46157109_G_A	rs1482502516	-1.18406	0.350963	0.000908037	0.959384	0.000908037	0.000908037
[truncated: 15,380 more rows]
