# Supplementary material for: Human milk variation is shaped by maternal genetics and impacts the infant gut microbiome
Source: Cell Genom. 2024 Sep 11;4(10):100638. doi: 10.1016/j.xgen.2024.100638 (PMC11602576; doi:10.1016/j.xgen.2024.100638)
Supplement: Table S10. Summary of colocalization results comparing milk eQTLs to GTEx, related to Figure 2 — Each row represents the output of coloc.susie for a fine-mapped milk eQTL lead variant, genes with multiple rows had more than one fine-mapped signal. gene, Ensembl gene ID; gene_name, gene name; milk.hit, fine-mapped lead variant for the milk eQTL; milk.hit.rsID, variant ID for fine-mapped milk lead variant; nTiss, number of GTEx tissues with a significant eGene for this gene (q value < 0.05); nTests, number of colocalization tests for this milk signal, may be larger than the number of tissues if any tissue had more than one fine-mapped signal; nColoc, number of colocalization tests that colocalized. [file mmc9.xlsx]

## Sheet: ST10
Table S10. Summary of colocalization results comparing milk eQTLs to GTEx, Related to Figure 2
gene	gene_name	milk.hit	milk.hit.rsID	nTiss	nTests	nColoc
ENSG00000002549	LAP3	chr4_17585738_T_C	rs4698620	13	14	13
ENSG00000002919	SNX11	chr17_48234767_G_A	rs12946208	37	43	1
ENSG00000002933	TMEM176A	chr7_150770635_A_G	rs4725363	41	92	8
ENSG00000003249	DBNDD1	chr16_89911835_G_A	rs7190567	31	45	2
ENSG00000003249	DBNDD1	chr16_90002572_G_C	rs9923604	31	45	4
ENSG00000003989	SLC7A2	chr8_17535728_C_T	rs35343250	16	31	2
ENSG00000004487	KDM1A	chr1_22971505_C_CA	rs35484272	9	9	1
ENSG00000005075	POLR2J	chr7_102461896_C_T	rs11764446	18	26	0
ENSG00000005075	POLR2J	chr7_102473462_T_C	rs1131383	18	26	8
ENSG00000005243	COPZ2	chr17_48428334_A_G	rs7211712	15	26	7
ENSG00000005249	PRKAR2B	chr7_106958904_G_C	rs6466141	11	14	1
ENSG00000005339	CREBBP	chr16_3918344_A_G	rs12597313	4	5	1
ENSG00000005436	GCFC2	chr2_75632793_A_C	rs7577050	26	35	22
ENSG00000006015	C19orf60	chr19_18587411_C_T	rs10407322	8	10	4
ENSG00000006282	SPATA20	chr17_50547162_A_C	rs9890200	48	105	48
ENSG00000006576	PHTF2	chr7_77882781_G_C	rs7796089	6	7	2
ENSG00000006607	FARP2	chr2_241457904_C_A	rs886810	43	65	37
ENSG00000007001	UPP2	chr2_158139672_TGG_T	rs532193479	5	6	0
ENSG00000007341	ST7L	chr1_112534134_C_T	rs12728001	44	52	44
ENSG00000007516	BAIAP3	chr16_1341220_G_A	rs34468534	34	50	15
ENSG00000008128	CDK11A	chr1_1522652_C_T	rs12068889	45	86	1
ENSG00000008128	CDK11A	chr1_1689221_G_A	rs374313793	45	86	45
ENSG00000008517	IL32	chr16_3056925_G_C	rs76385413	39	57	39
ENSG00000008735	MAPK8IP2	chr22_50599734_C_T	rs111478652	19	26	8
ENSG00000010626	LRRC23	chr12_6894051_AAAT_A	rs144325457	38	73	48
ENSG00000011105	TSPAN9	chr12_3072709_G_A	rs10848781	28	58	1
ENSG00000011198	ABHD5	chr3_43659438_A_G	rs12630897	10	10	3
ENSG00000011485	PPP5C	chr19_46381204_GT_G	rs111985520	24	35	13
ENSG00000012223	LTF	chr3_46469678_C_A	rs885485	20	21	14
ENSG00000012779	ALOX5	chr10_45280448_G_A	rs2217797	28	35	9
ENSG00000013288	MAN2B2	chr4_6608895_C_T	rs4689486	44	73	44
ENSG00000013573	DDX11	chr12_31088773_C_G	rs11051239	48	92	48
ENSG00000013583	HEBP1	chr12_12951204_C_T	rs76522851	24	27	0
ENSG00000013583	HEBP1	chr12_12993563_T_C	rs12815728	24	27	19
ENSG00000014216	CAPN1	chr11_65186582_C_T	rs3825072	20	24	15
ENSG00000014824	SLC30A9	chr4_42083929_T_G	rs10805098	41	79	70
ENSG00000015413	DPEP1	chr16_89643256_C_T	rs164745	9	12	2
ENSG00000015676	NUDCD3	chr7_44395071_C_G	rs6963432	39	40	39
ENSG00000016402	IL20RA	chr6_137026715_G_A	rs62420789	21	30	9
ENSG00000018408	WWTR1	chr3_149575684_G_A	rs13081353	8	9	1
ENSG00000018510	AGPS	chr2_177347288_G_A	rs76463821	23	25	10
ENSG00000019169	MARCO	chr2_118982885_GAGTCTAGGTT_G	rs68057361	22	25	19
ENSG00000019186	CYP24A1	chr20_54180698_C_G	rs6023002	7	7	5
ENSG00000021300	PLEKHB1	chr11_73644707_C_T	rs2462619	22	31	7
ENSG00000021300	PLEKHB1	chr11_73655706_T_G	rs3741147	22	31	10
ENSG00000021762	OSBPL5	chr11_3125610_C_A	rs146481007	32	44	6
ENSG00000021826	CPS1	chr2_210478633_A_G	rs62203672	29	36	27
ENSG00000022840	RNF10	chr12_120515985_G_A	rs719449	16	16	0
ENSG00000023041	ZDHHC6	chr10_112431792_T_C	rs2900946	29	34	7
ENSG00000023191	RNH1	chr11_500248_G_A	rs7113204	36	69	14
ENSG00000023445	BIRC3	chr11_102307889_T_A	rs2852882	13	14	12
ENSG00000023892	DEF6	chr6_35528515_C_T	rs145381599	19	28	0
ENSG00000023909	GCLM	chr1_93894551_C_A	rs769211	24	32	18
ENSG00000026950	BTN3A1	chr6_26371136_C_T	rs7750384	42	73	13
ENSG00000026950	BTN3A1	chr6_26396272_A_G	rs7356982	42	73	28
ENSG00000029725	RABEP1	chr17_5358271_GTTA_G	rs138747565	24	33	19
ENSG00000030110	BAK1	chr6_33580313_AG_A	rs3216621	47	60	45
ENSG00000031081	ARHGAP31	chr3_119058980_G_C	rs143887295	9	12	0
ENSG00000031081	ARHGAP31	chr3_119267437_G_A	rs56269733	9	12	3
ENSG00000031691	CENPQ	chr6_49190906_G_A	rs2516118	44	74	32
ENSG00000031698	SARS	chr1_109337387_C_T	rs115678477	9	9	0
ENSG00000032742	IFT88	chr13_20492180_T_C	rs28371993	41	65	1
ENSG00000033327	GAB2	chr11_78214237_GGT_G	rs139124557	14	18	7
ENSG00000034510	TMSB10	chr2_84887987_C_A	rs6728804	7	8	3
ENSG00000035687	ADSS	chr1_244323674_C_T	rs111815157	22	33	4
ENSG00000035687	ADSS	chr1_244406409_C_T	rs113202360	22	33	3
ENSG00000037474	NSUN2	chr5_6684841_T_C	rs11744535	48	77	9
ENSG00000038002	AGA	chr4_177440833_T_C	rs13133517	47	57	47
ENSG00000038382	TRIO	chr5_14010883_TA_T	rs35806806	11	12	2
ENSG00000039139	DNAH5	chr5_13806486_C_A	rs12657458	30	39	0
ENSG00000039139	DNAH5	chr5_14006180_C_T	rs408130	30	39	1
ENSG00000039139	DNAH5	chr5_14014489_C_G	rs34483040	30	39	17
ENSG00000040531	CTNS	chr17_3554460_C_G	rs76045550	42	65	2
ENSG00000040531	CTNS	chr17_3661542_ACT_A	rs1293779085	42	65	41
ENSG00000041357	PSMA4	chr15_78558216_G_A	rs28395178	28	30	22
ENSG00000041982	TNC	chr9_115186170_A_AT	rs36123094	8	9	0
ENSG00000041982	TNC	chr9_115207680_A_G	rs4246908	8	9	0
ENSG00000042429	MED17	chr11_93760823_A_T	rs607615	23	23	22
ENSG00000042445	RETSAT	chr2_85334018_T_C	rs7586605	28	42	19
ENSG00000042493	CAPG	chr2_85411200_A_G	rs11682055	41	69	17
ENSG00000042493	CAPG	chr2_85425567_C_T	rs11894268	41	69	21
ENSG00000042753	AP2S1	chr19_46923953_A_G	rs311380	14	21	4
ENSG00000042832	TG	chr8_132778865_C_T	rs988068	5	5	3
ENSG00000042980	ADAM28	chr8_24337035_A_G	rs62502745	9	11	3
ENSG00000043514	TRIT1	chr1_39864469_C_T	rs148064937	43	92	43
ENSG00000044115	CTNNA1	chr5_138778160_AT_A	rs564827392	23	26	22
ENSG00000046604	DSG2	chr18_31496041_C_T	rs7236469	11	11	6
ENSG00000047188	YTHDC2	chr5_113345468_T_C	rs10037038	40	54	0
ENSG00000047365	ARAP2	chr4_36080533_G_C	rs61797479	11	16	0
ENSG00000047936	ROS1	chr6_117337030_G_C	rs17079053	8	9	1
ENSG00000048540	LMO3	chr12_16441944_C_T	rs2216205	9	10	1
ENSG00000048740	CELF2	chr10_11159383_C_T	rs117270900	12	16	0
ENSG00000049283	EPN3	chr17_50545688_TG_T	rs35424671	29	39	23
ENSG00000050327	ARHGEF5	chr7_144414614_C_A	rs1074358	25	32	20
ENSG00000050628	PTGER3	chr1_70983096_T_G	rs2223501	15	21	2
ENSG00000050748	MAPK9	chr5_180317488_A_G	rs7719192	33	47	28
ENSG00000052126	PLEKHA5	chr12_19065346_G_A	rs10770430	10	12	0
ENSG00000052749	RRP12	chr10_97372944_A_G	rs3818908	30	42	29
ENSG00000052795	FNIP2	chr4_158880139_C_G	rs13129071	13	18	11
ENSG00000052802	MSMO1	chr4_165257917_G_A	rs1513064	2	2	0
ENSG00000053438	NNAT	chr20_37320079_T_C	rs112282387	1	1	0
ENSG00000053747	LAMA3	chr18_23845888_C_T	rs10853591	11	15	8
ENSG00000054148	PHPT1	chr9_136830775_T_C	rs2811749	12	14	0
ENSG00000054219	LY75	chr2_159900954_C_T	rs7599157	46	72	40
ENSG00000054690	PLEKHH1	chr14_67551530_C_G	rs57140819	22	29	0
ENSG00000054938	CHRDL2	chr11_74668764_G_GT	rs56330626	10	10	2
ENSG00000054938	CHRDL2	chr11_74702798_T_C	rs34695217	10	10	6
ENSG00000054967	RELT	chr11_73579118_A_G	rs11235809	20	21	13
ENSG00000054983	GALC	chr14_88022897_A_G	rs74821690	32	43	20
ENSG00000055130	CUL1	chr7_148722392_A_C	rs243523	6	6	4
ENSG00000055950	MRPL43	chr10_100986474_C_T	rs7184	29	33	3
ENSG00000055955	ITIH4	chr3_52854469_C_T	rs9682464	46	99	45
ENSG00000056291	NPFFR2	chr4_72171511_G_A	rs17718934	6	9	4
ENSG00000056586	RC3H2	chr9_123194182_A_G	rs10818789	1	2	0
ENSG00000057294	PKP2	chr12_33259000_C_T	rs10844522	9	11	0
ENSG00000057608	GDI2	chr10_5813440_G_C	rs3736461	37	49	36
ENSG00000058453	CROCC	chr1_16940153_C_T	rs11203455	43	85	1
ENSG00000059122	FLYWCH1	chr16_2881175_C_T	rs7193057	47	67	50
ENSG00000059378	PARP12	chr7_140271435_C_T	rs7790509	11	15	2
ENSG00000059573	ALDH18A1	chr10_95641110_CAG_C	rs10625012	23	30	3
ENSG00000060138	YBX3	chr12_10698363_T_G	rs877963	22	27	18
ENSG00000060558	GNA15	chr19_3140419_A_C	rs11880497	18	29	5
ENSG00000060971	ACAA1	chr3_37915721_A_G	rs6768915	20	22	0
ENSG00000060971	ACAA1	chr3_38154655_T_C	rs73827633	20	22	18
ENSG00000061273	HDAC7	chr12_47821042_G_A	rs7487637	18	21	6
ENSG00000062194	GPBP1	chr5_57301113_A_G	rs185307	3	4	0
ENSG00000062282	DGAT2	chr11_75627972_C_G	rs61895126	5	5	0
ENSG00000063660	GPC1	chr2_240506665_TCCC_T	rs5839797	15	22	1
ENSG00000064270	ATP2C2	chr16_84393470_C_A	rs16963568	22	36	2
ENSG00000064270	ATP2C2	chr16_84400370_A_G	rs9927653	22	36	1
ENSG00000064393	HIPK2	chr7_139888377_T_C	rs3801153	6	6	0
ENSG00000064763	FAR2	chr12_29145440_T_C	rs11050076	11	15	1
ENSG00000065000	AP3D1	chr19_2113701_C_G	rs78459957	25	29	23
ENSG00000065054	SLC9A3R2	chr16_2019166_T_C	rs8057913	3	3	1
ENSG00000065054	SLC9A3R2	chr16_2090009_A_G	rs7203729	3	3	1
ENSG00000065060	UHRF1BP1	chr6_34700858_T_C	rs9368830	45	84	50
ENSG00000065154	OAT	chr10_124421437_C_T	rs12764321	20	27	3
ENSG00000065457	ADAT1	chr16_75548705_T_C	rs2472202	44	99	41
ENSG00000065526	SPEN	chr1_15816465_G_T	rs2862162	4	4	1
ENSG00000065600	TMEM206	chr1_212413978_T_C	rs4951595	38	58	29
ENSG00000065621	GSTO2	chr10_104347289_C_T	rs56044283	37	47	31
ENSG00000065717	TLE2	chr19_2986194_T_C	rs13345170	10	11	5
ENSG00000065802	ASB1	chr2_238426273_C_G	rs579511	26	34	22
ENSG00000065809	FAM107B	chr10_14736353_C_T	rs7921961	19	26	0
ENSG00000066084	DIP2B	chr12_50588301_G_A	rs10876066	15	20	10
ENSG00000066185	ZMYND12	chr1_42524553_G_A	rs6702464	38	61	12
ENSG00000066379	ZNRD1	chr6_30033196_T_G	rs10947046	35	71	24
ENSG00000066427	ATXN3	chr14_92089317_C_T	rs10151930	17	22	10
ENSG00000066654	THUMPD1	chr16_20843325_G_A	rs11642550	18	28	6
ENSG00000066827	ZFAT	chr8_134500943_T_C	rs754233	21	32	5
ENSG00000066827	ZFAT	chr8_134594664_C_T	rs11783499	21	32	0
ENSG00000067057	PFKP	chr10_3081529_C_T	rs61835117	14	21	0
ENSG00000067057	PFKP	chr10_3129219_T_C	rs7100037	14	21	1
ENSG00000067596	DHX8	chr17_43574517_G_A	rs11650719	20	21	5
ENSG00000068079	IFI35	chr17_43005088_G_T	rs1108287	20	26	0
ENSG00000068097	HEATR6	chr17_60090124_A_G	rs10515177	39	55	33
ENSG00000068654	POLR1A	chr2_86102438_A_G	rs11694973	33	67	24
ENSG00000068971	PPP2R5B	chr11_64933504_T_C	rs10488702	2	2	1
ENSG00000069667	RORA	chr15_60941853_A_G	rs11071572	10	10	0
ENSG00000069702	TGFBR3	chr1_91611041_T_C	rs1041160	6	7	0
ENSG00000069702	TGFBR3	chr1_91753203_T_C	rs12406783	6	7	1
ENSG00000069702	TGFBR3	chr1_91766169_A_T	rs12089762	6	7	0
ENSG00000069974	RAB27A	chr15_55184194_T_C	rs28710976	29	50	6
ENSG00000070061	IKBKAP	chr9_109113183_A_G	rs2439649	35	61	1
ENSG00000070081	NUCB2	chr11_17276919_G_C	rs214086	26	32	6
ENSG00000070081	NUCB2	chr11_17345974_G_C	rs118070491	26	32	0
ENSG00000070087	PFN2	chr3_149944852_G_T	rs13066475	22	28	13
ENSG00000070159	PTPN3	chr9_109503678_G_A	rs77299881	9	14	3
ENSG00000070371	CLTCL1	chr22_19181819_C_T	rs947109	34	54	22
ENSG00000070882	OSBPL3	chr7_24926112_A_G	rs137	18	30	2
ENSG00000071894	CPSF1	chr8_144262449_A_G	rs7016857	48	93	42
ENSG00000071894	CPSF1	chr8_144365838_G_C	rs7387563	48	93	10
ENSG00000072135	PTPN18	chr2_130416936_C_T	rs146751462	21	24	15
ENSG00000072210	ALDH3A2	chr17_19600652_A_T	rs1806922	19	23	6
ENSG00000072682	P4HA2	chr5_132408790_C_T	rs13190001	23	31	13
ENSG00000072786	STK10	chr5_172169900_G_A	rs6892515	15	18	2
ENSG00000072952	MRVI1	chr11_10599082_C_T	rs16927077	20	26	0
ENSG00000073050	XRCC1	chr19_43533218_C_G	rs2599459	37	50	21
ENSG00000073350	LLGL2	chr17_75550062_G_A	rs72859227	25	46	7
ENSG00000073350	LLGL2	chr17_75552062_G_A	rs12451123	25	46	6
ENSG00000073417	PDE8A	chr15_85022672_C_T	rs34731527	14	17	7
ENSG00000073584	SMARCE1	chr17_40623690_G_A	rs8066541	31	41	31
ENSG00000073712	FERMT2	chr14_52838908_G_A	rs75762751	7	8	3
ENSG00000073737	DHRS9	chr2_169006749_T_C	rs10196426	3	5	0
ENSG00000073803	MAP3K13	chr3_185252547_T_G	rs73887851	9	12	5
ENSG00000073849	ST6GAL1	chr3_187054623_C_T	rs4686846	14	24	1
ENSG00000073921	PICALM	chr11_85925782_CA_C	rs201326249	22	29	1
ENSG00000074211	PPP2R2C	chr4_6466163_G_A	rs55807600	12	17	2
ENSG00000074527	NTN4	chr12_95702780_C_T	rs12813721	14	18	0
ENSG00000074695	LMAN1	chr18_59328164_A_G	rs4806	15	20	14
ENSG00000074696	HACD3	chr15_65455235_T_C	rs11638458	13	16	10
ENSG00000074800	ENO1	chr1_8898051_A_C	rs6698322	15	19	5
ENSG00000075073	TACR2	chr10_69407479_C_A	rs2278746	19	24	14
ENSG00000075142	SRI	chr7_88218092_G_A	rs6465132	20	26	18
ENSG00000075234	TTC38	chr22_46289120_G_A	rs6007794	6	9	6
ENSG00000075391	RASAL2	chr1_178148003_G_A	rs12041870	5	7	2
ENSG00000075407	ZNF37A	chr10_38210581_T_C	rs1780133	11	17	3
ENSG00000075651	PLD1	chr3_171719363_G_A	rs9290432	23	38	3
ENSG00000075651	PLD1	chr3_171742004_A_AATAAAGT	rs202128932	23	38	6
ENSG00000075711	DLG1	chr3_197228587_A_T	rs116079522	16	24	1
ENSG00000076067	RBMS2	chr12_56535560_C_T	rs7314300	20	25	19
ENSG00000076554	TPD52	chr8_80135803_T_G	rs12544868	19	32	8
ENSG00000076650	GPATCH1	chr19_33074438_C_T	rs60575064	28	35	26
ENSG00000076685	NT5C2	chr10_103235729_C_T	rs7082288	16	20	1
ENSG00000076706	MCAM	chr11_119246060_C_T	rs7114456	6	7	0
ENSG00000076924	XAB2	chr19_7634461_C_T	rs4804217	29	41	28
ENSG00000076944	STXBP2	chr19_7634461_C_T	rs4804217	14	18	10
ENSG00000077097	TOP2B	chr3_25966377_G_A	rs2364754	11	12	1
ENSG00000077157	PPP1R12B	chr1_202378896_C_T	rs12023683	8	8	6
ENSG00000077348	EXOSC5	chr19_41390240_A_G	rs8105833	20	21	18
ENSG00000077380	DYNC1I2	chr2_171778855_C_T	rs1113389	21	24	21
ENSG00000077549	CAPZB	chr1_19459525_C_T	rs75947349	21	28	0
ENSG00000078177	N4BP2	chr4_40024926_T_A	rs479626	27	44	1
ENSG00000078269	SYNJ2	chr6_158022485_G_A	rs9456980	19	28	0
ENSG00000078725	BRINP1	chr9_119440060_G_A	rs77331424	3	5	0
ENSG00000079257	LXN	chr3_158572818_G_T	rs17629390	35	43	4
ENSG00000079277	MKNK1	chr1_46606340_C_CTGGG	rs3834016	27	33	20
ENSG00000079308	TNS1	chr2_218004156_T_C	rs11675601	7	7	1
ENSG00000079337	RAPGEF3	chr12_47752807_T_C	rs2239189	44	69	2
ENSG00000079459	FDFT1	chr8_11820135_A_C	rs7839083	19	24	0
ENSG00000079739	PGM1	chr1_63618833_G_A	rs12132627	17	22	1
ENSG00000079785	DDX1	chr2_15605044_C_G	rs6750556	25	36	24
ENSG00000079841	RIMS1	chr6_72176735_CAG_C	rs78992715	17	22	5
ENSG00000079931	MOXD1	chr6_132476694_T_C	rs9483457	17	27	0
ENSG00000079950	STX7	chr6_132464085_A_C	rs3757299	24	42	23
ENSG00000080189	SLC35C2	chr20_46434250_A_G	rs117680012	5	5	2
ENSG00000080345	RIF1	chr2_151955668_G_A	rs113226732	43	65	11
ENSG00000080546	SESN1	chr6_108977451_T_G	rs11153141	7	8	6
ENSG00000080608	PUM3	chr9_2791828_T_C	rs10113893	14	17	5
ENSG00000080618	CPB2	chr13_46123676_T_A	rs4942484	4	5	2
ENSG00000081041	CXCL2	chr4_74093376_A_G	rs1837559	5	5	5
ENSG00000081041	CXCL2	chr4_74184046_T_C	rs12646785	5	5	0
ENSG00000081052	COL4A4	chr2_226927824_G_A	rs10188570	16	19	5
ENSG00000081059	TCF7	chr5_134067617_AAAG_A	rs146480274	10	14	5
ENSG00000081059	TCF7	chr5_134264365_C_T	rs73286586	10	14	0
ENSG00000081181	ARG2	chr14_67624277_GTGT_G	rs77692722	2	2	0
ENSG00000081320	STK17B	chr2_196228043_A_G	rs3748873	19	27	9
ENSG00000081985	IL12RB2	chr1_67219433_T_C	rs2863212	11	15	0
ENSG00000082014	SMARCD3	chr7_151227654_G_A	rs3807385	7	7	0
ENSG00000082482	KCNK2	chr1_214901915_T_A	rs520394	9	13	3
ENSG00000082512	TRAF5	chr1_211495146_T_A	rs4951751	11	13	0
ENSG00000082641	NFE2L1	chr17_48090512_T_C	rs4794426	11	15	2
ENSG00000083097	DOPEY1	chr6_82689369_C_A	rs287826	34	47	1
ENSG00000083097	DOPEY1	chr6_82926001_T_C	rs1932223	34	47	5
ENSG00000083099	LYRM2	chr6_89732400_T_C	rs17294425	38	58	31
ENSG00000083457	ITGAE	chr17_3712980_T_G	rs1864741	5	5	2
ENSG00000083544	TDRD3	chr13_60397540_T_C	rs184835083	21	26	7
ENSG00000083845	RPS5	chr19_58371708_C_CTTATT	rs139658933	33	34	34
ENSG00000083937	CHMP2B	chr3_87244392_G_A	rs2879985	25	38	23
ENSG00000084207	GSTP1	chr11_67572051_G_A	rs7108426	35	37	33
ENSG00000084444	FAM234B	chr12_13001977_G_A	rs1291362	28	42	14
ENSG00000084444	FAM234B	chr12_13023023_ACTTTC_A	rs3080951	28	42	0
ENSG00000084628	NKAIN1	chr1_31213435_TTAA_T	rs72510622	14	17	10
ENSG00000084676	NCOA1	chr2_24507719_A_G	rs1822298	27	47	4
ENSG00000085433	WDR47	chr1_108981588_T_C	rs1541186	4	5	1
ENSG00000085514	PILRA	chr7_100500673_C_T	rs6974286	46	51	46
ENSG00000085644	ZNF213	chr16_3152684_C_CA	rs35419536	31	40	26
ENSG00000085733	CTTN	chr11_70407369_C_T	rs2298397	27	36	26
ENSG00000085982	USP40	chr2_233473171_G_T	rs10175828	40	71	39
ENSG00000086015	MAST2	chr1_45971520_A_C	rs72692632	28	33	3
ENSG00000086015	MAST2	chr1_45986099_T_G	rs10890381	28	33	4
ENSG00000086102	NFX1	chr9_33359577_C_T	rs831266	20	22	17
ENSG00000086205	FOLH1	chr11_49067684_G_T	rs147888361	30	44	2
ENSG00000086232	EIF2AK1	chr7_5999091_T_C	rs62456182	33	48	20
ENSG00000086232	EIF2AK1	chr7_6488459_C_T	rs56209753	33	48	0
ENSG00000086475	SEPHS1	chr10_13444901_A_G	rs2095984	24	29	0
ENSG00000086544	ITPKC	chr19_40708891_T_C	rs4803358	30	39	27
ENSG00000086619	ERO1B	chr1_236247926_A_ATCACTTAGG	rs71559927	40	55	38
ENSG00000086696	HSD17B2	chr16_82072694_A_G	rs2966245	1	1	1
ENSG00000086696	HSD17B2	chr16_82161408_C_T	rs7202258	1	1	0
ENSG00000087008	ACOX3	chr4_8420259_G_A	rs79510699	34	64	7
ENSG00000087008	ACOX3	chr4_8422342_G_A	rs13107329	34	64	9
ENSG00000087266	SH3BP2	chr4_2790730_C_A	rs390288	16	20	0
ENSG00000087301	TXNDC16	chr14_52522510_G_A	rs745080	41	52	2
ENSG00000087365	SF3B2	chr11_66049836_A_G	rs574153	42	44	41
ENSG00000087448	KLHL42	chr12_27784538_C_G	rs61915423	14	21	6
ENSG00000087494	PTHLH	chr12_28018615_T_C	rs56306000	9	10	1
ENSG00000087494	PTHLH	chr12_28288131_A_G	rs10843148	9	10	0
ENSG00000087510	TFAP2C	chr20_56659814_C_T	rs73614342	8	9	1
ENSG00000087884	AAMDC	chr11_77717888_C_T	rs72947668	26	30	0
ENSG00000088280	ASAP3	chr1_23450643_C_T	rs56053453	29	42	19
ENSG00000088280	ASAP3	chr1_23471819_A_C	rs10917384	29	42	15
ENSG00000088387	DOCK9	chr13_98806540_C_T	rs9554528	16	21	5
ENSG00000088756	ARHGAP28	chr18_6747727_G_A	rs7241393	20	30	2
ENSG00000088854	C20orf194	chr20_3370454_A_AG	rs140437596	22	31	5
ENSG00000088970	KIZ	chr20_21038664_C_T	rs6082289	20	25	17
ENSG00000088992	TESC	chr12_117087430_G_T	rs2173650	21	24	7
ENSG00000089006	SNX5	chr20_17947891_TG_T	rs3215637	22	25	6
ENSG00000089063	TMEM230	chr20_5080371_C_T	rs4315602	44	52	43
ENSG00000089177	KIF16B	chr20_16547643_G_A	rs1997902	36	76	6
ENSG00000089177	KIF16B	chr20_16564723_C_T	rs35610860	36	76	28
ENSG00000089351	GRAMD1A	chr19_34785798_C_T	rs12459437	36	40	0
ENSG00000089351	GRAMD1A	chr19_34983378_G_T	rs295774	36	40	35
ENSG00000090006	LTBP4	chr19_40611718_T_C	rs2278246	12	14	7
ENSG00000090020	SLC9A1	chr1_27147580_A_G	rs12139597	11	13	9
ENSG00000090263	MRPS33	chr7_141068192_G_C	rs12703284	33	38	28
ENSG00000090382	LYZ	chr12_69331402_A_C	rs1993275	34	44	1
ENSG00000090382	LYZ	chr12_69380597_G_A	rs7133487	34	44	32
ENSG00000090487	SPG21	chr15_64971407_T_C	rs12916383	47	59	46
ENSG00000090612	ZNF268	chr12_133019329_C_CA	rs76857222	35	60	10
ENSG00000090612	ZNF268	chr12_133199430_C_T	rs200213479	35	60	5
ENSG00000090621	PABPC4	chr1_39570256_G_T	rs3768321	25	31	24
ENSG00000090686	USP48	chr1_21796492_C_A	rs182283380	25	35	18
ENSG00000091009	RBM27	chr5_146166695_A_C	rs34404385	8	8	5
ENSG00000091129	NRCAM	chr7_108357123_C_A	rs13233068	21	23	3
ENSG00000091129	NRCAM	chr7_108494675_G_A	rs40846	21	23	1
ENSG00000091409	ITGA6	chr2_172328038_G_A	rs10930548	14	18	8
ENSG00000091513	TF	chr3_133744613_A_G	rs8177179	13	24	4
ENSG00000091513	TF	chr3_133752065_A_G	rs9880615	13	24	0
ENSG00000091513	TF	chr3_133762284_T_C	rs1405023	13	24	2
ENSG00000091592	NLRP1	chr17_5558194_T_C	rs3744717	25	45	1
ENSG00000091592	NLRP1	chr17_5646972_A_T	rs11078578	25	45	0
ENSG00000091622	PITPNM3	chr17_6620978_T_A	rs9889363	16	22	5
ENSG00000091622	PITPNM3	chr17_7119709_T_C	rs34530370	16	22	0
ENSG00000091640	SPAG7	chr17_5003808_G_A	rs16954342	44	71	50
ENSG00000092036	HAUS4	chr14_22903704_A_G	rs12437151	47	88	46
ENSG00000092094	OSGEP	chr14_20467992_A_T	rs17883253	45	58	0
ENSG00000092108	SCFD1	chr14_30729903_C_G	rs10136727	25	30	21
ENSG00000092820	EZR	chr6_158887949_G_A	rs13215510	19	23	0
ENSG00000092964	DPYSL2	chr8_26568928_GA_G	rs35474079	17	19	5
ENSG00000093010	COMT	chr22_20003865_CAG_C	rs56340347	30	43	4
ENSG00000093072	CECR1	chr22_17221888_T_C	rs737967	40	96	52
ENSG00000093144	ECHDC1	chr6_127308808_T_C	rs36000432	11	14	3
ENSG00000094755	GABRP	chr5_170782091_T_C	rs7716934	14	19	6
ENSG00000094975	SUCO	chr1_172499558_T_C	rs6697618	31	48	0
ENSG00000095261	PSMD5	chr9_120718100_T_C	rs3904197	20	33	5
ENSG00000095321	CRAT	chr9_129109648_G_A	rs10988209	35	46	34
ENSG00000095397	WHRN	chr9_114498625_T_G	rs147233944	32	60	1
ENSG00000095587	TLL2	chr10_96392438_G_A	rs3789947	12	13	2
ENSG00000096433	ITPR3	chr6_33590881_A_G	rs422907	32	55	18
ENSG00000096433	ITPR3	chr6_33685671_C_T	rs749338	32	55	15
ENSG00000096968	JAK2	chr9_5016145_C_T	rs10815147	15	20	3
ENSG00000097033	SH3GLB1	chr1_86585773_G_C	rs5003839	11	12	0
ENSG00000097046	CDC7	chr1_91537920_C_T	rs1531232	44	93	2
ENSG00000097046	CDC7	chr1_91573917_G_A	rs11587658	44	93	0
ENSG00000099246	RAB18	chr10_27483940_T_C	rs599641	8	9	1
ENSG00000099282	TSPAN15	chr10_69508533_C_T	rs1238357	39	60	38
ENSG00000099290	FAM21A	chr10_50064711_T_C	rs10825024	30	40	9
ENSG00000099326	MZF1	chr19_58519213_G_T	rs11670864	16	17	7
ENSG00000099330	OCEL1	chr19_17227511_T_C	rs12460100	40	71	23
ENSG00000099331	MYO9B	chr19_16659950_C_CCTA	rs147730191	21	23	1
ENSG00000099331	MYO9B	chr19_17043385_C_T	rs34563036	21	23	8
ENSG00000099337	KCNK6	chr19_38336717_T_A	rs11672793	18	19	8
ENSG00000099377	HSD3B7	chr16_30959620_C_T	rs1870293	32	56	27
ENSG00000099797	TECR	chr19_14553016_T_C	rs34352167	9	12	0
ENSG00000099810	MTAP	chr9_21741198_T_C	rs9644821	30	44	15
ENSG00000099814	CEP170B	chr14_104814510_C_T	rs2498782	26	50	28
ENSG00000099875	MKNK2	chr19_2045806_G_A	rs8103466	6	9	5
ENSG00000099899	TRMT2A	chr22_20109722_A_G	rs79989360	25	33	20
ENSG00000099917	MED15	chr22_20499320_C_T	rs62219897	33	46	29
ENSG00000099940	SNAP29	chr22_20797794_C_CT	rs362055	43	81	10
ENSG00000099956	SMARCB1	chr22_23821963_A_G	rs9612467	36	66	3
ENSG00000099968	BCL2L13	chr22_17636690_G_C	rs113376187	23	40	9
ENSG00000099977	DDT	chr22_23914505_A_AT	rs11287675	40	74	40
ENSG00000099994	SUSD2	chr22_24184517_A_C	rs2877203	33	50	33
ENSG00000100030	MAPK1	chr22_21778114_G_A	rs28720995	8	10	8
ENSG00000100031	GGT1	chr22_24597400_G_A	rs4820600	36	60	15
ENSG00000100058	CRYBB2P1	chr22_25456188_G_A	rs5996939	32	52	23
ENSG00000100106	TRIOBP	chr22_37721936_C_T	rs5750482	43	67	24
ENSG00000100162	CENPM	chr22_41855119_T_C	rs67057013	26	30	21
ENSG00000100170	SLC5A1	chr22_32050818_G_A	rs17745316	9	10	1
ENSG00000100181	TPTEP1	chr22_16655768_G_T	rs5993821	31	57	12
ENSG00000100196	KDELR3	chr22_38435656_A_G	rs7291841	27	33	22
ENSG00000100219	XBP1	chr22_28827310_G_C	rs5752808	12	12	4
ENSG00000100219	XBP1	chr22_29432051_C_T	rs9608766	12	12	0
ENSG00000100228	RAB36	chr22_22952556_G_A	rs5996427	30	38	2
ENSG00000100228	RAB36	chr22_23150049_C_T	rs9612248	30	38	1
ENSG00000100243	CYB5R3	chr22_42663834_G_C	rs8135701	36	63	4
ENSG00000100280	AP1B1	chr22_29371045_A_G	rs2267135	14	15	8
ENSG00000100299	ARSA	chr22_50591737_C_T	rs74525923	46	64	3
ENSG00000100299	ARSA	chr22_50625049_T_C	rs6151429	46	64	49
ENSG00000100325	ASCC2	chr22_29834827_AAT_A	rs58443474	31	44	28
ENSG00000100336	APOL4	chr22_36201835_G_T	rs132735	44	86	27
ENSG00000100350	FOXRED2	chr22_36488619_T_TTACC	rs138638026	40	72	18
ENSG00000100365	NCF4	chr22_36880872_C_G	rs2092032	4	4	1
ENSG00000100376	FAM118A	chr22_45360201_A_G	rs1569413	46	102	46
ENSG00000100380	ST13	chr22_40821054_C_T	rs138333	12	12	9
ENSG00000100401	RANGAP1	chr22_41255022_T_C	rs139505	14	20	0
ENSG00000100403	ZC3H7B	chr22_41260129_A_G	rs139515	10	10	3
ENSG00000100441	KHNYN	chr14_24432638_G_A	rs2255591	41	79	34
ENSG00000100461	RBM23	chr14_22899678_C_T	rs2145541	42	89	18
ENSG00000100504	PYGL	chr14_50879011_C_G	rs17123075	27	38	7
ENSG00000100504	PYGL	chr14_50921844_T_A	rs17123178	27	38	9
ENSG00000100504	PYGL	chr14_50955906_A_G	rs28537528	27	38	6
ENSG00000100522	GNPNAT1	chr14_52701639_G_T	rs12147912	4	4	0
ENSG00000100554	ATP6V1D	chr14_67296622_C_T	rs17564263	19	26	16
ENSG00000100568	VTI1B	chr14_67624697_A_C	rs8014035	25	31	9
ENSG00000100580	TMED8	chr14_76840519_C_T	rs8005579	34	43	0
ENSG00000100600	LGMN	chr14_92682452_G_A	rs11160088	6	6	2
ENSG00000100605	ITPK1	chr14_93095552_G_A	rs75421488	12	18	0
ENSG00000100644	HIF1A	chr14_61442953_G_A	rs17098375	4	4	0
ENSG00000100644	HIF1A	chr14_62480907_T_C	rs716586	4	4	0
ENSG00000100764	PSMC1	chr14_90274244_C_G	rs10140761	6	8	3
ENSG00000100883	SRP54	chr14_34986607_T_C	rs10135654	17	21	7
ENSG00000100897	DCAF11	chr14_24131181_T_A	rs927494	3	3	0
ENSG00000100911	PSME2	chr14_23973386_T_G	rs77213348	3	3	0
ENSG00000100911	PSME2	chr14_24139938_T_C	rs8010715	3	3	2
ENSG00000100991	TRPC4AP	chr20_34964809_A_G	rs6119548	31	58	16
ENSG00000100994	PYGB	chr20_25235646_C_T	rs6138545	34	52	15
ENSG00000101019	UQCC1	chr20_35153896_C_G	rs554777938	31	39	0
ENSG00000101019	UQCC1	chr20_35338040_C_A	rs2378349	31	39	33
ENSG00000101109	STK4	chr20_44995017_C_T	rs6017460	9	10	6
ENSG00000101134	DOK5	chr20_54290968_G_A	rs1157417	6	7	6
ENSG00000101161	PRPF6	chr20_63949656_C_T	rs76766334	29	38	21
ENSG00000101181	MTG2	chr20_62201246_G_A	rs2184160	45	82	19
ENSG00000101213	PTK6	chr20_63540068_G_C	rs310652	17	27	15
ENSG00000101236	RNF24	chr20_3941020_G_A	rs1003380	32	48	31
ENSG00000101265	RASSF2	chr20_4810428_A_G	rs7346461	9	10	0
ENSG00000101265	RASSF2	chr20_4822426_C_CT	rs3215695	9	10	3
ENSG00000101298	SNPH	chr20_1260177_GAAACACATAAAGCTCTGTTTCCTTCTAGGTAACTGGTTTGAGATCTTCCCTCTTTTCTAATATAAACACATAAAGCTCTGTTTCCTTCTAGGCAACTGATTTGAGATCTTCCCTCTTTTCTAATAT_G	20:1260177:GAAACACATA:G	17	24	2
ENSG00000101307	SIRPB1	chr20_1571784_C_T	rs2253427	48	90	34
ENSG00000101367	MAPRE1	chr20_33308219_C_A	rs6059240	26	40	10
ENSG00000101421	CHMP4B	chr20_33851476_G_C	rs2378024	17	19	11
ENSG00000101474	APMAP	chr20_25028687_C_T	rs6132788	27	35	9
ENSG00000101493	ZNF516	chr18_76483022_T_C	rs78380260	8	9	1
ENSG00000101639	CEP192	chr18_13129939_C_T	rs491349	47	79	47
ENSG00000101670	LIPG	chr18_49621929_C_T	rs7229377	14	16	0
ENSG00000101670	LIPG	chr18_49708817_CA_C	rs56060928	14	16	0
ENSG00000101751	POLI	chr18_54306037_C_T	rs12454487	47	90	42
ENSG00000102543	CDADC1	chr13_49282062_C_A	rs12385878	14	15	12
ENSG00000102547	CAB39L	chr13_49407672_C_G	rs9526557	24	40	12
ENSG00000102575	ACP5	chr19_11592098_A_G	rs4308060	30	37	26
ENSG00000102595	UGGT2	chr13_95368405_A_G	rs180905330	34	65	7
ENSG00000102606	ARHGEF7	chr13_111155301_T_C	rs1557247	42	61	1
ENSG00000102606	ARHGEF7	chr13_111397532_ACACGCTTCC_A	rs67919687	42	61	2
ENSG00000102699	PARP4	chr13_24454854_C_T	rs7334824	27	45	8
ENSG00000102890	ELMO3	chr16_67250937_T_A	rs6499121	19	21	12
ENSG00000102910	LONP2	chr16_48360773_A_C	rs11554208	29	49	13
ENSG00000103018	CYB5B	chr16_69428547_T_G	rs13334167	9	10	2
ENSG00000103051	COG4	chr16_70640825_C_G	rs56220651	30	50	2
ENSG00000103197	TSC2	chr16_2212092_G_A	rs160546	18	21	16
ENSG00000103226	NOMO3	chr16_16577910_C_T	rs62044324	47	124	19
ENSG00000103248	MTHFSD	chr16_86524342_C_G	rs76415300	38	70	43
ENSG00000103335	PIEZO1	chr16_88739635_T_C	rs7197075	23	41	3
ENSG00000103356	EARS2	chr16_23385927_C_T	rs250589	42	54	40
ENSG00000103365	GGA2	chr16_22981481_T_G	rs4140676	15	20	0
ENSG00000103365	GGA2	chr16_23450433_A_C	rs428438	15	20	4
ENSG00000103423	DNAJA3	chr16_4428095_G_GCGCCCGC	rs879622250	8	9	3
ENSG00000103460	TOX3	chr16_52681590_T_G	rs4784242	4	5	0
ENSG00000103460	TOX3	chr16_52816487_A_G	rs16951610	4	5	0
ENSG00000103485	QPRT	chr16_29679583_A_G	rs9933310	25	30	24
ENSG00000103534	TMC5	chr16_19458005_G_A	rs28448509	20	29	6
ENSG00000103671	TRIP4	chr15_64732005_A_G	rs6494488	37	40	34
ENSG00000103723	AP3B2	chr15_82559444_T_C	rs72751643	41	51	39
ENSG00000103769	RAB11A	chr15_66242280_G_A	rs7176609	3	4	0
ENSG00000103811	CTSH	chr15_78938225_C_T	rs112318964	45	106	18
ENSG00000103811	CTSH	chr15_78944951_C_T	rs2289702	45	106	45
ENSG00000103876	FAH	chr15_79758743_C_T	rs282778	20	30	4
ENSG00000104055	TGM5	chr15_43268627_G_A	rs491804	7	7	3
ENSG00000104093	DMXL2	chr15_51436203_A_T	rs57208155	18	23	2
ENSG00000104219	ZDHHC2	chr8_17154741_C_T	rs2904658	29	53	16
ENSG00000104219	ZDHHC2	chr8_17281160_A_G	rs11994010	29	53	1
ENSG00000104320	NBN	chr8_89946194_T_C	rs1061302	25	38	21
ENSG00000104341	LAPTM4B	chr8_97775937_C_CGGCGGGCTCCAGGCGA	rs776687962	28	49	9
ENSG00000104361	NIPAL2	chr8_98195116_A_G	rs13252923	34	62	13
ENSG00000104388	RAB2A	chr8_60547157_A_G	rs3929643	31	38	27
ENSG00000104412	EMC2	chr8_108425720_A_G	rs1893889	25	32	18
ENSG00000104419	NDRG1	chr8_133274158_A_G	rs2929996	4	4	1
ENSG00000104447	TRPS1	chr8_115623384_T_C	rs2721938	5	5	0
ENSG00000104490	NCALD	chr8_101808178_T_A	rs8181022	9	11	2
ENSG00000104497	SNX16	chr8_81890444_G_T	rs10958051	48	80	39
ENSG00000104518	GSDMD	chr8_143567480_C_A	rs13254352	44	73	4
ENSG00000104522	TSTA3	chr8_143604342_G_A	rs755217	13	14	2
ENSG00000104529	EEF1D	chr8_143560999_C_T	rs1545536	9	10	2
ENSG00000104611	SH2D4A	chr8_19394975_A_G	rs7357583	16	23	3
ENSG00000104626	ERI1	chr8_8935272_G_A	rs7001187	14	16	4
ENSG00000104687	GSR	chr8_30717866_T_C	rs2911671	16	18	5
ENSG00000104763	ASAH1	chr8_18054739_C_G	rs447024	24	38	2
ENSG00000104774	MAN2B1	chr19_12632110_A_G	rs7257714	34	48	44
ENSG00000104783	KCNN4	chr19_43786290_T_TATTC	rs67643624	24	30	10
ENSG00000104823	ECH1	chr19_38821504_C_T	rs4801906	15	18	6
ENSG00000104823	ECH1	chr19_38845102_G_GA	rs60137968	15	18	7
ENSG00000104884	ERCC2	chr19_45365051_G_T	rs238406	28	37	31
ENSG00000104894	CD37	chr19_49403266_C_T	rs7256479	21	23	18
ENSG00000104901	DKKL1	chr19_49388376_C_G	rs9304685	29	44	27
ENSG00000105186	ANKRD27	chr19_32592924_A_G	rs11665810	41	56	13
ENSG00000105248	CCDC94	chr19_4263805_A_G	rs11673620	24	29	23
ENSG00000105258	POLR2I	chr19_36068836_T_A	rs4806259	23	27	2
ENSG00000105287	PRKD2	chr19_46753285_C_T	rs113374757	41	65	30
ENSG00000105339	DENND3	chr8_141088878_A_G	rs6990155	21	29	1
ENSG00000105339	DENND3	chr8_141160785_C_T	rs2289001	21	29	14
ENSG00000105355	PLIN3	chr19_4861849_G_A	rs262541	15	18	5
ENSG00000105357	MYH14	chr19_50215439_G_C	rs12981844	13	18	8
ENSG00000105388	CEACAM5	chr19_41544753_T_G	rs58173572	2	2	0
ENSG00000105443	CYTH2	chr19_48486261_A_G	rs7256813	32	62	31
ENSG00000105483	CARD8	chr19_48229673_C_T	rs116950953	40	80	19
ENSG00000105499	PLA2G4C	chr19_48159526_G_A	rs12610623	44	98	23
ENSG00000105538	RASIP1	chr19_48715345_C_T	rs12979278	19	25	11
ENSG00000105613	MAST1	chr19_12967286_A_G	rs8107697	6	6	0
ENSG00000105771	SMG9	chr19_43759614_A_G	rs2107621	32	39	33
ENSG00000105887	MTPN	chr7_135994771_G_A	rs7794446	11	14	5
ENSG00000105926	MPP6	chr7_24708946_C_T	rs2721810	15	28	1
ENSG00000105929	ATP6V0A4	chr7_138792955_T_C	rs12056096	4	5	1
ENSG00000105968	H2AFV	chr7_44795554_A_T	rs4720485	14	20	9
ENSG00000105993	DNAJB6	chr7_157319985_A_G	rs6459753	11	12	0
ENSG00000106003	LFNG	chr7_2375190_G_A	rs1548597	9	9	0
ENSG00000106018	VIPR2	chr7_159145330_G_A	rs3828969	18	22	4
ENSG00000106025	TSPAN12	chr7_120884520_G_A	rs76805191	10	13	0
ENSG00000106049	HIBADH	chr7_27803915_G_A	rs2391486	27	45	2
ENSG00000106052	TAX1BP1	chr7_27722245_G_A	rs55714615	8	8	1
ENSG00000106066	CPVL	chr7_28367639_C_A	rs113214830	37	58	0
ENSG00000106077	ABHD11	chr7_73751424_C_A	rs10226706	32	46	26
ENSG00000106125	FAM188B	chr7_30825518_C_T	rs7797390	26	44	7
ENSG00000106153	CHCHD2	chr7_56057061_C_T	rs55863006	38	74	18
ENSG00000106263	EIF3B	chr7_2370516_A_G	rs4721650	28	51	26
ENSG00000106263	EIF3B	chr7_2376162_C_T	rs1054058	28	51	3
ENSG00000106278	PTPRZ1	chr7_121757918_T_C	rs1476925	6	7	0
ENSG00000106399	RPA3	chr7_7669706_T_A	rs7777879	35	41	28
ENSG00000106460	TMEM106B	chr7_12271431_G_T	rs62448702	23	27	3
ENSG00000106477	CEP41	chr7_130185672_A_C	rs34718040	32	42	0
ENSG00000106477	CEP41	chr7_130418658_C_G	rs35843592	32	42	0
ENSG00000106537	TSPAN13	chr7_16754509_G_C	rs6461275	18	30	15
ENSG00000106537	TSPAN13	chr7_16933212_G_A	rs73067929	18	30	0
ENSG00000106541	AGR2	chr7_16803640_C_G	rs3807502	10	15	0
ENSG00000106565	TMEM176B	chr7_150783998_A_AC	rs201144751	39	85	13
ENSG00000106571	GLI3	chr7_42083055_G_A	rs846296	10	13	0
ENSG00000106591	MRPL32	chr7_42906081_C_CTTAACTTCT	rs149275659	21	23	20
ENSG00000106610	STAG3L4	chr7_67355933_C_T	rs17144911	47	87	46
ENSG00000106636	YKT6	chr7_44206718_C_T	rs56298219	17	22	1
ENSG00000106683	LIMK1	chr7_74083639_C_T	rs146777179	19	26	10
ENSG00000106686	SPATA6L	chr9_4674530_G_A	rs34709468	32	42	29
ENSG00000106733	NMRK1	chr9_75092384_A_T	rs11144225	48	88	47
ENSG00000106852	LHX6	chr9_122241249_G_A	rs7042018	1	1	0
ENSG00000106853	PTGR1	chr9_111563539_T_C	rs111703901	40	103	30
ENSG00000106853	PTGR1	chr9_111577962_G_C	rs76986254	40	103	4
ENSG00000106976	DNM1	chr9_128197987_C_T	rs4422867	21	27	15
ENSG00000107020	PLGRKT	chr9_5375221_T_C	rs10815198	39	44	39
ENSG00000107281	NPDC1	chr9_137019767_C_T	rs2176675	21	36	4
ENSG00000107521	HPS1	chr10_98443759_G_A	rs10883096	37	68	0
ENSG00000107537	PHYH	chr10_13350425_T_G	rs56363129	30	46	17
ENSG00000107551	RASSF4	chr10_44960095_C_G	rs72780655	21	31	11
ENSG00000107560	RAB11FIP2	chr10_118047235_G_C	rs77209163	5	5	1
ENSG00000107745	MICU1	chr10_72750328_A_T	rs1900134	16	18	14
ENSG00000107798	LIPA	chr10_89243047_C_T	rs1412445	29	48	23
ENSG00000107819	SFXN3	chr10_101068334_G_C	rs1933965	28	42	18
ENSG00000107854	TNKS2	chr10_91797098_T_C	rs1341263	37	58	24
ENSG00000107854	TNKS2	chr10_92060173_A_G	rs2105364	37	58	0
ENSG00000107957	SH3PXD2A	chr10_103640151_C_A	rs10748845	7	8	1
ENSG00000107957	SH3PXD2A	chr10_104449472_C_A	rs7907074	7	8	0
ENSG00000107959	PITRM1	chr10_3113561_C_G	rs4881087	45	97	41
ENSG00000107959	PITRM1	chr10_3118939_T_C	rs3829914	45	97	51
ENSG00000108091	CCDC6	chr10_59864939_A_G	rs1177701	17	24	4
ENSG00000108187	PBLD	chr10_68231992_T_G	rs61854782	41	74	5
ENSG00000108219	TSPAN14	chr10_80460841_T_C	rs7086627	22	29	8
ENSG00000108262	GIT1	chr17_29577967_G_A	rs614334	8	11	4
ENSG00000108395	TRIM37	chr17_58815338_C_G	rs4793593	30	44	24
ENSG00000108465	CDK5RAP3	chr17_47956327_G_A	rs4793731	43	68	2
ENSG00000108511	HOXB6	chr17_48512372_C_T	rs12601713	5	6	0
ENSG00000108582	CPD	chr17_29410758_C_T	rs7210867	16	17	0
ENSG00000108592	FTSJ3	chr17_63716458_C_T	rs1982400	48	72	48
ENSG00000108639	SYNGR2	chr17_78168323_C_A	rs9900387	23	40	6
ENSG00000108924	HLF	chr17_55151984_G_A	rs1994234	10	10	1
ENSG00000108924	HLF	chr17_55407391_C_T	rs6504962	10	10	0
ENSG00000109084	TMEM97	chr17_28388929_C_G	rs6505077	21	38	20
ENSG00000109205	ODAM	chr4_70211645_C_T	rs551603329	1	1	0
ENSG00000109323	MANBA	chr4_102899342_A_G	rs11724581	20	24	5
ENSG00000109586	GALNT7	chr4_173174618_G_A	rs7671278	10	14	1
ENSG00000109670	FBXW7	chr4_152512964_C_A	rs28735544	7	8	2
ENSG00000109686	SH3D19	chr4_151303340_T_C	rs6849552	19	28	2
ENSG00000109689	STIM2	chr4_26928731_A_T	rs113756224	24	35	2
ENSG00000109705	NKX3-2	chr4_13664687_T_G	rs12641115	8	8	0
ENSG00000109756	RAPGEF2	chr4_159079336_C_T	rs76327892	7	9	2
ENSG00000109794	FAM149A	chr4_186101776_C_T	rs2015042	41	91	13
ENSG00000109854	HTATIP2	chr11_20366252_C_T	rs7925136	36	62	33
ENSG00000109861	CTSC	chr11_88312415_G_A	rs217086	23	34	9
ENSG00000109971	HSPA8	chr11_123047451_A_G	rs4936767	3	3	0
ENSG00000110002	VWA5A	chr11_124336163_A_G	rs12799584	18	30	4
ENSG00000110042	DTX4	chr11_59206258_G_A	rs1048444	37	56	6
ENSG00000110042	DTX4	chr11_59257360_A_C	rs77367136	37	56	6
ENSG00000110074	FOXRED1	chr11_126211441_C_T	rs587891	48	59	48
ENSG00000110218	PANX1	chr11_94144650_G_C	rs56262211	30	51	3
ENSG00000110435	PDHX	chr11_34944010_C_T	rs2956087	34	47	28
ENSG00000110436	SLC1A2	chr11_35411713_T_TTC	rs3049545	10	12	3
ENSG00000110455	ACCS	chr11_44066439_G_T	rs2074038	48	126	47
ENSG00000110514	MADD	chr11_47075430_G_C	rs34942378	40	75	20
ENSG00000110514	MADD	chr11_47264863_G_A	rs12574081	40	75	23
ENSG00000110651	CD81	chr11_1862709_C_T	rs74872739	16	24	1
ENSG00000110768	GTF2H1	chr11_18342593_G_A	rs4150610	46	54	45
ENSG00000111144	LTA4H	chr12_96030344_T_C	rs2247330	24	33	11
ENSG00000111215	PRR4	chr12_10866672_T_C	rs17742991	43	71	15
ENSG00000111254	AKAP3	chr12_4605391_C_T	rs758532	47	108	52
ENSG00000111261	MANSC1	chr12_12318830_T_C	rs7137704	5	5	5
ENSG00000111261	MANSC1	chr12_12347323_G_A	rs73279305	5	5	0
ENSG00000111321	LTBR	chr12_6391677_A_G	rs4301834	48	54	48
ENSG00000111328	CDK2AP1	chr12_123127889_A_G	rs78753733	31	50	9
ENSG00000111328	CDK2AP1	chr12_123273688_C_G	rs7953929	31	50	26
ENSG00000111364	DDX55	chr12_123713858_G_C	rs2250026	47	82	16
ENSG00000111424	VDR	chr12_47972666_G_T	rs2071358	11	12	0
ENSG00000111432	FZD10	chr12_130061018_T_C	rs1354230	12	13	1
ENSG00000111450	STX2	chr12_130804467_C_G	rs10161065	41	61	8
ENSG00000111554	MDM1	chr12_68332523_C_T	rs2046067	28	38	28
ENSG00000111615	KRR1	chr12_75478476_G_T	rs3809118	45	64	47
ENSG00000111640	GAPDH	chr12_6535530_T_G	rs1060621	9	10	9
ENSG00000111666	CHPT1	chr12_101699681_A_G	rs2559850	46	94	44
ENSG00000111670	GNPTAB	chr12_101036003_AAGTT_A	rs71772532	25	30	0
ENSG00000111670	GNPTAB	chr12_101779473_G_A	rs12229901	25	30	7
ENSG00000111671	SPSB2	chr12_6868111_T_C	rs2071066	37	59	42
ENSG00000111696	NT5DC3	chr12_103786510_AG_A	rs137956006	38	68	3
ENSG00000111696	NT5DC3	chr12_103796745_A_G	rs12425205	38	68	3
ENSG00000111716	LDHB	chr12_21667644_A_G	rs17629491	8	8	3
ENSG00000111725	PRKAB1	chr12_119605790_T_C	rs17485664	27	39	21
ENSG00000111725	PRKAB1	chr12_119683245_G_A	rs278154	27	39	12
ENSG00000111728	ST8SIA1	chr12_22374199_G_A	rs76035914	23	35	4
ENSG00000111731	C2CD5	chr12_22561531_A_G	rs7975855	31	48	32
ENSG00000111752	PHC1	chr12_8910242_A_G	rs7959846	28	32	3
ENSG00000111752	PHC1	chr12_8930740_G_A	rs1805777	28	32	3
ENSG00000111786	SRSF9	chr12_120422548_C_G	rs2701634	4	5	1
ENSG00000111788	RP11-22B23.1	chr12_9280830_T_A	rs2113900	48	104	48
ENSG00000111816	FRK	chr6_116096949_G_A	rs4946137	27	38	3
ENSG00000111817	DSE	chr6_116266906_T_G	rs9400895	13	14	1
ENSG00000111817	DSE	chr6_116414017_A_C	rs3822953	13	14	0
ENSG00000111859	NEDD9	chr6_11416980_TGCCGC_T	rs112587280	8	9	4
ENSG00000111860	CEP85L	chr6_118540479_G_A	rs62424204	18	26	10
ENSG00000111877	MCM9	chr6_118930173_C_T	rs11153781	26	35	4
ENSG00000111885	MAN1A1	chr6_119190027_A_T	rs6569055	8	10	0
ENSG00000111907	TPD52L1	chr6_125155100_C_T	rs473458	26	40	13
ENSG00000111907	TPD52L1	chr6_125190912_G_A	rs61188603	26	40	3
ENSG00000112031	MTRF1L	chr6_152879428_G_A	rs604150	48	58	48
ENSG00000112078	KCTD20	chr6_36546944_T_G	rs6941918	14	23	2
ENSG00000112139	MDGA1	chr6_37704146_G_T	rs6937280	41	60	36
ENSG00000112159	MDN1	chr6_89496527_T_A	rs9451233	18	21	2
ENSG00000112159	MDN1	chr6_89715929_C_T	rs4707561	18	21	0
ENSG00000112164	GLP1R	chr6_39048319_G_GA	rs34242937	10	20	3
ENSG00000112164	GLP1R	chr6_39064213_C_A	rs2003132	10	20	3
ENSG00000112182	BACH2	chr6_90225664_A_G	rs60066732	5	6	2
ENSG00000112245	PTP4A1	chr6_63492362_TA_T	rs34682665	6	6	2
ENSG00000112249	ASCC3	chr6_100883962_A_T	rs9498418	30	43	17
ENSG00000112294	ALDH5A1	chr6_24518588_T_G	rs807514	30	47	20
ENSG00000112343	TRIM38	chr6_25963738_C_T	rs12210098	25	35	14
ENSG00000112343	TRIM38	chr6_26040094_C_T	rs60892124	25	35	1
ENSG00000112378	PERP	chr6_138064037_A_G	rs12664902	20	21	1
ENSG00000112584	FAM120B	chr6_170317855_T_C	rs3800266	37	46	35
ENSG00000112796	ENPP5	chr6_46103379_G_A	rs10807334	25	34	20
ENSG00000112874	NUDT12	chr5_103536323_T_C	rs463221	39	56	28
ENSG00000112992	NNT	chr5_43550883_T_TA	rs34340938	29	44	9
ENSG00000113083	LOX	chr5_121936607_C_CT	rs70988514	10	12	6
ENSG00000113312	TTC1	chr5_159873557_A_G	rs73311410	11	11	0
ENSG00000113318	MSH3	chr5_80651612_A_G	rs863216	45	85	37
ENSG00000113407	TARS	chr5_33427271_G_C	rs6892154	18	24	4
ENSG00000113441	LNPEP	chr5_97009365_TC_T	rs11414909	17	25	11
ENSG00000113657	DPYSL3	chr5_147371070_C_A	rs73262265	3	3	0
ENSG00000113716	HMGXB3	chr5_150024616_G_T	rs35341726	40	69	8
ENSG00000113790	EHHADH	chr3_185212673_AT_A	rs11450559	18	22	4
ENSG00000113810	SMC4	chr3_160548029_T_C	rs75943566	10	10	4
ENSG00000113812	ACTR8	chr3_53912746_G_A	rs66948730	44	59	40
ENSG00000113924	HGD	chr3_120792727_G_T	rs386748	8	8	1
ENSG00000114023	FAM162A	chr3_122491205_C_T	rs7644540	15	17	0
ENSG00000114030	KPNA1	chr3_123064342_C_T	rs6778001	12	13	1
ENSG00000114115	RBP1	chr3_139538761_A_G	rs2071387	29	41	12
ENSG00000114115	RBP1	chr3_139577936_C_T	rs295521	29	41	6
ENSG00000114115	RBP1	chr3_139848684_G_T	rs60744139	29	41	0
ENSG00000114166	KAT2B	chr3_20035922_C_T	rs2623074	19	23	0
ENSG00000114251	WNT5A	chr3_55516740_C_G	rs9858777	11	12	1
ENSG00000114251	WNT5A	chr3_55648868_C_CT	rs147911380	11	12	1
ENSG00000114446	IFT57	chr3_108273313_G_A	rs2895341	23	27	0
ENSG00000114554	PLXNA1	chr3_126824903_T_C	rs73203608	22	29	0
ENSG00000114670	NEK11	chr3_130927759_A_G	rs2760277	34	52	32
ENSG00000114790	ARHGEF26	chr3_154364998_C_T	rs789384	25	40	1
ENSG00000115020	PIKFYVE	chr2_208298051_C_T	rs4675751	16	21	9
ENSG00000115107	STEAP3	chr2_119225453_T_C	rs838108	32	49	18
ENSG00000115112	TFCP2L1	chr2_121311682_G_A	rs2580366	11	13	7
ENSG00000115138	POMC	chr2_24840115_T_C	rs62140606	31	42	30
ENSG00000115170	ACVR1	chr2_158021759_G_A	rs35868430	3	3	0
ENSG00000115216	NRBP1	chr2_27468124_C_T	rs11904779	22	27	22
ENSG00000115310	RTN4	chr2_55046151_T_C	rs2920898	25	45	7
ENSG00000115310	RTN4	chr2_55081949_A_G	rs72914509	25	45	3
ENSG00000115339	GALNT3	chr2_165847910_C_T	rs1432270	34	68	0
ENSG00000115364	MRPL19	chr2_75637490_C_T	rs6754000	44	58	45
ENSG00000115380	EFEMP1	chr2_55820972_G_C	rs6730839	13	16	4
ENSG00000115419	GLS	chr2_190871750_TGA_T	rs148784962	24	33	3
ENSG00000115421	PAPOLG	chr2_60790335_T_G	rs10171532	8	9	6
ENSG00000115423	DNAH6	chr2_84339057_T_A	rs10211465	33	42	30
ENSG00000115457	IGFBP2	chr2_216492062_T_G	rs72948699	12	14	7
ENSG00000115468	EFHD1	chr2_232655544_T_A	rs13395911	19	20	13
ENSG00000115561	CHMP3	chr2_86487916_G_GGCTGGATCAGCAGGCAGCCAGTCCTGCTGAGGCTTTGCCTCCTAGTCTCCTTTCCTTACT	2:86487916:G:GGCTGGATCA	34	54	20
ENSG00000115594	IL1R1	chr2_102026557_A_G	rs2072472	13	14	0
ENSG00000115616	SLC9A2	chr2_102617392_C_CT	rs34332478	11	13	9
ENSG00000115648	MLPH	chr2_237490183_G_T	rs80151891	12	18	1
ENSG00000115677	HDLBP	chr2_241305168_G_A	rs61689231	35	49	31
ENSG00000115758	ODC1	chr2_10421199_A_G	rs56289457	6	8	0
ENSG00000115808	STRN	chr2_36890359_G_C	rs17443495	17	19	5
ENSG00000115808	STRN	chr2_37061449_G_A	rs2540991	17	19	0
ENSG00000115884	SDC1	chr2_20114552_C_T	rs11685788	18	24	3
ENSG00000115896	PLCL1	chr2_198037506_A_T	rs962210	9	11	2
ENSG00000115919	KYNU	chr2_142891634_A_G	rs76560560	10	11	2
ENSG00000115944	COX7A2L	chr2_42326438_C_A	rs11682029	27	37	18
ENSG00000115946	PNO1	chr2_68224315_G_A	rs62143861	27	30	14
ENSG00000116005	PCYOX1	chr2_70308305_G_A	rs75553583	12	16	6
ENSG00000116005	PCYOX1	chr2_70494923_G_T	rs3902191	12	16	0
ENSG00000116062	MSH6	chr2_47783419_C_A	rs1042820	29	48	15
ENSG00000116157	GPX7	chr1_52609649_A_G	rs28609180	38	57	36
ENSG00000116299	KIAA1324	chr1_109185031_CT_C	rs112642730	12	14	8
ENSG00000116350	SRSF4	chr1_29147326_C_G	rs2819608	4	4	0
ENSG00000116396	KCNC4	chr1_110211186_G_A	rs11810910	20	25	2
ENSG00000116406	EDEM3	chr1_184677095_T_C	rs9425338	39	50	38
ENSG00000116521	SCAMP3	chr1_155289532_C_T	rs8847	6	6	4
ENSG00000116525	TRIM62	chr1_33194263_A_C	rs635486	5	6	5
ENSG00000116574	RHOU	chr1_228742446_T_C	rs17352654	15	18	0
ENSG00000116641	DOCK7	chr1_62733676_T_TG	rs150990100	23	26	1
ENSG00000116661	FBXO2	chr1_11665690_A_T	rs145692708	17	21	11
ENSG00000116668	SWT1	chr1_185222991_T_A	rs57731138	4	4	2
ENSG00000116679	IVNS1ABP	chr1_185441843_G_A	rs4651259	5	6	3
ENSG00000116688	MFN2	chr1_12000508_C_T	rs6676963	25	34	18
ENSG00000116691	MIIP	chr1_11881317_A_G	rs74615773	16	23	4
ENSG00000116711	PLA2G4A	chr1_186988083_T_C	rs1555204	9	13	2
ENSG00000116791	CRYZ	chr1_74701793_T_C	rs67072967	47	122	34
ENSG00000116791	CRYZ	chr1_74710202_T_C	rs3819946	47	122	15
ENSG00000116791	CRYZ	chr1_74752068_T_C	rs11485298	47	122	44
ENSG00000116857	TMEM9	chr1_201151602_C_A	rs2068152	37	53	34
ENSG00000116874	WARS2	chr1_119127665_T_G	rs75385241	47	89	1
ENSG00000116874	WARS2	chr1_119210913_A_C	rs12092428	47	89	50
ENSG00000116991	SIPA1L2	chr1_232633411_C_G	rs9424563	12	12	2
ENSG00000117054	ACADM	chr1_75654745_G_T	rs441109	28	64	14
ENSG00000117266	CDK18	chr1_205505450_CAAAGGGGCAGTG_C	rs377268364	12	15	2
ENSG00000117280	RAB29	chr1_205735452_A_T	rs1772148	43	93	6
ENSG00000117280	RAB29	chr1_205783969_G_A	rs885224	43	93	42
ENSG00000117335	CD46	chr1_207768194_G_A	rs2488254	36	54	16
ENSG00000117448	AKR1A1	chr1_45548220_T_A	rs11211137	13	14	5
ENSG00000117481	NSUN4	chr1_46394077_G_A	rs932816	23	28	23
ENSG00000117505	DR1	chr1_93209856_G_A	rs2783504	30	39	13
ENSG00000117592	PRDX6	chr1_173446857_G_A	rs12724371	10	14	5
ENSG00000117748	RPA2	chr1_27914572_G_A	rs17185052	47	63	47
ENSG00000118307	CASC1	chr12_25105139_C_T	rs57579413	32	37	30
ENSG00000118369	USP35	chr11_78431607_G_C	rs7925157	26	42	1
ENSG00000118640	VAMP8	chr2_85651914_G_A	rs11887442	14	18	2
ENSG00000118680	MYL12B	chr18_3262195_C_T	rs11650	15	19	7
ENSG00000118689	FOXO3	chr6_108623904_G_A	rs7762395	5	7	1
ENSG00000118762	PKD2	chr4_88036410_T_C	rs17786456	17	22	4
ENSG00000118785	SPP1	chr4_87852817_A_C	rs6532024	18	32	2
ENSG00000118785	SPP1	chr4_87975645_T_G	rs28357094	18	32	9
ENSG00000118873	RAB3GAP2	chr1_220243791_C_G	rs72749210	17	25	2
ENSG00000118961	LDAH	chr2_20688505_A_G	rs13385191	46	74	46
ENSG00000118997	DNAH7	chr2_196030969_G_T	rs6748889	31	55	24
ENSG00000119326	CTNNAL1	chr9_108829354_T_C	rs62577272	39	64	3
ENSG00000119326	CTNNAL1	chr9_108911581_C_A	rs113525785	39	64	19
ENSG00000119392	GLE1	chr9_128094433_T_C	rs10987873	38	55	6
ENSG00000119408	NEK6	chr9_124215356_C_G	rs10986276	19	24	7
ENSG00000119408	NEK6	chr9_124234771_A_G	rs7863470	19	24	4
ENSG00000119411	BSPRY	chr9_113026426_G_A	rs10817430	26	42	1
ENSG00000119411	BSPRY	chr9_113369812_G_C	rs818711	26	42	7
ENSG00000119446	RBM18	chr9_122252346_A_G	rs10818663	23	26	7
ENSG00000119673	ACOT2	chr14_73565418_C_T	rs58231493	45	80	33
ENSG00000119711	ALDH6A1	chr14_74143362_A_G	rs8008987	17	19	10
ENSG00000119715	ESRRB	chr14_76400375_C_A	rs6574292	30	47	0
ENSG00000119715	ESRRB	chr14_76438411_C_T	rs7159984	30	47	0
ENSG00000119729	RHOQ	chr2_46493393_G_C	rs13001507	16	25	9
ENSG00000119862	LGALSL	chr2_64453296_C_T	rs55988613	6	7	3
ENSG00000119927	GPAM	chr10_112158474_G_A	rs17129561	12	14	1
ENSG00000119943	PYROXD2	chr10_98395539_T_G	rs11189591	45	90	22
ENSG00000119979	FAM45A	chr10_119094287_G_T	rs10749288	19	21	14
ENSG00000120253	NUP43	chr6_149772546_C_T	rs3805749	14	16	13
ENSG00000120262	CCDC170	chr6_151472253_A_G	rs9383903	27	39	11
ENSG00000120314	WDR55	chr5_140680962_T_C	rs2530240	31	38	25
ENSG00000120451	SNX19	chr11_130895589_C_T	rs6590528	47	71	13
ENSG00000120526	NUDCD1	chr8_109249973_G_A	rs58645331	4	4	0
ENSG00000120526	NUDCD1	chr8_109500217_A_G	rs753995	4	4	2
ENSG00000120669	SOHLH2	chr13_36258345_A_G	rs35519395	43	84	39
ENSG00000120675	DNAJC15	chr13_43037938_A_G	rs17624339	45	71	57
ENSG00000120690	ELF1	chr13_41034942_T_A	rs144708832	2	2	0
ENSG00000120693	SMAD9	chr13_36780611_C_A	rs9547665	29	38	4
ENSG00000120693	SMAD9	chr13_36884002_T_C	rs576434	29	38	11
ENSG00000120693	SMAD9	chr13_36920459_G_C	rs186956493	29	38	3
ENSG00000120709	FAM53C	chr5_138288824_C_T	rs11242420	6	6	2
ENSG00000120742	SERP1	chr3_150590936_T_C	rs80081855	5	8	2
ENSG00000120742	SERP1	chr3_150607875_C_T	rs6779448	5	8	1
ENSG00000120756	PLS1	chr3_142581013_C_T	rs9858204	16	17	9
ENSG00000120860	CCDC53	chr12_102358184_A_G	rs1996656	38	45	34
ENSG00000120875	DUSP4	chr8_29634180_A_G	rs12675660	6	8	0
ENSG00000120885	CLU	chr8_27706570_G_A	rs17469423	13	19	2
ENSG00000120915	EPHX2	chr8_27492271_A_G	rs7015026	46	68	48
ENSG00000121104	FAM117A	chr17_49489475_T_A	rs7208405	2	2	0
ENSG00000121236	TRIM6	chr11_5597652_C_T	rs4255566	23	36	12
ENSG00000121350	PYROXD1	chr12_21451806_C_T	rs10770812	45	59	44
ENSG00000121410	A1BG	chr19_58440880_T_G	rs111497992	33	36	33
ENSG00000121578	B4GALT4	chr3_119265388_T_C	rs74280517	21	33	1
ENSG00000121691	CAT	chr11_34447389_A_G	rs2284369	40	63	32
ENSG00000121716	PILRB	chr7_100372565_C_T	rs6948685	46	52	46
ENSG00000122034	GTF3A	chr13_27391577_C_T	rs927573	21	23	0
ENSG00000122359	ANXA11	chr10_80150387_G_A	rs7085133	29	39	1
ENSG00000122378	FAM213A	chr10_80434508_G_A	rs10887868	18	22	6
ENSG00000122515	ZMIZ2	chr7_44758716_G_T	rs113585586	26	32	20
ENSG00000122591	FAM126A	chr7_23015383_T_C	rs10277714	24	37	3
ENSG00000122674	CCZ1	chr7_5882180_C_A	rs1971651	48	126	40
ENSG00000122674	CCZ1	chr7_6845252_G_C	rs11978506	48	126	48
ENSG00000122729	ACO1	chr9_32390475_A_T	rs73644951	36	56	2
ENSG00000122756	CNTFR	chr9_34639477_T_C	rs4879811	3	4	0
ENSG00000122786	CALD1	chr7_134922925_G_A	rs7809057	13	16	6
ENSG00000122863	CHST3	chr10_72062485_G_T	rs1049245	23	25	16
ENSG00000122873	CISD1	chr10_58200322_T_G	rs1625716	28	46	27
ENSG00000123104	ITPR2	chr12_26780052_CT_C	rs35037708	17	22	2
ENSG00000123104	ITPR2	chr12_26863059_C_T	rs61920656	17	22	2
ENSG00000123106	CCDC91	chr12_28177726_T_C	rs6487665	29	50	2
ENSG00000123427	METTL21B	chr12_57825390_C_A	rs870392	45	58	45
ENSG00000123636	BAZ2B	chr2_159520612_G_A	rs7586034	15	19	0
ENSG00000123643	SLC36A1	chr5_151357043_A_G	rs7702084	44	89	6
ENSG00000123684	LPGAT1	chr1_211901494_C_T	rs2002081	10	15	3
ENSG00000123684	LPGAT1	chr1_211906243_A_G	rs78372405	10	15	0
ENSG00000123685	BATF3	chr1_212693634_G_A	rs11119997	12	15	9
ENSG00000123739	PLA2G12A	chr4_109643275_T_TC	rs35765265	32	39	18
ENSG00000123838	C4BPA	chr1_207104004_GC_G	rs3841377	17	26	14
ENSG00000123843	C4BPB	chr1_207104004_GC_G	rs3841377	8	8	3
ENSG00000123892	RAB38	chr11_88174574_C_T	rs9666730	27	43	8
ENSG00000123983	ACSL3	chr2_222747014_C_G	rs12373771	14	17	1
ENSG00000124003	MOGAT1	chr2_222562807_G_A	rs35058359	3	3	0
ENSG00000124098	FAM210B	chr20_56324772_G_T	rs11698420	30	43	24
ENSG00000124116	WFDC3	chr20_45836408_G_A	rs113833936	48	67	14
ENSG00000124164	VAPB	chr20_58413806_A_G	rs71368141	43	64	43
ENSG00000124380	SNRNP27	chr2_69805184_C_T	rs13015957	26	33	16
ENSG00000124440	HIF3A	chr19_46293937_G_A	rs73059726	25	34	4
ENSG00000124440	HIF3A	chr19_46383942_A_G	rs4803937	25	34	17
ENSG00000124466	LYPD3	chr19_43468102_A_G	rs2682568	18	19	18
ENSG00000124490	CRISP2	chr6_49836629_G_A	rs13220694	4	5	1
ENSG00000124532	MRS2	chr6_24402968_T_C	rs79747846	40	67	18
ENSG00000124587	PEX6	chr6_42951484_C_T	rs9471975	48	83	10
ENSG00000124587	PEX6	chr6_43043995_C_T	rs4711735	48	83	20
ENSG00000124588	NQO2	chr6_2999608_C_G	rs2071000	48	116	5
ENSG00000124588	NQO2	chr6_3007244_G_A	rs4149363	48	116	43
ENSG00000124614	RPS10	chr6_34287699_T_C	rs206942	24	46	6
ENSG00000124615	MOCS1	chr6_39911962_C_T	rs2984442	12	22	1
ENSG00000124615	MOCS1	chr6_39924281_G_A	rs9689513	12	22	3
ENSG00000124713	GNMT	chr6_42968260_A_G	rs9471982	44	51	15
ENSG00000124783	SSR1	chr6_7133969_A_G	rs72816916	27	46	8
ENSG00000124783	SSR1	chr6_7279537_CT_C	rs71750495	27	46	10
ENSG00000124784	RIOK1	chr6_7389844_C_T	rs6597266	38	52	38
ENSG00000124786	SLC35B3	chr6_8437056_A_G	rs6597318	15	20	0
ENSG00000124831	LRRFIP1	chr2_237627323_C_T	rs13387894	19	26	4
ENSG00000125107	CNOT1	chr16_58619615_G_A	rs9302702	11	12	3
ENSG00000125124	BBS2	chr16_56397426_G_T	rs28895877	40	70	36
ENSG00000125170	DOK4	chr16_56946223_G_A	rs112952893	17	20	0
ENSG00000125170	DOK4	chr16_57389946_T_C	rs8063316	17	20	14
ENSG00000125388	GRK4	chr4_2995884_T_C	rs2471336	44	64	42
ENSG00000125445	MRPS7	chr17_75312265_C_T	rs9909443	42	94	51
ENSG00000125538	IL1B	chr2_112888365_C_A	rs2708924	4	4	0
ENSG00000125618	PAX8	chr2_113226726_T_C	rs11123172	45	55	44
ENSG00000125633	CCDC93	chr2_117716440_C_T	rs4849613	22	33	1
ENSG00000125651	GTF2F1	chr19_6393141_G_A	rs3088023	32	45	30
ENSG00000125730	C3	chr19_6731755_A_C	rs1702375	1	1	1
ENSG00000125731	SH2D3A	chr19_6767263_T_A	rs12609729	22	25	11
ENSG00000125734	GPR108	chr19_6738172_C_T	rs3810222	48	89	48
ENSG00000125827	TMX4	chr20_8061168_A_G	rs6140515	26	43	3
ENSG00000125871	MGME1	chr20_17977768_G_A	rs6045119	39	78	3
ENSG00000125912	NCLN	chr19_3207350_C_G	rs312069	41	54	41
ENSG00000125945	ZNF436	chr1_23364383_G_A	rs649915	36	66	1
ENSG00000125952	MAX	chr14_65139649_A_G	rs74519780	11	13	4
ENSG00000125991	ERGIC3	chr20_35557690_C_T	rs224421	21	22	18
ENSG00000126005	MMP24-AS1	chr20_35282021_T_C	rs2425045	42	74	37
ENSG00000126005	MMP24-AS1	chr20_35617979_G_A	rs79032128	42	74	1
ENSG00000126217	MCF2L	chr13_112932575_T_G	rs74532747	41	79	5
ENSG00000126217	MCF2L	chr13_112984135_G_A	rs77299645	41	79	3
ENSG00000126522	ASL	chr7_66143495_G_C	rs4368860	13	16	1
ENSG00000126773	PCNX4	chr14_60158321_C_T	rs1254035	16	19	11
ENSG00000126777	KTN1	chr14_55564194_G_A	rs8019218	11	13	2
ENSG00000126777	KTN1	chr14_56417976_G_A	rs1814330	11	13	0
ENSG00000126878	AIF1L	chr9_131101199_A_G	rs11244285	20	26	8
ENSG00000127022	CANX	chr5_179695773_C_T	rs13164674	39	45	36
ENSG00000127249	ATP13A4	chr3_193462721_G_T	rs62285744	29	33	1
ENSG00000127311	HELB	chr12_66301720_A_C	rs1921013	46	56	46
ENSG00000127325	BEST3	chr12_69679750_G_A	rs775488	11	15	8
ENSG00000127328	RAB3IP	chr12_69695285_G_A	rs11177795	29	43	0
ENSG00000127507	ADGRE2	chr19_14795781_C_T	rs140371484	19	23	1
ENSG00000127530	OR7C1	chr19_14882624_A_G	rs16980065	6	9	2
ENSG00000127838	PNKD	chr2_218326533_T_C	rs3731861	21	30	17
ENSG00000127952	STYXL1	chr7_76008521_G_A	rs79180770	46	114	47
ENSG00000127954	STEAP4	chr7_88296613_G_T	rs79568818	9	9	8
ENSG00000128039	SRD5A3	chr4_55346203_G_GCGCGTCCCCGCCCCGCGC	rs201174794	48	58	48
ENSG00000128272	ATF4	chr22_39544704_A_G	rs9623014	34	38	34
ENSG00000128487	SPECC1	chr17_20437742_C_T	rs199594560	18	22	8
ENSG00000128604	IRF5	chr7_128937860_C_CGCGGG	rs142738614	31	43	31
ENSG00000128655	PDE11A	chr2_177883567_T_G	rs1405648	17	22	3
ENSG00000128699	ORMDL1	chr2_189704288_C_T	rs62185874	42	58	42
ENSG00000128829	EIF2AK4	chr15_40038317_T_G	rs1059395	39	68	8
ENSG00000128829	EIF2AK4	chr15_40039498_A_G	rs72731415	39	68	29
ENSG00000128833	MYO5C	chr15_52299555_A_G	rs113204516	19	24	16
ENSG00000128891	C15orf57	chr15_40552023_G_A	rs12913296	44	88	33
ENSG00000128915	ICE2	chr15_60422005_TA_T	rs34649928	16	16	5
ENSG00000128928	IVD	chr15_40422202_A_G	rs11633883	40	78	6
ENSG00000128944	KNSTRN	chr15_40388488_C_A	rs113189667	47	57	47
ENSG00000128989	ARPP19	chr15_52402643_A_G	rs6493557	29	33	25
ENSG00000129055	ANAPC13	chr3_134551505_A_G	rs1880376	44	59	44
ENSG00000129103	SUMF2	chr7_56001088_C_T	rs6955773	37	52	36
ENSG00000129151	BBOX1	chr11_27043778_CT_C	rs200518899	12	17	3
ENSG00000129151	BBOX1	chr11_27489283_G_A	rs11030026	12	17	2
ENSG00000129158	SERGEF	chr11_17992317_A_T	rs484616	23	28	18
ENSG00000129226	CD68	chr17_7666224_G_A	rs74351250	6	7	0
ENSG00000129235	TXNDC17	chr17_6626408_T_A	rs12602063	9	10	5
ENSG00000129244	ATP1B2	chr17_7667762_G_A	rs9894946	21	23	16
ENSG00000129317	PUS7L	chr12_43658002_A_G	rs7136923	18	21	7
ENSG00000129347	KRI1	chr19_10566005_C_T	rs3218222	48	99	41
ENSG00000129353	SLC44A2	chr19_10634131_T_C	rs62129987	23	31	2
ENSG00000129521	EGLN3	chr14_34245383_T_C	rs12890960	6	6	0
ENSG00000129595	EPB41L4A	chr5_112340771_T_C	rs62365198	38	64	2
ENSG00000129595	EPB41L4A	chr5_112480641_C_A	rs148616546	38	64	0
ENSG00000129625	REEP5	chr5_112921894_C_G	rs151980	24	28	19
ENSG00000129657	SEC14L1	chr17_77126009_G_T	rs11871193	20	28	3
ENSG00000129946	SHC2	chr19_425290_G_A	rs73916977	40	77	22
ENSG00000129946	SHC2	chr19_461185_GA_G	rs200784399	40	77	51
ENSG00000130193	THEM6	chr8_142695250_T_C	rs2717562	39	70	37
ENSG00000130203	APOE	chr19_44972456_A_G	rs204482	7	9	0
ENSG00000130208	APOC1	chr19_44438445_T_C	rs12978167	9	11	0
ENSG00000130208	APOC1	chr19_44938650_C_G	rs12976395	9	11	1
ENSG00000130255	RPL36	chr19_5698270_T_G	rs77127475	23	39	24
ENSG00000130303	BST2	chr19_17414271_ACT_A	rs71927544	17	23	2
ENSG00000130312	MRPL34	chr19_17302074_G_A	rs34272905	47	78	46
ENSG00000130338	TULP4	chr6_158228235_G_A	rs4710077	22	29	9
ENSG00000130348	QRSL1	chr6_106639206_A_G	rs11759803	48	61	21
ENSG00000130363	RSPH3	chr6_158930688_A_G	rs12199550	8	13	7
ENSG00000130363	RSPH3	chr6_158995866_C_T	rs150229357	8	13	6
ENSG00000130396	AFDN	chr6_167898195_C_T	rs9346511	24	29	14
ENSG00000130414	NDUFA10	chr2_239961274_C_G	rs4077387	48	105	31
ENSG00000130529	TRPM4	chr19_49162194_A_C	rs12980226	34	72	4
ENSG00000130701	RBBP8NL	chr20_62178498_A_G	rs6121946	8	9	0
ENSG00000130725	UBE2M	chr19_58474071_C_A	rs117415600	3	4	0
ENSG00000130768	SMPDL3B	chr1_27941677_G_A	rs4453064	18	23	13
ENSG00000130770	ATPIF1	chr1_28186262_G_C	rs2481982	30	34	26
ENSG00000130787	HIP1R	chr12_122848287_C_T	rs2292132	12	15	6
ENSG00000130956	HABP4	chr9_96495705_G_A	rs10820727	11	14	7
ENSG00000131018	SYNE1	chr6_152330899_T_A	rs6911096	13	16	0
ENSG00000131067	GGT7	chr20_34687725_A_G	rs2378250	13	15	6
ENSG00000131069	ACSS2	chr20_34701343_A_G	rs4431018	18	19	17
ENSG00000131100	ATP6V1E1	chr22_17622267_G_A	rs375480915	32	38	31
ENSG00000131143	COX4I1	chr16_85784225_C_T	rs139834789	20	23	1
ENSG00000131188	PRR7	chr5_177465348_G_A	rs335468	6	6	5
ENSG00000131196	NFATC1	chr18_79545823_C_T	rs12958236	11	15	2
ENSG00000131236	CAP1	chr1_40026093_T_C	rs11207350	6	8	5
ENSG00000131238	PPT1	chr1_40080292_G_T	rs3122428	30	42	21
ENSG00000131242	RAB11FIP4	chr17_31509153_C_A	rs999724	17	25	3
ENSG00000131323	TRAF3	chr14_102552677_C_T	rs36058484	13	15	0
ENSG00000131374	TBC1D5	chr3_17173309_A_G	rs57200512	5	6	0
ENSG00000131374	TBC1D5	chr3_17386321_A_C	rs74400248	5	6	0
ENSG00000131469	RPL27	chr17_43005088_G_T	rs1108287	2	2	1
ENSG00000131473	ACLY	chr17_41878528_A_C	rs12452032	14	14	2
ENSG00000131507	NDFIP1	chr5_142095613_T_C	rs891989	17	21	1
ENSG00000131771	PPP1R1B	chr17_39652849_G_A	rs140567388	9	11	0
ENSG00000131781	FMO5	chr1_147226096_T_A	rs10900327	23	31	19
ENSG00000131844	MCCC2	chr5_71584316_T_C	rs166757	24	31	4
ENSG00000131899	LLGL1	chr17_18319233_A_G	rs4924845	27	38	7
ENSG00000131981	LGALS3	chr14_55104292_C_CT	rs77645756	18	23	10
ENSG00000132016	C19orf57	chr19_13927289_G_A	rs10405523	22	22	21
ENSG00000132031	MATN3	chr2_20051914_C_G	rs1513829	23	38	19
ENSG00000132141	CCT6B	chr17_34942629_C_G	rs2230553	44	69	26
ENSG00000132274	TRIM22	chr11_5686054_T_C	rs57197373	26	35	27
ENSG00000132275	RRP8	chr11_6609179_T_C	rs11826498	11	14	4
ENSG00000132294	EFR3A	chr8_131931569_G_A	rs28571760	12	14	5
ENSG00000132300	PTCD3	chr2_86039945_T_C	rs3770087	7	7	0
ENSG00000132359	RAP1GAP2	chr17_3003011_AC_A	rs145246027	17	27	0
ENSG00000132359	RAP1GAP2	chr17_3007190_G_A	rs894664	17	27	2
ENSG00000132432	SEC61G	chr7_54742060_T_C	rs62451662	30	35	29
ENSG00000132471	WBP2	chr17_75888957_G_A	rs8066711	23	34	10
ENSG00000132507	EIF5A	chr17_7311505_T_C	rs11658072	47	62	50
ENSG00000132561	MATN2	chr8_97566349_G_C	rs1871310	9	15	0
ENSG00000132561	MATN2	chr8_97844983_C_T	rs58871779	9	15	2
ENSG00000132600	PRMT7	chr16_68267507_G_A	rs77517043	47	87	29
ENSG00000132849	PATJ	chr1_62039286_A_G	rs7539653	29	55	1
ENSG00000132854	KANK4	chr1_62220875_T_C	rs28562952	9	11	0
ENSG00000132854	KANK4	chr1_62288377_G_A	rs2765258	9	11	2
ENSG00000133048	CHI3L1	chr1_203186754_C_G	rs4950928	27	36	25
ENSG00000133059	DSTYK	chr1_205046571_T_C	rs3767278	33	42	13
ENSG00000133065	SLC41A1	chr1_205486308_A_G	rs7522719	25	31	0
ENSG00000133067	LGR6	chr1_202259239_T_G	rs12118481	13	16	0
ENSG00000133106	EPSTI1	chr13_42982792_AT_A	rs11312093	18	19	7
ENSG00000133313	CNDP2	chr18_74499611_A_G	rs3764510	39	50	4
ENSG00000133393	FOPNL	chr16_15879748_T_C	rs12597051	13	13	10
ENSG00000133433	GSTT2B	chr22_23910655_C_T	rs5751770	47	121	37
ENSG00000133433	GSTT2B	chr22_23960030_A_AC	rs1402391667	47	121	26
ENSG00000133466	C1QTNF6	chr22_37186126_C_T	rs734139	43	75	44
ENSG00000133657	ATP13A3	chr3_194535307_G_A	rs711987	10	17	3
ENSG00000133704	IPO8	chr12_30720398_C_T	rs35133495	42	60	40
ENSG00000133706	LARS	chr5_146102564_C_T	rs10491259	45	46	44
ENSG00000133706	LARS	chr5_146364750_A_G	rs6879914	45	46	0
ENSG00000133739	LRRCC1	chr8_85125111_A_C	rs16913600	45	92	41
ENSG00000133985	TTC9	chr14_70489944_C_T	rs1959486	17	25	0
ENSG00000134014	ELP3	chr8_28100012_C_T	rs2290370	44	58	6
ENSG00000134014	ELP3	chr8_28116369_T_C	rs11781887	44	58	21
ENSG00000134058	CDK7	chr5_69180269_A_G	rs350121	13	15	6
ENSG00000134061	CD180	chr5_67194265_T_C	rs1428469	6	7	3
ENSG00000134107	BHLHE40	chr3_4742018_G_A	rs3792493	2	2	0
ENSG00000134184	GSTM1	chr1_109675864_T_G	rs599363	44	114	41
ENSG00000134184	GSTM1	chr1_109681584_C_A	rs543912385	44	114	31
ENSG00000134202	GSTM3	chr1_109629554_C_T	rs72705206	48	111	0
ENSG00000134202	GSTM3	chr1_109735327_C_T	rs1109138	48	111	25
ENSG00000134202	GSTM3	chr1_109745935_C_A	rs566281762	48	111	3
ENSG00000134222	PSRC1	chr1_109278685_T_G	rs583104	40	63	26
ENSG00000134243	SORT1	chr1_109275536_CT_C	rs3832016	12	14	4
ENSG00000134256	CD101	chr1_117009787_T_G	rs17036712	16	24	0
ENSG00000134262	AP4B1	chr1_113597326_T_C	rs78749904	21	27	3
ENSG00000134278	SPIRE1	chr18_12646607_C_G	rs8089003	24	39	2
ENSG00000134287	ARF3	chr12_48934956_C_T	rs10783297	20	23	7
ENSG00000134324	LPIN1	chr2_11694565_A_T	rs11684640	41	45	0
ENSG00000134333	LDHA	chr11_18400940_C_A	rs6498	17	18	0
ENSG00000134339	SAA2	chr11_18173417_A_G	rs1869788	7	7	0
ENSG00000134343	ANO3	chr11_26591979_G_A	rs427978	13	18	0
ENSG00000134452	FBXO18	chr10_5930167_A_G	rs622758	19	22	15
ENSG00000134463	ECHDC3	chr10_11799339_A_G	rs7912355	45	90	26
ENSG00000134532	SOX5	chr12_23968696_A_G	rs10771049	5	5	0
ENSG00000134697	GNL2	chr1_37522141_T_C	rs4653297	14	15	14
ENSG00000134709	HOOK1	chr1_59957735_C_A	rs1426081	12	16	1
ENSG00000134716	CYP2J2	chr1_59913164_A_C	rs11572255	13	14	4
ENSG00000134755	DSC2	chr18_31339695_C_A	rs8090965	14	16	0
ENSG00000134775	FHOD3	chr18_36721817_A_T	rs9956820	11	15	1
ENSG00000134779	TPGS2	chr18_36724144_C_T	rs4799431	42	83	32
ENSG00000134809	TIMM10	chr11_57560094_T_C	rs2649650	47	94	46
ENSG00000134809	TIMM10	chr11_57675508_G_A	rs61886755	47	94	28
ENSG00000134851	TMEM165	chr4_55617371_C_T	rs3811826	25	32	25
ENSG00000134852	CLOCK	chr4_55403576_TA_T	rs78459467	27	35	2
ENSG00000134853	PDGFRA	chr4_54410853_G_A	rs55931011	6	8	0
ENSG00000134864	GGACT	chr13_100582714_C_T	rs34914873	29	44	30
ENSG00000134909	ARHGAP32	chr11_129311365_T_C	rs112373502	20	27	14
ENSG00000134986	NREP	chr5_111588546_C_G	rs4957959	5	7	0
ENSG00000135046	ANXA1	chr9_73110560_T_C	rs10869221	4	5	1
ENSG00000135124	P2RX4	chr12_121222984_T_C	rs25643	38	73	34
ENSG00000135218	CD36	chr7_80559382_G_A	rs1093835	4	8	0
ENSG00000135269	TES	chr7_116164389_G_A	rs11771585	25	30	14
ENSG00000135362	PRR5L	chr11_36488997_G_A	rs1046864	18	21	1
ENSG00000135373	EHF	chr11_34780409_GTCTTCTAATAGACCCAGCAGAATTTT_G	rs144475925	3	3	0
ENSG00000135387	CAPRIN1	chr11_34041404_G_A	rs12789371	8	10	1
ENSG00000135407	AVIL	chr12_57814381_G_A	rs1021469	2	3	2
ENSG00000135447	PPP1R1A	chr12_54601984_T_C	rs6580983	5	5	2
ENSG00000135447	PPP1R1A	chr12_54666442_C_T	rs7960640	5	5	0
ENSG00000135480	KRT7	chr12_52214709_G_A	rs11170045	18	22	3
ENSG00000135506	OS9	chr12_57647141_G_A	rs11172278	22	26	15
ENSG00000135535	CD164	chr6_109346560_G_A	rs9487064	21	32	9
ENSG00000135541	AHI1	chr6_135594751_A_G	rs9494289	41	79	33
ENSG00000135549	PKIB	chr6_122673172_TA_T	rs5879655	21	24	4
ENSG00000135549	PKIB	chr6_122710243_G_A	rs9490529	21	24	13
ENSG00000135678	CPM	chr12_68992402_G_A	rs4427633	9	12	1
ENSG00000135686	KLHL36	chr16_84662496_C_T	rs35172224	40	41	0
ENSG00000135686	KLHL36	chr16_85512124_T_G	rs8058248	40	41	0
ENSG00000135698	MPHOSPH6	chr16_82161017_A_T	rs12448920	36	50	5
ENSG00000135723	FHOD1	chr16_67250937_T_A	rs6499121	20	27	7
ENSG00000135723	FHOD1	chr16_67401655_G_A	rs80180406	20	27	2
ENSG00000135740	SLC9A5	chr16_67018144_T_G	rs7185839	6	10	0
ENSG00000135778	NTPCR	chr1_232941054_T_G	rs9424515	47	72	33
ENSG00000135828	RNASEL	chr1_182573716_G_C	rs1048260	32	55	20
ENSG00000135837	CEP350	chr1_180335619_C_T	rs12097272	4	4	0
ENSG00000135862	LAMC1	chr1_183106643_C_T	rs12086466	24	35	18
ENSG00000135899	SP110	chr2_230196008_A_C	rs7583769	33	40	1
ENSG00000135919	SERPINE2	chr2_224079139_A_C	rs10933034	8	8	0
ENSG00000135924	DNAJB2	chr2_219291809_A_G	rs11886864	3	3	0
ENSG00000135931	ARMC9	chr2_231202161_G_A	rs2005013	19	26	17
ENSG00000135932	CAB39	chr2_230794054_T_A	rs62193641	9	11	9
ENSG00000135945	REV1	chr2_99359828_C_A	rs2309617	13	17	4
ENSG00000136003	ISCU	chr12_108577437_C_T	rs7315942	16	24	11
ENSG00000136044	APPL2	chr12_105307850_A_G	rs10861390	24	27	0
ENSG00000136044	APPL2	chr12_105394310_G_C	rs10861422	24	27	0
ENSG00000136100	VPS36	chr13_52360777_G_A	rs9526898	24	29	0
ENSG00000136104	RNASEH2B	chr13_50892539_A_G	rs7993605	47	103	79
ENSG00000136108	CKAP2	chr13_52477492_C_T	rs9526927	47	56	46
ENSG00000136146	MED4	chr13_48106199_T_C	rs7337741	14	17	10
ENSG00000136235	GPNMB	chr7_23222816_T_A	rs1624451	35	41	33
ENSG00000136240	KDELR2	chr7_6488828_A_G	rs6974535	21	30	21
ENSG00000136247	ZDHHC4	chr7_6563514_T_A	rs12539700	37	63	8
ENSG00000136273	HUS1	chr7_47969421_A_G	rs953595	15	20	2
ENSG00000136280	CCM2	chr7_45059851_C_T	rs1195	24	30	7
ENSG00000136371	MTHFS	chr15_79935833_C_T	rs72736553	43	94	51
ENSG00000136436	CALCOCO2	chr17_48782356_C_T	rs3986831	15	17	3
ENSG00000136628	EPRS	chr1_219981426_C_T	rs1061160	18	24	5
ENSG00000136689	IL1RN	chr2_113079839_G_T	rs7574787	12	15	0
ENSG00000136717	BIN1	chr2_127083761_T_C	rs13426725	28	45	2
ENSG00000136717	BIN1	chr2_127090354_G_A	rs35114168	28	45	14
ENSG00000136717	BIN1	chr2_127151069_G_T	rs6744063	28	45	0
ENSG00000136816	TOR1B	chr9_129816670_G_A	rs3780696	34	51	21
ENSG00000136830	FAM129B	chr9_127562251_C_A	rs2249744	18	22	7
ENSG00000136848	DAB2IP	chr9_121454755_G_C	rs4527952	9	13	0
ENSG00000136861	CDK5RAP2	chr9_120564180_T_A	rs7028134	27	34	25
ENSG00000136869	TLR4	chr9_117670318_G_A	rs11788726	13	16	0
ENSG00000136944	LMX1B	chr9_126620920_G_A	rs4455975	6	7	1
ENSG00000137106	GRHPR	chr9_37422659_C_T	rs4878690	41	73	41
ENSG00000137154	RPS6	chr9_19379369_G_A	rs957	25	42	19
ENSG00000137168	PPIL1	chr6_36838109_C_A	rs9380610	23	27	13
ENSG00000137177	KIF13A	chr6_17826822_ATATT_A	rs138375312	20	30	14
ENSG00000137200	CMTR1	chr6_37793788_T_G	rs9369022	6	8	0
ENSG00000137288	UQCC2	chr6_33689192_G_A	rs2296739	27	38	3
ENSG00000137364	TPMT	chr6_18140501_A_G	rs2842937	31	48	13
ENSG00000137393	RNF144B	chr6_18346413_G_A	rs2328225	14	20	1
ENSG00000137462	TLR2	chr4_153753048_C_T	rs13145266	15	23	5
ENSG00000137494	ANKRD42	chr11_83359485_T_C	rs10898104	22	29	2
ENSG00000137501	SYTL2	chr11_85720370_T_C	rs290194	19	22	10
ENSG00000137642	SORL1	chr11_121366204_G_C	rs4936624	7	7	0
ENSG00000137672	TRPC6	chr11_101579185_A_G	rs10895148	18	28	5
ENSG00000137714	FDX1	chr11_110444159_T_C	rs11213403	26	38	13
ENSG00000137806	NDUFAF1	chr15_41387294_G_A	rs28703570	38	62	21
ENSG00000137877	SPTBN5	chr15_41899321_G_A	rs11070353	47	77	49
ENSG00000137944	KYAT3	chr1_88975121_G_A	rs12065833	42	70	40
ENSG00000137962	ARHGAP29	chr1_94064781_A_G	rs1007348	9	9	2
ENSG00000137968	SLC44A5	chr1_75457213_A_G	rs2799052	32	56	27
ENSG00000138029	HADHB	chr2_26190499_C_A	rs3791731	32	39	24
ENSG00000138032	PPM1B	chr2_44079659_T_C	rs78779426	9	10	0
ENSG00000138095	LRPPRC	chr2_43958206_A_G	rs10206724	43	82	20
ENSG00000138119	MYOF	chr10_93323282_C_T	rs11594445	32	73	28
ENSG00000138131	LOXL4	chr10_98195593_AC_A	rs66925115	14	17	12
ENSG00000138162	TACC2	chr10_122017459_C_CAGGCGCCATT	rs71022881	18	31	1
ENSG00000138162	TACC2	chr10_122018395_G_A	rs4751862	18	31	2
ENSG00000138166	DUSP5	chr10_110524578_T_G	rs7077433	4	4	0
ENSG00000138182	KIF20B	chr10_89646494_G_A	rs12775783	14	17	0
ENSG00000138286	FAM149B1	chr10_73036553_C_T	rs12243819	14	23	10
ENSG00000138326	RPS24	chr10_78141529_G_C	rs72642294	30	42	29
ENSG00000138363	ATIC	chr2_215355621_AT_A	rs35457686	45	85	42
ENSG00000138381	ASNSD1	chr2_189634913_GA_G	rs35079078	40	61	43
ENSG00000138386	NAB1	chr2_190705965_T_A	rs11903259	21	24	0
ENSG00000138413	IDH1	chr2_208184015_A_G	rs7583625	3	3	0
ENSG00000138496	PARP9	chr3_122410356_A_G	rs73188394	20	27	4
ENSG00000138594	TMOD3	chr15_51846211_G_T	rs2554353	16	23	10
ENSG00000138600	SPPL2A	chr15_50693106_G_A	rs79469849	38	60	9
ENSG00000138600	SPPL2A	chr15_50778218_G_T	rs12906278	38	60	9
ENSG00000138688	KIAA1109	chr4_122087361_T_C	rs13118075	25	40	0
ENSG00000138688	KIAA1109	chr4_122630771_G_C	rs74760069	25	40	15
ENSG00000138760	SCARB2	chr4_75991075_C_G	rs6838162	23	42	5
ENSG00000138772	ANXA3	chr4_78535902_C_T	rs10025220	27	38	1
ENSG00000138801	PAPSS1	chr4_107702472_T_C	rs2522427	29	50	15
ENSG00000138801	PAPSS1	chr4_107721797_A_G	rs16780	29	50	20
ENSG00000138802	SEC24B	chr4_109346033_G_A	rs7682501	14	15	12
ENSG00000139132	FGD4	chr12_32377451_C_G	rs7298319	14	18	4
ENSG00000139144	PIK3C2G	chr12_18241588_C_T	rs11043970	8	11	2
ENSG00000139178	C1RL	chr12_7105855_T_G	rs9989026	29	56	26
ENSG00000139192	TAPBPL	chr12_6458621_T_C	rs2243750	46	65	46
ENSG00000139193	CD27	chr12_6454682_C_G	rs2079866	3	3	0
ENSG00000139197	PEX5	chr12_7193595_A_T	rs12229849	45	78	61
ENSG00000139239	RPL14P1	chr12_63080808_G_A	rs7295311	3	3	0
ENSG00000139289	PHLDA1	chr12_75896964_G_A	rs7309820	4	4	0
ENSG00000139428	MMAB	chr12_109549113_C_G	rs888194	27	34	13
ENSG00000139438	FAM222A	chr12_109560024_C_T	rs11067250	7	10	0
ENSG00000139505	MTMR6	chr13_25231137_G_T	rs4321049	28	39	15
ENSG00000139508	SLC46A3	chr13_28649857_C_T	rs9550386	30	36	1
ENSG00000139508	SLC46A3	chr13_28752920_G_T	rs1772347	30	36	29
ENSG00000139620	KANSL2	chr12_48701885_C_G	rs7314162	41	50	36
ENSG00000139734	DIAPH3	chr13_59863363_T_C	rs180396	13	15	4
ENSG00000139734	DIAPH3	chr13_60012593_A_T	rs41537146	13	15	1
ENSG00000139899	CBLN3	chr14_24431003_G_C	rs1956905	45	76	44
ENSG00000139915	MDGA2	chr14_47236579_A_G	rs17652551	5	5	0
ENSG00000139915	MDGA2	chr14_47660552_C_T	rs1956317	5	5	1
ENSG00000139946	PELI2	chr14_56235764_C_G	rs7153858	10	16	0
ENSG00000139970	RTN1	chr14_59773607_A_G	rs7152594	17	24	3
ENSG00000139977	NAA30	chr14_57365703_G_C	rs10431694	5	7	0
ENSG00000139998	RAB15	chr14_64977536_A_G	rs4902354	31	60	21
ENSG00000140022	STON2	chr14_81244804_T_C	rs56714548	19	24	3
ENSG00000140022	STON2	chr14_81396749_AAT_A	rs145321953	19	24	5
ENSG00000140092	FBLN5	chr14_91893015_GA_G	rs3831760	9	11	2
ENSG00000140104	C14orf79	chr14_105013730_G_A	rs71423804	46	60	48
ENSG00000140265	ZSCAN29	chr15_43253530_G_A	rs555001	31	66	28
ENSG00000140280	LYSMD2	chr15_51932325_C_G	rs2593169	3	3	1
ENSG00000140297	GCNT3	chr15_59568814_C_T	rs35634961	2	3	0
ENSG00000140319	SRP14	chr15_40075624_C_G	rs16970319	34	58	39
ENSG00000140386	SCAPER	chr15_76544799_A_G	rs8029283	42	56	34
ENSG00000140386	SCAPER	chr15_76637383_C_T	rs78860333	42	56	0
ENSG00000140403	DNAJA4	chr15_78298695_G_A	rs2867932	25	28	4
ENSG00000140450	ARRDC4	chr15_97975182_G_A	rs35073067	8	11	0
ENSG00000140450	ARRDC4	chr15_97993799_C_CACTTT	rs3995767	8	11	7
ENSG00000140538	NTRK3	chr15_88014079_T_C	rs1350799	7	10	0
ENSG00000140538	NTRK3	chr15_88026249_C_T	rs145980631	7	10	0
ENSG00000140538	NTRK3	chr15_88114900_T_C	rs4887362	7	10	2
ENSG00000140650	PMM2	chr16_8857706_C_T	rs28707275	16	21	4
ENSG00000140650	PMM2	chr16_8877234_A_G	rs2447920	16	21	1
ENSG00000140795	MYLK3	chr16_46641133_G_A	rs4966606	3	3	2
ENSG00000140853	NLRC5	chr16_57018597_C_A	rs7185561	6	9	0
ENSG00000140853	NLRC5	chr16_57018818_C_G	rs13335668	6	9	0
ENSG00000140988	RPS2	chr16_1960477_C_G	rs55949541	29	51	18
ENSG00000140990	NDUFB10	chr16_1960180_C_G	rs397460	23	31	21
ENSG00000140992	PDPK1	chr16_2660414_T_C	rs11642342	6	7	2
ENSG00000141012	GALNS	chr16_88852199_G_T	rs7188484	23	46	15
ENSG00000141179	PCTP	chr17_55783459_A_G	rs12937728	3	3	0
ENSG00000141252	VPS53	chr17_719257_C_A	rs461521	48	94	4
ENSG00000141258	SGSM2	chr17_2364845_C_G	rs2447099	28	49	3
ENSG00000141293	SKAP1	chr17_48067838_G_A	rs12950225	16	21	4
ENSG00000141295	SCRN2	chr17_47842503_T_C	rs8078688	48	79	47
ENSG00000141384	TAF4B	chr18_26291733_T_G	rs1677017	18	22	1
ENSG00000141425	RPRD1A	chr18_36366489_A_G	rs8182433	13	15	0
ENSG00000141429	GALNT1	chr18_35699775_A_ATTC	rs147847653	16	21	2
ENSG00000141519	CCDC40	chr17_80080303_G_T	rs9907837	46	85	1
ENSG00000141540	TTYH2	chr17_74290572_G_A	rs1870990	14	19	1
ENSG00000141556	TBCD	chr17_82883322_A_C	rs4986126	26	48	10
ENSG00000141560	FN3KRP	chr17_82722518_C_T	rs2246577	48	90	46
ENSG00000141655	TNFRSF11A	chr18_61890690_G_A	rs4941081	15	20	0
ENSG00000141655	TNFRSF11A	chr18_62078636_G_C	rs625207	15	20	14
ENSG00000141655	TNFRSF11A	chr18_62422411_C_T	rs12150753	15	20	1
ENSG00000141664	ZCCHC2	chr18_62445048_G_A	rs12967823	20	26	6
ENSG00000141698	NT5C3B	chr17_41826738_C_T	rs4334345	48	83	49
ENSG00000141854	MISP3	chr19_14072765_C_G	rs899170	26	34	22
ENSG00000141994	DUS3L	chr19_5804554_A_G	rs10404599	43	68	43
ENSG00000142102	PGGHG	chr11_289553_G_C	rs3932433	48	93	28
ENSG00000142156	COL6A1	chr21_45866575_G_A	rs741955	35	51	2
ENSG00000142197	DOPEY2	chr21_35171835_G_A	rs77117748	29	47	0
ENSG00000142197	DOPEY2	chr21_36132840_A_G	rs13047406	29	47	14
ENSG00000142207	URB1	chr21_32368824_C_CTGAT	rs145206855	38	88	14
ENSG00000142599	RERE	chr1_8429242_T_C	rs301799	23	26	11
ENSG00000142619	PADI3	chr1_17271226_A_G	rs4595409	3	6	2
ENSG00000142621	FHAD1	chr1_15247193_A_G	rs1780596	21	25	16
ENSG00000142632	ARHGEF19	chr1_16209309_C_G	rs221061	46	67	43
ENSG00000142669	SH3BGRL3	chr1_26261720_CTCTT_C	rs10656970	18	22	2
ENSG00000142675	CNKSR1	chr1_26165001_C_T	rs9783055	41	73	18
ENSG00000142794	NBPF3	chr1_21381700_C_T	rs12064876	48	111	1
ENSG00000142794	NBPF3	chr1_21436639_A_T	rs10916990	48	111	16
ENSG00000142856	ITGB3BP	chr1_63480593_A_G	rs12754236	42	61	39
ENSG00000142937	RPS8	chr1_44831080_C_T	rs2295998	36	42	36
ENSG00000143126	CELSR2	chr1_109275684_T_G	rs629301	27	35	6
ENSG00000143149	ALDH9A1	chr1_165602336_G_A	rs10800113	35	48	1
ENSG00000143162	CREG1	chr1_167556113_C_A	rs1005298	34	55	14
ENSG00000143198	MGST3	chr1_165539269_T_G	rs16846612	35	61	15
ENSG00000143198	MGST3	chr1_165757041_T_C	rs7411708	35	61	0
ENSG00000143321	HDGF	chr1_156755209_G_A	rs9427242	6	6	3
ENSG00000143367	TUFT1	chr1_151557783_T_C	rs56096667	15	19	7
ENSG00000143452	HORMAD1	chr1_150868590_G_A	rs6660845	22	31	21
ENSG00000143502	SUSD4	chr1_223492066_G_A	rs4661271	16	21	1
ENSG00000143512	HHIPL2	chr1_222541797_C_A	rs35455442	20	25	6
ENSG00000143537	ADAM15	chr1_155061442_C_T	rs41264285	32	44	31
ENSG00000143556	S100A7	chr1_153461437_CCCCCGCAG_C	rs113585193	4	4	3
ENSG00000143771	CNIH4	chr1_224432120_G_A	rs11805973	37	56	37
ENSG00000143776	CDC42BPA	chr1_227202597_A_T	rs6700070	20	33	5
ENSG00000143891	GALM	chr2_38572678_G_A	rs1368114	21	26	1
ENSG00000143891	GALM	chr2_38671088_G_GC	rs11440818	21	26	10
ENSG00000143924	EML4	chr2_42211468_G_T	rs6705069	30	41	2
ENSG00000144026	ZNF514	chr2_95032465_C_G	rs3105098	47	131	46
ENSG00000144034	TPRKB	chr2_73726626_T_C	rs28811724	22	22	21
ENSG00000144115	THNSL2	chr2_88168057_G_T	rs10469888	48	120	48
ENSG00000144115	THNSL2	chr2_88170851_TG_T	rs34799993	48	120	25
ENSG00000144118	RALB	chr2_120293413_A_T	rs1065518	29	36	26
ENSG00000144118	RALB	chr2_120476950_C_G	rs17050177	29	36	1
ENSG00000144136	SLC20A1	chr2_112648276_A_C	rs1516791	21	25	18
ENSG00000144136	SLC20A1	chr2_113213516_T_A	rs79740688	21	25	0
ENSG00000144182	LIPT1	chr2_99120657_A_G	rs36071868	46	59	44
ENSG00000144229	THSD7B	chr2_136726410_T_C	rs12622368	20	35	6
ENSG00000144283	PKP4	chr2_158230207_C_T	rs35637990	18	25	1
ENSG00000144283	PKP4	chr2_158324382_A_T	rs73968919	18	25	0
ENSG00000144566	RAB5A	chr3_20035922_C_T	rs2623074	10	11	3
ENSG00000144645	OSBPL10	chr3_31946616_G_A	rs4073767	15	20	2
ENSG00000144674	GOLGA4	chr3_37228065_G_C	rs114072918	18	24	12
ENSG00000144677	CTDSPL	chr3_37937568_T_C	rs10212167	15	18	2
ENSG00000144681	STAC	chr3_36698391_A_G	rs1543226	18	22	0
ENSG00000144681	STAC	chr3_36711027_G_T	rs62245171	18	22	0
ENSG00000144746	ARL6IP5	chr3_69098711_G_T	rs1579207	36	55	36
ENSG00000144746	ARL6IP5	chr3_69128188_C_A	rs72924895	36	55	15
ENSG00000144840	RABL3	chr3_120709515_C_G	rs2331540	9	13	0
ENSG00000144847	IGSF11	chr3_118869734_C_T	rs13090692	24	33	0
ENSG00000144847	IGSF11	chr3_119007680_A_C	rs78491414	24	33	2
ENSG00000144867	SRPRB	chr3_133762284_T_C	rs1405023	13	16	5
ENSG00000144893	MED12L	chr3_151239896_T_C	rs12636396	8	10	2
ENSG00000144908	ALDH1L1	chr3_126177729_G_A	rs9842910	12	14	1
ENSG00000145113	MUC4	chr3_195810548_C_G	rs78459919	32	57	2
ENSG00000145113	MUC4	chr3_195828471_C_A	rs9865206	32	57	9
ENSG00000145244	CORIN	chr4_47932848_C_T	rs28464733	7	8	1
ENSG00000145247	OCIAD2	chr4_48946695_C_G	rs2605258	6	10	0
ENSG00000145332	KLHL8	chr4_87457666_A_G	rs28624955	11	13	1
ENSG00000145348	TBCK	chr4_106298892_A_G	rs72878537	18	22	10
ENSG00000145349	CAMK2D	chr4_113612070_T_C	rs62315055	12	15	3
ENSG00000145354	CISD2	chr4_102768160_C_T	rs223479	28	33	27
ENSG00000145390	USP53	chr4_119202262_C_G	rs138204164	24	28	5
ENSG00000145390	USP53	chr4_119465521_C_T	rs112258044	24	28	0
ENSG00000145425	RPS3A	chr4_151195993_C_T	rs77852985	21	46	28
ENSG00000145439	CBR4	chr4_169009814_G_A	rs1458291	32	46	15
ENSG00000145439	CBR4	chr4_169340780_T_G	rs6553428	32	46	0
ENSG00000145476	CYP4V2	chr4_186178198_T_C	rs4862657	47	100	23
ENSG00000145476	CYP4V2	chr4_186199303_C_G	rs9312346	47	100	7
ENSG00000145476	CYP4V2	chr4_186200855_A_C	rs7687961	47	100	6
ENSG00000145545	SRD5A1	chr5_6632762_G_A	rs10076470	22	26	5
ENSG00000145545	SRD5A1	chr5_6650206_C_T	rs2677947	22	26	8
ENSG00000145642	FAM159B	chr5_64699798_A_G	rs990375	2	3	0
ENSG00000145730	PAM	chr5_102651365_C_T	rs1913503	21	25	4
ENSG00000145734	BDP1	chr5_71548164_C_A	rs276599	11	11	9
ENSG00000145901	TNIP1	chr5_151125024_T_C	rs10476965	12	14	0
ENSG00000146242	TPBG	chr6_82262302_G_A	rs495575	26	30	24
ENSG00000146243	IRAK1BP1	chr6_78968494_G_A	rs9343856	46	58	44
ENSG00000146276	GABRR1	chr6_89254759_A_G	rs3734197	9	11	0
ENSG00000146425	DYNLT1	chr6_158591778_G_A	rs6925536	24	30	17
ENSG00000146476	ARMT1	chr6_151492111_G_A	rs17081321	9	11	6
ENSG00000146530	VWDE	chr7_12321004_G_A	rs2216046	31	60	7
ENSG00000146535	GNA12	chr7_2797214_T_G	rs2533884	28	40	14
ENSG00000146555	SDK1	chr7_3338984_A_T	rs4358698	24	47	8
ENSG00000146574	CCZ1B	chr7_6716093_A_C	rs6954012	47	106	10
ENSG00000146574	CCZ1B	chr7_6835581_C_T	rs4724863	47	106	47
ENSG00000146674	IGFBP3	chr7_45948067_C_T	rs183342726	10	11	2
ENSG00000146707	POMZP3	chr7_76449876_T_C	rs189570345	48	124	3
ENSG00000146707	POMZP3	chr7_76481111_G_A	rs71562435	48	124	46
ENSG00000146904	EPHA1	chr7_143391730_C_T	rs1804527	15	16	3
ENSG00000146909	NOM1	chr7_156983977_A_ATGTG	rs36140184	25	26	17
ENSG00000146966	DENND2A	chr7_140544760_C_T	rs2293177	8	9	3
ENSG00000147324	MFHAS1	chr8_8815112_C_T	rs111862205	13	20	1
ENSG00000147419	CCDC25	chr8_27745710_C_T	rs62498015	34	48	27
ENSG00000147459	DOCK5	chr8_25197925_T_C	rs13268657	19	29	12
ENSG00000147485	PXDNL	chr8_51247816_A_T	rs7842339	7	11	0
ENSG00000147485	PXDNL	chr8_51443128_T_A	rs7004521	7	11	0
ENSG00000147488	ST18	chr8_52488773_T_C	rs2582614	4	7	2
ENSG00000147526	TACC1	chr8_38736127_C_T	rs11776390	10	11	1
ENSG00000147576	ADHFE1	chr8_66183392_C_A	rs10098823	45	76	59
ENSG00000147576	ADHFE1	chr8_66449856_C_T	rs6993131	45	76	28
ENSG00000147689	FAM83A	chr8_123178205_A_G	rs16898086	6	7	3
ENSG00000147813	NAPRT	chr8_143491761_C_T	rs7841755	48	90	1
ENSG00000147813	NAPRT	chr8_143594692_T_C	rs9657360	48	90	37
ENSG00000147853	AK3	chr9_4743477_A_C	rs12352385	33	58	18
ENSG00000147912	FBXO10	chr9_37592815_T_C	rs4271055	15	22	4
ENSG00000148110	MFSD14B	chr9_94493951_C_T	rs7027860	31	45	5
ENSG00000148158	SNX30	chr9_112745040_C_T	rs787289	14	17	2
ENSG00000148175	STOM	chr9_121338240_A_G	rs4837840	6	6	1
ENSG00000148229	POLE3	chr9_113422837_G_T	rs112294212	28	32	28
ENSG00000148290	SURF1	chr9_133318693_G_A	rs567493	47	100	16
ENSG00000148290	SURF1	chr9_133413227_T_C	rs28683508	47	100	6
ENSG00000148291	SURF2	chr9_133356188_C_G	rs59358281	10	15	0
ENSG00000148296	SURF6	chr9_133348100_G_A	rs553877	47	84	43
ENSG00000148300	REXO4	chr9_133406620_A_G	rs2285481	20	28	13
ENSG00000148341	SH3GLB2	chr9_129025850_C_G	rs7870053	26	31	23
ENSG00000148344	PTGES	chr9_129761581_G_A	rs10118377	14	21	8
ENSG00000148408	CACNA1B	chr9_138128256_C_T	rs11137375	14	17	7
ENSG00000148408	CACNA1B	chr9_138178396_C_G	rs2312879	14	17	0
ENSG00000148482	SLC39A12	chr10_17893187_G_A	rs1195198408	11	17	1
ENSG00000148672	GLUD1	chr10_87144910_G_T	rs61858902	21	30	8
ENSG00000148690	FRA10AC1	chr10_93748385_A_G	rs10736078	45	94	62
ENSG00000148730	EIF4EBP2	chr10_70419990_T_C	rs1043098	8	12	3
ENSG00000148735	PLEKHS1	chr10_113618605_T_C	rs10885480	7	7	1
ENSG00000148824	MTG1	chr10_133397525_C_A	rs34032255	47	67	54
ENSG00000148843	PDCD11	chr10_103273055_A_G	rs148386244	22	35	16
ENSG00000149054	ZNF215	chr11_6926530_A_T	rs1466682	34	61	2
ENSG00000149054	ZNF215	chr11_6931160_C_T	rs10742993	34	61	31
ENSG00000149084	HSD17B12	chr11_43759003_A_C	rs7110437	48	77	48
ENSG00000149089	APIP	chr11_34842113_T_C	rs72922482	46	98	37
ENSG00000149231	CCDC82	chr11_96364768_C_T	rs11021552	48	75	53
ENSG00000149231	CCDC82	chr11_96389918_TC_T	rs148794646;rs1370400617	48	75	1
ENSG00000149292	TTC12	chr11_113317227_A_G	rs73572791	48	124	20
ENSG00000149292	TTC12	chr11_113335363_A_C	rs1893695	48	124	43
ENSG00000149300	C11orf52	chr11_111937172_G_A	rs34088139	10	12	8
ENSG00000149311	ATM	chr11_108312686_A_ACT	rs10588462	17	18	15
ENSG00000149403	GRIK4	chr11_120819330_G_A	rs7940041	15	25	2
ENSG00000149403	GRIK4	chr11_120899295_C_T	rs7106442	15	25	0
ENSG00000149485	FADS1	chr11_61815236_T_C	rs174561	31	33	30
ENSG00000149503	INCENP	chr11_62112618_G_A	rs7930687	25	44	2
ENSG00000149633	KIAA1755	chr20_38291989_C_T	rs6064334	8	11	0
ENSG00000149716	ORAOV1	chr11_69722675_G_A	rs60603533	9	9	0
ENSG00000150527	CTAGE5	chr14_39363071_A_G	rs2104531	23	35	15
ENSG00000150551	LYPD1	chr2_132652417_G_A	rs10189715	10	10	5
ENSG00000150712	MTMR12	chr5_32251736_A_G	rs6875215	19	29	5
ENSG00000150760	DOCK1	chr10_126293830_C_T	rs10901585	17	31	0
ENSG00000150760	DOCK1	chr10_126818088_C_T	rs10794126	17	31	0
ENSG00000150991	UBC	chr12_124919181_A_G	rs111754587	4	4	0
ENSG00000151065	DCP1B	chr12_1955877_A_G	rs113345202	6	7	2
ENSG00000151131	C12orf45	chr12_104973838_A_C	rs4268581	12	13	2
ENSG00000151150	ANK3	chr10_60728623_A_G	rs1904418	18	24	1
ENSG00000151208	DLG5	chr10_77859703_G_A	rs2579136	43	58	4
ENSG00000151320	AKAP6	chr14_32640109_A_AT	rs11380590	20	31	2
ENSG00000151327	FAM177A1	chr14_35054342_G_A	rs72680650	29	47	5
ENSG00000151365	THRSP	chr11_78081093_G_T	rs593702	5	5	2
ENSG00000151376	ME3	chr11_86689802_G_A	rs7933920	24	44	3
ENSG00000151414	NEK7	chr1_198323715_T_G	rs12047009	8	10	1
ENSG00000151458	ANKRD50	chr4_125037490_C_T	rs6534456	17	24	1
ENSG00000151470	C4orf33	chr4_129121077_C_A	rs337270	41	63	33
ENSG00000151474	FRMD4A	chr10_13989188_A_G	rs4748069	14	18	3
ENSG00000151474	FRMD4A	chr10_14034054_C_G	rs12264239	14	18	0
ENSG00000151552	QDPR	chr4_17525059_A_C	rs10020773	34	57	30
ENSG00000151572	ANO4	chr12_100741867_C_A	rs143795138	6	9	0
ENSG00000151611	MMAA	chr4_145648336_C_T	rs113007107	25	33	14
ENSG00000151623	NR3C2	chr4_148450626_C_A	rs139449442	3	5	0
ENSG00000151632	AKR1C2	chr10_4856172_G_A	rs7071039	41	66	1
ENSG00000151632	AKR1C2	chr10_4936883_G_A	rs7096523	41	66	0
ENSG00000151632	AKR1C2	chr10_5029736_C_T	rs4881381	41	66	4
ENSG00000151640	DPYSL4	chr10_132182415_G_GT	rs144050726	40	88	29
ENSG00000151690	MFSD6	chr2_190399759_G_T	rs62180982	39	59	24
ENSG00000151725	CENPU	chr4_184691799_A_G	rs2696035	43	58	36
ENSG00000151725	CENPU	chr4_184732366_C_G	rs116110054	43	58	3
ENSG00000151726	ACSL1	chr4_184903269_G_A	rs59960843	5	7	0
ENSG00000151779	NBAS	chr2_15478830_G_A	rs6710729	15	17	0
ENSG00000151834	GABRA2	chr4_46405790_G_A	rs114008956	18	27	1
ENSG00000151893	CACUL1	chr10_118889927_C_T	rs10886331	34	53	0
ENSG00000151929	BAG3	chr10_119622103_G_A	rs196310	9	10	1
ENSG00000152078	TMEM56	chr1_95249791_AAG_A	rs111906724	16	22	0
ENSG00000152117	AC093838.4	chr2_131504051_C_T	rs13026021	47	100	54
ENSG00000152137	HSPB8	chr12_119393293_C_T	rs10849653	9	11	1
ENSG00000152291	TGOLN2	chr2_84805908_A_G	rs1192369	31	36	0
ENSG00000152291	TGOLN2	chr2_85310189_A_G	rs9248	31	36	24
ENSG00000152348	ATG10	chr5_82090216_C_T	rs112355050	47	103	47
ENSG00000152404	CWF19L2	chr11_107192537_T_C	rs2011378	34	59	12
ENSG00000152463	OLAH	chr10_15062216_A_G	rs10752350	6	7	1
ENSG00000152492	CCDC50	chr3_191166081_T_TTA	rs144919006	37	52	2
ENSG00000152689	RASGRP3	chr2_33538880_A_T	rs7609546	43	61	0
ENSG00000152778	IFIT5	chr10_89243047_C_T	rs1412445	46	64	0
ENSG00000152778	IFIT5	chr10_89373227_C_T	rs12267215	46	64	8
ENSG00000152778	IFIT5	chr10_89395429_C_T	rs303216	46	64	44
ENSG00000152779	SLC16A12	chr10_89254594_A_G	rs12258120	14	17	1
ENSG00000152932	RAB3C	chr5_58411389_A_G	rs62368206	18	19	0
ENSG00000152932	RAB3C	chr5_58764298_G_GC	rs79165454	18	19	0
ENSG00000152952	PLOD2	chr3_146060533_A_G	rs1449446	27	31	4
ENSG00000152952	PLOD2	chr3_146140606_A_G	rs73148979	27	31	4
ENSG00000152977	ZIC1	chr3_147398297_A_G	rs3852000	5	6	1
ENSG00000153046	CDYL	chr6_4706927_T_C	rs9378904	8	9	0
ENSG00000153113	CAST	chr5_96660029_G_T	rs2351245	43	66	40
ENSG00000153208	MERTK	chr2_112012144_G_A	rs28377357	41	77	3
ENSG00000153214	TMEM87B	chr2_111930904_C_T	rs72823495	22	34	1
ENSG00000153214	TMEM87B	chr2_112096146_G_A	rs35326322	22	34	1
ENSG00000153237	CCDC148	chr2_158224654_T_C	rs36191945	7	9	0
ENSG00000153292	ADGRF1	chr6_46975255_G_T	rs10948316	2	2	0
ENSG00000153292	ADGRF1	chr6_47038216_A_G	rs9472971	2	2	0
ENSG00000153347	FAM81B	chr5_95398000_T_C	rs2548655	8	8	0
ENSG00000153446	C16orf89	chr16_5079891_T_C	rs1909748	12	16	0
ENSG00000153446	C16orf89	chr16_5126185_A_G	rs4785994	12	16	0
ENSG00000153551	CMTM7	chr3_32496299_C_T	rs342763	20	25	0
ENSG00000153767	GTF2E1	chr3_120791297_G_C	rs11714961	7	7	1
ENSG00000153774	CFDP1	chr16_75464422_C_A	rs37596	35	49	29
ENSG00000153786	ZDHHC7	chr16_84972110_C_T	rs75271179	30	47	29
ENSG00000153822	KCNJ16	chr17_70076042_G_A	rs8081626	11	15	6
ENSG00000153898	MCOLN2	chr1_85062323_C_A	rs12034421	38	71	39
ENSG00000154027	AK5	chr1_77303125_A_G	rs12136415	15	17	1
ENSG00000154040	CABYR	chr18_24162376_G_C	rs73406188	12	15	3
ENSG00000154134	ROBO3	chr11_124877437_A_G	rs10790713	31	55	15
ENSG00000154175	ABI3BP	chr3_101002030_C_T	rs13097148	19	26	3
ENSG00000154188	ANGPT1	chr8_107470488_GT_G	rs72546433	5	5	0
ENSG00000154240	CEP112	chr17_66222426_T_C	rs118140520	9	12	0
ENSG00000154263	ABCA10	chr17_69058007_C_G	rs4968994	22	26	0
ENSG00000154274	C4orf19	chr4_37481527_G_T	rs74808513	10	11	4
ENSG00000154328	NEIL2	chr8_11795645_A_T	rs67192535	44	65	3
ENSG00000154529	CNTNAP3B	chr9_42273262_G_A	rs2925378	42	102	19
ENSG00000154529	CNTNAP3B	chr9_42760098_A_G	rs28698627	42	102	20
ENSG00000154556	SORBS2	chr4_185816948_G_A	rs7673798	10	13	1
ENSG00000154640	BTG3	chr21_17688963_T_G	rs8132994	10	12	0
ENSG00000154642	C21orf91	chr21_17690567_C_T	rs62212885	13	18	5
ENSG00000154760	SLFN13	chr17_35412930_G_A	rs9889442	21	30	1
ENSG00000154760	SLFN13	chr17_35462661_T_C	rs961135	21	30	6
ENSG00000154781	CCDC174	chr3_14703002_C_T	rs73137403	38	53	3
ENSG00000154822	PLCL2	chr3_16810163_C_T	rs35992988	15	17	1
ENSG00000154917	RAB6B	chr3_133889020_T_C	rs73217265	22	27	3
ENSG00000154917	RAB6B	chr3_133896296_G_T	rs3811663	22	27	1
ENSG00000154928	EPHB1	chr3_135060987_A_T	rs9847784	25	35	0
ENSG00000154945	ANKRD40	chr17_50708337_G_A	rs75606442	34	42	2
ENSG00000154978	VOPP1	chr7_55564102_G_A	rs55961275	19	31	2
ENSG00000155096	AZIN1	chr8_103017252_C_G	rs2515174	11	12	0
ENSG00000155097	ATP6V1C1	chr8_103008512_G_A	rs62525305	13	15	0
ENSG00000155254	MARVELD1	chr10_97750212_C_T	rs3750615	23	29	14
ENSG00000155324	GRAMD3	chr5_126364053_A_G	rs4836252	21	23	2
ENSG00000155368	DBI	chr2_119387196_T_TTTGA	rs143846479	12	17	1
ENSG00000155511	GRIA1	chr5_153498972_G_C	rs542161	11	14	0
ENSG00000155530	LRGUK	chr7_134256197_C_T	rs10808274	33	81	4
ENSG00000155542	SETD9	chr5_56981364_G_A	rs7721581	48	70	48
ENSG00000155846	PPARGC1B	chr5_149657214_A_G	rs17654414	8	9	0
ENSG00000155850	SLC26A2	chr5_149928516_G_A	rs113614051	10	13	4
ENSG00000155876	RRAGA	chr9_19069863_C_A	rs10811109	9	12	5
ENSG00000155906	RMND1	chr6_151440486_A_G	rs7752091	30	42	22
ENSG00000155957	TMBIM4	chr12_66178590_A_G	rs7966453	34	47	31
ENSG00000156011	PSD3	chr8_18998333_G_A	rs4357330	15	21	2
ENSG00000156017	CARNMT1	chr9_75064122_G_A	rs10869491	8	9	4
ENSG00000156026	MCU	chr10_72536358_T_A	rs6480625	5	7	3
ENSG00000156171	DRAM2	chr1_111184247_G_A	rs3795823	46	67	46
ENSG00000156261	CCT8	chr21_29002838_A_C	rs73190197	37	76	22
ENSG00000156273	BACH1	chr21_29473553_C_T	rs8132309	8	10	0
ENSG00000156381	ANKRD9	chr14_102434864_A_G	rs10149146	37	48	9
ENSG00000156398	SFXN2	chr10_102728216_T_C	rs10883768	34	49	21
ENSG00000156398	SFXN2	chr10_103187736_C_G	rs10883843	34	49	0
ENSG00000156414	TDRD9	chr14_103898973_G_A	rs17101911	41	55	37
ENSG00000156463	SH3RF2	chr5_146062932_G_A	rs11741958	10	12	6
ENSG00000156486	KCNS2	chr8_98526492_ATATT_A	rs144998152	5	6	0
ENSG00000156689	GLYATL2	chr11_58796903_G_A	rs10896828	20	26	17
ENSG00000156711	MAPK13	chr6_36130414_C_A	rs12210904	34	68	22
ENSG00000156804	FBXO32	chr8_123587546_C_T	rs13251106	6	6	0
ENSG00000156804	FBXO32	chr8_123597926_G_A	rs58847541	6	6	0
ENSG00000156804	FBXO32	chr8_123652552_T_C	rs7387544	6	6	0
ENSG00000157087	ATP2B2	chr3_10572604_G_A	rs36120757	7	8	0
ENSG00000157087	ATP2B2	chr3_10691277_G_A	rs752665	7	8	0
ENSG00000157110	RBPMS	chr8_30462021_G_A	rs11993146	9	10	0
ENSG00000157111	TMEM171	chr5_73019132_A_G	rs17399067	16	19	11
ENSG00000157240	FZD1	chr7_91243441_G_A	rs11771236	10	12	1
ENSG00000157326	DHRS4	chr14_23953586_A_G	rs1951737	19	49	17
ENSG00000157379	DHRS1	chr14_24289435_G_A	rs28431058	46	114	46
ENSG00000157483	MYO1E	chr15_59337446_T_C	rs28572451	10	16	3
ENSG00000157557	ETS2	chr21_38862214_A_G	rs464052	11	12	3
ENSG00000157601	MX1	chr21_41470276_T_C	rs2070786	35	57	14
ENSG00000157653	C9orf43	chr9_113577070_G_A	rs112523409	26	27	24
ENSG00000157823	AP3S2	chr15_89828870_C_T	rs4932144	47	57	47
ENSG00000157827	FMNL2	chr2_152486038_G_C	rs10195380	13	16	2
ENSG00000157873	TNFRSF14	chr1_2561226_G_T	rs11573988	14	14	1
ENSG00000158008	EXTL1	chr1_26020058_A_G	rs12754401	15	21	7
ENSG00000158022	TRIM63	chr1_26065946_G_A	rs76713804	13	14	12
ENSG00000158079	PTPDC1	chr9_94003668_G_A	rs10114811	13	16	11
ENSG00000158125	XDH	chr2_31716929_A_C	rs149073272	9	11	0
ENSG00000158158	CNNM4	chr2_96743349_C_T	rs62156219	13	14	1
ENSG00000158163	DZIP1L	chr3_138115664_A_T	rs61108201	34	75	33
ENSG00000158406	HIST1H4H	chr6_26285332_G_A	rs2393592	7	7	5
ENSG00000158411	MITD1	chr2_99379341_C_T	rs1376443	36	43	35
ENSG00000158525	CPA5	chr7_130369363_G_A	rs6964569	12	16	9
ENSG00000158623	COPG2	chr7_130538323_G_T	rs1025488940	30	41	29
ENSG00000158623	COPG2	chr7_130553333_C_T	rs940727611	30	41	0
ENSG00000158715	SLC45A3	chr1_205612248_A_G	rs6677586	9	12	4
ENSG00000158715	SLC45A3	chr1_205694350_A_G	rs12118655	9	12	5
ENSG00000158856	DMTN	chr8_22049068_AGGGGCC_A	rs200363538	34	51	32
ENSG00000159167	STC1	chr8_23849979_AG_A	rs72577353	3	3	0
ENSG00000159212	CLIC6	chr21_34641385_A_G	rs2834551	30	35	17
ENSG00000159228	CBR1	chr21_36034551_A_G	rs762364	41	68	13
ENSG00000159228	CBR1	chr21_36153864_G_T	rs13046907	41	68	2
ENSG00000159231	CBR3	chr21_35999785_C_T	rs2032148	32	46	0
ENSG00000159231	CBR3	chr21_36159312_G_T	rs11700935	32	46	2
ENSG00000159247	TUBBP5	chr9_138128256_C_T	rs11137375	38	94	26
ENSG00000159346	ADIPOR1	chr1_202947516_C_CAA	rs146658257	12	14	8
ENSG00000159363	ATP13A2	chr1_17099334_T_G	rs2235910	14	17	3
ENSG00000159399	HK2	chr2_74860823_C_A	rs13397480	17	21	16
ENSG00000159423	ALDH4A1	chr1_19393203_C_T	rs12094018	18	23	0
ENSG00000159445	THEM4	chr1_151873174_C_G	rs2338201	43	60	41
ENSG00000159640	ACE	chr17_63482264_G_A	rs4308	20	22	18
ENSG00000159763	PIP	chr7_143116877_A_G	rs187324	1	1	0
ENSG00000159871	LYPD5	chr19_43789126_T_C	rs8104447	19	26	4
ENSG00000159915	ZNF233	chr19_44633662_C_T	rs62119276	26	31	15
ENSG00000160145	KALRN	chr3_123998112_G_A	rs12632704	18	28	7
ENSG00000160190	SLC37A1	chr21_42585465_T_G	rs228108	18	28	4
ENSG00000160190	SLC37A1	chr21_42600272_T_C	rs58221394	18	28	1
ENSG00000160194	NDUFV3	chr21_42930785_G_A	rs12483651	44	105	39
ENSG00000160200	CBS	chr21_43028274_C_T	rs2839626	48	86	48
ENSG00000160209	PDXK	chr21_43685027_C_G	rs8131027	15	25	8
ENSG00000160213	CSTB	chr21_43794700_G_A	rs2838367	40	77	25
ENSG00000160221	C21orf33	chr21_44034897_A_G	rs2238712	46	71	46
ENSG00000160226	C21orf2	chr21_44343928_G_A	rs11702291	45	79	49
ENSG00000160229	ZNF66	chr19_20750060_A_G	rs11667747	23	33	3
ENSG00000160284	SPATC1L	chr21_46250719_G_C	rs4818829	46	110	10
ENSG00000160294	MCM3AP	chr21_46284982_G_A	rs9975588	39	67	14
ENSG00000160307	S100B	chr21_46606033_G_C	rs2839365	17	21	11
ENSG00000160339	FCN2	chr9_135193114_A_G	rs146596642	16	23	12
ENSG00000160602	NEK8	chr17_28711396_CCCCCGGCCCTAGCTCCG_C	rs539017525	6	6	4
ENSG00000160678	S100A1	chr1_153641069_A_G	rs12564925	35	46	35
ENSG00000160695	VPS11	chr11_119066199_C_T	rs471000	46	61	19
ENSG00000160714	UBE2Q1	chr1_154489719_G_A	rs16836054	4	4	0
ENSG00000160746	ANO10	chr3_43492168_T_C	rs60329676	12	15	1
ENSG00000160932	LY6E	chr8_143010029_G_A	rs11782111	11	15	5
ENSG00000160932	LY6E	chr8_143013722_GCCCAGCCTGCCCCGTCCCGC_G	rs144124007	11	15	6
ENSG00000160961	ZNF333	chr19_14655332_C_G	rs8106222	41	71	5
ENSG00000161016	RPL8	chr8_144782783_G_A	rs2954654	38	57	25
ENSG00000161048	NAPEPLD	chr7_103167102_T_G	rs1968200	20	42	2
ENSG00000161179	YDJC	chr22_21653081_C_T	rs372150	20	27	14
ENSG00000161203	AP2M1	chr3_184191355_G_A	rs28673709	11	12	9
ENSG00000161281	COX7A1	chr19_36107273_C_G	rs11666192	34	55	13
ENSG00000161281	COX7A1	chr19_36148355_T_A	rs34859504	34	55	4
ENSG00000161298	ZNF382	chr19_36494742_G_A	rs2967469	13	13	1
ENSG00000161328	LRRC56	chr11_565840_C_T	rs1056812	31	47	0
ENSG00000161395	PGAP3	chr17_39696795_T_C	rs2643194	34	47	32
ENSG00000161618	ALDH16A1	chr19_49465450_C_T	rs10422735	47	70	52
ENSG00000161791	FMNL3	chr12_49558885_G_A	rs2303305	7	8	4
ENSG00000161905	ALOX15	chr17_4719256_A_G	rs28365160	22	22	21
ENSG00000161921	CXCL16	chr17_4734101_C_T	rs1131456	22	27	17
ENSG00000161955	TNFSF13	chr17_7648524_G_A	rs72829444	7	11	2
ENSG00000162069	BICDL2	chr16_3025998_G_C	rs2245000	19	26	15
ENSG00000162078	ZG16B	chr16_2829560_G_A	rs929435	16	18	13
ENSG00000162174	ASRGL1	chr11_62339777_C_G	rs951677	28	40	21
ENSG00000162368	CMPK1	chr1_47244828_C_T	rs7554050	15	16	6
ENSG00000162373	BEND5	chr1_48863668_C_T	rs7520248	14	16	1
ENSG00000162409	PRKAA2	chr1_56608144_TAATTC_T	rs142394603	4	4	0
ENSG00000162433	AK4	chr1_65221873_G_A	rs1889925	22	31	1
ENSG00000162520	SYNC	chr1_32624949_T_C	rs7526316	9	11	9
ENSG00000162551	ALPL	chr1_21378943_T_C	rs12143832	12	16	0
ENSG00000162627	SNX7	chr1_98723043_C_T	rs56242843	21	34	4
ENSG00000162631	NTNG1	chr1_107135646_G_C	rs115668827	26	31	26
ENSG00000162643	WDR63	chr1_84992250_C_G	rs12130357	19	25	12
ENSG00000162670	BRINP3	chr1_190563024_A_C	rs73058788	7	9	0
ENSG00000162692	VCAM1	chr1_100705443_C_T	rs11578560	13	15	0
ENSG00000162722	TRIM58	chr1_247645251_A_T	rs28535274	28	42	9
ENSG00000162782	TDRD5	chr1_179592019_C_T	rs76644806	37	57	36
ENSG00000162813	BPNT1	chr1_220100222_T_G	rs2289190	4	4	3
ENSG00000162817	C1orf115	chr1_220692676_T_G	rs1690714	29	40	11
ENSG00000162836	ACP6	chr1_147627887_C_G	rs17361839	48	105	37
ENSG00000162869	PPP1R21	chr2_48364468_G_A	rs7559431	39	61	12
ENSG00000162909	CAPN2	chr1_223718607_T_C	rs6669046	22	37	10
ENSG00000162944	RFTN2	chr2_197657911_C_G	rs13429970	18	22	12
ENSG00000162944	RFTN2	chr2_197699446_A_G	rs6760645	18	22	5
ENSG00000162994	CLHC1	chr2_55258874_G_C	rs6726380	47	97	48
ENSG00000163029	SMC6	chr2_17759386_A_C	rs73921075	22	33	5
ENSG00000163029	SMC6	chr2_17779143_T_G	rs300165	22	33	11
ENSG00000163041	H3F3A	chr1_226044027_CAG_C	rs141763208	48	91	1
ENSG00000163041	H3F3A	chr1_226083589_A_C	rs10915932	48	91	48
ENSG00000163069	SGCB	chr4_52070419_A_C	rs2253189	11	13	5
ENSG00000163071	SPATA18	chr4_52070419_A_C	rs2253189	5	6	3
ENSG00000163082	SGPP2	chr2_222409558_A_G	rs10208366	16	20	4
ENSG00000163083	INHBB	chr2_120487233_G_A	rs9308782	14	15	0
ENSG00000163110	PDLIM5	chr4_94540365_G_A	rs2452583	16	19	1
ENSG00000163110	PDLIM5	chr4_94593458_A_C	rs12500426	16	19	4
ENSG00000163131	CTSS	chr1_151001605_C_T	rs12096801	41	70	21
ENSG00000163171	CDC42EP3	chr2_37657758_T_C	rs67084656	8	12	0
ENSG00000163220	S100A9	chr1_153467943_G_A	rs2986206	12	13	0
ENSG00000163297	ANTXR2	chr4_80037051_G_A	rs73829347	16	22	1
ENSG00000163328	GPR155	chr2_174524025_A_C	rs1529571	13	17	2
ENSG00000163347	CLDN1	chr3_190375460_G_A	rs7638137	14	21	0
ENSG00000163412	EIF4E3	chr3_71727896_T_A	rs1349028	28	32	5
ENSG00000163430	FSTL1	chr3_120416036_T_C	rs2272515	7	7	3
ENSG00000163468	CCT3	chr1_156313923_C_A	rs12047086	32	44	27
ENSG00000163521	GLB1L	chr2_219301318_T_TC	rs56046697	28	45	25
ENSG00000163531	NFASC	chr1_204823082_T_C	rs10458591	16	22	11
ENSG00000163531	NFASC	chr1_204959694_C_T	rs881399	16	22	0
ENSG00000163576	EFHB	chr3_20045298_G_T	rs9852074	47	112	56
ENSG00000163597	SNHG16	chr17_76625216_C_T	rs8073763	39	55	28
ENSG00000163644	PPM1K	chr4_88290370_C_T	rs6845249	9	11	3
ENSG00000163655	GMPS	chr3_155943422_A_G	rs1533443	14	14	0
ENSG00000163682	RPL9	chr4_39349228_C_T	rs77005976	48	87	0
ENSG00000163682	RPL9	chr4_39458104_C_T	rs2687958	48	87	47
ENSG00000163682	RPL9	chr4_39458870_C_G	rs2276890	48	87	4
ENSG00000163697	APBB2	chr4_41215229_C_T	rs13115636	24	44	10
ENSG00000163734	CXCL3	chr4_74099362_C_A	rs116669388	2	2	0
ENSG00000163743	RCHY1	chr4_75492574_T_C	rs10518140	24	27	13
ENSG00000163785	RYK	chr3_134180449_T_C	rs78168539	20	25	0
ENSG00000163814	CDCP1	chr3_45157559_C_T	rs6800053	15	22	4
ENSG00000163820	FYCO1	chr3_46131411_G_A	rs2036297	29	45	10
ENSG00000163827	LRRC2	chr3_46628010_A_T	rs6442010	19	28	4
ENSG00000163832	ELP6	chr3_47256744_G_A	rs13065991	13	16	13
ENSG00000163864	NMNAT3	chr3_139677916_A_G	rs10935341	38	63	33
ENSG00000163870	TPRA1	chr3_127615755_G_A	rs17497118	36	49	2
ENSG00000163902	RPN1	chr3_128656181_C_A	rs34690832	29	31	20
ENSG00000163913	IFT122	chr3_129403449_A_G	rs7615711	38	47	36
ENSG00000163933	RFT1	chr3_53140622_A_AGT	rs60162388	44	69	3
ENSG00000163935	SFMBT1	chr3_53067564_C_T	rs6799185	27	33	1
ENSG00000163938	GNL3	chr3_52609291_A_G	rs3733045	35	43	26
ENSG00000163956	LRPAP1	chr4_3516720_T_C	rs1730778	37	61	10
ENSG00000163964	PIGX	chr3_196734531_C_A	rs3850646	39	59	9
ENSG00000164008	C1orf50	chr1_42627889_C_T	rs1819234	43	45	8
ENSG00000164039	BDH2	chr4_103053903_C_T	rs7688014	44	96	66
ENSG00000164070	HSPA4L	chr4_127731072_A_G	rs4834214	6	8	0
ENSG00000164111	ANXA5	chr4_121696338_T_C	rs2306413	44	68	4
ENSG00000164111	ANXA5	chr4_121708190_T_G	rs28585030	44	68	2
ENSG00000164120	HPGD	chr4_174626982_C_A	rs11732685	16	24	2
ENSG00000164120	HPGD	chr4_174710835_A_G	rs4695954	16	24	0
ENSG00000164142	FAM160A1	chr4_151466652_A_T	rs10027242	17	22	14
ENSG00000164171	ITGA2	chr5_53027623_C_A	rs3212424	25	33	5
ENSG00000164197	RNF180	chr5_64078982_G_A	rs6875030	24	24	1
ENSG00000164253	WDR41	chr5_77225189_G_C	rs72765190	43	103	0
ENSG00000164253	WDR41	chr5_77561049_T_G	rs9293719	43	103	26
ENSG00000164300	SERINC5	chr5_80173725_C_T	rs10042015	33	45	15
ENSG00000164300	SERINC5	chr5_80221760_T_C	rs17259893	33	45	2
ENSG00000164307	ERAP1	chr5_96787352_G_A	rs469367	46	107	27
ENSG00000164308	ERAP2	chr5_96916885_T_C	rs2910686	46	65	46
ENSG00000164329	PAPD4	chr5_79571726_T_A	rs6453460	19	21	0
ENSG00000164346	NSA2	chr5_74815228_T_G	rs56192858	43	85	40
ENSG00000164402	2024-09-08	chr5_132772334_G_A	rs30531	13	18	9
ENSG00000164587	RPS14	chr5_150438963_T_A	rs12186649	32	49	31
ENSG00000164597	COG5	chr7_107604100_C_T	rs10953541	17	23	1
ENSG00000164627	KIF6	chr6_39609459_G_T	rs75143784	35	50	34
ENSG00000164684	ZNF704	chr8_80904405_G_A	rs1982324	16	20	3
ENSG00000164695	CHMP4C	chr8_81758536_G_A	rs35094336	41	59	35
ENSG00000164733	CTSB	chr8_11849460_C_CG	rs57509623	33	51	4
ENSG00000164733	CTSB	chr8_12035074_A_T	rs13276731	33	51	0
ENSG00000164761	TNFRSF11B	chr8_118944666_G_A	rs11573846	14	18	0
ENSG00000164825	DEFB1	chr8_6873208_G_C	rs2978872	25	34	22
ENSG00000164880	INTS1	chr7_1489565_G_A	rs4425657	48	91	48
ENSG00000164904	ALDH7A1	chr5_126613983_C_A	rs150962000	43	84	29
ENSG00000164924	YWHAZ	chr8_101069682_A_C	rs13254958	42	61	0
ENSG00000164935	DCSTAMP	chr8_104334768_T_C	rs2514662	8	10	8
ENSG00000164944	KIAA1429	chr8_94554069_T_G	rs12680965	19	20	17
ENSG00000164976	KIAA1161	chr9_34344570_A_C	rs62556649	9	11	2
ENSG00000164978	NUDT2	chr9_34165920_G_C	rs35260274	48	116	25
ENSG00000164978	NUDT2	chr9_34369064_C_G	rs1134455	48	116	37
ENSG00000165092	ALDH1A1	chr9_72814165_C_T	rs17641224	6	7	1
ENSG00000165092	ALDH1A1	chr9_72876803_C_T	rs72734826	6	7	0
ENSG00000165092	ALDH1A1	chr9_72969188_G_A	rs918834	6	7	1
ENSG00000165140	FBP1	chr9_94591141_T_G	rs579450	18	22	0
ENSG00000165140	FBP1	chr9_94598328_C_T	rs117815264	18	22	0
ENSG00000165171	WBSCR27	chr7_73823301_T_C	rs13234080	42	77	43
ENSG00000165215	CLDN3	chr7_73743151_A_C	rs10278588	8	11	8
ENSG00000165272	AQP3	chr9_33423925_T_C	rs541680659	30	53	2
ENSG00000165280	VCP	chr9_35052859_A_G	rs507403	22	28	20
ENSG00000165389	SPTSSA	chr14_34401860_C_T	rs11850551	20	27	1
ENSG00000165406	2024-03-08	chr10_45463228_G_A	rs17157825	30	52	12
ENSG00000165410	CFL2	chr14_34707467_C_T	rs9743657	20	30	19
ENSG00000165502	RPL36AL	chr14_49635877_C_T	rs12879185	46	60	47
ENSG00000165568	AKR1E2	chr10_4830425_C_T	rs56039972	29	50	6
ENSG00000165617	DACT1	chr14_58745477_G_T	rs11158214	9	9	0
ENSG00000165621	OXGR1	chr13_96704651_C_T	rs7320712	34	52	1
ENSG00000165621	OXGR1	chr13_96997503_A_G	rs9582095	34	52	28
ENSG00000165689	SDCCAG3	chr9_136462535_T_C	rs57994353	24	33	19
ENSG00000165730	STOX1	chr10_68827436_C_G	rs71478860	37	41	35
ENSG00000165752	STK32C	chr10_132165307_G_A	rs2637654	30	47	5
ENSG00000165806	CASP7	chr10_113593942_G_A	rs4918859	47	104	5
ENSG00000165806	CASP7	chr10_113677986_A_AT	rs34215672	47	104	12
ENSG00000165806	CASP7	chr10_113721259_C_T	rs3814231	47	104	30
ENSG00000165832	TRUB1	chr10_114586435_G_C	rs4998667	27	43	1
ENSG00000165832	TRUB1	chr10_115060774_C_T	rs35574446	27	43	17
ENSG00000165868	HSPA12A	chr10_116723766_C_A	rs10787724	26	42	2
ENSG00000165905	LARGE2	chr11_45962657_T_C	rs12224582	8	9	2
ENSG00000165929	TC2N	chr14_91901000_T_C	rs2017488	41	58	39
ENSG00000165934	CPSF2	chr14_92115481_G_A	rs34145809	41	72	41
ENSG00000165985	C1QL3	chr10_16513432_T_A	rs1055337	37	66	37
ENSG00000165996	HACD1	chr10_17528544_A_G	rs17141290	12	15	0
ENSG00000166016	ABTB2	chr11_34179738_C_A	rs910257	11	13	1
ENSG00000166037	CEP57	chr11_95768077_A_G	rs1852535	33	43	19
ENSG00000166130	IKBIP	chr12_98623439_C_CTCA	rs550740014	46	81	35
ENSG00000166140	ZFYVE19	chr15_40812503_A_G	rs34817886	42	65	38
ENSG00000166145	SPINT1	chr15_40840810_C_T	rs689618	15	17	5
ENSG00000166165	CKB	chr14_103367796_G_A	rs62006962	21	26	10
ENSG00000166206	GABRB3	chr15_26629248_C_T	rs12148310	28	42	33
ENSG00000166265	CYYR1	chr21_26393370_A_G	rs150827	6	8	0
ENSG00000166268	MYRFL	chr12_69709288_T_C	rs775464	35	51	20
ENSG00000166275	BORCS7	chr10_102863296_C_G	rs11191421	46	66	45
ENSG00000166347	CYB5A	chr18_74197858_C_T	rs948798	19	25	2
ENSG00000166347	CYB5A	chr18_74242679_A_G	rs1788567	19	25	0
ENSG00000166394	CYB5R2	chr11_7670938_CAA_C	rs34256356	25	51	15
ENSG00000166426	CRABP1	chr15_77899724_G_A	rs564393428	13	16	1
ENSG00000166426	CRABP1	chr15_78342389_G_T	rs12593362	13	16	10
ENSG00000166426	CRABP1	chr15_78361806_T_A	rs28385476	13	16	5
ENSG00000166435	XRRA1	chr11_74960055_T_A	rs12577614	42	56	42
ENSG00000166435	XRRA1	chr11_75091230_G_A	rs4944975	42	56	1
ENSG00000166436	TRIM66	chr11_8688964_C_T	rs10840112	46	84	46
ENSG00000166446	CDYL2	chr16_80611404_A_G	rs10468364	22	27	1
ENSG00000166446	CDYL2	chr16_80819661_T_TA	rs35666796	22	27	3
ENSG00000166548	TK2	chr16_66579938_G_C	rs2290183	27	47	31
ENSG00000166578	IQCD	chr12_113179801_C_T	rs61941443	13	13	12
ENSG00000166710	B2M	chr15_44717824_A_G	rs4780	1	1	1
ENSG00000166743	ACSM1	chr16_20628843_G_A	rs1673067	35	57	13
ENSG00000166743	ACSM1	chr16_20638723_G_A	rs1551568	35	57	5
ENSG00000166747	AP1G1	chr16_71570009_A_C	rs172650	16	17	10
ENSG00000166750	SLFN5	chr17_35203648_G_T	rs8066659	45	72	21
ENSG00000166770	ZNF667-AS1	chr19_56497661_A_G	rs12973457	37	68	3
ENSG00000166816	LDHD	chr16_75128400_T_C	rs1895505	15	18	1
ENSG00000166821	PEX11A	chr15_89689084_C_T	rs72752531	16	18	3
ENSG00000166821	PEX11A	chr15_89819060_C_T	rs28417429	16	18	0
ENSG00000166823	MESP1	chr15_89745861_CACAGGATCCACACACCAACACCTCCACACATCCACACCTCCAAAGAGCATCCACACCTCCACTCCTCCCA_C	15:89745861:CACAGGATCC:C	11	14	8
ENSG00000166825	ANPEP	chr15_89816806_A_G	rs12442778	22	31	18
ENSG00000166840	GLYATL1	chr11_59083848_T_C	rs10128559	5	7	0
ENSG00000166847	DCTN5	chr16_23681084_A_G	rs40076	34	46	34
ENSG00000166912	MTMR10	chr15_31008956_A_G	rs61997145	25	41	2
ENSG00000166928	MS4A14	chr11_60364691_A_G	rs7952244	45	54	44
ENSG00000166938	DIS3L	chr15_66320480_A_C	rs750295	42	94	26
ENSG00000166938	DIS3L	chr15_66365281_TATACATA_T	rs143728186	42	94	37
ENSG00000166946	CCNDBP1	chr15_43734738_A_G	rs7178343	28	36	0
ENSG00000167081	PBX3	chr9_125835113_A_G	rs7875710	25	34	21
ENSG00000167123	CERCAM	chr9_128535589_G_A	rs147075485	26	33	5
ENSG00000167191	GPRC5B	chr16_19841492_C_A	rs7191421	13	16	2
ENSG00000167202	TBC1D2B	chr15_77994411_G_C	rs7173473	21	28	6
ENSG00000167232	ZNF91	chr19_23299172_G_A	rs511695	14	15	0
ENSG00000167302	TEPSIN	chr17_81208978_T_C	rs62075318	9	10	0
ENSG00000167315	ACAA2	chr18_49767489_C_T	rs1790480	16	18	5
ENSG00000167323	STIM1	chr11_4066364_C_T	rs10835561	11	14	3
ENSG00000167363	FN3K	chr17_82887951_G_C	rs898103	24	33	2
ENSG00000167508	MVD	chr16_88668423_GTTA_G	rs200805082	6	6	5
ENSG00000167526	RPL13	chr16_89561973_C_T	rs3751691	37	41	36
ENSG00000167528	ZNF641	chr12_48279351_G_A	rs2732443	29	45	1
ENSG00000167528	ZNF641	chr12_48293579_G_C	rs10506278	29	45	5
ENSG00000167528	ZNF641	chr12_48329359_C_T	rs117292373	29	45	25
ENSG00000167531	LALBA	chr12_48550610_A_T	rs3989421	1	1	0
ENSG00000167535	CACNB3	chr12_48577637_A_T	rs551187893	31	43	1
ENSG00000167552	TUBA1A	chr12_49148504_C_T	rs58711211	2	2	1
ENSG00000167555	ZNF528	chr19_52419264_C_T	rs2560993	48	75	50
ENSG00000167653	PSCA	chr8_142681514_G_A	rs2976392	34	42	26
ENSG00000167656	LY6D	chr8_142788273_G_A	rs3808488	11	16	5
ENSG00000167670	CHAF1A	chr19_4409759_A_G	rs2230636	45	78	44
ENSG00000167671	UBXN6	chr19_4402662_G_GGCGGCAGCA	rs200677191	41	58	32
ENSG00000167695	FAM57A	chr17_651618_T_C	rs430526	33	58	19
ENSG00000167701	GPT	chr8_144519234_G_A	rs3757966	10	10	4
ENSG00000167720	SRR	chr17_2304131_C_T	rs12450028	48	58	48
ENSG00000167723	TRPV3	chr17_3557863_C_T	rs322959	40	78	20
ENSG00000167723	TRPV3	chr17_3563725_A_G	rs4790150	40	78	5
ENSG00000167741	GGT6	chr17_4573599_C_T	rs4790205	10	16	2
ENSG00000167965	MLST8	chr16_2208037_C_G	rs26860	45	56	51
ENSG00000167996	FTH1	chr11_62027583_G_A	rs10792327	2	3	0
ENSG00000168000	BSCL2	chr11_62984710_T_C	rs4149171	26	42	17
ENSG00000168028	RPSA	chr3_39396224_T_A	rs35086961	42	74	19
ENSG00000168036	CTNNB1	chr3_41331412_C_T	rs9825390	21	26	0
ENSG00000168038	ULK4	chr3_41942294_A_G	rs1716692	41	51	37
ENSG00000168038	ULK4	chr3_42230335_G_T	rs73831727	41	51	0
ENSG00000168056	LTBP3	chr11_65802459_G_T	rs34509162	18	21	10
ENSG00000168071	CCDC88B	chr11_64340005_T_C	rs479777	29	35	15
ENSG00000168077	SCARA3	chr8_27706570_G_A	rs17469423	21	34	2
ENSG00000168143	FAM83B	chr6_54684728_T_G	rs7761021	10	16	0
ENSG00000168143	FAM83B	chr6_54685752_G_A	rs9464118	10	16	0
ENSG00000168159	RNF187	chr1_228508543_G_A	rs3820628	25	47	5
ENSG00000168234	TTC39C	chr18_24019123_T_C	rs7238316	14	18	4
ENSG00000168268	NT5DC2	chr3_52521941_C_T	rs9853056	29	42	15
ENSG00000168275	COA6	chr1_234375757_G_A	rs7523348	42	55	42
ENSG00000168291	PDHB	chr3_58484949_T_TATAAAGTGAAA	rs11269731	41	60	31
ENSG00000168306	ACOX2	chr3_58532983_A_G	rs13083957	23	37	10
ENSG00000168309	FAM107A	chr3_58589916_C_T	rs2364309	25	32	20
ENSG00000168385	2024-09-02	chr2_241355498_A_G	rs3755397	48	76	48
ENSG00000168405	CMAHP	chr6_24953284_G_T	rs385891	42	58	0
ENSG00000168405	CMAHP	chr6_25098037_A_G	rs9379717	42	58	26
ENSG00000168447	SCNN1B	chr16_23235848_T_C	rs9929328	8	9	2
ENSG00000168528	SERINC2	chr1_31421747_C_T	rs2377853	27	40	11
ENSG00000168610	STAT3	chr17_42402831_G_A	rs9252	10	11	0
ENSG00000168653	NDUFS5	chr1_39064218_T_G	rs10888657	45	72	34
ENSG00000168724	DNAJC21	chr5_34993110_G_A	rs11744796	31	51	26
ENSG00000168743	NPNT	chr4_105899390_A_G	rs58094608	12	19	0
ENSG00000168765	GSTM4	chr1_109651023_T_G	rs11101980	45	96	29
ENSG00000168803	ADAL	chr15_43322526_A_C	rs488756	32	36	33
ENSG00000168807	SNTB2	chr16_69242144_C_G	rs7199566	23	28	21
ENSG00000168884	TNIP2	chr4_2693046_C_G	rs231708	24	30	1
ENSG00000168958	MFF	chr2_227369768_A_G	rs74522771	41	66	34
ENSG00000168961	LGALS9	chr17_27631065_A_G	rs3751092	27	37	21
ENSG00000169021	UQCRFS1	chr19_29215412_C_T	rs6509304	15	18	13
ENSG00000169032	MAP2K1	chr15_66449657_G_A	rs28853045	17	22	1
ENSG00000169062	UPF3A	chr13_114281989_C_T	rs112035922	40	87	12
ENSG00000169062	UPF3A	chr13_114325924_T_C	rs9525332	40	87	30
ENSG00000169085	C8orf46	chr8_66422750_CA_C	rs60271810	35	86	35
ENSG00000169129	AFAP1L2	chr10_114408377_T_A	rs7088296	13	14	2
ENSG00000169129	AFAP1L2	chr10_114522442_G_A	rs35841256	13	14	1
ENSG00000169220	RGS14	chr5_177363161_A_G	rs67111717	37	53	37
ENSG00000169231	THBS3	chr1_155199058_T_C	rs2974937	39	46	37
ENSG00000169247	SH3TC2	chr5_148827083_G_A	rs1042717	23	24	0
ENSG00000169371	SNUPN	chr15_75556668_C_A	rs28783769	44	61	16
ENSG00000169435	RASSF6	chr4_73618022_T_G	rs1528919	9	11	2
ENSG00000169439	SDC2	chr8_96373513_A_T	rs2678340	7	9	0
ENSG00000169439	SDC2	chr8_96378535_A_G	rs62516271	7	9	0
ENSG00000169499	PLEKHA2	chr8_38965993_C_G	rs11986341	12	17	0
ENSG00000169504	CLIC4	chr1_24720684_G_A	rs3122042	9	10	1
ENSG00000169508	GPR183	chr13_98972422_GT_G	rs34379945	2	3	0
ENSG00000169515	CCDC8	chr19_46424312_C_T	rs402776	29	46	2
ENSG00000169519	METTL15	chr11_28390723_G_T	rs141878040	33	47	29
ENSG00000169550	MUC15	chr11_26583693_C_A	rs34111148	10	15	1
ENSG00000169567	HINT1	chr5_131164755_G_C	rs2278058	23	40	13
ENSG00000169629	RGPD8	chr2_112278379_G_A	rs7601888	46	87	9
ENSG00000169629	RGPD8	chr2_112349676_C_A	rs138513560	46	87	32
ENSG00000169715	MT1E	chr16_56622596_G_C	rs4784700	36	44	12
ENSG00000169756	LIMS1	chr2_108697922_A_G	rs6716426	15	18	9
ENSG00000169783	LINGO1	chr15_77593605_A_G	rs11857746	26	29	11
ENSG00000169857	AVEN	chr15_34005432_AT_A	rs11294882	39	59	30
ENSG00000169862	CTNND2	chr5_11348966_G_C	rs183771	11	15	0
ENSG00000169925	BRD3	chr9_134044019_G_C	rs455073	25	35	18
ENSG00000169967	MAP3K2	chr2_127403280_G_C	rs7587639	34	45	17
ENSG00000170027	YWHAG	chr7_76373442_G_A	rs6952637	9	9	2
ENSG00000170100	ZNF778	chr16_89193285_G_A	rs12920277	38	53	8
ENSG00000170113	NIPA1	chr15_22819856_A_G	rs8027341	39	66	33
ENSG00000170214	ADRA1B	chr5_159892530_C_T	rs7730455	7	8	4
ENSG00000170234	PWWP2A	chr5_160171443_C_A	rs2546365	8	8	2
ENSG00000170291	ELP5	chr17_7289741_G_A	rs55781423	28	35	28
ENSG00000170322	NFRKB	chr11_129880057_C_T	rs1783909	43	94	10
ENSG00000170382	LRRN2	chr1_204742149_G_A	rs12567860	10	11	1
ENSG00000170412	GPRC5C	chr17_74402197_A_G	rs4789659	13	15	8
ENSG00000170417	TMEM182	chr2_102777282_C_A	rs77453999	6	8	1
ENSG00000170430	MGMT	chr10_129632422_G_A	rs524804	47	106	35
ENSG00000170448	NFXL1	chr4_47828739_T_A	rs7672090	37	57	2
ENSG00000170458	CD14	chr5_140350859_A_G	rs1862176	20	22	17
ENSG00000170482	SLC23A1	chr5_139439484_C_T	rs3923059	7	12	6
ENSG00000170500	LONRF2	chr2_100299844_G_A	rs2033748	11	11	0
ENSG00000170606	HSPA4	chr5_133107369_T_A	rs62375248	24	39	29
ENSG00000170745	KCNS3	chr2_17886588_T_C	rs6758967	35	70	23
ENSG00000170745	KCNS3	chr2_18117557_T_C	rs12467915	35	70	6
ENSG00000170745	KCNS3	chr2_18117992_G_T	rs56081407	35	70	0
ENSG00000170759	KIF5B	chr10_32092736_G_A	rs211364	13	17	4
ENSG00000170776	AKAP13	chr15_85423669_G_T	rs34159880	23	31	1
ENSG00000170802	FOXN2	chr2_48205782_T_C	rs13431982	46	50	0
ENSG00000170802	FOXN2	chr2_48525797_C_G	rs62135178	46	50	0
ENSG00000170827	CELP	chr9_133080285_G_A	rs563864	9	11	9
ENSG00000170827	CELP	chr9_133081533_G_T	rs35362440	9	11	1
ENSG00000170835	CEL	chr9_133079989_A_G	rs61128016	3	3	2
ENSG00000170899	GSTA4	chr6_52975947_C_T	rs426013	20	30	3
ENSG00000171084	FAM86JP	chr3_125924359_G_A	rs13100358	44	93	40
ENSG00000171103	TRMT61B	chr2_28864948_C_A	rs55785599	46	48	44
ENSG00000171105	INSR	chr19_7149333_AAAAT_A	rs201772158	14	16	0
ENSG00000171105	INSR	chr19_7223124_A_C	rs139480937	14	16	0
ENSG00000171109	MFN1	chr3_179348516_T_C	rs13089906	47	78	10
ENSG00000171130	ATP6V0E2	chr7_149874006_G_A	rs79377053	43	79	35
ENSG00000171130	ATP6V0E2	chr7_149888215_AC_A	rs34103920	43	79	30
ENSG00000171150	SOCS5	chr2_46773571_ACAAT_A	rs138187346	10	11	2
ENSG00000171195	MUC7	chr4_70540104_G_T	rs28676658	4	4	0
ENSG00000171199	OPRPN	chr4_70580142_T_C	rs28860335	3	5	1
ENSG00000171201	SMR3B	chr4_70259744_C_A	rs35867762	4	5	2
ENSG00000171234	UGT2B7	chr4_69028885_G_A	rs28685210	8	13	2
ENSG00000171234	UGT2B7	chr4_69075436_C_A	rs12648830	8	13	7
ENSG00000171236	LRG1	chr19_4519438_A_G	rs1609717	3	3	1
ENSG00000171243	SOSTDC1	chr7_15963646_C_G	rs1918856	20	24	0
ENSG00000171243	SOSTDC1	chr7_16496921_A_T	rs6461261	20	24	1
ENSG00000171295	ZNF440	chr19_11813364_C_G	rs4804647	16	26	4
ENSG00000171298	GAA	chr17_79130361_C_T	rs2612790	46	88	1
ENSG00000171298	GAA	chr17_80080303_G_T	rs9907837	46	88	21
ENSG00000171316	CHD7	chr8_60876593_G_T	rs7005218	7	7	1
ENSG00000171346	KRT15	chr17_41529052_C_T	rs7210782	6	9	3
ENSG00000171444	MCC	chr5_113352426_T_C	rs11241201	32	52	8
ENSG00000171444	MCC	chr5_113501340_C_T	rs13171630	32	52	0
ENSG00000171451	DSEL	chr18_67319692_T_C	rs67243627	5	6	1
ENSG00000171631	P2RY6	chr11_73289099_T_G	rs12794405	7	9	6
ENSG00000171714	ANO5	chr11_22218510_A_G	rs4620717	43	51	43
ENSG00000171766	GATM	chr15_45325759_T_A	rs4775895	18	20	17
ENSG00000171772	SYCE1	chr10_133550596_T_C	rs12764209	13	16	5
ENSG00000171847	FAM90A1	chr12_8192922_G_A	rs7970875	26	26	2
ENSG00000171903	CYP4F11	chr19_15957521_G_A	rs12609076	40	76	27
ENSG00000171953	ATPAF2	chr17_17941504_C_T	rs79380527	29	41	29
ENSG00000172014	ANKRD20A4	chr9_64853066_T_C	rs75796819	42	120	43
ENSG00000172014	ANKRD20A4	chr9_64856674_C_T	rs1420892492	42	120	42
ENSG00000172014	ANKRD20A4	chr9_64877451_T_C	rs201114200	42	120	42
ENSG00000172057	ORMDL3	chr17_39899863_T_C	rs11651596	23	28	10
ENSG00000172239	PAIP1	chr5_43550660_T_C	rs67581152	7	8	3
ENSG00000172239	PAIP1	chr5_44138309_G_A	rs184153503	7	8	0
ENSG00000172250	SERHL	chr22_42537620_A_C	rs4822161	36	54	1
ENSG00000172296	SPTLC3	chr20_12993919_A_G	rs6078866	11	14	0
ENSG00000172348	RCAN2	chr6_46491236_G_T	rs71546649	8	8	2
ENSG00000172456	FGGY	chr1_59296796_A_G	rs835367	26	33	2
ENSG00000172493	AFF1	chr4_87013171_G_GCTGGGAATACAGGCATGCTCCAC	rs567970919	14	17	2
ENSG00000172661	FAM21C	chr10_45549706_A_G	rs77517512	47	115	39
ENSG00000172661	FAM21C	chr10_45847550_C_G	rs1484406706	47	115	6
ENSG00000172716	SLFN11	chr17_35408279_G_T	rs73279289	20	28	4
ENSG00000172716	SLFN11	chr17_36057850_T_C	rs854461	20	28	0
ENSG00000172728	FUT10	chr8_33344988_G_T	rs11785888	42	63	22
ENSG00000172731	LRRC20	chr10_70316936_A_G	rs112973621	22	28	2
ENSG00000172731	LRRC20	chr10_70378369_A_G	rs10823532	22	28	11
ENSG00000172915	NBEA	chr13_34504094_G_A	rs6562488	10	21	0
ENSG00000172915	NBEA	chr13_35125762_A_G	rs516842	10	21	1
ENSG00000173011	TADA2B	chr4_6978871_CAGT_C	rs139680892	7	10	1
ENSG00000173041	ZNF680	chr7_64480828_G_A	rs73127029	25	34	14
ENSG00000173175	ADCY5	chr3_123378979_G_A	rs12637493	21	25	1
ENSG00000173226	IQCB1	chr3_121810049_G_C	rs78533767	48	116	42
ENSG00000173226	IQCB1	chr3_121813792_G_A	rs4676756	48	116	43
ENSG00000173267	SNCG	chr10_87020839_G_T	rs147679320	26	31	4
ENSG00000173272	MZT2A	chr2_131474964_C_T	rs67401334	26	57	8
ENSG00000173320	STOX2	chr4_183875348_G_A	rs7678253	6	7	1
ENSG00000173402	DAG1	chr3_49708508_A_AC	rs34261514	6	7	1
ENSG00000173418	NAA20	chr20_20027438_G_T	rs6035523	3	4	1
ENSG00000173457	PPP1R14B	chr11_64248757_C_T	rs602534	31	36	25
ENSG00000173559	NABP1	chr2_191630333_T_C	rs4446024	6	10	2
ENSG00000173726	TOMM20	chr1_235130642_C_G	rs7551169	10	13	7
ENSG00000173801	JUP	chr17_41808678_T_C	rs4796707	18	22	3
ENSG00000173821	RNF213	chr17_80446369_G_A	rs4074301	30	61	1
ENSG00000173846	PLK3	chr1_44839820_G_C	rs11573543	3	3	0
ENSG00000173930	SLCO4C1	chr5_102253953_T_TTA	rs3037929	11	13	1
ENSG00000173950	XXYLT1	chr3_195425777_G_T	rs7635603	36	66	18
ENSG00000174130	TLR6	chr4_38855689_G_A	rs17429224	23	41	12
ENSG00000174282	ZBTB4	chr17_7441178_C_T	rs4151125	20	23	4
ENSG00000174446	SNAPC5	chr15_66479669_C_T	rs4255740	26	28	0
ENSG00000174652	ZNF266	chr19_9329881_C_T	rs117730401	44	64	15
ENSG00000174652	ZNF266	chr19_9397552_C_G	rs1583295	44	64	44
ENSG00000174749	C4orf32	chr4_112176803_CTCTG_C	rs35356681	31	36	29
ENSG00000174780	SRP72	chr4_56479029_C_T	rs17086832	35	50	33
ENSG00000174844	DNAH12	chr3_57333131_A_G	rs13100208	10	15	2
ENSG00000174899	PQLC2L	chr3_157535921_A_G	rs7617789	13	16	9
ENSG00000174989	FBXW8	chr12_116927701_A_G	rs4767473	25	40	22
ENSG00000175040	CHST2	chr3_143204757_T_C	rs6777882	18	30	1
ENSG00000175054	ATR	chr3_142334975_A_ACAG	rs59635552	16	16	14
ENSG00000175061	LRRC75A-AS1	chr17_16459450_A_G	rs11867498	25	34	20
ENSG00000175265	GOLGA8A	chr15_34405540_T_A	rs866840009	34	56	2
ENSG00000175265	GOLGA8A	chr15_34433938_C_T	rs8032401	34	56	15
ENSG00000175274	TP53I11	chr11_44949612_G_A	rs35677445	11	12	5
ENSG00000175287	PHYHD1	chr9_128807473_C_T	rs13284441	29	48	0
ENSG00000175287	PHYHD1	chr9_128934919_G_A	rs17455218	29	48	37
ENSG00000175376	EIF1AD	chr11_65979586_G_A	rs754532	24	35	24
ENSG00000175445	LPL	chr8_19898662_C_G	rs10101938	12	16	0
ENSG00000175445	LPL	chr8_19977329_T_TA	rs34150554	12	16	2
ENSG00000175471	MCTP1	chr5_95214970_A_T	rs1178889	15	19	0
ENSG00000175536	LIPT2	chr11_74486281_C_A	rs649460	6	7	4
ENSG00000175567	UCP2	chr11_73973388_AAGG_A	rs142467438	32	45	6
ENSG00000175575	PAAF1	chr11_73953405_G_A	rs117816201	47	71	46
ENSG00000175611	LINC00476	chr9_95887764_A_G	rs591486	40	86	26
ENSG00000175634	RPS6KB2	chr11_67428766_C_T	rs1476792	27	32	27
ENSG00000175727	MLXIP	chr12_122105278_G_C	rs36168754	9	12	3
ENSG00000175857	GAPT	chr5_58536924_T_C	rs143045638	4	4	0
ENSG00000176014	TUBB6	chr18_12254817_A_G	rs7505615	13	17	0
ENSG00000176148	TCP11L1	chr11_33031109_T_C	rs7951757	43	61	49
ENSG00000176194	CIDEA	chr18_11766475_A_C	rs57485078	11	16	1
ENSG00000176194	CIDEA	chr18_12261325_G_A	rs8099155	11	16	2
ENSG00000176209	SMIM19	chr8_42582922_T_C	rs2974334	48	65	48
ENSG00000176422	SPRYD4	chr12_56530146_G_C	rs774213	15	16	13
ENSG00000176472	ZNF575	chr19_43193672_T_A	rs117906102	38	62	0
ENSG00000176472	ZNF575	chr19_43536845_T_C	rs2682562	38	62	37
ENSG00000176485	PLA2G16	chr11_63606176_C_T	rs2030731	39	66	29
ENSG00000176485	PLA2G16	chr11_63613986_C_T	rs61929725	39	66	24
ENSG00000176531	PHLDB3	chr19_43481559_G_A	rs8111567	41	72	12
ENSG00000176641	RNF152	chr18_61658571_G_A	rs17068759	13	16	0
ENSG00000176641	RNF152	chr18_61705725_C_T	rs34562389	13	16	0
ENSG00000176658	MYO1D	chr17_32713706_C_T	rs2160957	16	19	3
ENSG00000176715	ACSF3	chr16_89082486_T_C	rs7193715	42	74	12
ENSG00000176715	ACSF3	chr16_89164181_G_C	rs4581700	42	74	27
ENSG00000176720	BOK	chr2_241556384_A_G	rs149686063	26	37	16
ENSG00000176920	FUT2	chr19_48702888_G_C	rs516316	18	23	14
ENSG00000176974	SHMT1	chr17_18270620_G_A	rs12936652	43	82	20
ENSG00000176994	SMCR8	chr17_18283161_T_G	rs7223122	9	10	5
ENSG00000177034	MTX3	chr5_79962497_G_A	rs6860568	16	20	6
ENSG00000177054	ZDHHC13	chr11_19216688_T_C	rs1698884	8	11	1
ENSG00000177054	ZDHHC13	chr11_19516616_G_A	rs4757818	8	11	0
ENSG00000177181	RIMKLA	chr1_42336538_C_T	rs2479456	16	20	1
ENSG00000177406	RP11-218M22.1	chr12_603351_T_C	rs2535394	47	84	60
ENSG00000177483	RBM44	chr2_238102049_C_A	rs34878344	44	72	0
ENSG00000177613	CSTF2T	chr10_50974681_G_A	rs10995206	5	6	0
ENSG00000178078	STAP2	chr19_4295097_CA_C	rs201970212	41	66	10
ENSG00000178078	STAP2	chr19_4332653_G_C	rs11673317	41	66	36
ENSG00000178209	PLEC	chr8_143954419_T_C	rs58579887	46	50	46
ENSG00000178252	WDR6	chr3_49015352_A_T	rs8926	41	56	40
ENSG00000178445	GLDC	chr9_6626351_G_T	rs35876829	17	21	1
ENSG00000178449	COX14	chr12_50147087_C_T	rs7301649	31	35	18
ENSG00000178695	KCTD12	chr13_76485879_A_C	rs12861650	7	7	0
ENSG00000178700	DHFR2	chr3_93952339_C_A	rs62266147	22	29	16
ENSG00000178773	CPNE7	chr16_89606727_C_T	rs62068703	21	28	7
ENSG00000178814	OPLAH	chr8_144094687_A_G	rs13255347	8	11	4
ENSG00000178852	EFCAB13	chr17_47306799_C_G	rs111568422	45	78	13
ENSG00000178852	EFCAB13	chr17_47325691_C_T	rs12948299	45	78	32
ENSG00000178896	EXOSC4	chr8_144117904_T_C	rs73381329	3	3	2
ENSG00000178971	CTC1	chr17_8322772_G_A	rs62064286	35	73	1
ENSG00000178980	SEPW1	chr19_47637600_A_G	rs2910996	32	51	0
ENSG00000178980	SEPW1	chr19_47776903_CTA_C	rs150262965	32	51	26
ENSG00000179088	C12orf42	chr12_103575235_A_G	rs10745973	2	3	0
ENSG00000179115	FARSA	chr19_12887391_G_C	rs3817621	23	26	1
ENSG00000179119	SPTY2D1	chr11_18632410_G_C	rs10832961	16	20	11
ENSG00000179163	FUCA1	chr1_23867524_A_T	rs3003333	24	33	3
ENSG00000179195	ZNF664	chr12_123855676_A_G	rs55786633	12	17	7
ENSG00000179242	CDH4	chr20_60441118_A_G	rs6071208	23	31	0
ENSG00000179314	WSCD1	chr17_5770807_T_C	rs4985687	9	11	0
ENSG00000179604	CDC42EP4	chr17_73243254_C_A	rs28575974	11	14	1
ENSG00000179698	WDR97	chr8_144140959_G_A	rs1000132029	45	89	68
ENSG00000179832	MROH1	chr8_144385340_C_A	rs117445790	5	7	0
ENSG00000179869	ABCA13	chr7_48290241_A_C	rs6949307	10	17	4
ENSG00000179869	ABCA13	chr7_48292832_T_G	rs10279899	10	17	2
ENSG00000179886	TIGD5	chr8_143594692_T_C	rs9657360	7	7	1
ENSG00000179913	B3GNT3	chr19_17800190_C_T	rs35663425	19	33	11
ENSG00000179941	BBS10	chr12_76421880_C_CTAATT	rs146796738	10	11	5
ENSG00000179978	RP11-1319K7.1	chr5_69525302_C_T	rs60039937	24	29	9
ENSG00000180011	ZADH2	chr18_75198732_T_C	rs9240	30	40	28
ENSG00000180011	ZADH2	chr18_75320397_G_A	rs74966994	30	40	0
ENSG00000180155	LYNX1	chr8_142797874_C_CA	rs11292196	42	57	17
ENSG00000180185	FAHD1	chr16_1857945_T_C	rs411193	44	68	44
ENSG00000180190	TDRP	chr8_529561_A_G	rs1448086	14	19	4
ENSG00000180190	TDRP	chr8_617989_A_G	rs1703894	14	19	0
ENSG00000180198	RCC1	chr1_28488770_C_T	rs7518859	19	29	1
ENSG00000180251	SLC9A4	chr2_102502422_G_A	rs4851604	2	3	0
ENSG00000180347	CCDC129	chr7_31527239_A_C	rs12701109	13	14	10
ENSG00000180370	PAK2	chr3_196758980_T_G	rs1798619	9	11	3
ENSG00000180398	MCFD2	chr2_46905916_T_C	rs11890177	43	67	40
ENSG00000180438	TPRXL	chr3_13966230_A_G	rs1825902	4	4	0
ENSG00000180481	GLIPR1L2	chr12_75399395_C_T	rs10879906	44	50	46
ENSG00000180535	BHLHA15	chr7_98043901_G_A	rs62477950	13	19	11
ENSG00000180543	TSPYL5	chr8_97269684_T_C	rs1816371	36	47	13
ENSG00000180667	YOD1	chr1_207022390_C_T	rs6693011	4	6	0
[truncated: 798 more rows]
