# Supplementary material for: Human milk variation is shaped by maternal genetics and impacts the infant gut microbiome
Source: Cell Genom. 2024 Sep 11;4(10):100638. doi: 10.1016/j.xgen.2024.100638 (PMC11602576; doi:10.1016/j.xgen.2024.100638)
Supplement: Table S11. List of genes overlapping QTLs for all four dairy cattle milk traits, related to Figure 2 — Used to test for enrichment of dairy cattle milk trait QTL genes in milk-specific vs. tissue-shared eQTLs. [file mmc10.xlsx]

## Sheet: ST11
Table S11. List of genes overlapping QTL for all four dairy cattle milk traits, Related to Figure 2
AAK1
AASDH
ABCA4
ABCC9
ABCD3
ABLIM1
ACACA
ACSS3
ACTR6
ADAMTS20
ADAMTS3
ADCY3
ADGRA3
ADGRF3
ADGRL3
AFM
AFP
AGAP2
AGL
AHSA2
AIMP1
ALB
ALG14
ALK
ALPK1
AMBN
AMDHD1
AMIGO2
AMPD2
AMTN
ANAPC4
ANK2
ANKRD17
ANKRD52
ANKS1A
ANKS1B
ANO4
ANTXR1
ANXA4
AP1AR
APAF1
APBB2
APLF
APOF
ApoN
APP
AQP2
AQP5
AQP6
ARF3
ARHGAP25
ARHGAP29
ARHGAP9
ARHGEF10
ARHGEF25
ARHGEF38
ARID2
ARL1
ARL9
ARMC12
ARSJ
ASB8
ASCL1
ASIC1
ASIC2
ASXL2
ATF1
ATP10D
ATP23
ATP5F1B
ATP8A1
ATRNL1
AVIL
AVPR1A
B4GALNT1
BABAM2
BAIAP2
BARHL2
BAZ2A
BCAR3
BCDIN3D
BDP1
BEND4
BEST1
BLOC1S1
BMPR1B
BOD1L1
BRDT
BRPF3
BTBD8
BTBD9
BTN3A3
C1QL4
C23H6orf106
C23H6orf222
C23H6orf89
C26H10orf82
C3H1orf146
C5H12orf42
C5H12orf54
C5H12orf56
C5H12orf66
C5H12orf75
C6H4orf19
CABS1
CACNA2D3
CACNB3
CACUL1
CAMK2D
CAMTA1
CAND1
CAPN14
CASP6
CATSPERG
CCDC149
CCDC158
CCDC167
CCDC172
CCDC18
CCDC184
CCDC38
CCDC65
CCL2
CCL28
CCNG2
CCNT1
CCSER1
CD38
CD63
CD74
CDC7
CDK17
CDK2
CDK4
CDKL2
CDKN1A
CEACAM1
CEACAM20
CENPC
CEP135
CERS5
CFAP43
CFI
CHIC2
CHRNA9
CIB4
CLN8
CLOCK
CLPS
CLPSL2
CMTR1
CNGA1
CNN3
CNPY2
CNTD2
COL25A1
COL2A1
COMMD8
COQ10A
COQ8B
CORIN
COX14
COX18
COX7A2L
COX7B2
CPNE5
CPSF7
CS
CSAD
CSN1S1
CSN1S2
CSN2
CSN3
CSNK1A1
CSRNP2
CTNNA2
CWH43
CXCL8
CXXC4
CYB561A3
CYP2U1
DAGLA
DBT
DBX2
DCAF16
DCAF8
DCK
DCTN2
DCUN1D1
DCUN1D4
DDB1
DDIT3
DDN
DDX23
DEF6
DGAT1
DGKA
DHH
DHX15
DIP2B
DKK2
DNAH8
DNAJC14
DNAJC22
DNTTIP2
DOCK1
DOCK11
DPYD
DPYSL5
DR1
DRAM1
DST
DTHD1
DTNB
DTX3
DYRK2
EEA1
EEF1AKMT3
EFR3B
EGF
EGLN2
EHBP1
EIF3A
ELK3
ELOVL6
EML2
EMX2
ENAM
ENDOU
ENO4
ENPEP
EPHA5
EPHX4
ERBB3
ESYT1
ETNPPL
ETV6
EVI5
EXOC1
EXOC1L
EXOC6
F3
FADS1
FADS2
FADS3
FAIM2
FAM114A1
FAM13A
FAM160B1
FAM184B
FAM186A
FAM186B
FAM19A2
FAM204A
FAM241A
FAM45A
FAM69A
FAM71C
FANCE
FAXDC2
FDCSP
FEN1
FGD2
FGFBP3
FGL1
FIP1L1
FKBP11
FKBP5
FMNL3
FNBP1L
FOSL2
FRAS1
FRRS1
FRS2
FRYL
FSHR
FTH1
GABRA2
GABRA4
GABRB1
GABRG1
GALM
GALNT14
GALNT4
GAR1
GAS2L3
GBA3
GBP4
GBP6
GCKR
GCLM
GDF11
GEMIN4
GFI1
GFRA1
GIMD1
GLI1
GLMN
GLO1
GLOD4
GLP1R
GLS2
GNMT
GNPDA2
GNPTAB
GNRHR
GNS
GPD1
GPR182
GPRIN3
GRID2
GRIK2
GRIP1
GRK5
GRM4
GRSF1
GRXCR1
GSTCD
GSTO2
GSX2
GTF2B
GTF3C2
GUF1
GXYLT1
H1FNT
HADH
HADHA
HAL
HAS1
HDAC7
HEATR6
HELB
HERC3
HERC5
HERC6
HFE
HFM1
HIGD1C
HMGA1
HMGA2
HNRNPD
HNRNPDL
HOPX
HSD17B6
HSPA12A
HSTN
HTR7
IBSP
IFT172
IGF1
IGFBP7
IKBIP
IKZF4
IL1RAPL2
IL23A
INCENP
INHBC
INHBE
INTS12
IRAK3
IRAK4
ITSN2
JCHAIN
KANSL2
KAZN
KCNH3
KCNIP4
KCNK16
KCNK17
KCNK18
KCNK5
KCNN4
KCTD20
KCTD8
KDM4B
KDR
KIF3C
KIF5A
KIF6
KIT
KLB
KLC4
KLF3
KLHL29
KLHL5
KLHL8
KMT2B
KMT2D
KRTDAP
LALBA
LAP3
LARGE1
LARP4
LARP7
LCLAT1
LCORL
LEF1
LEMD3
LEP
LETMD1
LGI2
LIMA1
LIMCH1
LIN7A
LIPJ
LLPH
LMBR1L
LNX1
LOC100126544
LOC100138004
LOC100138638
LOC100138866
LOC100138908
LOC100139075
LOC100139733
LOC100140029
LOC100140085
LOC100140261
LOC100140428
LOC100140445
LOC100140490
LOC100140503
LOC100141266
LOC100296410
LOC100296421
LOC100298118
LOC100298769
LOC100298808
LOC100300010
LOC100335608
LOC100336443
LOC100336669
LOC100847112
LOC100847320
LOC100847492
LOC100848234
LOC100848419
LOC101902154
LOC101902265
LOC101903127
LOC101904084
LOC101904481
LOC101904550
LOC101905137
LOC101906182
LOC101906339
LOC101906682
LOC101909083
LOC104968905
LOC104972406
LOC104975673
LOC104975679
LOC104975686
LOC107131333
LOC107131422
LOC107131713
LOC107131749
LOC112441472
LOC112441500
LOC112441537
LOC112441540
LOC112441543
LOC112442215
LOC112442402
LOC112443696
LOC112444479
LOC112445988
LOC112445995
LOC112445996
LOC112445998
LOC112446614
LOC112446800
LOC112446802
LOC112447087
LOC112447448
LOC504567
LOC506139
LOC506992
LOC507055
LOC507383
LOC507560
LOC507581
LOC509508
LOC509817
LOC510046
LOC511531
LOC511753
LOC512340
LOC512464
LOC512486
LOC512580
LOC512863
LOC513659
LOC515887
LOC518437
LOC518961
LOC519309
LOC520130
LOC520334
LOC520938
LOC521902
LOC523258
LOC523503
LOC524173
LOC525433
LOC526064
LOC526630
LOC526713
LOC526979
LOC527216
LOC527335
LOC528815
LOC529303
LOC530285
LOC530553
LOC540544
LOC540615
LOC614287
LOC614370
LOC614522
LOC614923
LOC615284
LOC615303
LOC615697
LOC615792
LOC616004
LOC616241
LOC617388
LOC617415
LOC617765
LOC618816
LOC619094
LOC781363
LOC781446
LOC781710
LOC781835
LOC781840
LOC781968
LOC781988
LOC782220
LOC782296
LOC782338
LOC782370
LOC782379
LOC782430
LOC782591
LOC782624
LOC783604
LOC784038
LOC784614
LOC785445
LOC786372
LOC787518
LOC787535
LOC787554
LOC787601
LOC787640
LOC787659
LOC787866
LOC787945
LOC787991
LOC788027
LOC788114
LOC788160
LOC788210
LOC788220
LOC788242
LOC788258
LOC788285
LOC788322
LOC788357
LOC788372
LOC788396
LOC788413
LOC788428
LOC788438
LOC788512
LOC788524
LOC788535
LOC788552
LOC788583
LOC788615
LOC788663
LOC788998
LOC789748
LRFN2
LRIG3
LRIT3
LRP1
LRRC10B
LRRC39
LRRC66
LRRC75A
LRRC8B
LRRC8C
LRRC8D
LRRK2
LTA4H
MAP4K4
MAPK13
MAPK14
2022-03-09
MARS
MBD6
MBOAT7
MCUB
MDGA1
MED28
MEIS1
MEPE
METTL1
METTL7A
METTL7B
MFSD14A
MGC152010
MGC157405
MGC157408
MGP
MIP
MIPOL1
MKS1
MMP19
MMRN1
MOB1B
MON2
MRM3
MRPL4
MSI2
MSRB3
MTCH1
MTF2
MTMR3
MTREX
MTUS1
MUC19
MUC7
MXD1
MYBPC1
MYH10
MYL6
MYL6B
MYO1A
MYRF
MYRFL
N4BP2
NAAA
NAB2
NABP2
NACA
NANOS1
NAP1L5
NCAPG
NCK2
NCKAP5L
NCOA1
NDST3
NDST4
NDUFA4L2
NEDD1
NELL2
NEMP1
NEUROG2
NFIB
NFXL1
NIPAL1
NIPAL4
NLRP9
NMU
NOA1
NOC3L
NPAS3
NPFFR2
NPNT
NR1H4
NRBP1
NRXN3
NSUN7
NTN4
NUDT3
NUP37
NWD2
NXN
NXPH4
OCIAD1
OCIAD2
ODAM
OR10A7
OR10AD1
OR10P1
OR2AP1
OR6C1
OR6C2
OR6C3
OR6C4
OR6C68
OR6C75
OR6C76
OR8S1
OR9K2
ORMDL2
OS9
OSTC
OTOF
OTUD6B
PA2G4
PACRGL
PACSIN1
PAG11
PAG17
PAG3
PAG6
PAG8
PAG9
PAH
PAICS
PALMD
PAPSS1
PAQR3
PARPBP
PCDH7
PCED1B
PDCL2
PDE1B
PDGFRA
PDLIM5
PDS5A
PDZD8
PFKM
PGA5
PGM2
PHOX2B
PHTF2
PI16
PI4K2B
PIGY
PIM1
PIP4K2C
PITX2
PKD2
PKHD1
PKN2
PLA2G12A
PLB1
PLEK
PLEKHG7
PLPPR4
PLPPR5
PMCH
PMEL
PNLIP
PNLIPRP2
PNLIPRP3
PNMA8B
PNPLA1
POC1B
POLR2B
POLR3B
POU6F1
PPA2
PPARD
PPARGC1A
PPAT
PPIL1
PPM1H
PPM1K
PPP1R13L
PPP1R32
PPP3CA
PPP6R1
PRDX3
PRIM1
PRKAG1
PRKCE
PRLHR
PRPF40B
PRPH
PTBP2
PTGES3
PTPRR
PUS7L
PXT1
PYM1
PYURF
R3HDM2
RAB10
RAB11FIP2
RAB34
RAB3IL1
RAB44
RAB5B
RABAC1
RACGAP1
RAPGEF3
RASGRP4
RASL11B
RASSF3
RASSF6
RBKS
RBM22
RBM47
RBMS2
RBPJ
RDH16
RDH5
RELL1
REST
RFC1
RHBDF2
RHEBL1
RHOH
RIC8B
RND1
RNF41
RNF8
ROBO1
ROBO2
RPAP3
RPL10A
RPL23A
RPL34
RPL5
RPL9
RPS10
RPS26
RPS4Y1
RRH
RTCA
RUFY3
RWDD3
RXYLT1
SAP30L
SARNP
SASS6
SAYSD1
SCAF11
SCFD2
SCN8A
SCUBE3
SCYL2
SDHAF2
SDR9C7
SEC24B
SEC24D
SEL1L3
SELENOI
SENP1
SEPSECS
2022-09-11
2022-09-03
SETDB1
SFXN4
SGCB
SGMS2
SH3PXD2A
SHISA3
SHMT2
SLAIN2
SLC10A4
SLC11A2
SLC16A7
SLC17A8
SLC18A2
SLC25A21
SLC25A3
SLC26A10
SLC26A8
SLC2A13
SLC30A7
SLC30A9
SLC34A2
SLC35A3
SLC35F6
SLC38A1
SLC38A2
SLC38A4
SLC39A5
SLC44A3
SLC48A1
SLC4A4
SLC5A8
SLC8A1
SLIT2
SMARCC2
SMARCD1
SMIM14
SMIM20
SNCA
SNRPC
SNRPF
SNX7
SOD3
SORCS3
SPATA18
SPATS2
SPDEF
SPECC1
SPIC
SPINK2
SPP1
SPRYD4
SPTBN4
SRD5A3
SRGAP1
SRP72
SRPK1
SRSF3
STAB2
STAC3
STAP1
STAT2
STAT6
STATH
STIM2
STK38
STPG2
SULT1B1
SULT1D1
SULT1E1
SUN2
SUOX
SWT1
SYCP3
SYN3
SYT7
TAC3
TAF11
TARS2
TBC1D1
TBC1D19
TBC1D22B
TBC1D30
TBCK
TBK1
TCP11
TEAD3
TEC
TECRL
TESPA1
TET2
TEX49
TFCP2
TG
TGFBR3
THEGL
TIFA
TIGD2
TIMELESS
TKFC
TLCD1
TLR10
TLR6
TMBIM4
TMBIM6
TMED5
TMEM106C
TMEM117
TMEM138
TMEM156
TMEM165
TMEM216
TMEM217
TMEM258
TMEM33
TMPO
TMPRSS11A
TMPRSS11BNL
TMPRSS11D
TMPRSS11E
TMPRSS11F
TMPRSS12
TRAF3IP2
TRAF4
TRAM1L1
TRAPPC9
TRERF1
TRIO
TRMT13
TROAP
TRPV2
TRUB1
TSFM
TSPAN31
TTC25
TUBA1A
TUBA1B
TUBA1C
TULP1
TWF1
TXK
TXN2
UBA6
UBB
UBE2K
UCHL1
UGDH
UGT2A1
UGT2B10
UGT8
UHRF1BP1
UHRF1BP1L
USP46
USP49
UTP20
UTP3
VAX1
VDR
VIT
VPS13B
VRK3
VWCE
WASHC3
WASHC4
WDR19
WIF1
WNT1
WNT10B
WWOX
XPOT
YIPF7
YTHDC1
YTHDF3
ZAR1
ZBTB39
ZC3H10
ZCCHC4
ZFAND3
ZGRF1
ZNF233
ZNF285
ZNF326
ZNF541
ZNF641
ZNF644
ZNHIT3
ZSCAN9
