# Supplementary material for: Human milk variation is shaped by maternal genetics and impacts the infant gut microbiome
Source: Cell Genom. 2024 Sep 11;4(10):100638. doi: 10.1016/j.xgen.2024.100638 (PMC11602576; doi:10.1016/j.xgen.2024.100638)
Supplement: Table S12. Output of the mash model of milk and GTEx eQTL effects, related to Figure 2 — Posterior estimates for lead variants of 2,093 milk eQTL with local false sign rate <0.05 are reported. gene: Ensembl gene ID; varID: variant chrom_position_ref_alt; rsID: variant ID; ∗_pm: posterior mean for each tissue; ∗_lfsr: local false sign rate (measure of significance) for each tissue. [file mmc11.xlsx]

## Sheet: ST12
Table S12. Output of mash model of milk and GTEx eQTL effects, Related to Figure 2
gene	varID	rsID	milk_pm	Adipose_Visceral_Omentum_pm	Adrenal_Gland_pm	Artery_Aorta_pm	Artery_Coronary_pm	Artery_Tibial_pm	Brain_Amygdala_pm	Brain_Anterior_cingulate_cortex_BA24_pm	Brain_Caudate_basal_ganglia_pm	Brain_Cerebellar_Hemisphere_pm	Brain_Cerebellum_pm	Brain_Cortex_pm	Brain_Frontal_Cortex_BA9_pm	Brain_Hippocampus_pm	Brain_Hypothalamus_pm	Brain_Nucleus_accumbens_basal_ganglia_pm	Brain_Spinal_cord_cervical_c-1_pm	Brain_Substantia_nigra_pm	Breast_Mammary_Tissue_pm	Cells_Cultured_fibroblasts_pm	Cells_EBV-transformed_lymphocytes_pm	Colon_Sigmoid_pm	Colon_Transverse_pm	Esophagus_Gastroesophageal_Junction_pm	Esophagus_Mucosa_pm	Esophagus_Muscularis_pm	Heart_Atrial_Appendage_pm	Heart_Left_Ventricle_pm	Kidney_Cortex_pm	Liver_pm	Lung_pm	Minor_Salivary_Gland_pm	Muscle_Skeletal_pm	Nerve_Tibial_pm	Ovary_pm	Pancreas_pm	Pituitary_pm	Prostate_pm	Skin_Not_Sun_Exposed_Suprapubic_pm	Skin_Sun_Exposed_Lower_leg_pm	Small_Intestine_Terminal_Ileum_pm	Spleen_pm	Stomach_pm	Testis_pm	Thyroid_pm	Uterus_pm	Vagina_pm
ENSG00000002919	17_48234767_G_A	rs12946208	-0.347517	-0.271474	-0.284151	-0.22381	-0.19676	-0.218038	-0.12745	-0.244534	-0.208214	-0.334559	-0.237779	-0.265271	-0.194304	-0.118078	-0.133779	-0.166051	-0.232799	-0.279545	-0.212534	-0.281245	-0.243793	-0.0335779	-0.256409	-0.273293	-0.199686	-0.0846738	-0.217917	-0.175534	-0.185361	-0.203925	-0.275032	-0.182971	-0.352033	-0.0772538	-0.347777	-0.259705	-0.369766	-0.192865	-0.205374	-0.307771	-0.342386	-0.342189	-0.365776	-0.274312	-0.258653	-0.191252	-0.236838
ENSG00000004487	1_23007156_G_C	rs66592286	0.104091	-0.0137759	-0.0215023	-0.01127	-0.0288959	-0.0226214	-0.0425621	-0.0115266	-0.0142924	-0.000202934	-0.0398647	-0.0327714	-0.0190115	-0.010089	-0.0343034	-0.0291712	-0.00530222	-0.0024525	-0.0253223	-0.0147079	0.0232231	0.0308952	-0.0347489	-0.0420609	-0.0336853	-0.00171766	-0.0237763	0.000577327	-0.00092833	-0.0146877	0.0200083	-0.0185637	0.0149178	0.0100711	-0.0437918	-0.0262413	-0.00252496	-0.0509328	-0.00957864	-0.00249604	0.0314509	-0.000655096	-0.00142927	-0.00759091	0.00249344	-0.0441272	-0.0241148
ENSG00000004534	3_50159664_C_T	rs1046953	0.134675	0.425797	0.374488	0.2901	0.396574	0.381479	0.338377	0.252051	0.338965	0.300393	0.404004	0.515581	0.410426	0.337667	0.28181	0.28981	0.332782	0.352897	0.297809	0.415364	0.388078	0.393713	0.383799	0.426884	0.407091	0.37178	0.398223	0.408019	0.327325	0.400979	0.320555	0.3128	0.411231	0.302973	0.355879	0.311691	0.457294	0.49507	0.421849	0.353927	0.355742	0.4263	0.442492	0.417404	0.327502	0.397429	0.371983
ENSG00000005243	17_48428334_A_G	rs7211712	0.282999	0.0347696	0.0546261	0.0516798	0.0258749	0.0253125	0.00749392	-0.0216064	0.0329696	-0.0402777	-0.061137	-0.0658523	-0.00353082	-0.0114198	0.00869551	-0.019107	-0.0444548	0.00249618	0.00585081	0.0408983	0.0356258	0.0702921	0.0668386	0.0115634	0.0355724	0.056248	0.0227194	0.0126123	0.00947921	0.057051	0.0781784	0.0357021	0.0718863	-0.0312341	0.0186116	-0.0135647	0.0746976	0.0323794	0.00405677	0.0850221	0.0329969	0.0365492	0.0152712	0.0612591	0.0106527	0.0702296	0.00685818
ENSG00000005249	7_106958904_G_C	rs6466141	-0.21394	-0.00022948	-0.000141209	-0.000171943	-0.000572986	-0.000217529	-0.000294322	-0.00043343	-0.000182957	-0.000519348	-0.00121598	-0.00102318	-0.000556324	-0.000357893	0.000233976	-0.00074683	-0.00116317	-0.000927485	-0.00130162	-0.000201083	-0.000107003	-0.000498719	-0.000719271	-0.0007348	-0.000602267	-0.000979704	-0.000323193	-0.00111013	-0.000255737	-0.000956723	-0.000483708	-0.000293409	-0.000414033	-0.000928708	-0.00061756	-0.000918615	-0.000346492	-0.000174778	-0.000512833	-0.000305788	-4.74417e-05	-0.000845576	-0.00164987	-0.000510819	-0.000673158	-0.000396158	-2.7154e-05
ENSG00000005436	2_75632793_A_C	rs7577050	0.236905	0.0672636	0.199945	0.317156	0.355926	0.31541	0.247479	0.145873	0.174831	0.152995	0.082188	0.0177222	0.196507	0.137426	0.14672	0.245384	0.18588	0.163098	0.149063	0.178705	0.367936	0.012584	0.310168	0.158424	0.275331	0.176835	0.296142	0.258914	0.30184	0.228065	-0.0743284	0.0974553	0.219997	0.355047	0.0982158	0.197298	0.0464294	0.160736	0.100902	0.0169442	0.008823	0.0429601	0.0511253	0.124258	-0.0164758	0.123141	0.179241
ENSG00000005893	23_120461548_A_AT	rs11375623	-0.16059	0.0291156	0.0280435	-0.0463073	-0.00725245	-0.0130769	0.0272853	-0.000373652	0.0100616	0.0294451	-0.00994556	0.0527335	-0.000721325	0.0241379	-0.00298289	0.0496827	0.0215784	0.0225647	0.0202507	0.0678086	0.0621349	0.0370229	0.07954	0.0266022	0.0581844	0.107746	0.0882907	-0.0146165	-0.0281399	-0.0515488	0.021295	-0.00253732	0.0660347	-0.185525	0.105042	-0.0316074	-0.0063515	0.0543351	0.0480635	0.0961128	0.0802829	0.0436408	0.00646934	-0.0170298	0.00740071	-0.0462545	0.0379123
ENSG00000006118	11_60866426_T_C	rs1224036	-0.183918	-0.080866	-0.0460332	-0.065657	-0.0615722	-0.0615098	-0.055575	-0.0234858	-0.0228584	-0.016068	-0.0692625	-0.0652522	-0.0303856	-0.0353947	-0.0220816	-0.0265197	-0.0365443	-0.0333159	-0.0116331	-0.0840418	-0.0697325	-0.0279584	-0.0605762	-0.0996212	-0.0818435	-0.0849701	-0.077568	-0.0547799	-0.0336095	-0.120311	-0.0783855	-0.0953639	-0.0889555	-0.0636343	-0.0812677	-0.0446479	-0.0827867	-0.0829967	-0.0721898	-0.0647111	-0.0745081	-0.067213	-0.0612463	-0.0846695	-0.0590134	-0.101248	-0.0468629
ENSG00000006282	17_50547162_A_C	rs9890200	-0.63601	-0.986404	-0.901268	-0.82269	-0.856465	-0.801249	-0.693536	-0.844653	-0.718778	-0.862652	-0.3198	-0.387222	-0.80105	-0.769518	-0.74479	-0.682768	-0.793584	-1.04083	-0.796409	-0.789447	-0.663136	-1.22253	-0.783206	-0.641176	-0.717236	-0.815774	-0.628333	-0.863255	-0.745591	-0.85405	-0.7527	-0.932395	-0.796571	-0.803378	-1.05426	-0.513074	-0.66828	-0.891521	-0.592406	-0.879318	-0.806346	-0.985314	-1.07968	-0.526902	-0.15117	-0.619833	-0.757123
ENSG00000006576	7_77882781_G_C	rs7796089	-0.251788	-0.00310687	0.0111314	-0.0117131	-0.0426013	0.0348527	-0.0254859	-0.028465	-0.0291516	0.0156633	0.0498864	0.0516064	0.0508435	-0.00822674	-0.0249125	0.00513163	0.0070229	-0.00249105	-0.0199099	0.0387414	-0.083255	-0.0277645	-0.0194001	0.0310327	0.0171979	-0.0330925	0.015467	-0.051394	-0.0307121	-0.0225165	-0.0759899	-0.000618427	-0.00438901	-0.0092882	0.0389768	0.00217236	-0.0177355	0.0412963	-0.00235246	0.0149243	0.0514448	0.0371941	0.00410834	-0.00361756	-0.0247019	0.0146415	0.0213042
ENSG00000007202	17_29088350_A_G	rs11656125	0.0481166	0.00967819	-0.00576787	0.00499351	0.00439028	0.00564267	-0.0104644	-0.00513568	0.00206256	0.000840203	0.000364925	-0.00234843	0.00452667	0.00415391	9.81607e-05	-0.00457173	-0.000774079	-0.00498956	-0.000744856	-0.00298337	0.011065	0.000278258	0.00553053	0.00390482	0.00587927	0.00237531	0.00338311	0.0062433	-0.00469372	0.00332468	0.00181012	0.0148026	0.0025736	0.00283755	0.00333431	-0.000118964	-0.00204991	0.000264299	-0.000462482	-0.00127962	0.00845914	0.00721125	-0.00147245	0.00246564	0.0164226	0.0135963	0.00502657
ENSG00000007237	17_10183321_C_T	rs11657193	-0.188996	-0.000438468	0.000935198	-0.000240717	-0.000385785	-0.000682309	-0.00101172	9.17308e-06	7.26997e-05	-0.000381178	-0.000238359	0.000646631	0.00113996	0.000481988	0.000523182	0.000590979	0.000638031	0.000390354	0.000647869	0.000472716	-0.000521936	0.000306962	6.59608e-07	0.00104592	-0.000112808	-0.000379522	4.41926e-06	-0.000269927	-0.000528418	-0.000947576	-0.000720038	-0.000215573	-0.000192228	-0.000360109	-0.000398904	-0.000493864	-0.00137352	-0.000600319	5.30453e-05	-0.000820299	-0.000832432	0.000462011	-0.000526272	0.000107244	0.000157298	0.000418827	0.000319545
ENSG00000007341	1_112679036_G_A	rs2999155	-0.336632	-0.620301	-0.58085	-0.677405	-0.548938	-0.521349	-0.508913	-0.445158	-0.459095	-0.507859	-0.321055	-0.345291	-0.440737	-0.450151	-0.305798	-0.437987	-0.46131	-0.472211	-0.393094	-0.513775	-0.912876	-0.573022	-0.487238	-0.532562	-0.608868	-0.447796	-0.596977	-0.556391	-0.466751	-0.379477	-0.504131	-0.490283	-0.693712	-0.37178	-0.569996	-0.360032	-0.62604	-0.420081	-0.434683	-0.242295	-0.315452	-0.414709	-0.392046	-0.543733	-0.442384	-0.492386	-0.409009
ENSG00000007516	16_1341220_G_A	rs34468534	-0.210207	-0.145713	-0.0854652	-0.0639384	-0.0901814	-0.172294	-0.130931	-0.190465	-0.18764	-0.0516379	-0.0757743	-0.0968516	-0.216715	-0.196985	-0.147043	-0.0627348	-0.0358444	-0.128716	-0.12905	-0.185123	0.0382508	-0.0380463	-0.0433427	-0.123788	-0.147147	-0.093938	-0.034251	-0.0505776	-0.0479469	-0.0531729	-0.118412	-0.0344766	-0.188015	-0.0726996	-0.192214	-0.119807	-0.015357	-0.012348	-0.0106565	-0.110234	-0.126599	-0.0209818	-0.161509	-0.0621994	0.350881	-0.110734	-0.111281
ENSG00000008128	1_1689221_G_A	rs374313793	-0.884772	-1.85447	-1.87396	-1.6556	-2.05732	-1.8873	-1.75887	-1.68257	-1.74035	-1.83788	-1.75872	-2.01844	-1.85847	-1.66592	-1.63962	-1.57463	-1.70099	-2.03033	-1.80297	-1.89536	-1.8324	-1.95232	-1.83023	-1.64635	-1.8927	-1.80713	-1.92427	-1.91057	-1.80199	-1.74771	-1.67221	-1.67642	-1.9354	-1.46215	-2.00835	-1.84306	-1.84094	-1.78323	-1.74531	-1.69036	-1.77774	-1.77686	-1.97267	-1.8825	-1.69402	-1.87403	-1.93538
ENSG00000008517	16_3064025_T_A	rs56037566	-0.5775	-0.391837	-0.651504	-0.475201	-0.641265	-0.533495	-0.372282	-0.650333	-0.628765	-0.662288	-0.39109	-0.55871	-0.595811	-0.554393	-0.593666	-0.358256	-0.508973	-0.452729	-0.544644	-0.339381	-0.593748	0.186621	-0.335837	-0.0913752	-0.402682	-0.293506	-0.533957	-0.521556	-0.357598	-0.423677	-0.325721	-0.42242	-0.447066	-0.65071	-0.368969	-0.446556	-0.847549	-0.591749	-0.586609	-0.243839	-0.239488	0.00665281	-0.225791	-0.310957	-0.403655	-0.557677	-0.591983
ENSG00000008735	22_50599734_C_T	rs111478652	0.880103	0.366004	0.268915	0.378085	0.217055	0.161673	0.247003	-0.0450123	0.0555383	0.0789167	0.105603	0.0411607	0.0435434	-0.00473816	0.123826	0.046542	0.00979175	0.0422948	0.079535	0.32299	0.187904	0.236071	-0.00386164	0.0818488	0.248149	0.366765	0.189426	0.252858	0.278723	0.408728	0.396983	0.175501	0.582849	0.143315	0.423447	0.224423	0.304874	0.0230109	0.268502	0.492973	0.617601	0.225579	0.342559	0.249596	0.0721943	0.242415	0.196254
ENSG00000010626	12_6894051_AAAT_A	rs144325457	0.38171	0.609019	0.627516	0.632645	0.620049	0.528959	0.555683	0.239028	0.445398	0.365508	0.598946	0.754014	0.453484	0.378537	0.179835	0.183091	0.372408	0.385838	0.327207	0.565324	0.681848	0.767582	0.483341	0.426725	0.569692	0.748881	0.580701	0.578036	0.438329	0.479145	0.899076	0.168877	0.795992	0.320554	0.518961	0.449445	0.680674	0.521213	0.549376	0.760321	0.754707	0.54625	0.918264	0.550882	-0.173425	0.514506	0.54977
ENSG00000011105	12_3072709_G_A	rs10848781	-0.351681	-0.12896	-0.0851638	-0.164964	-0.18344	-0.0298371	-0.0803054	-0.0640606	-0.0895626	-0.105694	-0.0415752	-0.0345338	-0.0900625	-0.0953876	-0.0691988	-0.0946811	-0.0602194	-0.0697212	-0.106724	0.00151562	-0.189012	-0.0769364	0.00860015	0.0270389	-0.00304735	-0.151845	-0.0174612	-0.00876766	-0.0480667	-0.103244	-0.0861426	-0.0382447	-0.0944305	-0.0349028	0.107645	-0.0339565	-0.0960077	-0.230573	-0.0370693	-0.011331	0.0178293	-0.0466678	-0.0713804	0.00122029	-0.109842	-0.140431	-0.0170025
ENSG00000011485	19_46388003_C_T	rs12609390	-0.264541	-0.36622	-0.339365	-0.0978108	-0.0974931	-0.053566	-0.090236	-0.0634509	-0.0424281	-0.0566638	-0.2907	-0.207662	-0.0441401	0.038238	0.0100809	0.0154144	-0.0725466	-0.136112	-0.128352	-0.26355	-0.0687958	-0.125969	-0.0874816	-0.0837593	-0.0911397	-0.19887	-0.0752612	-0.0605031	-0.150971	-0.0799903	-0.0310233	-0.111329	-0.145913	-0.0413119	-0.0926903	-0.0156882	0.0651281	-0.111747	-0.210755	-0.113115	-0.150662	-0.199336	-0.753216	-0.0276615	0.00112585	-0.155164	-0.150705
ENSG00000011523	2_65027965_T_C	rs2540970	-0.187832	-0.202234	-0.191162	-0.257194	-0.307705	-0.237513	-0.27917	-0.0292475	-0.010401	0.0321063	0.128572	0.109007	-0.000829662	-0.0266435	-0.054129	-0.0218624	0.0186409	-0.0408653	-0.0716354	-0.121607	-0.188222	-0.0904056	-0.265102	-0.130232	-0.291101	-0.0608075	-0.313564	-0.344569	-0.238729	-0.128607	-0.194892	-0.177982	-0.101785	-0.182643	-0.157369	-0.277474	-0.240627	-0.0554686	-0.0515722	-0.156984	-0.201858	-0.101192	-0.166273	-0.204539	-0.251041	-0.137504	-0.155913
ENSG00000011638	16_21067372_T_G	rs861424	0.145891	0.0496054	0.0324859	0.0738355	0.125431	0.0646568	0.0547439	0.0882869	0.0949154	0.0543025	0.0863808	0.0661289	0.0973628	0.087414	0.0610761	0.0608977	0.0344711	0.0677189	0.0750092	0.0402152	0.112298	0.0712899	0.0709817	0.0507499	0.0728861	0.123041	0.040317	0.072885	0.0548642	0.0788869	0.0441508	0.0452975	0.100847	0.00901631	0.0567803	0.0639154	0.116429	0.0808301	0.0608463	0.0575802	0.0675304	0.0506902	0.0696448	0.0819277	0.052957	0.0584164	0.0163682
ENSG00000012223	3_46408372_G_A	rs111863112	-0.835224	-0.41999	-0.413172	-0.289079	-0.268657	-0.230461	-0.158977	-0.262851	-0.091924	-0.139234	-0.214727	-0.244332	-0.094995	-0.231804	-0.153735	-0.149157	-0.186563	-0.0820497	-0.221995	-0.243501	0.0243706	-0.0120822	-0.201776	-0.268321	-0.269442	-0.105933	-0.442873	-0.239592	-0.184887	-0.438071	-0.220154	-0.344664	-0.403115	-0.147752	-0.333524	-0.226832	-0.362072	-0.304904	-0.155753	-0.437876	-0.0890799	-0.337575	-0.342282	-0.115719	-0.241015	-0.342481	-0.323243
ENSG00000012779	10_45280448_G_A	rs2217797	0.631604	0.118404	0.0352621	0.17842	0.0514075	0.0408848	0.0616341	-0.0353679	0.11904	0.00194718	-0.474142	-0.453455	0.223329	0.0982772	0.023887	0.0108122	-0.0722564	0.0107465	5.86431e-05	-0.147019	-0.028438	-0.243319	0.0918702	0.0763243	0.0896765	-0.138004	0.1412	0.0851985	0.0463272	-0.0481241	0.123422	0.0344897	-0.0167667	0.0904315	0.0141873	-0.022151	0.314265	0.0100265	-0.139244	0.175519	0.208102	0.00178068	0.00101002	0.0424524	0.0295998	0.0706916	0.0242084
ENSG00000013288	4_6608895_C_T	rs4689486	-0.5945	-0.494889	-0.593396	-0.565919	-0.456132	-0.372105	-0.317889	-0.421533	-0.551119	-0.297833	-0.266938	-0.314012	-0.39838	-0.449187	-0.440188	-0.392857	-0.283438	-0.588453	-0.583614	-0.569824	-0.341267	-0.669407	-0.611615	-0.63542	-0.481557	-0.65073	-0.470642	-0.448712	-0.502756	-0.549815	-0.521519	-0.442612	-0.468396	-0.239457	-0.591967	-0.307001	-0.572007	-0.519819	-0.407118	-0.479698	-0.536604	-0.564022	-0.456419	-0.595907	-0.167258	-0.476541	-0.38885
ENSG00000013573	12_31101818_C_T	rs7966272	-0.826454	-1.26427	-1.13791	-1.08592	-1.18378	-1.13067	-1.19085	-1.16857	-1.16895	-1.23365	-1.24807	-1.21113	-1.18077	-1.1543	-1.11858	-1.04903	-1.15567	-1.24208	-1.0805	-1.23034	-0.456847	-0.446916	-1.17266	-1.05065	-1.14935	-0.977205	-1.19141	-1.17514	-1.17917	-1.239	-1.06347	-1.12494	-1.14999	-1.05197	-1.22014	-1.09951	-1.19377	-1.23085	-1.1385	-1.13391	-1.20895	-1.05019	-1.04358	-1.03884	-0.798623	-1.20361	-1.04916
ENSG00000014216	11_65186582_C_T	rs3825072	0.142025	0.119079	0.107159	0.099248	0.0437686	0.057247	0.029057	0.0688002	0.0511852	0.109259	0.043998	0.0714324	0.100737	0.0818253	0.0652345	0.106788	0.112436	0.11534	0.0630956	0.0821345	-0.0145289	0.0585166	0.10218	0.0936598	0.10444	0.0404306	0.0744093	0.0185582	-0.00449585	0.0836404	0.11168	0.0751733	0.0891163	0.0244606	0.0880435	0.0988303	0.120987	-0.0230239	0.0379599	0.0444877	0.0611203	0.0589239	0.0875481	0.103616	0.0831654	0.0628668	0.0577191
ENSG00000015676	7_44395071_C_G	rs6963432	0.17064	0.431507	0.356774	0.26126	0.389436	0.346366	0.357245	0.0955295	0.154732	0.173698	0.38563	0.398492	0.102669	0.0362676	0.106764	0.178222	0.148269	0.26234	0.150795	0.483372	0.263327	0.251668	0.392257	0.263962	0.425882	0.306503	0.392508	0.296257	0.237448	0.472091	0.407128	0.261831	0.47822	0.241747	0.486804	0.464157	0.339672	0.449266	0.474006	0.273393	0.244535	0.34025	0.512765	0.271066	0.294108	0.645101	0.397793
ENSG00000018408	3_149575684_G_A	rs13081353	-0.240863	0.0137935	0.0265976	0.0174993	0.0131829	0.0349393	0.0145529	-0.0100163	-0.016893	0.0169669	0.0187763	-0.035798	0.000614595	-0.0222905	-0.00781919	0.0124096	-0.0130763	-0.0122529	-0.0168704	0.0224795	0.0398855	0.0595372	-0.00151508	-0.00492283	0.00350928	0.0106246	-0.00551725	0.0271818	0.00289962	-0.0359033	0.0105645	0.0440752	0.000253949	0.0105384	0.00842072	0.0100455	-0.0480917	0.0343844	-0.0205827	0.0304899	-0.0317227	-0.00697744	0.0231942	0.0225211	0.139628	0.0486046	0.0371367
ENSG00000018510	2_177347288_G_A	rs76463821	-0.158852	0.119792	0.160744	0.193923	0.0281309	0.046916	0.0764394	0.0867762	0.0793043	0.0127101	0.113464	0.177003	0.106829	0.133404	0.119953	0.0916431	0.0999338	0.149868	0.0775289	0.0893357	-0.0327088	0.062916	0.0284066	0.0850404	0.0472295	-0.0146956	0.0746726	0.0833305	0.122166	0.0719412	0.0543637	0.0590839	0.0706021	0.0993189	0.142623	0.15744	0.0851779	0.0757162	-0.0284168	0.0449323	0.0244895	0.072911	0.127796	0.00139176	0.213478	0.0579541	0.060719
ENSG00000018610	23_119543654_C_CT	rs201586669	-0.498349	-0.949147	-0.88675	-0.812214	-0.839076	-0.789705	-0.823575	-0.71005	-0.705238	-0.817269	-0.789745	-0.861792	-0.826161	-0.746845	-0.740362	-0.716471	-0.68142	-0.796919	-0.769247	-0.960192	-0.980711	-0.998176	-0.843786	-0.882578	-0.874074	-0.719084	-0.834113	-0.881558	-0.820228	-0.804528	-0.797074	-0.69372	-0.9199	-0.870736	-0.921936	-0.861628	-0.949168	-0.728961	-0.818805	-0.889595	-0.83486	-0.786808	-0.969398	-0.825603	-0.753017	-0.858794	-0.868674
ENSG00000019169	2_118982885_GAGTCTAGGTT_G	rs68057361	-0.372062	-0.337019	-0.165153	-0.219347	-0.17909	-0.215894	-0.242055	-0.058967	-0.0643364	-0.0835341	-0.118422	-0.0825602	-0.034889	-0.046718	-0.105385	-0.0433717	-0.115349	-0.113813	-0.0521984	-0.236665	-0.0778781	-0.0367255	-0.19677	-0.254973	-0.279069	0.0234825	-0.244905	-0.127018	-0.155793	-0.198478	-0.01562	-0.190595	-0.169201	-0.184211	-0.155626	0.0324391	-0.0749729	-0.106409	-0.0944299	-0.334485	-0.363088	-0.313726	-0.0468576	-0.224199	-0.119349	-0.177581	-0.140992
ENSG00000021762	11_3129161_C_T	rs2277300	-0.368443	0.0948442	0.159305	-0.0203337	-0.0523377	-0.1074	-0.0311322	-0.0756343	-0.209597	-0.0186441	0.0480207	0.102691	-0.217559	-0.189544	-0.0581899	-0.0707113	-0.0194403	-0.165246	0.0619935	-0.0378608	-0.0580334	0.0317449	-0.0760867	-0.384688	-0.0286202	-0.150731	-0.0232954	0.0284244	-0.014803	0.0747504	-0.156469	0.0291264	-0.186896	0.49816	-0.076032	0.0440684	0.0855487	-0.184931	-0.000941787	-0.244266	-0.33129	-0.0509225	-0.118425	-0.0001415	0.0377283	0.0654242	0.108218
ENSG00000021826	2_210478633_A_G	rs62203672	0.598271	0.488881	0.235777	0.161533	0.327456	0.318747	0.365805	0.167917	0.20782	0.186018	0.343445	0.419216	0.318713	0.265899	0.0105966	0.0680669	0.0722926	-0.145539	0.0341164	0.39556	0.555789	0.0297274	0.295435	0.149667	0.278621	0.464625	0.253235	0.327026	0.275714	0.206441	0.0374002	0.198506	0.376361	0.371514	0.255933	0.314159	0.285956	0.0503009	0.113203	0.272236	0.284417	0.148151	0.102923	0.152569	0.104652	0.221787	0.26101
ENSG00000022840	12_120515985_G_A	rs719449	0.119119	0.0405196	0.00835809	0.0192226	0.0370162	0.0340254	0.052562	-0.0356179	-0.0315241	-0.0272341	-0.0580568	-0.0551955	-0.0548442	-0.0438158	-0.0168472	-0.0296408	-0.0302222	-0.0126196	-0.0195185	-0.000133558	0.00661652	0.00245537	0.00481194	0.0268636	0.0108542	0.0317465	-0.0116288	0.0228363	0.023998	0.020538	0.0195959	0.0151626	0.0191835	0.00955135	0.0220087	0.0119122	0.0220988	-0.00833983	-0.00577954	0.00329628	0.0246518	0.0289477	-0.00741151	0.0182913	0.0321726	0.0114504	0.00444167
ENSG00000023041	10_112431792_T_C	rs2900946	0.27135	0.0771847	0.00035171	0.0517949	-0.00294591	-0.0315808	0.0451329	-0.0228016	-0.00280744	-0.0019705	-0.057709	-0.111628	-0.0602213	-0.0410464	-0.0326876	0.0114654	-0.108942	-0.0292259	0.0161359	0.0474134	0.224457	0.0796667	-0.0126041	0.0618317	0.00709342	0.336782	-0.0189064	0.00354236	0.0595573	0.06844	0.0202079	0.040926	0.129962	0.0430944	0.00880136	0.0275167	0.0809918	0.0284284	0.00730431	-0.00319914	0.0479614	0.0516375	0.0336995	0.0579177	0.0215343	0.00422474	-0.0146131
ENSG00000023191	11_500248_G_A	rs7113204	0.30755	0.0547129	-0.0442644	-0.148568	-0.0125897	-0.00587803	-0.0121736	-0.164491	-0.168506	-0.197565	-0.262442	-0.233203	-0.211307	-0.204191	-0.0815639	-0.0960273	-0.227014	-0.117798	-0.144915	0.00691978	0.111237	0.0816321	-0.0546195	-0.0746215	-0.0653024	0.167415	-0.0438824	-0.0817745	-0.115268	0.0739144	0.00261865	0.0186495	0.0349268	-0.0390661	-0.113095	-0.0372493	0.0852421	-0.126731	-0.00598149	0.181686	0.105894	-0.0350002	-0.017451	-0.0162559	-0.179309	-0.0323438	0.0335094
ENSG00000023445	11_102307889_T_A	rs2852882	0.293758	0.278399	0.0941752	-0.0870051	0.00107443	0.0130306	0.0539461	-0.0109004	-0.0328661	-0.0514118	0.0822799	-0.0204623	0.0406884	-0.112219	-0.0822654	-0.0853666	-0.0823492	-0.0211048	-0.00582764	0.1717	0.221105	-0.0462414	0.0476354	0.121193	0.0498794	0.114987	0.181964	0.0383619	0.00639828	0.096015	0.0559482	0.168819	0.206779	0.126122	0.12748	0.0827721	0.0548263	0.321744	0.0604675	0.357749	0.325325	0.0546727	0.122086	0.181293	0.0521319	0.0420706	0.120074
ENSG00000023909	1_93894551_C_A	rs769211	-0.174817	-0.163767	-0.120946	-0.0872205	-0.156992	-0.120938	-0.151505	-0.131938	-0.164343	-0.128517	-0.0858365	-0.122217	-0.148676	-0.136085	-0.114833	-0.114963	-0.175276	-0.161735	-0.103961	-0.0688495	-0.232746	-0.124242	-0.131129	-0.0734034	-0.0991007	0.0889353	-0.130816	-0.152108	-0.0848085	-0.0931674	-0.160702	-0.0706265	-0.133795	-0.141452	-0.184643	-0.0980236	-0.172009	-0.143868	-0.138073	-0.0891263	-0.0804839	-0.125487	-0.166678	-0.124472	-0.182484	-0.14853	-0.104137
ENSG00000026950	6_26396272_A_G	rs7356982	0.331835	0.265437	0.279449	0.352244	0.272461	0.239186	0.19477	0.243946	0.27066	0.236714	0.189089	0.229288	0.272346	0.216093	0.221342	0.26875	0.271217	0.252775	0.271263	0.262134	0.126604	0.330709	0.304385	0.286186	0.279251	0.311342	0.259096	0.250693	0.163662	0.283889	0.280893	0.248039	0.325079	0.246885	0.32793	0.281707	0.317748	0.340987	0.297495	0.275411	0.271542	0.267442	0.374017	0.268123	0.17195	0.236725	0.26826
ENSG00000029993	23_150830898_C_T	rs112578435	-0.133111	-0.0557707	-0.0680876	0.068805	0.0301226	0.00444806	-0.00752413	-0.00511481	-0.0504195	-0.00602584	0.0166803	0.0283872	0.0258579	-0.0661018	0.0198765	0.00481609	-0.0442402	0.0286231	-0.0300404	-0.0251233	0.00807996	-0.0102347	-0.0183517	0.0233609	0.0234507	-0.00571819	0.028689	0.0269969	0.141425	-0.035503	-0.0257705	-0.00286268	-0.0251099	0.0871998	0.0616779	-0.0268314	0.0139522	0.00198515	0.0342203	0.0135679	0.0672369	-0.0150273	0.00170599	0.0136433	0.0111112	0.0101525	0.0214326
ENSG00000031081	3_119306171_A_G	rs11926284	-0.214681	0.0512992	0.0206174	-0.0358916	0.0801595	0.0197823	0.0788595	0.0556383	0.0584925	0.0173705	0.00327898	0.0186427	-0.00808906	0.0519528	0.0731459	0.0372503	0.0293225	0.0369419	0.0769174	-0.00690756	-0.0694021	-0.196663	0.0333365	-0.0508593	-0.00226424	-0.155729	-0.0223355	-0.0280597	-0.0486207	-0.0409985	-0.0346271	0.00647486	-0.111558	-0.0341707	0.0180841	-0.0194285	-0.0429532	-0.000224435	-0.0262493	-0.0535477	-0.068018	-0.085977	-0.0850308	0.0168249	-0.0218151	0.0306614	0.0516962
ENSG00000031691	6_49190906_G_A	rs2516118	0.358197	0.532784	0.398953	0.138944	0.391365	0.482574	0.518416	0.324597	0.286622	0.311541	0.144256	0.142551	0.418536	0.374403	0.303668	0.343586	0.261955	0.286955	0.262951	0.411438	0.328843	0.489727	0.518234	0.423151	0.407944	0.458655	0.463111	0.284287	0.239878	0.263333	0.298024	0.255885	0.31923	0.263633	0.409854	0.227825	0.212165	0.178583	0.308333	0.3321	0.326234	0.285566	0.323599	0.310626	0.31062	0.330535	0.461023
ENSG00000032742	13_20686569_AT_A	rs11283974	0.277048	0.343121	0.309116	0.313429	0.304339	0.311835	0.337064	0.162993	0.164226	0.238079	0.188052	0.240355	0.248878	0.170619	0.0936648	0.146868	0.224852	0.224395	0.221489	0.284923	0.267525	0.451865	0.238335	0.22425	0.283847	0.266288	0.230821	0.33755	0.313161	0.190851	0.20489	0.224336	0.283611	0.277693	0.260497	0.187307	0.189267	0.0963391	0.262099	0.210942	0.209623	0.189197	0.382267	0.20822	0.327833	0.169269	0.164948
ENSG00000034510	2_84887987_C_A	rs6728804	0.637986	-0.0133069	0.0254002	0.092979	0.0683965	0.07991	0.037937	0.0858833	-0.0271348	0.0560528	0.082897	0.0974494	0.0054137	0.081138	0.00425419	0.0545394	0.0714021	0.0387878	0.0305679	0.0212065	-0.0807811	-0.0616852	0.0250496	0.0127554	0.0622796	0.223453	0.0870564	0.00476619	-0.0343584	0.239672	0.0673306	0.032651	0.0539141	0.0184965	0.0283189	-0.0191584	0.0874952	0.0574031	0.0716303	0.0287755	0.0402616	0.0546069	0.0438243	0.0310593	-0.0211422	0.129966	0.0166122
ENSG00000034677	8_100336858_C_T	rs11991535	-0.13549	0.0229263	-0.0032887	-0.0259754	-0.00606462	-0.0051265	0.0302382	-0.00524513	0.00158687	0.00499989	-0.0575893	-0.0542556	0.0221901	-0.0222448	0.029105	0.00302699	-0.019128	-0.00053638	0.0169396	-0.00316827	0.0137496	0.0631352	-0.00782891	0.0112881	0.00381578	-0.0376201	-0.0138213	0.00361726	0.00289263	-0.0452192	0.00141419	-0.0219389	-0.0551103	0.00309145	-0.0359802	-0.0134827	-0.049598	-0.0159505	-0.0279932	-0.0401619	-0.0173039	-0.0151227	-0.0148663	-0.0273457	-0.0363617	0.0103081	-0.00381845
ENSG00000035115	2_249092_A_C	rs17713729	-1.08708	0.270912	0.241796	-0.380757	0.350724	0.30814	0.205992	0.0328926	0.0858442	0.038846	-0.0548536	0.0067947	-0.038571	-0.0301284	0.00734153	-0.0173031	0.0858724	-0.15256	-0.0136784	-0.0143708	0.148146	-0.274842	0.276554	-0.262933	0.303386	-0.964756	0.378369	0.564074	0.451767	-0.404621	-0.170318	-0.189279	-0.884975	0.337327	0.395119	0.246943	-0.817348	-0.191887	-0.221153	-0.832329	-0.79722	-0.308969	0.0150639	-0.286308	0.0308219	-0.482525	0.17666
ENSG00000035687	1_244324435_G_A	rs61577594	-0.277198	-0.0378048	-0.0166227	-0.0609817	0.0138579	-0.0304048	-0.0719745	0.0262728	0.0386569	0.0181818	0.00174299	-0.0761321	0.024862	-0.00477149	-0.0841119	-0.0505373	0.018758	0.00821059	0.00173757	-0.064026	0.0381922	-0.126819	-0.0361603	-0.0729107	-0.0143117	-0.09428	0.00367342	-0.0217061	-0.0330101	-0.127884	-0.0360265	-0.158327	-0.207332	-0.0386723	-0.0480681	-0.0253307	-0.10815	-0.018988	-0.0733619	-0.033715	-0.106944	-0.084241	-0.108155	-0.155424	-0.0589806	-0.206309	0.0192846
ENSG00000037474	5_6684841_T_C	rs11744535	0.218796	-0.114677	-0.0675456	-0.0964774	-0.0610515	-0.0490646	-0.0856334	-0.235358	-0.240432	-0.246276	-0.316312	-0.365765	-0.290595	-0.255343	-0.216598	-0.20935	-0.263796	-0.204964	-0.208532	-0.0990509	0.0172993	-0.00427061	-0.0908788	-0.0866019	-0.0974251	-0.000887328	-0.0590048	-0.0732404	-0.0478019	-0.10602	-0.00260066	-0.0712348	-0.0529855	0.0304586	-0.152375	-0.122627	-0.0853772	-0.119899	-0.0999571	-0.0463861	-0.0630712	-0.0671922	-0.121709	-0.0589173	-0.093513	-0.118395	-0.131221
ENSG00000038002	4_177440833_T_C	rs13133517	-0.321543	-0.613635	-0.676487	-0.460895	-0.653211	-0.519089	-0.54535	-0.425223	-0.546219	-0.518583	-0.609133	-0.687915	-0.579633	-0.536322	-0.377226	-0.44627	-0.512123	-0.350868	-0.446829	-0.531489	-0.652216	-0.51736	-0.722761	-0.538386	-0.690412	-0.590732	-0.614515	-0.609385	-0.532664	-0.578354	-0.325929	-0.505924	-0.52052	-0.365832	-0.492883	-0.620155	-0.569927	-0.42056	-0.571393	-0.580117	-0.504103	-0.618125	-0.739584	-0.564643	-0.379252	-0.537175	-0.658831
ENSG00000038382	5_14009305_C_G	rs413546	0.33407	0.0432542	-0.0142392	0.0637695	0.0261393	-0.0017829	0.0128011	0.0485439	0.0260464	0.0225308	-0.0339515	-0.00366457	0.0347654	0.0423841	0.0147157	0.0203888	0.00389702	0.0555251	0.0921898	-0.00789135	-0.0197249	-0.0194557	0.0166748	-0.00856083	-0.0213571	-0.137859	0.0140201	-0.0122108	0.0190299	0.0474152	0.0276988	-0.00313815	-0.0182579	0.02417	-0.0296763	-0.00382873	0.00593039	0.00114521	-0.0317279	0.0279434	0.0606241	-0.010976	-0.0393555	-0.035967	0.00765412	0.00435844	-0.0552451
ENSG00000040531	17_3661084_C_T	rs1048649	-0.388616	-0.559169	-0.494261	-0.536478	-0.61049	-0.518123	-0.545483	-0.525597	-0.403281	-0.338214	-0.536037	-0.480712	-0.378964	-0.442544	-0.343647	-0.410801	-0.428944	-0.468067	-0.430387	-0.491121	-0.248133	-0.19408	-0.584226	-0.524417	-0.54952	-0.528153	-0.607293	-0.541178	-0.379417	-0.384137	-0.405801	-0.257045	-0.430983	-0.189812	-0.368763	-0.437001	-0.26272	-0.434633	-0.265795	-0.339867	-0.411266	-0.490937	-0.474158	-0.255331	-0.465852	-0.56185	-0.419521
ENSG00000041357	15_78558216_G_A	rs28395178	0.23519	0.0467093	0.0628533	0.0946936	0.0706907	0.0712858	0.103476	0.0191967	0.0388347	0.073149	-0.0882526	-0.124514	0.0167787	0.056643	0.0449293	0.0282875	0.0698514	0.103771	0.0982238	0.0344212	0.00231953	-0.0777154	0.0641336	0.0279791	0.059115	0.0595997	0.0841111	0.136617	0.148848	0.0719987	0.0471164	-0.0105486	0.0596363	0.229994	0.0860531	0.0363471	0.110837	0.0274672	0.0934446	0.0858768	0.0495671	0.0427417	0.0229943	0.0417029	0.047894	0.0722966	0.0485024
ENSG00000041982	9_115204015_C_A	rs10759761	0.513113	0.000303652	0.00231753	0.000926928	0.000365805	0.000346171	0.00112007	-0.00112902	-0.00183018	-0.00122481	-0.000859714	-0.00101165	-0.00261313	-0.00224138	-0.00108462	0.000222116	-0.00110096	-0.001406	-0.00256136	0.00220455	1.45004e-05	0.00134964	-0.00158209	-0.000372285	0.00218658	0.00186979	0.00303155	0.000568853	0.00106598	0.00449838	-0.00328157	0.00174592	0.00120736	0.00155831	0.00202144	-0.000956376	0.00208111	0.00245444	0.000799866	-0.000135693	-0.00100623	-2.3286e-05	-0.00232561	0.00236813	-0.00224266	6.18496e-05	0.00179821
ENSG00000042317	14_88339759_G_A	rs1006259	-0.300893	-0.139659	-0.0612173	-0.247878	-0.0866962	-0.152826	-0.0326751	-0.352254	-0.40614	-0.447937	-0.376692	-0.358458	-0.372849	-0.318785	-0.372052	-0.408917	-0.379579	-0.375716	-0.394742	-0.186193	-0.0396289	-0.0446734	-0.180248	-0.139958	-0.161435	-0.0850828	-0.124787	-0.121437	-0.180349	-0.187953	-0.178735	-0.0917028	-0.159711	-0.206953	-0.194375	-0.14657	-0.276266	-0.257627	-0.142906	-0.248255	-0.165864	-0.136063	-0.239836	-0.158953	-0.177411	-0.186201	-0.124418
ENSG00000042493	2_85420466_C_T	rs12465686	0.538375	-0.376009	-0.305988	0.173379	-0.332915	-0.189001	-0.500611	-0.376977	-0.416224	-0.382754	-0.325316	-0.469361	-0.412298	-0.39638	-0.281064	-0.343254	-0.348315	-0.216468	-0.369259	-0.24261	-0.237916	-0.233073	-0.532765	0.146299	-0.318236	0.39055	-0.424496	-0.595882	-0.30072	0.140924	0.131974	0.0841549	0.0556177	-0.25415	-0.249423	-0.264686	0.289975	0.249787	0.0259197	0.215609	0.182243	0.0139624	-0.102132	-0.0614597	-0.267253	0.275653	-0.554703
ENSG00000042832	8_132868999_C_T	rs180204	0.336602	0.175328	0.181909	0.244895	0.212717	0.17899	0.176458	0.184779	0.132416	0.179172	0.0424096	0.0598659	0.109224	0.0972937	0.111257	0.142617	0.110114	0.10915	0.156968	0.142233	0.105379	0.0541508	0.213325	0.144022	0.234748	0.145391	0.231183	0.191771	0.105895	0.128673	0.171651	0.177169	0.157249	0.116278	0.225551	0.137698	0.185223	0.121357	0.117283	0.0943781	0.0898063	0.162428	0.14859	0.150003	0.149579	-0.00824734	0.165069
ENSG00000042980	8_24337035_A_G	rs62502745	-0.273572	-0.0342931	-0.0774446	-0.0952759	-0.0445539	-0.0758929	-0.128229	-0.112217	-0.0779471	-0.0532181	0.00272951	-0.0109342	-0.0268314	-0.0442901	-0.119486	-0.099078	-0.0678828	-0.122781	-0.0802741	0.0483941	-0.0917002	-0.183312	0.0155683	-0.0910595	-0.0177583	-0.0370883	-0.0856674	-0.111612	-0.0468055	-0.10374	-0.0833503	-0.11437	-0.0893601	-0.0518163	0.0223695	-0.0248102	-0.0258849	-0.0870064	-0.0981082	-0.0156844	-0.0800954	-0.0396499	-0.0948392	-0.143428	0.00308251	-0.0693288	-0.0208659
ENSG00000044090	6_43045924_T_C	rs2273918	-0.335583	-0.418496	-0.448955	-0.411136	-0.4588	-0.377204	-0.304233	-0.145711	-0.155766	-0.103786	-0.351684	-0.343885	-0.20062	-0.202498	-0.171002	-0.266157	-0.132866	-0.177032	-0.227763	-0.28733	-0.414503	-0.314778	-0.481447	-0.559046	-0.514645	-0.522354	-0.418927	-0.316396	-0.355991	-0.546288	-0.477829	-0.388926	-0.504832	-0.296872	-0.386604	-0.319837	-0.583259	-0.451302	-0.460699	-0.520685	-0.473643	-0.4734	-0.583057	-0.370542	-0.193225	-0.473488	-0.366027
ENSG00000046647	23_13959186_G_C	rs1989869	-0.300853	-0.444928	-0.439448	-0.500787	-0.40749	-0.387624	-0.453129	-0.412486	-0.440904	-0.503782	-0.578483	-0.635432	-0.502653	-0.506496	-0.323083	-0.425733	-0.500788	-0.273168	-0.402292	-0.437992	-0.352337	-0.457072	-0.450905	-0.507062	-0.493416	-0.499498	-0.470526	-0.439212	-0.327781	-0.453279	-0.423622	-0.38327	-0.556812	-0.356031	-0.346958	-0.360889	-0.541039	-0.363545	-0.479106	-0.606965	-0.570215	-0.337928	-0.538397	-0.422756	-0.328155	-0.485052	-0.438072
ENSG00000047188	5_113345468_T_C	rs10037038	-0.238928	0.0609109	0.0636792	0.0834856	0.0478383	0.050989	0.0425252	0.111144	0.126542	0.120467	0.18847	0.217457	0.157176	0.125277	0.123646	0.1043	0.125818	0.0979357	0.0830668	0.0420736	0.11527	0.236073	0.0712759	0.0580921	0.0684384	0.0821626	0.0880437	0.0905312	0.0668488	0.0360633	0.0371304	0.0597943	0.076404	0.0652445	0.0947303	0.0829386	0.0706221	0.110516	0.0883559	0.0971187	0.053789	0.0820635	0.127084	0.0757883	0.0914329	0.100785	0.0871845
ENSG00000047365	4_36080533_G_C	rs61797479	0.080078	-0.0181009	0.00475865	-0.031319	-0.0301973	-0.036613	0.000172684	-0.0331733	-0.0478734	-0.0460784	-0.0159371	-0.0037846	-0.0386604	-0.0358178	-0.0275197	-0.0289721	-0.0132131	-0.0428547	-0.0376747	-0.0262406	-0.0180472	-0.025725	-0.0317219	-0.00312196	-0.0218169	0.013454	-0.0293168	-0.0186775	-0.0329838	0.00406996	-0.0342523	-0.0174788	-0.0218023	-0.00126841	-0.0393602	-0.0174088	-0.0121727	-0.0327001	-0.0162662	-0.0174411	-0.0152092	-0.0250176	-0.0381622	-0.0270776	0.00919337	-0.0374194	-0.0130015
ENSG00000048740	10_11159383_C_T	rs117270900	0.331563	0.0223288	0.00735468	-0.0131186	-0.0203177	-0.00720459	0.00315124	-0.0484924	-0.0293562	-0.0394075	-0.0581221	-0.0665807	-0.0383307	-0.033894	-0.0404092	-0.046507	-0.076114	-0.0397706	-0.0469874	0.0131292	0.0218682	0.0246266	-0.0207891	0.0215019	0.00281755	0.00651466	-0.0146436	0.00518805	-0.0116596	0.0220728	0.020989	0.0257326	0.0219506	-0.00129736	-0.0414956	-0.0322308	0.0173262	-0.0268417	-0.0157079	0.000315177	0.00110785	0.00631661	-0.00802052	0.0134467	-0.0145425	0.00458738	-0.0097041
ENSG00000050327	7_144414614_C_A	rs1074358	-0.237418	-0.146929	-0.0976376	-0.159774	-0.104347	-0.167446	-0.104157	-0.206263	-0.198766	-0.197229	-0.0840678	-0.156913	-0.19786	-0.191976	-0.216224	-0.221797	-0.21154	-0.227836	-0.248569	-0.124475	-0.139268	-0.0373146	-0.108647	-0.104924	-0.133012	-0.151596	-0.137302	-0.163721	-0.102921	-0.131186	-0.081052	-0.133133	-0.150376	-0.110634	-0.167222	-0.16268	-0.149686	-0.109906	-0.0731577	-0.0891152	-0.067169	-0.0644995	-0.105514	-0.0627079	-0.127798	-0.0973935	-0.135378
ENSG00000050748	5_180288803_A_G	rs745749	-0.148489	-0.156553	-0.090481	-0.0818864	-0.129204	-0.10465	-0.119921	-0.0487323	-0.0284434	-0.0612278	0.0279152	0.0302833	-0.0334212	-0.0183857	-0.0523746	-0.0305615	-0.0912518	-0.121314	-0.0721198	-0.107968	-0.061053	-0.0119358	-0.110606	-0.0514142	-0.0661483	-0.120261	-0.103479	-0.0563745	-0.0384334	-0.0677845	-0.0441543	-0.119867	-0.102762	-0.00676006	-0.132592	-0.107893	-0.101913	-0.113519	-0.100315	-0.0913329	-0.143671	-0.0790119	-0.0760395	-0.125716	-0.068314	-0.0766256	-0.0368011
ENSG00000052749	10_97372944_A_G	rs3818908	0.30504	0.097842	0.098472	0.256393	0.276012	0.22643	0.176292	0.232255	0.121244	0.344192	0.389198	0.487439	0.27793	0.262721	0.120697	0.11678	0.215663	0.14213	0.144771	0.126135	0.00795784	0.237447	0.129574	0.231483	0.184325	0.0318179	0.174945	0.552887	0.567019	0.229944	0.139216	0.280746	0.200788	0.406049	0.0433118	-0.00538849	0.316091	0.331569	0.157548	0.212212	0.236692	0.185899	0.503429	0.186604	0.274011	0.101057	0.176552
ENSG00000052795	4_158880139_C_G	rs13129071	-0.0981851	-0.0477682	-0.0696889	-0.0516651	-0.0788848	-0.0685463	-0.0523063	-0.104762	-0.091244	-0.106106	-0.104161	-0.111342	-0.0561514	-0.066948	-0.0766463	-0.111961	-0.0785697	-0.0933177	-0.0841015	-0.0666639	-0.0760897	-0.087675	-0.0666521	-0.0971686	-0.0680483	-0.0643003	-0.0930091	-0.0856154	-0.0466501	-0.0902891	-0.049051	-0.0854341	-0.111662	-0.0627314	-0.0845241	-0.106238	-0.109265	-0.103834	-0.0507917	-0.0892324	-0.0789763	-0.0518785	-0.103612	-0.034988	-0.117731	-0.0862301	-0.0735541
ENSG00000054219	2_159900954_C_T	rs7599157	-0.363975	-0.513297	-0.609057	-0.444507	-0.691024	-0.352001	-0.536844	-0.232363	-0.287787	-0.261464	-0.239774	-0.18017	-0.25398	-0.205919	-0.245028	-0.159288	-0.283572	-0.143032	-0.188347	-0.32412	-0.484996	-0.0185023	-0.479756	-0.229321	-0.609564	-0.667366	-0.574082	-0.500149	-0.451276	-0.618845	-0.542411	-0.471572	-0.548346	-0.34672	-0.605812	-0.389138	-0.723072	-0.411949	-0.48766	-0.563036	-0.500184	-0.196187	-0.323338	-0.387073	-0.23532	-0.493809	-0.592367
ENSG00000054690	14_67551530_C_G	rs57140819	-0.332305	0.00190605	-0.050401	-0.016633	-0.0368062	0.00758481	-0.0547369	0.0705652	0.0253858	0.024052	0.0486238	-0.0502968	0.0337159	0.00382949	0.0497683	-0.00171881	0.00259973	0.0405845	0.0378729	-0.0233234	0.0252923	-0.0225739	-0.00215839	-0.021843	0.0329394	-0.0992196	-0.0267128	0.0212838	0.00843655	-0.114425	-0.0534554	-0.0558257	-0.132385	-0.0945537	-7.39013e-05	-0.0134259	-0.0404114	0.00355666	-0.0158269	-0.0901722	-0.0371648	-0.0202772	-0.0102613	-0.0424126	0.0254831	-0.0194284	0.0106536
ENSG00000054967	11_73579118_A_G	rs11235809	0.163417	0.181195	0.099128	0.19637	0.135348	0.13307	0.169934	0.19128	0.130289	0.157677	0.153527	0.168492	0.0970772	0.0634952	0.0874034	0.137412	0.168514	0.131388	0.163526	0.151008	0.0838469	0.138107	0.147343	0.159748	0.139197	0.0591094	0.140165	0.087226	0.146396	0.11518	0.131884	0.028432	0.163702	0.134867	0.244135	0.121294	0.165086	0.0624417	0.138811	0.0699853	0.0388265	0.0444577	0.136404	0.152361	-0.00747639	0.189671	0.138513
ENSG00000054983	14_88022897_A_G	rs74821690	-0.426452	-0.473178	-0.3394	-0.216117	-0.310787	-0.222625	-0.129877	-0.061937	-0.219359	-0.0847638	-0.624015	-0.80414	-0.172348	-0.0867516	0.0466272	-0.160365	-0.123243	0.0671981	-0.14513	-0.360401	-0.492302	-0.525209	-0.298405	-0.455416	-0.104568	-0.514115	-0.175141	-0.108401	-0.53437	-0.267555	1.08187	-0.481273	-0.232297	-0.543749	-0.211892	-0.0906336	-0.507921	-0.114581	-0.243313	-0.644339	-0.63752	-0.234312	-0.40808	-0.478549	-0.700825	-0.441759	-0.365006
ENSG00000055130	7_148722392_A_C	rs243523	-0.131949	-0.0508133	-0.0375662	-0.0287102	-0.0049554	-0.019718	-0.026667	-0.0350438	-0.0339139	-0.051751	-0.0612869	-0.0536484	-0.0275811	-0.0403097	-0.0181359	-0.0213478	-0.0468045	-0.030807	-0.0348165	-0.0566059	-0.0459099	-0.142752	-0.0294802	-0.0482575	-0.0234725	-0.0483693	-0.038697	-0.0272672	-0.0333714	-0.068234	-0.0645667	-0.0413021	-0.0609819	-0.0528123	-0.0423166	-0.0179541	-0.0723467	-0.039601	-0.0439341	-0.054293	-0.0448685	-0.0436626	-0.0854798	-0.0340758	-0.0588955	-0.0511515	-0.0123797
ENSG00000055950	10_100986474_C_T	rs7184	0.275182	-0.0767108	-0.0383949	-0.144232	-0.0483731	-0.122977	-0.0884433	-0.144438	-0.132999	-0.151506	-0.197938	-0.233914	-0.174401	-0.136753	-0.126447	-0.206189	-0.199297	-0.083685	-0.16128	-0.0630063	-0.00176856	-0.162137	-0.0346266	-0.0568294	-0.0662979	-0.128343	-0.0824163	-0.167816	-0.139194	-0.0746148	-0.0318591	-0.0733542	-0.0302992	-0.0265266	-0.0727765	-0.0743172	-0.10452	-0.174881	-0.0898089	-0.033184	-0.0848181	-0.0871736	-0.0948276	-0.0626072	-0.0308977	-0.118917	-0.0999517
ENSG00000055955	3_52854469_C_T	rs9682464	0.426449	0.393953	0.507969	0.00427446	0.925968	0.526718	0.946595	0.663923	0.726406	0.645657	0.799697	0.848814	0.795971	0.517726	0.623675	0.73266	0.639693	0.638048	0.652277	0.466547	0.631385	0.621588	0.464275	0.37557	0.364512	0.569418	0.323535	0.664744	0.507482	0.507544	-0.0844559	0.750102	0.595253	0.302585	0.547695	0.438232	-0.323015	0.764997	0.496016	0.579578	0.460555	0.370045	0.550746	0.426662	0.414261	0.666886	0.461112
ENSG00000057608	10_5813440_G_C	rs3736461	-0.276502	-0.337259	-0.295156	-0.246553	-0.33172	-0.214717	-0.425166	-0.242758	-0.229053	-0.285515	-0.265543	-0.37496	-0.265476	-0.178989	-0.193504	-0.190887	-0.289082	-0.245716	-0.148141	-0.274225	-0.160416	-0.291514	-0.316518	-0.177522	-0.269362	-0.13532	-0.226887	-0.242714	-0.177147	-0.257694	-0.148872	-0.241129	-0.373339	-0.207641	-0.263125	-0.370002	-0.388967	-0.335655	-0.335196	-0.284825	-0.267202	-0.15493	-0.213429	-0.28715	-0.172463	-0.284862	-0.284465
ENSG00000058453	1_16940153_C_T	rs11203455	0.402085	-0.052231	-0.0598429	-0.116491	-0.0868248	-0.0551903	-0.0852638	-0.0325114	-0.0535446	-0.0246749	-0.144088	-0.152009	-0.0907027	-0.0965922	-0.113936	-0.0768634	-0.0836409	-0.0639711	-0.114213	-0.0907418	-0.116036	-0.0707137	-0.0609054	-0.0612287	-0.0915934	0.0112025	-0.0752345	-0.0802085	-0.0427032	0.0281845	0.00551925	-0.0471405	-0.0524733	-0.0501939	-0.036858	-0.0735038	-0.0831355	-0.0501322	-0.0586046	-0.0367482	-0.0326848	-0.0613185	-0.0769454	-0.103722	-0.0440908	0.0787315	-0.096214
ENSG00000059122	16_2881175_C_T	rs7193057	-0.244751	-0.19565	-0.207723	-0.221901	-0.214315	-0.208793	-0.158906	-0.152987	-0.177386	-0.181017	-0.272313	-0.292094	-0.196523	-0.189318	-0.160457	-0.17491	-0.184822	-0.174602	-0.16623	-0.1916	-0.14518	-0.195087	-0.215533	-0.217385	-0.205578	-0.234113	-0.185738	-0.206518	-0.16746	-0.282324	-0.215372	-0.197606	-0.247929	-0.169815	-0.211943	-0.208924	-0.242195	-0.232846	-0.213415	-0.222379	-0.214496	-0.194409	-0.234547	-0.217667	-0.162755	-0.286426	-0.197926
ENSG00000059573	10_95563520_T_C	rs9630087	-0.257067	-0.0301452	-0.027343	0.0264813	-0.02055	-0.0224278	-0.113874	-0.00717917	-0.000638815	-0.0250026	-0.40867	-0.381023	-0.0875845	-0.0547613	0.0732441	-0.0537839	-0.0520664	0.0363861	0.0823368	0.00323231	-0.0165174	0.0534252	-0.0352547	0.0243557	0.00611368	0.0532029	0.0257575	-0.0313301	0.046746	-0.122763	-0.224593	-0.0169406	-0.0365163	0.0264357	0.0052008	0.0136926	-0.0312771	0.022116	0.0507525	0.0214277	0.0360797	-0.0185075	0.0317888	-0.0662129	0.0379678	-0.0173609	-0.0283449
ENSG00000059769	9_111654522_G_A	rs12553893	0.139508	0.0243735	0.0292653	0.0261371	0.0337444	0.0217931	0.0298367	0.0189469	0.000600372	-0.00418677	-0.0508952	-0.0545845	-0.00865448	-0.00431235	0.00119217	-0.000976148	-0.00400074	0.0100185	0.0164582	0.0236517	0.0467333	0.0354386	0.019794	0.020976	0.0182314	0.0222708	0.0221263	0.0236903	0.0161822	0.0130668	0.0253905	0.0210391	0.0235625	0.0184809	0.00997674	0.00410602	0.0244999	-0.00199546	0.0117751	0.0299227	0.0287566	0.014323	0.01808	0.0301847	0.0257162	0.0121464	0.00776213
ENSG00000060138	12_10698363_T_G	rs877963	-0.131575	-0.1058	-0.0318717	-0.0823828	-0.123983	-0.139754	-0.11628	-0.0110476	0.0197927	-0.0138354	0.00816974	0.0779781	0.0110452	0.0190781	0.0383215	-0.0209112	-0.0420012	-0.0397148	-0.0306461	-0.0884737	-0.140577	0.00324553	-0.0690064	-0.0600949	-0.0923398	-0.100363	-0.111341	-0.127513	-0.119776	-0.0304722	-0.0597459	-0.0643883	-0.0966778	-0.226661	-0.098607	-0.0392343	-0.0465616	-0.0143909	-0.0855496	-0.0776307	-0.0729801	-0.0738413	-0.0797122	-0.0524107	-0.00630483	-0.048667	-0.11806
ENSG00000060558	19_3140419_A_C	rs11880497	-0.339859	0.0449917	0.0344891	0.0583527	0.0727131	0.0888578	0.0499404	0.0397171	0.0567367	0.0406096	-0.0580149	-0.0729769	0.00869274	-0.0210516	0.0328512	0.0701006	0.0664238	0.0511021	0.0715349	-0.0112137	-0.0718412	-0.1311	0.0427379	0.0521448	0.0435203	-0.19782	0.0437606	0.0113967	0.0373138	-0.0455085	0.0117363	-0.00938837	-0.213078	0.0677864	0.0523562	-0.000947224	0.0025644	0.00459176	-0.184248	-0.137951	-0.121895	-0.0245577	0.00422364	-0.061268	-0.0311601	0.0155448	0.0654656
ENSG00000060971	3_38154655_T_C	rs73827633	-0.422868	-0.19799	-0.223708	-0.319251	-0.288943	-0.24244	-0.273756	-0.323885	-0.323066	-0.290045	-0.042729	-0.0625908	-0.279869	-0.317302	-0.294216	-0.304419	-0.272947	-0.347779	-0.328468	-0.124868	-0.422561	-0.300764	-0.193602	-0.155261	-0.25952	-0.257037	-0.248091	-0.292668	-0.173332	-0.1519	-0.217894	-0.213692	-0.274068	-0.224305	-0.259552	-0.184995	-0.210931	-0.215906	-0.17002	-0.226864	-0.212004	-0.209582	-0.216698	-0.247298	-0.194137	-0.198499	-0.15639
ENSG00000061273	12_47821042_G_A	rs7487637	0.178557	0.0650469	0.0505131	0.0538695	0.0977017	0.0903808	0.0925867	0.0474567	0.0566961	0.03925	0.188855	0.172885	0.0775949	0.0239524	0.0519816	0.0642295	0.0428002	0.0507712	0.0677847	0.0460147	0.03071	0.140933	0.0449622	0.0629339	0.0554894	0.148913	0.0528255	0.0839392	0.0734373	0.111837	0.0733947	0.0774379	0.0715182	0.0504376	0.0191483	0.0492487	0.130224	0.0852444	0.0749602	0.0565809	0.0822337	0.0252399	0.0859136	0.0394061	0.111439	0.0850655	0.0473672
ENSG00000062194	5_57301113_A_G	rs185307	0.121574	0.0307116	0.0125499	0.0241186	0.0085051	0.0154324	0.0468968	0.0703053	0.0617494	0.0713814	-0.001879	0.00193881	0.0451012	0.0506875	0.0136888	0.0602551	0.0351087	0.04506	0.0711119	0.0439097	-0.0123095	0.0150208	0.0361222	-0.0104223	0.0341953	-0.00179599	0.0375469	0.0241912	0.00264558	0.0155961	0.013774	-0.0168938	0.0206867	0.0292599	0.0174084	0.0178105	0.0112287	0.0216405	0.0065159	0.0295824	0.00733365	0.0114778	-0.0133083	0.0223495	-0.00318827	0.00322469	0.00304188
ENSG00000063438	5_245734_C_T	rs112337817	0.537411	0.201394	0.126064	0.253312	0.251447	0.20523	0.321797	0.325605	0.293796	0.360493	0.3402	0.378521	0.298626	0.288953	0.191252	0.302521	0.301863	0.306891	0.308389	0.171259	0.118976	0.0284929	0.157651	0.193612	0.208933	0.242045	0.265042	0.163221	0.209843	0.326168	0.263815	0.198719	0.21423	0.256554	0.171945	0.181199	0.296198	0.289851	0.227202	0.14489	0.105684	0.0794978	0.102377	0.128015	0.0837936	0.206539	0.177478
ENSG00000063660	2_240506665_TCCC_T	rs5839797	0.340408	0.0564895	0.0396881	0.0620695	0.0983318	0.071156	0.100643	-0.00599828	-0.0249903	0.00877669	-0.253579	-0.266731	-0.0307276	-0.0909186	0.01915	-0.0312411	0.00238268	-0.000197356	0.0612464	0.0264696	0.081248	-0.0400553	0.0477491	0.054234	0.101452	-0.0387374	0.145879	0.108659	0.0156904	0.0297014	0.0462141	0.0120826	0.064092	0.100451	0.00269738	0.00114115	0.044573	-0.0562357	-0.0454051	-0.0116942	-0.013546	0.0646053	0.000371958	0.0156015	-0.0367461	0.0723411	0.0350424
ENSG00000064393	7_139908220_A_G	rs78819157	-0.240657	0.000511107	0.00120606	0.00112159	0.000894981	0.000824358	0.000144242	0.00310756	0.00310708	0.00283043	0.00483544	0.00462501	0.00405509	0.00340459	0.00309427	0.00285719	0.00222171	0.00332908	0.00236895	0.000914158	-0.000721088	-0.00272383	0.000797814	0.000975988	0.00212779	-0.00153933	0.00169637	0.000667768	0.000371992	-0.00071393	-0.00104558	0.00031409	-0.000645969	-0.00072915	0.0022265	0.00184064	7.10901e-05	0.00252948	0.00118151	0.000679187	-0.000411813	0.000152995	-0.000885668	0.00077384	0.000100036	0.00231097	0.00226778
ENSG00000064666	19_1038290_A_C	rs3087680	-0.432547	-0.260097	-0.236751	-0.102507	-0.0985103	-0.0755907	-0.11385	-0.328471	-0.3222	-0.297137	-0.228244	-0.256608	-0.297928	-0.303407	-0.273469	-0.364647	-0.304168	-0.25351	-0.24833	-0.190391	-0.130286	-0.2567	-0.21237	-0.144368	-0.0991162	-0.0678327	-0.118244	-0.229846	-0.069887	-0.137292	-0.257885	-0.103002	-0.28133	-0.221445	-0.213816	-0.0891597	-0.0782501	-0.113037	-0.132781	-0.159186	-0.115751	-0.158348	-0.381173	-0.0702673	-0.127479	-0.232187	-0.180198
ENSG00000064763	12_29145440_T_C	rs11050076	0.202629	0.042769	0.0942986	0.019633	0.0541088	0.0495117	0.0276439	0.0561964	0.0900566	0.0200623	-0.00903277	-0.0343005	0.0444617	0.035946	0.0116385	0.0679759	0.0608475	0.042136	0.0615838	0.0354546	0.0460696	0.00571763	0.0567247	-0.0396695	0.0637853	0.0344045	0.0946929	0.0403163	0.0757294	0.0651216	0.0375299	0.0467528	0.0353803	0.0596154	0.115554	0.0493448	0.00807278	0.0119167	0.0513562	0.00248819	0.0422823	0.0480883	0.0594983	0.0140261	0.0196088	0.0672418	0.0845468
ENSG00000065000	19_2115919_C_T	rs11666848	-0.150549	-0.106237	-0.0515673	-0.207913	-0.167773	-0.131782	-0.190095	-0.0422199	-0.129898	-0.12699	-0.152349	-0.096041	-0.110888	-0.160385	-0.0870406	-0.0887845	-0.0878939	-0.133607	-0.057988	-0.107512	-0.0508965	-0.18417	-0.21069	-0.164301	-0.220751	-0.211963	-0.199972	-0.11253	-0.0777426	-0.0853256	-0.0711371	-0.143569	-0.128802	-0.118344	-0.0391453	-0.0997587	-0.0756706	-0.0880934	-0.100818	-0.10042	-0.103588	-0.165127	-0.148151	-0.123224	-0.0413984	-0.127434	-0.0862586
ENSG00000065154	10_124421437_C_T	rs12764321	0.121886	-0.0143199	-0.0308925	-0.215724	0.00471998	-0.0487378	-0.0372523	0.0682328	0.000655422	-0.0425114	0.0382141	0.0655376	0.0208075	0.0286903	0.00861057	-0.0514272	-0.0427628	-0.044923	-0.0189317	0.0428721	0.00936769	0.0745327	-0.0794606	-0.0364627	-0.0524908	0.0284978	-0.0369435	-0.0376151	0.0472422	0.0769337	-0.00283005	0.0538337	0.00092365	0.0817814	0.0107704	0.0297476	0.0701369	-0.0261239	-0.019646	0.0104706	0.0342599	-0.0909355	0.110614	-0.159397	-0.157178	-0.0327055	-0.0210207
ENSG00000065268	19_986657_C_T	rs113010808	0.898475	1.08149	1.03232	1.05999	1.24269	1.12456	1.14935	0.927564	0.890914	0.915017	0.33271	0.432335	0.882956	0.76392	0.914647	0.791726	0.870951	1.0536	0.916543	1.05541	0.588069	0.709337	1.20799	0.964222	1.19641	0.914883	1.25654	1.18929	1.17094	1.03169	1.08586	0.774997	1.09928	1.12049	1.06375	1.12756	1.19562	1.18795	1.15769	0.795468	0.742761	0.907115	0.902556	1.12182	1.16604	1.25618	1.06471
ENSG00000065457	16_75548705_T_C	rs2472202	0.223223	0.614003	0.520819	0.305375	0.581645	0.492131	0.520948	0.299259	0.300423	0.477134	0.373508	0.468793	0.377587	0.34765	0.323222	0.33842	0.33615	0.357257	0.310883	0.568548	0.28743	0.298415	0.546749	0.572513	0.572531	0.394704	0.618656	0.505067	0.461169	0.48068	0.373691	0.497439	0.566001	0.481686	0.499972	0.479064	0.477368	0.410698	0.465694	0.554427	0.534772	0.44924	0.524041	0.496397	-0.0416705	0.519048	0.532915
ENSG00000065526	1_15804090_T_G	rs12119144	-0.0983708	0.0239833	0.0252426	0.00806044	0.0413404	0.0255319	0.0405975	0.0615216	0.0504466	0.030019	0.0203895	0.0206208	0.05664	0.0566631	0.0394645	0.035295	0.0512984	0.0414872	0.0397005	0.0289202	0.0287504	-0.0152569	0.0404978	-0.00284621	0.0373894	0.00128148	0.0280931	0.0179427	0.0197811	-0.00257784	0.00146219	0.0197491	0.00857546	0.00220784	0.00337709	0.0416016	0.00968601	0.0357579	0.0260548	0.000458359	-0.0151651	0.0227438	0.0193155	0.00872396	0.0122988	0.0641174	0.0256229
ENSG00000065600	1_212413978_T_C	rs4951595	0.559491	0.354272	0.347457	0.4582	0.349391	0.363749	0.298009	0.404593	0.398608	0.350923	0.625956	0.620173	0.401631	0.309247	0.24463	0.313696	0.33076	0.362266	0.264598	0.399179	0.336274	0.728991	0.442282	0.53846	0.410261	0.42584	0.417252	0.535187	0.477165	0.52348	0.524707	0.324877	0.621879	0.518475	0.473985	0.478907	0.660727	0.476933	0.535007	0.602161	0.479499	0.364818	0.565498	0.639653	0.556183	0.440126	0.439262
ENSG00000065621	10_104317828_G_A	rs10883991	0.338608	-0.0266932	0.0133022	-0.104323	-0.284734	-0.240264	-0.212434	-0.475358	-0.636947	-0.346132	-0.806143	-0.754064	-0.666362	-0.673965	-0.517236	-0.352632	-0.260649	-0.519341	-0.519365	0.052019	-0.284761	0.0797091	-0.00327481	0.0526266	-0.18373	0.0264141	-0.204119	-0.0527032	0.00613036	-0.142323	-0.319693	0.05876	-0.0452554	0.119161	-0.261441	-0.27249	0.20125	-0.0911612	0.182397	0.457624	0.374506	0.0573729	-0.190056	0.0890176	0.126403	-0.137869	-0.101099
ENSG00000065717	19_2983627_G_GAGGGGAGGGCAGGGAC	rs142723711	-0.349628	0.0102002	0.0175612	0.0325725	-0.121525	0.0059411	-0.0321421	-0.0932762	-0.0836473	-0.00495897	0.0904278	0.0522297	-0.154489	-0.152835	-0.00443009	-0.0482922	0.013768	-0.067672	-0.0425408	0.0334186	0.0637626	-0.188308	-0.0318653	-0.0442596	-0.0150683	-0.0103869	-0.0204923	0.0890918	0.0720053	0.0352723	0.0114677	0.089667	0.0427036	-0.00871273	0.117533	0.0304147	0.152434	0.0691258	0.0302814	0.0030201	0.00892848	-0.00370147	-0.000119933	-0.0719211	-0.0669373	0.101867	0.0919111
ENSG00000065802	2_238426273_C_G	rs579511	0.195682	0.184599	0.0262333	0.132447	0.223405	0.160902	0.166916	0.0957225	0.0675818	0.137995	0.0641228	0.192441	0.190265	0.169382	0.137238	0.113041	0.0670085	0.0562887	0.193135	0.0790177	0.076987	0.192862	0.194246	0.149231	0.147164	0.177561	0.17186	0.184406	0.132868	0.156812	0.0117055	0.246158	0.213427	-0.0217076	0.238915	0.264121	0.00504333	0.115904	0.156013	0.111211	0.0858978	0.135959	0.317423	0.062005	0.117179	0.302127	0.27303
ENSG00000065809	10_14736353_C_T	rs7921961	0.247922	-0.00929779	0.0279602	0.0207507	-0.0271222	-0.035053	0.0326444	-0.0490312	-0.0334356	-0.0254543	0.0684698	0.0464789	-0.0339657	-0.0207298	-0.00905073	-0.0154938	-0.0140383	0.0360071	-0.00616824	0.0155338	0.0670199	0.0185592	-0.0432791	-0.0195654	0.0077425	-0.0284257	0.0463538	0.00737812	0.0330574	0.0483081	0.0197768	0.0233472	0.0353659	-0.0359038	0.0273336	0.0325024	-0.00913227	-0.00722895	0.00614151	0.0689075	0.0841129	0.0616802	0.0255852	0.0134385	0.0340881	0.00700429	-0.0201583
ENSG00000066084	12_50652441_G_A	rs12829833	0.296229	0.0952674	0.0680956	0.162167	0.0361057	0.0289394	0.0402777	-0.0925353	-0.0262108	-0.07836	-0.00134188	0.0148302	-0.0180964	-0.0543738	-0.0715416	-0.0629525	-0.0722993	-0.0490243	-0.0596417	0.143141	0.234075	0.21405	0.0439385	0.0888348	0.0732126	0.144039	0.0529094	0.0442204	0.145222	0.146436	0.124142	0.0802594	0.223159	0.27215	0.0926448	0.0490491	0.214337	0.0714815	0.119985	0.0947642	0.09749	0.150433	0.149937	0.169382	0.129951	0.217581	0.0733056
ENSG00000066185	1_42524553_G_A	rs6702464	0.382782	0.295258	0.194	0.302449	0.299255	0.245177	0.313113	0.0279194	0.0510436	0.0788554	-0.0373792	-0.028336	0.084099	0.0445342	0.024376	0.0715274	0.067459	0.133445	0.0650775	0.246131	0.244626	0.399858	0.231289	0.25723	0.186887	0.304698	0.266531	0.309272	0.277669	0.140915	0.255333	0.124642	0.302265	0.236577	0.174618	0.208452	0.311211	0.194852	0.194405	0.228997	0.349338	0.282305	0.316331	0.203371	0.289143	0.169878	0.16551
ENSG00000066379	6_30057872_T_C	rs17193886	0.773544	0.401903	0.455643	0.42911	0.529575	0.46682	0.367805	0.432148	0.4599	0.4283	0.223556	0.294778	0.464793	0.3833	0.456494	0.399163	0.364263	0.422679	0.579358	0.377619	0.810055	0.827186	0.544392	0.419214	0.55086	0.603934	0.537464	0.427383	0.516651	0.455077	0.459801	0.410242	0.464279	0.519976	0.420132	0.396602	0.462328	0.4187	0.464836	0.407691	0.401502	0.467533	0.475602	0.487255	0.435358	0.5179	0.467215
ENSG00000066427	14_92089317_C_T	rs10151930	-0.371239	0.057033	0.0980425	-0.0181428	-0.0905771	0.083781	0.0257842	0.0776382	0.00516697	-0.0550372	-0.0483027	0.0114463	0.0160574	0.151323	0.139034	0.0849587	0.0633246	0.0860946	0.0815226	0.0159978	0.157612	0.185187	0.116202	0.178915	0.147621	0.0798468	0.12796	0.0365529	0.0796496	-0.0155139	0.130766	-0.0313902	0.0940557	0.0633562	0.0999021	0.256356	0.0137362	0.0668741	0.163207	-0.077551	-0.200276	0.123502	0.154587	0.174628	0.0514003	-0.00848154	0.174853
ENSG00000066654	16_20843325_G_A	rs11642550	0.1612	-0.000476626	0.0343131	0.0545885	0.0481599	0.0244766	0.0301077	-0.119485	-0.0746672	-0.0560598	-0.115414	-0.113645	-0.176193	-0.186538	-0.0617743	-0.0978212	-0.0323615	-0.117542	-0.147679	-0.0141652	0.227945	0.179861	-0.0289161	0.0367068	0.0298076	0.0234375	0.0223407	0.0220054	0.0312451	0.0754358	0.0377193	-0.0404814	-0.0432472	-0.0830501	-0.0184899	0.0181215	0.0972512	0.0178606	-0.00652064	-0.0508386	-0.0613944	0.028649	0.023456	-0.0401488	-0.0315203	0.0118184	-0.024191
ENSG00000066697	9_100580442_C_G	rs1970632	-0.294875	-0.0455813	-0.0585498	-0.0370078	-0.0877908	-0.113052	-0.0891928	0.0805808	0.0630436	0.00843648	0.195216	0.220558	0.0592009	0.0901683	0.0517936	0.0440998	0.059814	-0.00925158	-0.0207566	-0.0566205	-0.0957654	-0.200429	-0.0492223	-0.0300022	-0.0511513	-0.150626	-0.0536544	-0.0549941	-0.123288	-0.025316	-0.0886909	0.0143037	-0.0718756	-0.188687	0.0778241	0.0176929	-0.0378642	0.0487011	-0.0478246	-0.0500396	-0.0534614	-0.0825398	-0.117041	-0.102938	-0.0943388	-0.0852651	-0.00876824
ENSG00000066827	8_134597294_G_A	rs879104	0.571657	0.0516782	0.0310494	-0.0511105	-0.130322	-0.167336	-0.171377	-0.113325	-0.0732437	-0.124453	-0.0940059	-0.0959421	-0.146964	-0.0886127	-0.119935	-0.0902974	-0.0776159	-0.142878	-0.103904	0.0662174	-0.040673	0.00972955	-0.182672	-0.144464	-0.234304	-0.102621	-0.226037	-0.0999476	-0.0544391	0.0225663	-0.00640025	-0.042442	-0.0212853	-0.168829	-0.0702036	-0.151888	0.0170851	-0.0227349	-0.135974	-0.0108099	0.000996541	-0.02596	-0.00108387	-0.0836624	-0.0391928	-0.0350616	-0.232685
ENSG00000067057	10_3081529_C_T	rs61835117	-0.384235	0.000488742	0.00302188	0.00092034	0.00127585	0.000170536	0.00313191	0.000188522	-0.00188701	-0.00142001	0.00502973	0.00340752	0.00209552	-0.000165083	0.00229764	-0.0020575	-0.00181467	8.51225e-05	-0.00271245	0.00121387	0.00169085	0.00211017	0.00236845	0.00113087	0.00365293	0.00203627	0.000941372	0.00260795	0.00117535	-0.00125327	-0.00105046	-0.00012079	-0.00133316	-0.00149132	0.00293536	0.00327529	0.00150605	0.00463333	0.00282319	0.00237892	0.000694956	0.00111104	0.000720057	0.00340716	0.000883741	-4.95875e-06	0.00653405
ENSG00000067208	1_92045905_T_C	rs116520671	0.287984	0.0100513	0.0382018	0.0750054	0.0631842	0.108765	0.0937753	0.0705339	0.0333007	0.0940024	0.0163279	0.110525	0.0880025	0.00746812	0.00554797	0.0569242	-0.00711708	0.0625405	0.0567774	0.0442431	0.129523	0.041373	0.0549031	0.138946	0.0682772	0.0697868	0.111034	0.0426656	0.103169	0.115314	0.0884828	0.0161388	0.0944932	0.0933524	0.0943966	0.0776244	-0.0166705	0.112179	0.0575346	0.0659432	0.111681	0.0439562	0.0984851	0.0680996	0.0259437	-0.0127765	0.0376893
ENSG00000067533	1_218347653_A_G	rs6658835	0.345875	0.265455	0.20146	0.349253	0.1988	0.1916	0.247395	0.566405	0.639512	0.583593	0.247015	0.214302	0.551613	0.574962	0.541152	0.584088	0.545078	0.496386	0.596782	0.239016	0.22396	0.301541	0.163111	0.181426	0.245073	0.260728	0.21656	0.206687	0.192567	0.243701	0.227839	0.136714	0.29105	0.244089	0.258048	0.165718	0.212856	0.322765	0.222169	0.205636	0.179958	0.140045	0.248949	0.195745	0.57274	0.228802	0.170249
ENSG00000067596	17_43574517_G_A	rs11650719	0.325791	0.148883	0.122942	0.0974667	0.0706664	0.0688149	0.0750144	0.130032	0.137372	0.123868	0.0551111	0.0335832	0.137709	0.130517	0.130579	0.146478	0.135458	0.176402	0.181401	0.122232	0.0990582	0.0566003	0.0592803	0.0818955	0.0664925	0.15549	0.0769928	0.0730236	0.0974597	0.130611	0.0910992	0.0908742	0.174988	0.0411513	0.0800848	0.094695	0.102904	0.120607	0.0703921	0.133887	0.169343	0.0991023	0.0957696	0.113452	0.0595783	0.0722172	0.04337
ENSG00000067992	23_24459334_C_A	rs73205196	-0.455945	0.0979605	0.0646712	0.0560145	0.100324	0.0806312	0.111909	0.0726952	0.116251	0.0739116	0.0832253	0.117768	0.0981792	0.0748386	0.0650201	0.108126	0.106383	0.110649	0.0771822	0.0135983	0.105121	0.0726706	0.108643	0.059167	0.0976903	-0.0142241	0.135794	0.0627191	0.0750006	-0.0532261	-0.0258107	0.0235791	0.09302	0.134284	0.0989495	0.12104	-0.00708193	0.0360799	0.100402	0.0408518	0.059627	0.0596956	0.0863112	0.0449857	0.115572	0.0694248	0.137816
ENSG00000068097	17_60090124_A_G	rs10515177	0.518214	0.467094	0.333711	0.449246	0.397467	0.356996	0.37696	0.322173	0.410546	0.497493	0.409983	0.432011	0.351032	0.386299	0.447524	0.397173	0.290416	0.358964	0.445663	0.507218	0.614251	1.32001	0.341447	0.483135	0.34877	0.713274	0.369102	0.382549	0.348393	0.496621	0.541486	0.408777	0.825709	0.348218	0.536195	0.27345	0.619678	0.463636	0.501391	0.622698	0.573318	0.497145	0.875073	0.544468	0.464116	0.598161	0.271949
ENSG00000068354	23_48588578_T_C	rs11091240	-0.144697	-0.0888198	-0.106495	-0.0860477	-0.0620742	-0.0739116	-0.103354	-0.0575129	-0.052391	-0.0682331	-0.0188746	-0.0452628	-0.0729997	-0.106239	-0.0576644	-0.0848806	-0.0696908	-0.0708688	-0.0681955	-0.101737	-0.0753884	-0.0516358	-0.0848566	-0.0845265	-0.0676996	-0.102432	-0.0928505	-0.0356346	-0.0336908	-0.0942931	-0.0711777	-0.0853756	-0.089989	-0.0970278	-0.0959527	-0.0823621	-0.0774222	-0.0721519	-0.0749557	-0.0694831	-0.0425891	-0.0658019	-0.075218	-0.0754853	-0.0501786	-0.0799141	-0.0810192
ENSG00000068796	5_62648495_A_G	rs13154549	0.143217	-0.0707072	-0.0536217	0.00447223	-0.0220566	-0.0545965	-0.0131167	-0.0190507	-0.0877885	-0.126623	-0.0145062	-0.0313395	-0.0906273	-0.0563056	-0.0448989	-0.0795363	-0.0574519	-0.085988	-0.0327293	-0.0709819	-0.023539	0.0199586	-0.0545164	0.110776	-0.00720356	-0.0957928	-0.0549171	-0.0322396	-0.0393899	-0.0261182	-0.0559081	0.0553391	-0.0356769	-0.0464269	-0.0565705	-0.0786994	-0.0915253	0.020326	-0.0945821	-0.0473399	-0.00308231	-0.0633915	-0.0777891	0.0251591	-0.0220506	-0.00570256	0.012001
ENSG00000068971	11_64926551_A_T	rs57393537	0.284331	-0.0854145	-0.12119	-0.0525027	-0.0711895	-0.0786136	-0.0800242	-0.0881885	-0.0793618	-0.0914411	0.0627076	0.064698	-0.0255832	-0.0713823	-0.0496547	-0.0405207	-0.0660213	-0.108709	-0.114539	-0.010178	-0.0807961	0.0645392	-0.0768241	-0.0532156	-0.15618	0.0494581	-0.18414	-0.1116	-0.103747	0.0921161	-0.0275348	-0.0872074	-0.029801	-0.0629618	-0.124695	-0.0754789	0.0199685	0.00475293	0.000472617	0.00873513	0.0327366	-0.0535674	-0.0391826	-0.125684	-0.0255382	-0.111573	-0.123864
ENSG00000069667	15_60941853_A_G	rs11071572	-0.134058	-0.000215113	0.000228661	-7.83342e-06	0.000175749	-2.64099e-05	4.66824e-05	-0.000200866	0.000281568	0.00036985	0.000162922	3.7735e-05	-7.17493e-05	-0.000260592	6.00426e-05	-0.00027544	0.000171844	8.99527e-05	4.77947e-06	-0.000390699	-0.000135878	-0.000269423	2.16067e-05	-0.000171807	-2.57422e-05	-4.42364e-05	-0.000167843	0.000226045	-0.000141025	-0.000141113	0.000207463	-0.000400164	-0.000219605	-0.000317245	-2.46115e-05	0.000218915	-7.83952e-05	5.69024e-05	-0.0003744	-0.000350274	0.000127558	-3.02131e-05	0.000120612	-0.000202245	-2.36297e-05	7.55898e-05	-0.00122254
ENSG00000069702	1_91763937_C_T	rs34038846	-0.324201	0.000267101	0.000333371	-0.000361487	-1.96945e-05	-3.23315e-05	3.31763e-05	-0.000222992	-0.000404525	-0.000264038	-0.000151898	0.00022271	-0.000462539	-0.000190795	-0.000237205	-0.000325811	-0.000327342	-0.000185203	-0.000697359	-3.32434e-05	0.000165312	-0.00132758	0.000221508	0.000108081	0.000775131	-0.000184281	0.000197093	-0.000210801	-0.00016631	-0.000325902	-0.000415479	-3.08505e-05	-7.32627e-05	0.000155872	0.000954972	0.00103246	0.000454101	0.000232054	0.000426994	1.34959e-05	-0.00038079	-0.000137572	-0.000336702	-0.000150257	0.000305625	5.96201e-05	0.000552474
ENSG00000069974	15_55184194_T_C	rs28710976	0.207473	-0.0471852	-0.00490086	0.0100298	-0.0770912	-0.0320473	-0.0798374	-0.0396989	-0.0428501	-0.0099094	-0.0391546	0.0102493	-0.0225581	-0.0496854	-0.0593911	-0.0426443	-0.0350183	-0.0456884	-0.0436677	-0.0143541	-0.147718	-0.0593719	-0.00540404	0.0110956	-0.0697038	-0.0677198	-0.0651435	0.00966226	-0.00822308	0.0315248	0.0133944	0.0928055	0.011228	-0.0139566	-0.0249143	-0.0207935	-0.0435418	-0.0437443	0.0424509	0.00327324	0.000485286	-0.0123743	0.0503476	-0.0107574	-0.129187	0.0568686	-0.0523478
ENSG00000070081	11_17276919_G_C	rs214086	-0.21677	-0.184651	-0.173452	-0.0890691	-0.135621	-0.0893234	-0.104998	0.0594684	0.0243541	0.00690236	-0.185944	-0.233673	0.0327627	0.0704543	0.0376759	0.00629216	0.0222281	0.00770341	0.0543098	-0.224616	-0.156545	-0.404894	-0.0676037	-0.218485	-0.0426268	-0.165025	-0.0815269	-0.0877348	-0.0883165	-0.136718	-0.169434	-0.130991	-0.127009	0.0762518	-0.0785757	-0.163597	-0.116264	-0.108666	-0.135798	-0.170955	-0.165488	-0.237864	-0.225371	-0.117412	0.138263	-0.165174	-0.104536
ENSG00000070087	3_149944852_G_T	rs13066475	0.29502	0.186703	0.188323	0.174152	0.130182	0.0659374	0.100803	-0.0654188	0.0244088	-0.0298067	0.0342974	0.0280502	0.0176416	0.00951062	0.000621563	-0.0550613	-0.0364936	-0.0135112	0.0190731	0.194771	0.0436263	0.229278	0.0576064	0.140308	-0.0170831	0.166847	-0.00986809	0.11608	0.0401446	0.114912	0.161488	0.184335	0.238435	0.0212885	0.253683	0.148217	0.140919	0.0532909	0.103403	0.134767	0.144331	0.115552	0.241003	0.0637486	0.151372	0.136035	0.0697255
ENSG00000070371	22_19181819_C_T	rs947109	0.539892	0.375609	0.367417	-0.403671	0.418433	0.292035	0.196929	0.718356	0.858617	0.461646	0.621451	0.638666	1.0741	1.1718	0.601138	0.246668	0.483329	0.21684	0.105613	0.329263	0.444518	1.09739	0.612701	0.569166	0.51594	0.853863	0.298298	0.0871844	0.025676	0.581601	0.130191	0.178642	0.554158	-0.256713	0.267042	0.0951693	1.12175	0.141888	0.366103	0.770805	0.679029	0.409351	0.223469	0.711486	-0.179999	0.138433	0.49995
ENSG00000070882	7_24899268_C_G	rs131	0.193095	0.129591	0.084027	0.058501	0.0389494	0.0937898	0.0994882	0.0415399	0.0791666	0.0834281	0.00718763	0.0745888	0.0531711	0.05272	-0.0140665	0.0593036	0.0138909	0.0273667	0.0418999	0.0865518	-0.0464383	0.0569244	0.0581911	-0.0257248	0.013607	0.00104053	0.015449	0.0378805	0.0965399	-0.0115862	0.01167	0.0236287	0.00325117	-0.011368	0.0602515	0.0406696	0.0170273	0.0142161	0.0199547	0.0152782	0.0212929	0.015984	-6.63015e-05	-0.00239558	0.0222384	0.0579954	0.0207444
ENSG00000071127	4_10067211_G_A	rs10939690	0.150562	0.00675649	-0.0181809	-0.0403994	0.019229	-0.00616083	0.016961	0.0983844	0.0816023	0.0594342	0.0755396	0.0387361	0.074558	0.112313	0.02405	0.0763552	0.101237	0.0606386	0.0703064	-0.00412811	-0.0122122	-0.0739142	-0.0203986	-0.0600676	-0.0372518	-0.0572916	-0.0229874	-0.00752386	-0.0485833	0.0377749	0.00845529	-0.0631238	0.0187392	-0.0198816	0.116522	-0.0180091	-0.0221009	0.00321499	0.00182202	-0.0867972	-0.113196	-0.0612064	-0.102426	-0.0147712	-0.159951	-0.0208162	-0.000417602
ENSG00000072135	2_130451687_G_A	rs148380777	-0.217067	-0.067595	-0.0652395	-0.0988448	-0.0653041	-0.0693381	-0.0464458	-0.0965024	-0.106409	-0.106189	-0.167563	-0.154192	-0.131375	-0.0985966	-0.110664	-0.085497	-0.0847385	-0.0873894	-0.101251	-0.0572847	-0.0541867	-0.0986533	-0.0684927	-0.0870604	-0.0547575	-0.144218	-0.0559976	-0.0847586	-0.0436066	-0.144799	-0.0910609	-0.0698842	-0.118467	-0.0502886	-0.0603645	-0.056499	-0.100555	-0.126229	-0.0778824	-0.0988203	-0.112545	-0.068571	-0.0811181	-0.0893441	-0.0569184	-0.10036	-0.0618295
ENSG00000072210	17_19600652_A_T	rs1806922	0.341761	0.0220188	0.0979007	-0.0157307	0.0548508	0.0303337	-0.0261779	0.12972	0.00484389	0.0106888	0.0612883	-0.0204992	0.110582	0.101486	0.0249189	0.0792616	0.0275436	0.112604	0.118791	0.12102	0.030375	0.567111	0.069917	0.0810878	0.106367	0.0562961	0.069443	-0.000563311	0.0743223	0.000891569	-0.0184653	0.0978196	-0.0153733	0.0223846	0.185178	0.09261	-0.0216397	0.0749515	-0.0365807	0.0812318	0.100704	0.166923	0.555388	0.0393368	-0.138987	0.0455355	0.0336007
ENSG00000072682	5_132408790_C_T	rs13190001	0.223617	0.0278364	0.0257806	0.0369684	0.266773	0.0965485	0.167953	-0.0337707	0.11881	0.0730403	0.199475	0.210735	0.137225	0.0739259	0.126886	0.0117842	0.0248927	0.021653	0.0562881	0.0495377	0.0913251	0.13671	0.194183	0.0980851	0.108537	0.278484	0.148421	0.0786456	0.00040287	0.0981927	-0.0531343	0.0864415	0.125578	0.0709562	0.213402	0.132985	0.184638	-0.0205079	0.151079	0.0464814	0.0442653	0.107716	0.118808	0.119162	0.236533	0.306596	0.139191
ENSG00000072786	5_172170479_T_C	rs3797326	0.211111	-0.0137011	-0.0225121	0.011365	0.00306458	-0.0315308	-0.0038692	0.053079	0.0374341	0.025316	0.000407778	-0.00128371	0.0167209	0.0275027	-0.022792	-0.00896257	0.020368	-0.00657168	0.0296114	-0.0164721	0.0184057	0.0519704	0.00397447	-0.0182697	-0.0257162	0.0613526	-0.00535698	0.00417672	-0.0248622	-0.00746269	-0.0173969	-0.0766815	0.0102544	0.0132296	0.0265699	-0.0272199	-0.0210226	0.00622861	-0.0385296	-0.00404342	-0.0186082	-0.0300788	-0.0225029	0.0397709	0.00396493	0.00887759	-0.0179805
ENSG00000073050	19_43533218_C_G	rs2599459	0.547042	0.049848	0.143837	0.510516	0.117789	0.12206	0.156938	0.45142	0.4212	0.345345	0.262183	0.349343	0.31395	0.346713	0.42168	0.423604	0.362197	0.400502	0.479144	0.107907	0.0905618	0.370958	0.233799	0.203362	0.123314	0.240019	0.0991788	0.17246	0.20852	0.348992	0.321066	0.0270641	0.413659	0.244325	0.00748948	0.270977	0.474296	0.335635	0.168775	0.127824	0.144649	0.143253	0.201872	0.232404	0.648423	0.393502	0.0761998
ENSG00000073417	15_85022672_C_T	rs34731527	-0.291524	-0.179464	-0.148893	0.0301468	-0.111525	-0.0431126	-0.0579554	-0.127265	-0.0712587	-0.0663919	-0.0585458	-0.00478695	-0.0107714	0.00601244	-0.0128178	-0.074248	-0.057976	-0.177905	-0.0560346	-0.0922768	-0.14073	-0.238294	-0.149799	-0.191635	-0.127819	-0.114508	-0.137679	-0.0274029	0.0166642	-0.0901697	-0.208667	-0.121356	-0.13357	0.0498665	-0.0809892	-0.0740049	-0.052926	0.027949	-0.0298002	-0.10257	-0.0871405	-0.206014	-0.160003	-0.184065	-0.0638505	-0.0357141	-0.00275292
ENSG00000073712	14_52838908_G_A	rs75762751	0.379991	-0.0680991	-0.0196632	-0.0220888	-0.0267268	-0.0358142	-0.0174482	-0.0733353	-0.0547812	-0.0167518	-0.0882205	-0.0595221	-0.0443497	-0.022835	-0.0287604	-0.027535	-0.027805	-0.0141704	-0.0501296	-0.00103757	-0.017265	-0.0650326	0.0137173	-0.0054605	-0.0088345	0.00894004	0.00136758	-0.0735651	-0.0480348	0.0439198	-0.0197042	-0.0339128	-0.0240109	-0.101699	-0.128317	-0.0710777	-0.0709198	-0.084004	-0.0176503	-0.0435283	-0.00616103	-0.0459886	-0.0648584	-0.0187451	-0.0222481	-0.121843	-0.0369129
ENSG00000073803	3_185252547_T_G	rs73887851	-0.207155	-0.0688792	-0.0445684	-0.00931876	-0.0774462	-0.0247608	-0.0513109	-0.0678899	-0.0382289	-0.0758219	0.0281973	0.0247901	-0.0380343	-0.00668601	-0.0159577	-0.0252608	-0.0561847	-0.0564117	-0.0786677	-0.00250542	-0.10839	-0.280998	-0.0100305	0.0221525	0.000309661	-0.0666387	-0.00704968	-0.0482523	-0.0215121	0.0144801	-0.0599274	-0.0706803	-0.0513243	-0.024696	0.00602063	0.0272958	-0.0258699	0.0128107	-0.00973734	-0.0337466	-0.0424307	0.000549227	-0.0879102	0.0334729	-0.039966	0.0721135	0.0325345
ENSG00000073849	3_187045877_T_A	rs59663889	0.229855	-0.00848812	-0.0292039	0.0347787	0.0333355	0.017114	0.0336099	0.0801792	0.0530711	0.0455867	0.00329461	0.000270804	0.0457978	0.0237846	0.0337648	0.0339915	0.0367256	0.056667	0.0527012	0.0181599	0.0438026	0.0728343	0.000280541	-0.0120758	-0.00997475	0.0384907	-0.016074	-0.0093053	0.0361355	0.0265594	0.0374657	0.0062855	0.0384116	-0.0117145	0.0307027	-0.0119066	0.0862645	0.00701011	0.0744908	-0.0112046	0.0190238	0.0196702	0.0246303	0.0288308	0.00819285	-0.00605598	-0.0289128
ENSG00000073921	11_85925782_CA_C	rs201326249	0.236391	0.0813443	0.0537622	0.00520482	0.0445416	0.092337	0.0245496	-0.0135606	-0.0752139	-0.0118351	0.00148583	-0.0149846	-0.118971	-0.0962271	-0.0389138	-0.0279072	-0.0660836	-0.0496941	-0.0464934	0.0508214	0.166521	0.0972388	0.0510477	0.00592641	0.0394384	0.0567005	0.0155887	0.0337383	-0.00536647	0.0839985	0.08715	0.0353602	0.080257	0.0709638	0.0440752	0.0165882	0.0481563	-0.0192276	0.0383718	0.101166	0.0694083	0.0349069	0.0349782	0.0508971	0.0297942	0.0683921	0.0227418
ENSG00000074071	16_1895814_C_G	rs2745186	0.213108	0.0291015	0.0257	0.0115505	-0.0224074	0.00725854	-0.012707	-0.0726272	-0.0615913	-0.0749234	0.00582408	0.0146752	-0.102295	-0.0921399	-0.0945984	-0.0417302	-0.038634	-0.0811034	-0.0579346	-0.00912104	-0.0950371	0.0930093	0.0192723	0.00258891	-0.0232016	-0.00353684	-0.0256771	-0.0532975	-0.0515139	0.0438256	0.0719337	0.018481	-0.00775025	0.0545056	-0.0324008	-0.0503474	0.0598259	0.017801	-0.0450525	-0.00615922	-0.028116	0.0579963	-0.0242451	0.0524639	-0.0329783	-0.00676536	-0.0223663
ENSG00000074527	12_95718536_G_T	rs57556930	-0.478029	0.0382416	0.0591867	-0.0387808	0.043913	0.0982987	0.0753984	0.0284538	0.0612648	-0.0236255	0.0411744	0.038515	0.0493206	0.0566409	0.00384462	0.0422812	0.0470847	0.0405057	0.0325126	0.0118701	-0.00426025	0.0325991	-0.0188781	-0.0197372	0.0339693	0.082706	-0.0266326	0.0328735	0.0442504	-0.0784104	-0.0331277	0.0564401	-0.00112243	0.002659	0.0599426	0.137203	-0.0363956	-0.00268999	0.00990782	-0.0223092	0.0184486	0.0595276	0.116506	0.00319019	0.00415039	0.0105905	0.0301955
ENSG00000074695	18_59328164_A_G	rs4806	0.217365	0.170163	0.0910184	-0.00773997	0.139101	0.202349	0.253242	0.0285096	0.0133654	0.0242909	0.0107052	-0.006485	0.0674081	-0.00992159	-0.0152283	-0.022666	-0.0276792	0.0310328	0.0202067	0.106251	0.0544147	0.0698152	0.0936299	0.264721	0.162986	0.248346	0.144611	0.0202192	0.0326917	0.115945	0.0598586	0.105531	0.127618	0.15401	0.203143	0.043124	0.0540295	0.00452148	0.103018	0.101893	0.0340224	0.243753	0.0624843	0.13706	-0.0309858	0.0689499	0.0654253
ENSG00000074696	15_65455235_T_C	rs11638458	0.28514	0.123745	0.108564	0.101227	0.0407435	0.0375587	0.0450659	-0.065296	-0.0911961	-0.115847	-0.0524859	-0.0063125	-0.0867289	-0.0863227	-0.0457065	-0.00932847	-0.0551015	-0.0303823	-0.084711	0.0660169	0.0792234	0.0156771	0.0129106	0.0462697	0.0387915	0.05909	0.0826617	0.0560612	0.00338141	0.103556	0.0911971	0.0485764	0.0464044	0.0979874	0.0841083	0.0030249	0.135946	0.0292872	0.0793918	0.0703404	0.0599425	0.111725	0.0803408	0.0482557	-0.00682382	0.00868448	0.0160873
ENSG00000075234	22_46289120_G_A	rs6007794	1.07413	0.534058	0.577073	1.26421	1.21763	0.924045	0.946609	0.754211	0.709584	0.66162	0.261717	0.573018	0.517146	0.455365	0.730498	0.745523	0.688337	0.792782	0.921182	0.352086	1.44961	1.24886	1.03322	0.698883	1.01837	1.21149	1.13233	0.96425	1.16229	0.753702	1.25657	1.05618	1.10683	0.99638	0.752715	0.805395	1.2007	0.886241	0.802078	0.704997	0.729579	0.555554	1.00521	0.952294	0.69235	1.09649	1.17759
ENSG00000075407	10_38210581_T_C	rs1780133	-0.336856	-0.0400284	-0.125375	-0.0497041	0.0653225	-0.0481737	0.0685374	-0.21507	-0.158641	-0.171388	0.0728879	0.0857574	-0.10638	-0.0521528	-0.167811	-0.193996	-0.163127	-0.15578	-0.163409	-0.0878426	-0.244676	-0.181644	0.0431262	0.050356	-0.0264049	-0.0811891	0.0215232	-0.0143382	-0.0367486	-0.0335428	-0.054286	-0.0460394	-0.104679	0.0812907	-0.0109293	0.0415374	-0.345306	0.096636	-0.0107731	-0.0281685	-0.0198532	0.0246097	-0.0436645	-0.26542	-0.0770584	0.113439	-0.0436986
ENSG00000075651	3_171719363_G_A	rs9290432	0.197004	-0.189359	-0.104595	0.0114457	-0.29913	-0.277856	-0.171987	0.114746	0.0471641	0.0789219	0.0605357	0.0180244	0.0250385	0.116655	0.0924183	0.0902483	0.0822798	0.110749	0.0652075	-0.204954	-0.0391292	0.0621233	-0.0133346	-0.0411622	0.0891212	0.0223099	0.0879481	-0.0412956	-0.012586	-0.128085	-0.166285	-0.256433	0.0310072	-0.0922804	-0.0661405	-0.0132855	-0.0530492	-0.0776434	-0.131851	-0.0115549	-0.00205082	0.0247604	-0.785425	-0.140372	0.105866	-0.226426	-0.172291
ENSG00000076043	11_114452123_C_T	rs79432985	0.295123	-0.0110446	-0.0190191	0.0523779	-0.0220292	0.00463315	0.0148594	-0.0798524	-0.0666976	-0.0730635	-0.00836888	-0.0495791	-0.0682624	-0.0552413	-0.0546397	-0.104021	-0.0839764	-0.0598915	-0.0557042	-0.0128016	0.0105895	-0.0479951	0.00567884	-0.0178646	-0.0118145	0.0862289	0.00154882	-0.0718295	-0.0347972	0.088386	0.0425943	0.0781961	0.0261412	-0.0412179	0.0233562	0.00721272	0.0248792	-0.0142132	-0.0232584	0.0539185	-0.00710308	-0.00177615	-0.00256287	-0.0247406	0.019809	0.0306889	-0.0123225
ENSG00000076554	8_80137200_C_G	rs1365190	-0.346509	-0.0197998	-0.0520262	-0.270426	-0.0711852	-0.063261	-0.00529912	0.142825	0.183544	0.0549595	0.0119805	0.0355735	0.0864001	0.0784501	0.0724574	0.0641566	0.0602183	0.0525582	0.0510875	-0.050803	-0.156373	0.0143334	0.0277942	-0.0221546	0.0202395	-0.0543631	-0.0517787	-0.0118519	-0.0159668	-0.163867	-0.034815	-0.0869246	-0.0838232	-0.253819	-0.258078	0.00791304	-0.0801008	-0.0384893	-0.00687419	-0.234823	-0.192177	-0.0147942	0.0320834	-0.0175931	-0.0361825	-0.104116	-0.0955675
ENSG00000076650	19_33098238_T_C	rs7249097	0.435674	0.193297	0.13749	0.377566	0.172704	0.171614	0.0468984	0.262605	0.159233	0.249256	0.167253	0.146632	0.229934	0.225736	0.176624	0.269857	0.235045	0.128536	0.260499	0.142328	0.284221	0.492025	0.248595	0.276688	0.267587	0.331727	0.284033	0.245484	0.337067	0.229323	0.0576748	0.0794456	0.403047	0.317243	0.16309	0.263456	0.32464	0.259399	0.221155	0.195219	0.174638	0.245114	0.235177	0.297378	0.491921	0.199672	0.183239
ENSG00000076924	19_7634461_C_T	rs4804217	-0.302484	-0.241991	-0.258858	-0.289394	-0.243388	-0.265957	-0.219869	-0.137987	-0.167079	-0.182133	-0.0975095	-0.0999927	-0.154006	-0.163658	-0.153947	-0.142717	-0.142606	-0.169748	-0.143102	-0.179193	-0.379146	-0.37218	-0.24143	-0.229386	-0.253213	-0.303705	-0.239052	-0.206306	-0.189047	-0.186263	-0.245632	-0.211187	-0.235776	-0.26364	-0.138278	-0.190257	-0.298172	-0.179175	-0.161559	-0.206756	-0.18816	-0.180231	-0.19011	-0.211889	-0.270379	-0.118169	-0.195834
ENSG00000076944	19_7634461_C_T	rs4804217	-0.162036	-0.0318832	-0.0318491	-0.210456	-0.0273228	0.0129277	-0.0228924	-0.0331723	-0.121523	-0.00521672	0.153127	0.184706	0.0414324	0.0036519	-0.0618371	-0.0332557	0.0243405	-0.0281959	-0.0331849	-0.024	-0.402127	-0.355769	-0.0120086	0.0111754	-0.0370474	-0.0979282	-0.0508235	-0.0752915	-0.0397899	-0.0986871	-0.0819626	0.0566328	-0.109336	-0.0312337	-0.0786992	-0.117733	-0.0086083	-0.17311	-0.0868948	-0.162514	-0.132213	-0.0508302	0.01363	-0.0543651	-0.199738	-0.160167	-0.0587039
ENSG00000077157	1_202378896_C_T	rs12023683	0.304552	0.0347905	0.0522705	0.0700827	0.044193	0.0316081	-0.0146477	-0.00321783	-0.0203167	0.000521314	0.0247116	0.034896	0.0020288	-0.000584211	-0.0226851	-0.00401187	-0.0169943	-0.00334403	-0.00642092	0.0622463	0.0682078	0.0387128	0.00903496	0.0576416	0.0264687	0.0879137	0.0265038	0.0442917	0.0444876	0.120591	0.0784715	0.0691142	0.0875793	0.0166429	0.0685007	0.0213117	0.0684014	0.0108289	0.0342308	0.107712	0.0743613	0.0485317	0.0513295	0.0349417	0.0123984	0.0530453	0.0143624
ENSG00000077348	19_42370749_G_A	rs112167630	-0.322552	-0.0945702	-0.0330843	-0.131302	-0.0444067	-0.0556774	0.0231178	-0.0860186	-0.162322	-0.21726	-0.188713	-0.293813	-0.144612	-0.186813	-0.0796954	-0.190037	-0.115582	-0.132671	-0.12436	0.00317071	0.081175	0.0485874	-0.103284	-0.0197099	-0.0602972	0.0414526	-0.0510306	-0.0805535	-0.0646668	-0.124079	0.0187491	0.0026034	-0.120748	-0.216756	0.0362232	-0.0536669	-0.0557664	-0.141105	-0.0918539	-0.00958036	-0.0355126	-0.0743965	-0.0217995	-0.0138973	-0.0731217	-0.0127	-0.0106855
ENSG00000077380	2_171778855_C_T	rs1113389	-0.222855	-0.280376	-0.0642052	-0.109784	-0.165004	-0.0912072	-0.213543	0.0544407	-0.0940918	-0.0668944	-0.33018	-0.335522	-0.197253	-0.124106	-0.0169061	-0.100298	-0.0629365	-0.113065	0.00442713	-0.15572	-0.217678	-0.110599	-0.0284834	-0.193107	-0.0487396	-0.117285	-0.0822761	-0.0456877	-0.0988677	-0.24374	-0.0927632	-0.112113	-0.185047	-0.308587	-0.0314065	0.103027	-0.159455	-0.0410583	-0.0674634	-0.174719	-0.276021	-0.13188	-0.136375	-0.207284	-0.18444	-0.0717673	-0.0718711
ENSG00000077454	7_100162442_G_A	rs184249272	-0.472668	0.281553	0.321719	0.164323	0.336422	0.382482	0.373559	0.264038	0.308899	0.290248	0.302105	0.418997	0.196492	0.253032	0.399523	0.301528	0.266104	0.318687	0.34563	0.155889	0.146128	-0.155149	0.35672	0.240547	0.376922	-0.0563343	0.474083	0.283979	0.210995	0.213499	0.125219	0.143792	0.0770028	0.193084	0.515164	0.389194	0.0966528	0.363673	0.205241	0.0794339	0.149548	0.215268	0.135898	0.240633	0.250228	0.364653	0.423055
ENSG00000078269	6_158022485_G_A	rs9456980	0.341128	-0.0291866	-0.0382739	0.050995	0.0519879	0.0661659	0.109424	0.0447741	-0.0257837	-0.0520315	-0.0210809	0.0432326	-0.0632579	-0.0431854	-0.0184205	-0.0157962	-0.00194648	-0.0117108	-0.0100957	-0.0326776	-0.124648	-0.177301	0.0203196	0.0432237	0.0566348	0.0252575	0.0911379	0.0496072	-0.0546837	0.1064	-0.0153954	0.0163301	0.0561036	-0.0909531	-0.0478808	0.00679354	0.00107208	-0.000690528	-0.0244506	-0.0284252	-0.0405709	-0.0176266	-0.0676222	0.0418691	0.0548356	0.0138263	-0.01341
ENSG00000078487	7_100867266_C_T	rs2571596	0.487297	-0.0700295	0.0249314	-0.0478946	-0.0877779	-0.0488089	-0.0463819	-0.148932	-0.131358	-0.115745	-0.124402	-0.122958	-0.132909	-0.136591	-0.128616	-0.119902	-0.157949	-0.125876	-0.101863	0.0244005	-0.00720595	-0.107319	-0.0256459	-0.0293257	-0.0392492	-0.0159202	0.00507157	-0.0689028	0.0077292	0.0957227	0.0207904	-0.0048693	0.0177085	0.0108381	-0.0847414	-0.0336283	0.0208117	-0.0484334	0.00101873	-0.0210097	0.0151572	-0.00578211	-0.0472039	0.00594298	-0.0249611	-0.0488313	-0.0701305
ENSG00000079277	1_46606340_C_CTGGG	rs3834016	0.349025	0.0916718	0.182541	0.36144	0.163102	0.162209	0.0521457	0.10305	0.262374	0.0419515	0.240674	0.279697	0.23683	0.176656	0.0588159	0.20927	0.069736	0.144671	-0.00253498	0.101765	0.184159	0.183698	0.0178198	0.214297	0.00798959	0.0928169	-0.0358002	0.182085	0.150893	0.241785	0.262974	0.505806	0.204319	-0.013445	0.0657446	0.0831665	0.123384	0.274342	0.0522939	-0.0746479	-0.0163394	0.359618	0.29235	0.228229	0.0450458	0.22517	0.210618
ENSG00000079337	12_47752807_T_C	rs2239189	0.343018	0.0158575	0.097473	0.117413	0.0497264	0.0731496	0.0565738	0.124497	0.120042	0.122771	0.190015	0.226014	0.134893	0.133047	0.0896904	0.124635	0.116891	0.149032	0.134934	0.0732609	0.140722	0.21121	0.121619	0.089425	0.0403456	0.179076	0.0612419	0.0943684	0.0694768	0.194607	0.112638	0.0946764	0.174139	0.0485157	0.0799884	0.0745485	0.116214	0.191154	0.125393	0.0968668	0.0515554	0.0985443	0.139725	0.107497	0.0585509	0.161876	0.0965748
ENSG00000079459	8_11817739_T_A	rs7002768	0.212625	-0.0191489	0.0152049	0.0163784	0.00672381	0.00756906	-0.0733135	-0.0148485	0.0244659	-0.0310088	-0.0531274	-0.0367356	-0.0347591	0.0249515	0.0487954	-0.0586609	-0.0213882	0.002453	-0.00667982	0.00421395	0.0269884	-0.0648971	0.0629538	0.0276865	0.0495656	0.014623	0.078596	0.0419841	0.0690882	0.0360581	0.0317322	0.0604672	0.0275895	0.12997	0.114653	0.0639777	0.0693263	0.0224877	0.0504648	0.0591338	0.0704074	0.0166852	-0.00793747	0.00754907	0.0792208	0.0727765	0.0753898
ENSG00000079739	1_63618833_G_A	rs12132627	-0.672176	-0.112089	-0.0845355	-0.0307422	-0.048538	-0.0354181	-0.146297	-0.0210114	-0.00879362	-0.0490992	-0.0429276	-0.0199889	-0.0130091	0.00642732	-0.0028882	-0.0659798	-0.0755117	0.0368821	-0.0217242	-0.0570582	-0.106544	-0.0329723	-0.0820847	-0.0176771	-0.0597303	-0.0636825	-0.0493953	0.0356731	0.0147372	-0.185386	-0.0504343	-0.0670526	-0.104924	-0.0787659	-0.0773698	0.0308603	0.00799461	-0.0623371	-0.0320244	-0.0868736	-0.095899	0.00241339	-0.0194662	0.0182971	-0.108892	0.0832058	-0.00324176
ENSG00000079931	6_132476694_T_C	rs9483457	0.745261	-0.0158375	0.0579036	0.0331296	0.0178529	0.00428062	-0.0262906	-0.0628664	-0.0221698	0.0552056	-0.0645652	-0.0727301	-0.0595245	-0.0618369	-0.0194471	-0.0304265	-0.0529398	0.0219862	-0.00275423	0.0551732	-0.0150742	-0.124002	0.0657945	0.0536611	-0.0183348	-0.028608	-0.0299409	-0.0495483	0.0522296	0.146119	0.0936782	0.0564238	0.0721231	-0.0177136	-0.0251947	-0.044101	0.0854047	-0.0429274	0.0535433	0.028126	0.0498638	0.0727051	-0.00411493	0.0114227	0.00656149	0.0129338	-0.013214
ENSG00000079950	6_132464085_A_C	rs3757299	0.147025	0.137537	0.109962	0.0976402	0.116904	0.0784227	0.0990002	0.0529812	0.0112993	0.0779865	0.14756	0.105339	0.0777145	0.0718402	0.0970202	0.0222584	0.0780897	0.0506126	0.0798245	0.0933325	0.171484	0.0408382	0.103	0.102401	0.0988986	0.101328	0.0910478	0.11946	0.0720252	0.125558	0.146603	0.105151	0.0999434	0.0825852	0.12216	0.0788281	0.127345	0.0846346	0.0726502	0.0758411	0.0842563	0.0464922	0.0508342	0.10432	0.0374517	0.0404763	0.0954381
ENSG00000080189	20_46434250_A_G	rs117680012	-0.419349	0.20609	0.0864697	0.0750974	0.123079	0.172724	0.122105	0.0869308	0.0363106	0.0106266	0.0137764	0.0187251	0.0720433	0.0507658	0.0492689	0.0202016	0.0344925	0.07458	0.0476483	0.0851855	-0.00950752	-0.243522	0.109303	-0.00499853	0.067025	-0.0562058	0.0513372	0.132836	0.0763757	-0.02221	-0.0412956	0.0340428	0.0237586	0.0486306	0.0946148	0.0928323	-0.0113562	-0.0141952	0.0230494	0.0390733	0.0614659	-0.00106107	0.00263364	0.101925	-0.000229117	0.0867367	0.18686
ENSG00000080345	2_151955668_G_A	rs113226732	0.336346	0.0293924	0.0305038	0.0443876	0.0595355	0.0320834	0.0609953	-0.00426713	-0.0181539	-0.00413624	-0.0225545	0.00511904	-0.0149116	0.00744376	0.0129755	0.0120459	-0.00246807	-0.00833861	0.0010265	0.0323998	0.0511026	-0.0369127	0.0262389	0.0438956	0.0303707	0.0417971	0.0530765	0.0554706	0.0217473	0.0818134	0.051311	0.0739886	0.0551529	0.0469999	0.047802	0.0417169	0.0642887	0.0277552	0.0440333	0.0369373	0.0397892	0.0161595	0.0187058	0.0611336	0.0141348	0.0452778	0.0457169
ENSG00000080546	6_108977451_T_G	rs11153141	0.14168	0.0328474	-0.0271943	0.0201812	0.017851	0.0167448	0.0682522	0.022222	0.0559973	0.034126	0.058155	0.0380472	0.0720598	0.0157368	0.0283303	0.0875105	0.0842505	0.02113	0.0424042	0.0303088	0.00237207	0.0740896	0.105319	0.0651435	0.0682111	0.0751993	0.0806974	0.0123933	-0.0309807	0.0283236	0.0516276	-0.0539135	0.0509107	0.072628	0.04788	-0.0118062	0.0238127	0.0521496	0.118227	-0.0053993	0.0512012	0.0410384	0.0131819	0.0525176	0.015724	0.0357459	0.0368082
ENSG00000080608	9_2791828_T_C	rs10113893	0.209425	-0.0277663	-0.0208484	-0.0390112	-0.0216892	-0.034747	-0.0395904	-0.129364	-0.118692	-0.112375	-0.152854	-0.139751	-0.135164	-0.145122	-0.113775	-0.114802	-0.128051	-0.102538	-0.133109	-0.0400098	-0.0125341	0.00521121	-0.0630316	-0.0482773	-0.0975034	-0.00256957	-0.0946309	-0.054214	-0.0685315	-0.0164007	0.00699251	-0.0373499	0.00393115	-0.0526446	-0.090905	-0.0786306	-0.0422882	-0.0832669	-0.0550492	-0.0266136	-0.0179519	-0.0632916	-0.0269164	-0.0135887	-0.0482643	-0.0627726	-0.0999037
ENSG00000081052	2_226927824_G_A	rs10188570	0.219106	0.04311	0.118798	0.00576248	0.0571116	0.00697848	0.0103589	0.0143345	-0.0140827	-0.0331909	0.114386	0.0829567	0.0322961	0.0437777	0.0085211	0.076635	-0.0355006	0.00815868	0.0245792	0.0975131	0.0856678	0.12472	0.063404	0.0545057	-0.0190602	0.0326189	0.0633482	0.0140319	-0.0568077	0.0858864	0.0221775	0.0769415	0.100903	0.00368589	-0.00623755	-0.0198126	0.0328164	0.0662255	0.0560999	0.0656066	0.0574566	0.0910787	-0.000816791	0.0673178	0.0658758	0.0981184	0.0792644
ENSG00000081181	14_67624277_GTGT_G	rs77692722	-1.15726	0.000269555	-0.00703602	0.0523954	0.0191023	0.0781788	0.128216	-0.0465073	-0.0584553	-0.0504011	0.0776373	0.0741277	0.0446945	-0.0653234	-0.0269264	0.00161641	-0.0515455	0.0589454	0.0803098	-0.11189	0.0103059	-0.172402	0.137576	-0.0069246	-0.00343915	-0.104761	0.11119	-0.0141347	-0.0986153	-0.16117	-0.0941262	-0.00267547	-0.112631	0.326263	-0.0166363	0.0110788	-0.0371384	-0.0679888	-0.0613571	-0.0764549	0.014123	-0.000693882	0.0610431	0.0352567	-0.0293464	0.0135974	0.133677
ENSG00000081320	2_196228043_A_G	rs3748873	0.217731	0.156291	0.142953	0.14025	0.100764	0.11609	0.0994544	0.012566	0.0367145	0.0254694	0.0177319	0.052155	0.0389276	0.0138176	0.0382722	0.0425503	0.0232464	0.0401444	0.0496539	0.173171	0.102567	-0.0474184	0.100742	0.00752906	0.165815	0.0450255	0.264256	0.15417	0.176971	0.194473	0.102297	0.11633	0.141911	0.179209	0.159943	0.109604	0.0862953	0.118728	0.178667	0.105983	0.161942	0.0527469	0.140322	0.0829744	0.0370404	0.139283	0.11592
ENSG00000082258	2_134527147_T_G	rs13032705	0.0419077	0.028751	0.0330787	0.04035	0.0331568	0.0327935	0.0350853	0.0376698	0.0378966	0.0396198	0.044449	0.0490711	0.0463247	0.0389299	0.0374775	0.0380428	0.0363649	0.0394	0.038921	0.0363546	0.0346322	0.0355421	0.0374084	0.0314295	0.0371696	0.0302033	0.0370252	0.0399705	0.0318973	0.0424951	0.0311748	0.0366998	0.0406829	0.0272815	0.0391562	0.0337659	0.037744	0.0449996	0.035632	0.0415899	0.0300658	0.0330597	0.0389815	0.0314644	0.028496	0.0403412	0.0344545
ENSG00000082512	1_211495146_T_A	rs4951751	0.369201	-4.09617e-05	-6.89938e-05	7.33155e-05	1.45089e-05	1.15109e-05	-1.56893e-05	-0.000385993	-0.000240239	-0.000270973	5.27041e-06	-0.000232401	-0.000282571	-0.000242	-0.000313488	-0.000101364	-0.000276279	-0.000319099	-0.000303363	-0.000242831	-0.00017354	5.45002e-05	-1.0961e-05	0.000102968	-0.000166424	0.00041314	-4.96153e-05	-0.000102511	7.09879e-05	0.000382995	0.000160287	0.000184596	-5.4535e-05	1.19663e-05	9.90268e-05	-0.000163939	0.000103642	0.000151783	-0.000249244	9.8284e-05	0.000106291	0.000136528	2.97094e-05	2.4598e-05	-5.09951e-05	7.06675e-05	-0.00011056
ENSG00000082805	12_1062720_T_A	rs1345238	0.291839	0.108943	0.116197	-0.226042	0.00139978	0.0164492	0.00890642	-0.141495	-0.316404	-0.136938	0.0510899	0.104914	-0.102875	-0.156013	-0.129573	-0.122739	-0.0813595	-0.197219	-0.252933	0.0882408	0.151981	-0.338872	-0.0513847	0.0238453	-0.0273626	0.077073	0.045869	-0.0455032	-0.0151654	0.0152491	0.0778741	0.131427	0.119222	-0.0013454	0.0181075	0.0489414	0.143865	-0.0728321	0.00638692	0.0889541	0.0830696	-0.0536024	-0.00922772	0.0890034	-0.150529	0.037461	-0.0452658
ENSG00000083097	6_82926001_T_C	rs1932223	-0.42098	-0.505723	-0.383296	-0.2988	-0.445732	-0.336358	-0.432623	-0.147227	-0.175685	-0.0769328	0.0104032	-0.0512308	-0.115021	-0.0436536	-0.136289	-0.147608	-0.114113	-0.172451	-0.16458	-0.368779	-0.328507	-0.22297	-0.498152	-0.340956	-0.522654	-0.292936	-0.30862	-0.271538	-0.317141	-0.335931	-0.398482	-0.400388	-0.329508	-0.456685	-0.435351	-0.466163	-0.432364	-0.274794	-0.346008	-0.306778	-0.340415	-0.268334	-0.357428	-0.421943	-0.32671	-0.318444	-0.368257
ENSG00000083099	6_89732400_T_C	rs17294425	0.239874	0.235869	0.278644	0.198965	0.185658	0.151147	0.221235	0.447131	0.518566	0.625702	0.259083	0.250348	0.640532	0.550555	0.512182	0.588128	0.519332	0.435564	0.519641	0.188874	0.217518	0.0431912	0.173905	0.178443	0.172501	0.116606	0.185541	0.16752	0.132636	0.232808	0.172764	0.142502	0.116753	0.120875	0.282348	0.248216	0.118691	0.378339	0.259887	0.0929183	0.115911	0.158009	0.185773	0.155406	0.290424	0.260197	0.185741
ENSG00000083457	17_3712603_A_G	rs6416878	-0.262042	0.0617735	0.0735684	0.0863353	0.0564713	0.0222537	0.0562433	0.121228	0.122678	0.172939	0.11159	0.160486	0.134433	0.159513	0.140296	0.112435	0.15928	0.16449	0.118624	0.0546497	0.101279	0.267338	0.0783318	0.100961	0.0512308	0.0603211	0.0959579	0.0980333	0.0664901	-0.0107996	0.0608733	0.0258379	0.0706836	0.0859811	0.0540321	0.0454257	0.0410221	0.0369733	0.0406226	0.0447797	0.0801368	0.10679	0.146148	0.0683759	0.0175926	0.0623279	0.0337219
ENSG00000083544	13_60397540_T_C	rs184835083	0.16903	0.313316	0.118749	-0.0365057	0.0122068	0.0757051	-0.0299072	-0.0731726	-0.0851442	-0.267426	-0.0366298	-0.0248366	-0.14734	-0.156603	-0.159903	-0.111715	-0.131121	0.0589572	-0.107072	0.118061	-0.0253926	-0.00417226	0.082992	0.0457056	0.0910814	0.00657849	0.105732	-0.0110212	0.0105053	-0.0684555	0.161569	0.549558	0.143762	0.0256818	-0.0245793	-0.0228115	-0.0541504	-0.110426	-0.0698032	0.123012	0.194144	0.270491	-0.0140863	0.0743214	-0.00675363	-0.00344507	0.00914363
ENSG00000083845	19_58442031_C_G	rs4801589	0.0790722	0.0810176	0.0796609	0.082606	0.0995756	0.078095	0.099644	0.0907926	0.0877365	0.0939242	0.0755849	0.0723824	0.103815	0.0793527	0.0788828	0.0800301	0.0714879	0.0809669	0.10221	0.0658705	0.0367673	0.0198836	0.0911528	0.078362	0.0961428	0.0588243	0.102541	0.0733455	0.0572017	0.0732184	0.0496266	0.0642028	0.0736636	0.0699514	0.0794795	0.0629378	0.0447283	0.0949324	0.0722074	0.0579179	0.0638155	0.0565249	0.0721774	0.0694157	0.0563883	0.0896455	0.0779636
ENSG00000083937	3_87244392_G_A	rs2879985	0.242709	0.177556	0.1622	0.19361	0.182995	0.0943279	0.160145	0.0246045	0.0199946	0.0644327	-0.0764621	-0.0506447	0.0131139	-0.00871034	0.039805	0.0241187	0.0458294	0.0339834	0.0245314	0.106036	0.27832	0.35626	0.135431	0.139706	0.130653	0.193921	0.109323	0.0868565	0.112467	0.0769652	0.135911	0.130883	0.218026	0.134985	0.12145	0.0687205	0.215461	0.0576348	0.164258	0.146116	0.164853	0.113559	0.190632	0.0966519	0.0408092	0.200661	0.106687
ENSG00000084207	11_67572051_G_A	rs7108426	-0.353392	-0.156594	-0.209742	-0.189405	-0.182523	-0.241829	-0.175287	-0.241217	-0.296088	-0.174399	-0.281347	-0.27206	-0.287275	-0.241088	-0.227062	-0.394085	-0.212188	-0.315756	-0.33349	-0.216119	0.0279074	0.0824139	-0.286898	-0.161784	-0.279029	-0.0697264	-0.316375	-0.278922	-0.201247	-0.288956	-0.0863998	0.141123	-0.137435	-0.192534	-0.114196	-0.18599	-0.136674	-0.234136	-0.0990235	0.0700831	0.0322998	-0.102221	-0.121171	-0.0202322	-0.146903	-0.099366	-0.103359
ENSG00000085433	1_108981588_T_C	rs1541186	-0.309284	-0.0366307	-0.0185375	-0.0184375	0.017789	-0.0307429	-0.00684551	-0.0868052	-0.0513993	-0.108657	-0.00614551	-0.0246011	-0.0209148	-0.0467255	-0.0627705	-0.0561291	-0.0810023	-0.0915935	-0.0813296	-0.0566578	-0.00248114	0.175256	-0.0482267	-0.05921	-0.0314361	0.0267941	-0.0268396	-0.0132603	-0.0372841	-0.0964381	-0.0339025	0.0148596	-0.0612601	-0.047418	-0.153507	0.00903234	-0.0203117	-0.0572215	-0.0265478	0.0391324	-0.0266654	0.0215686	0.0297912	-0.0354047	0.0456829	-0.0271266	0.00825788
ENSG00000085514	7_100500673_C_T	rs6974286	0.297826	0.6897	0.533298	0.954897	0.571124	0.478391	0.523247	0.882912	0.981701	0.939912	0.944771	1.14211	1.0867	0.971599	0.92804	0.880861	0.921036	0.456144	0.566175	0.882532	0.578505	0.219643	1.03808	0.894326	0.974449	0.994963	0.932163	0.734224	0.913015	1.12661	1.03949	0.253652	0.80504	0.947481	0.80475	0.836672	1.07043	1.13376	1.0815	1.07662	0.966736	0.952126	0.492157	0.836289	0.996851	1.14156	0.910596
ENSG00000085644	16_3152684_C_CA	rs35419536	0.234948	0.253739	0.199758	0.290861	0.14261	0.171887	0.137792	0.303065	0.268231	0.288215	0.124742	0.0510977	0.171963	0.245438	0.142835	0.237921	0.158566	0.136622	0.196827	0.178403	0.312057	0.215523	0.137135	0.195843	0.190503	0.430765	0.141183	0.183705	0.125397	0.0952333	0.152881	0.180799	0.365145	-0.0609597	0.102866	0.0631197	0.228417	0.227318	0.200093	0.148624	0.150837	0.169383	0.26198	0.230623	-0.0392999	0.227443	0.114182
ENSG00000085733	11_70407369_C_T	rs2298397	0.21923	0.165221	0.189895	0.150681	0.178543	0.169044	0.251402	0.0633824	0.13698	0.125512	0.294218	0.353276	0.0285278	0.126387	0.0518375	0.0409314	0.0986867	0.0369663	0.0628167	0.181251	0.069672	0.0699147	0.138796	0.171548	0.134219	0.21946	0.194808	0.206701	0.248624	0.203771	0.157286	0.129868	0.130859	0.113305	0.128856	0.191698	0.214547	0.164257	0.216858	0.0877385	0.094701	0.0605069	0.063762	0.157102	0.0996129	0.168275	0.135884
ENSG00000085982	2_233473171_G_T	rs10175828	-0.210614	-0.132256	-0.137713	-0.1359	-0.135231	-0.118509	-0.145605	-0.098005	-0.10452	-0.109109	-0.22109	-0.228895	-0.130144	-0.116582	-0.0979372	-0.121124	-0.12213	-0.0893855	-0.0976247	-0.118244	-0.121569	-0.0876963	-0.124354	-0.151488	-0.129781	-0.162999	-0.134036	-0.143812	-0.116617	-0.218184	-0.140256	-0.121205	-0.172996	-0.0972068	-0.140124	-0.135787	-0.176518	-0.188348	-0.152178	-0.143064	-0.137255	-0.12286	-0.151756	-0.154075	-0.113482	-0.165348	-0.123698
ENSG00000086015	1_45895505_G_A	rs7512395	-0.439425	-0.0985089	-0.113496	0.0253415	-0.276044	-0.21103	-0.264755	-0.0317404	-0.0518751	0.0646688	-0.104227	-0.17305	-0.0978522	-0.0655068	0.00170648	0.0186741	-0.0484314	0.262681	0.101637	-0.0687633	-0.229795	0.0181612	-0.230656	-0.103339	-0.22084	-0.0954042	-0.195048	-0.151255	-0.104106	-0.151005	-0.0457761	-0.117237	-0.00335727	0.115112	-0.0523262	-0.0159202	-0.0178848	-0.0491343	-0.0817355	-0.0540516	-0.0343864	-0.0899021	-0.0891473	-0.160012	0.0688083	-0.278194	-0.319657
ENSG00000086102	9_33359577_C_T	rs831266	0.425192	0.131048	0.168963	0.364745	0.187074	0.181105	0.080406	0.248634	0.0520387	0.0304419	0.0162661	-0.0481743	-0.0983719	-0.0538641	-0.0618573	0.108393	0.00620154	0.217892	0.18621	0.119805	0.112282	0.440979	0.0268845	0.0906505	0.0893253	0.0740915	0.00282219	0.188719	0.0714846	0.162911	0.194718	0.109632	0.581651	0.113656	0.254386	0.100828	1.03289	0.700303	0.277338	-0.0168216	-0.0318395	0.093844	0.362039	0.36396	0.255369	0.323459	-0.00507456
ENSG00000086232	7_6488459_C_T	rs56209753	0.156096	-0.0111371	-0.00497325	-0.00685471	-0.0109229	-0.00889954	-0.011122	-0.00863751	-0.00817987	-0.00707497	-0.00692563	-0.00878717	-0.0102765	-0.00633267	-0.00324854	-0.00628763	-0.00821351	-0.00963918	-0.0105651	-0.00491714	0.00144151	0.00430522	-0.00678792	-0.00594871	-0.0128828	-0.00213334	-0.00949475	-0.00472069	-0.00528681	0.00152112	0.00037558	-0.00623398	-0.00128017	-0.00347425	-0.00751578	-0.0104649	-0.00262016	-0.00789671	-0.00678392	-0.00491912	-0.00421449	-0.00275016	-0.00236002	-0.00265077	-0.00428943	-0.00374885	-0.0120764
ENSG00000086544	19_40708891_T_C	rs4803358	-0.243379	-0.149478	-0.171602	-0.165128	-0.1565	-0.162263	-0.138809	-0.13461	-0.0918949	-0.144134	-0.110152	-0.171314	-0.125055	-0.102347	-0.130938	-0.14521	-0.134723	-0.139764	-0.112511	-0.18222	-0.201365	-0.163442	-0.156057	-0.160027	-0.0880235	-0.183993	-0.122755	-0.181471	-0.0603539	-0.178426	-0.19538	-0.16294	-0.213138	-0.135046	-0.187745	-0.148468	-0.193778	-0.120683	-0.182457	-0.254521	-0.200901	-0.210522	-0.135542	-0.155337	-0.0622494	-0.153733	-0.166972
ENSG00000086619	1_236217444_T_G	rs2950396	0.323478	0.212975	0.317957	0.445629	0.29989	0.222031	0.240511	0.264517	0.251551	0.28155	0.131928	0.175626	0.316723	0.317212	0.273501	0.279013	0.202881	0.388224	0.29092	0.237609	0.275153	0.12892	0.269727	0.140336	0.320978	0.120652	0.325694	0.387917	0.32157	0.22114	0.339623	0.200127	0.159016	0.412857	0.20143	0.235308	0.0647401	0.274736	0.205798	0.132481	0.0619142	0.212503	0.298719	0.0496167	-0.0123899	0.181836	0.160608
ENSG00000087008	4_8422342_G_A	rs13107329	-0.184269	-0.262922	-0.257128	-0.220763	-0.148005	-0.140956	-0.15077	-0.147637	-0.133666	-0.149408	-0.176231	-0.244224	-0.208693	-0.190309	-0.148851	-0.144773	-0.146713	-0.222361	-0.143726	-0.177787	-0.287542	-0.0701634	-0.146761	-0.138741	-0.220067	-0.073981	-0.183521	-0.1689	-0.088575	-0.170846	-0.133817	-0.2514	-0.164718	-0.137549	-0.272254	-0.133278	-0.211781	-0.242079	-0.200043	-0.202197	-0.137866	-0.152632	-0.181763	-0.135155	-0.195256	-0.159187	-0.212895
ENSG00000087077	7_100868819_G_A	rs2075756	0.621062	0.0889153	0.0914147	0.0286766	0.0697692	0.0669743	0.0334647	0.0621893	-0.0401854	0.0304905	0.0766685	0.0672112	-0.000137846	0.0358976	-0.0129841	-0.0146008	0.0312336	0.0473543	-0.00145134	0.10673	0.106396	0.27459	0.0451642	0.162424	0.0064189	0.470637	0.00294005	0.131407	0.14513	0.211229	0.254435	0.209165	0.30746	0.0736644	0.110243	0.0997019	0.0901441	0.0195122	0.0809461	0.112881	0.129794	0.127445	0.0215303	0.258682	0.049205	0.173351	0.0650739
ENSG00000087299	14_50287992_C_T	rs12436501	-0.257706	-0.0133868	-0.0408707	0.000293211	0.0891499	0.052035	-0.0122056	-0.029125	0.0328002	0.0150796	0.10861	0.17216	0.0594114	0.0168532	0.0281718	0.0799803	-0.017531	0.056994	0.0384439	-0.00730519	-0.0893961	-0.339988	0.0257761	-0.00217561	0.0739414	-0.105723	0.0367974	-0.0144852	-0.00263318	-0.0235509	-0.0877007	0.00773828	-0.0243169	-0.13993	0.0884261	0.132891	-0.012206	0.0914334	0.0606884	-0.117953	-0.156907	0.0122304	-0.0573839	0.020193	-0.0944497	0.128395	0.0452641
ENSG00000087301	14_52522510_G_A	rs745080	0.327083	0.0266998	-0.00865734	0.00274277	0.028533	0.00826426	0.0550911	0.103736	0.108488	0.144164	-0.0316395	-0.0490685	0.0770745	0.0714863	0.0893626	0.0965789	0.0943933	0.106438	0.132941	-0.0318162	-0.010413	-0.124093	0.0208761	-0.0373751	0.0314151	-0.0471602	0.00701912	0.031183	0.00421832	0.0305199	-0.0113716	-0.0117051	-0.0255776	0.0381548	0.0296072	-0.0141259	-0.0412265	0.0309312	0.0355415	-0.0155853	-0.0288194	-0.0100155	-0.0413365	-0.021074	0.0319792	-0.00823555	-0.00177507
ENSG00000087448	12_27784538_C_G	rs61915423	-0.282831	-0.0290965	-0.061967	0.00181576	0.142793	0.0294211	0.259192	-0.0229881	0.00511333	-0.0332889	-0.0388016	0.0421963	-0.00409683	0.0516483	-0.0444346	-0.0360892	-0.0891735	-0.0308262	0.0483773	-0.0977635	-0.0148528	-0.0323234	0.00326628	-0.0122481	0.0669096	0.00649217	0.00597953	-0.0359633	-0.0955971	-0.114404	-0.0232956	-0.0656778	-0.077823	-0.0548256	-0.0261087	0.0752805	0.0223449	-0.0303598	0.0176325	-0.0637357	-0.0798509	-0.0146882	0.149994	0.013271	-0.0176304	0.0242333	0.000982789
ENSG00000087884	11_77717888_C_T	rs72947668	-0.128249	0.0904624	0.0522523	0.0464394	0.0907234	0.060889	0.0521041	-0.0109423	-0.0188482	0.00944649	0.00762784	0.0159182	0.0134386	-0.00580353	0.00581019	-0.0105377	0.00232511	0.0218334	0.00424195	0.048839	0.0699238	0.156095	0.0707814	0.0729116	0.046575	0.0925532	0.0677787	0.0439724	0.0437178	0.0163216	0.0470179	0.0528231	0.0694571	0.0614632	0.0686065	0.0659806	0.072171	0.0343584	0.0546895	0.0897685	0.0807994	0.0797023	0.102559	0.0541437	0.0660592	0.0527297	0.0681011
ENSG00000088387	13_98806540_C_T	rs9554528	-0.212411	0.040477	0.00310304	0.0187399	0.003946	0.0691148	-0.113631	0.0914199	-0.0181808	0.0414021	-0.00771619	0.0188189	0.083851	-0.0143778	0.055122	0.0257388	-0.0449824	0.0595236	0.112624	0.0230393	0.0649984	0.0617142	0.00491205	-0.0111362	-0.0141044	-0.0992611	-0.0720279	0.0333846	-0.0670154	-0.0581237	-0.0461184	0.037633	-0.0738801	-0.0581586	-0.217891	0.0277019	-0.0912887	-0.118443	-0.0203563	-0.105978	-0.0757022	0.0381185	0.183841	0.00327919	-0.00229867	0.0338238	0.0538316
ENSG00000088854	20_3370454_A_AG	rs140437596	-0.233772	0.0244799	0.0382864	-0.0275024	0.25449	0.0637272	0.104811	0.159506	0.149881	0.169886	0.0127877	0.0125796	0.256352	0.217462	0.190931	0.127857	0.301695	0.0848521	0.107929	0.0677291	0.0672543	-0.110128	0.130604	0.037593	0.129252	-0.0996644	0.0789097	0.127424	0.04265	0.00812181	0.0309368	0.050055	-0.0919419	-0.310534	0.263212	0.100266	0.12968	0.00867755	-0.0154711	-0.122846	-0.10364	0.00351942	-0.150409	0.0688929	0.0509982	0.134056	0.092955
ENSG00000089006	20_17947891_TG_T	rs3215637	-0.270103	-0.0182249	-0.0757023	0.080694	-0.0655255	-0.108298	-0.0632372	0.0571551	0.0254744	0.0683721	0.00162685	-0.0515764	0.0471745	0.0332113	0.0729969	0.0375194	0.0665449	0.0144212	0.0654564	-0.0688143	0.0382645	0.0832632	-0.0592079	0.0117418	-0.018358	-0.064524	-0.0399349	-0.122394	-0.0454116	-0.0670571	-0.0826605	-0.0241411	-0.0916393	0.0265113	-0.046202	-0.133785	-0.152495	-0.0528757	-0.0619166	-0.111593	-0.133995	-0.0744868	0.0136064	-0.0362023	0.0672721	-0.00870838	-0.0512194
ENSG00000089177	20_16564723_C_T	rs35610860	-0.527563	-0.244096	-0.273854	-0.203219	-0.365188	-0.28919	-0.138034	-0.241631	-0.142128	-0.345484	-0.646039	-0.662347	-0.304568	-0.193815	-0.311056	-0.300874	-0.316782	-0.153694	-0.24245	-0.322705	-0.986929	-0.984722	-0.29347	-0.126753	-0.403113	-0.309266	-0.36507	-0.333711	-0.201971	-0.265076	-0.593328	-0.474705	-0.749426	-0.304479	-0.389523	-0.00385895	-0.709491	-0.454956	-0.409306	-0.377992	-0.421494	-0.191646	-0.456713	-0.583953	-0.323129	-0.59109	-0.283085
ENSG00000089472	23_66072716_AG_A	rs201588292	0.657556	-0.000830108	-0.0284305	0.0931899	-0.0746011	-0.0994976	-0.0666275	-0.0290867	-0.0177617	-0.035313	-0.0577029	-0.0966827	-0.0954822	-0.00903046	0.00610559	-0.0270256	-0.0282383	-0.0502953	-0.0113242	-0.000289015	0.00419515	0.0206026	-0.116839	-0.0232196	-0.157964	-0.0312031	-0.126685	-0.0438036	-0.0405604	0.0604452	0.00912441	-0.0192466	0.0603916	-0.0105963	-0.0449597	-0.116265	-0.00732287	-0.037914	-0.0146679	0.0119568	-0.0137047	-0.0107241	-0.0242818	5.46277e-05	-0.0198621	-0.0342227	-0.0753425
ENSG00000090006	19_40609134_T_C	rs2604902	-0.271288	-0.0472676	-0.0749894	-0.0145107	-0.0749681	-0.0676772	-0.0247519	-0.0886357	-0.0728149	0.0704978	0.369221	0.26031	0.0134564	-0.0321944	-0.00608845	0.02552	0.0294909	-0.0347216	0.0676606	-0.0767601	-0.156725	-0.190685	-0.0278162	-0.0362781	-0.0493029	-0.07417	0.00901045	-0.00866777	0.030332	0.010921	0.0490652	-0.0549784	-0.129585	-0.0309353	-0.118124	-0.0606547	-0.0795969	0.0214853	-0.0754612	-0.0598736	-0.00973978	-0.135038	-0.127776	-0.0991196	-0.0105508	-0.0313419	0.011596
ENSG00000090020	1_27147580_A_G	rs12139597	-0.259921	0.126588	0.0713929	0.0263358	0.0472896	0.0693014	0.0560172	-0.00262338	0.00413127	-0.00438946	-0.00173118	0.102486	-0.0154726	-0.0107697	0.0019494	-0.0097027	-0.00304106	-0.1276	-0.0810882	0.0349218	0.00623664	-0.157176	0.0338449	-0.0520522	-0.0500822	-0.16554	-0.0779028	-0.0939752	-0.252148	-0.00952667	-0.0844163	-0.0220413	-0.224621	0.0298936	0.112066	0.0251054	-0.100602	0.0430416	-0.057974	-0.0705442	-0.103767	-0.112391	-0.119839	-0.0192734	-0.230668	-0.213408	0.0435504
ENSG00000090263	7_141122610_A_G	rs117998504	-0.835164	-0.608415	-0.614022	-0.780702	-0.57064	-0.760338	-0.830165	-0.609394	-0.285516	-0.551078	-0.288476	-0.334185	-0.417151	-0.707768	-0.449367	-0.363829	-0.326618	-0.531531	-0.902745	-0.563782	-1.02893	-1.54829	-0.401314	-0.364375	-0.662555	-0.703999	-0.162543	-0.473316	-0.568821	-0.62126	-0.659068	-0.424703	-0.624313	-0.644512	-0.705393	-0.50525	-0.836005	-0.360783	-0.450577	-0.752282	-0.746905	-0.734435	-0.962969	-0.857941	-0.565878	-0.43122	-0.565101
ENSG00000090382	12_69331402_A_C	rs1993275	1.50145	-0.0747647	-0.00974043	0.0491743	-0.00200127	-0.0437533	0.0756037	0.030536	0.137427	0.116014	0.245374	0.188487	-0.0475242	0.10671	0.0430691	0.0834322	0.0234922	0.0135708	0.0283222	0.0320553	-0.0164422	-0.233062	0.157826	0.106963	0.0373656	0.0699375	0.0245239	0.0369911	0.0691945	0.398014	0.0575836	0.0278574	0.0488211	0.0463386	0.092092	-0.00340111	0.0546099	0.181925	0.207948	-0.00514118	0.0615311	-0.0568897	0.0203263	-0.00603251	0.020267	0.0823836	0.0150677
ENSG00000090612	12_133199430_C_T	rs200213479	-0.295016	0.0607782	-0.00867524	-0.0959573	-0.0422945	0.0137227	-0.0399303	0.310688	0.294172	0.316329	0.549348	0.440689	0.354004	0.40087	0.29861	0.363927	0.372836	0.334523	0.259244	0.0631005	-0.256939	-0.0932054	0.00394703	-0.0852641	0.0110854	-0.114052	-0.0730706	-0.0200267	0.0817287	-0.00366612	0.0497579	-0.00893458	-0.0470808	0.0370217	0.121935	0.0354391	-0.112384	0.174326	0.107789	0.00574281	0.0896175	0.00970361	0.155166	0.0150496	0.213971	-0.0228339	0.0184701
ENSG00000090621	1_39570256_G_T	rs3768321	-0.19345	-0.270975	-0.181148	-0.270359	-0.225698	-0.213419	-0.256112	-0.102421	-0.0784101	-0.156622	0.0356321	-0.00934022	-0.112458	-0.072531	-0.163276	-0.136029	-0.126858	-0.0768501	-0.138361	-0.207751	-0.36423	-0.408834	-0.191542	-0.231953	-0.217119	-0.370479	-0.169653	-0.17158	-0.0982309	-0.183588	-0.214056	-0.212061	-0.290346	-0.209091	-0.182079	-0.170219	-0.191574	-0.186903	-0.250633	-0.28597	-0.291827	-0.195448	-0.276178	-0.15306	-0.158686	-0.219715	-0.190869
ENSG00000090686	1_21796492_C_A	rs182283380	-0.276086	-0.281794	-0.285238	-0.268987	-0.21047	-0.192105	-0.250741	-0.0900235	-0.0868323	-0.169675	-0.0647745	-0.024066	-0.169638	-0.065384	-0.135791	-0.164591	-0.139849	-0.227075	-0.225374	-0.237321	-0.313827	-0.439221	-0.267857	-0.273512	-0.253057	-0.261	-0.193005	-0.184599	-0.134115	-0.175891	-0.232036	-0.211444	-0.236469	-0.162796	-0.286598	-0.157653	-0.328846	-0.178675	-0.226481	-0.153552	-0.178002	-0.190492	-0.239145	-0.168754	-0.179406	-0.0227198	-0.169554
ENSG00000091009	5_146134084_A_T	rs12153238	0.205129	-0.0835636	-0.0603304	-0.0458424	-0.0739664	-0.0897917	-0.153456	-0.101305	-0.0913195	-0.109889	-0.00312303	-0.00411084	-0.0626388	-0.106779	-0.0714179	-0.0873956	-0.0651658	-0.100252	-0.116741	-0.0505109	-0.0639377	-0.0344441	-0.0691374	-0.0366941	-0.105734	0.00650422	-0.0946649	-0.0738523	-0.0537451	0.0622205	-0.0273602	-0.0544752	-0.00939665	-0.00793037	-0.094839	-0.0751126	0.0339416	-0.0477057	-0.0145348	0.0220696	-0.0397539	-0.0378279	-0.0209155	0.00042385	0.0511271	-0.0735969	-0.102808
ENSG00000091409	2_172312990_G_A	rs72882697	0.162588	-0.0565659	-0.0240397	-0.0320035	-0.0754948	-0.0127424	-0.0617543	-0.0826293	-0.10641	-0.0885184	-0.0863281	-0.118986	-0.108919	-0.110424	-0.101268	-0.0787522	-0.0610633	-0.10895	-0.0946015	-0.059145	-0.0797883	-0.098234	0.00521837	-0.010756	-0.0466563	-0.0315405	-0.049126	-0.0538107	-0.00591046	0.0131225	-0.0507524	-0.115854	0.0118591	-0.0510439	-0.0966475	-0.010124	-0.00309923	-0.0779842	-0.000106067	0.00188792	-0.0334006	-0.0635979	-0.126961	-0.0355811	-0.0529508	-0.0858886	-0.0355159
ENSG00000091513	3_133762284_T_C	rs1405023	-0.766563	-0.0315104	-0.0764168	-0.0150118	-0.102732	-0.0988843	-0.0304071	0.0420104	-0.0373968	-0.0582495	0.0151463	0.00295403	0.0185842	0.0257312	0.0101632	0.0664876	0.0290594	0.0769401	-0.0229173	0.0602522	0.0214717	-0.0308626	0.0571812	0.0859902	0.00297061	1.00572	0.00220778	0.00713853	-0.083099	0.190635	-0.0637491	-0.00926799	0.27061	0.0156151	0.0442146	-0.0218632	0.384994	0.043426	0.136616	0.589364	0.523149	0.128668	-0.0951419	0.1879	-0.0828748	-0.0462771	-0.0416079
ENSG00000091622	17_6570033_C_A	rs930526	-0.404375	0.00621053	0.0142785	0.0859356	0.0198922	0.0748891	-0.0639401	-0.03345	-0.0459031	0.0758102	-0.0699568	-0.0892955	-0.0455543	-0.0275477	0.0201205	0.0514086	0.0480008	0.0026071	0.0175171	0.0280374	0.0145745	0.361036	0.0096381	-0.015885	-0.187828	-0.0529869	-0.115416	-0.00318907	0.116708	-0.109746	-0.0420525	-0.0196418	0.0090339	0.0560592	0.0417541	0.0250653	-0.032147	0.0706082	0.0215253	-0.0165985	-0.0353582	0.0112469	0.0085994	-0.0166143	0.316486	0.0296932	-0.0135824
ENSG00000091640	17_5003808_G_A	rs16954342	0.508982	0.656284	0.5907	1.03797	0.721064	0.588272	0.446177	0.318405	0.487334	0.459411	0.652749	0.849452	0.711619	0.590894	0.395022	0.451389	0.425434	0.508581	0.449786	0.476426	0.703489	0.848518	0.54798	0.903096	0.438692	1.00781	0.554607	0.51586	0.395772	0.711162	0.672143	0.571338	0.760932	0.517233	0.416798	0.491718	0.78957	0.696977	0.483459	1.07259	1.00133	0.770737	0.679741	0.830957	0.516606	0.485311	0.375703
ENSG00000092094	14_20467992_A_T	rs17883253	0.29679	-0.0837521	-0.0714921	-0.0428042	-0.119824	-0.111095	-0.082369	-0.172988	-0.16881	-0.187726	-0.228759	-0.241092	-0.169761	-0.170516	-0.174032	-0.177256	-0.168286	-0.146922	-0.176407	-0.0695941	-0.0336521	-0.0107015	-0.103788	-0.0892929	-0.0852896	-0.0356928	-0.0614539	-0.130446	-0.0701317	-0.0530319	-0.043717	-0.0660787	-0.0454996	-0.0852903	-0.099289	-0.132274	-0.0582914	-0.130745	-0.0880272	-0.0590597	-0.0431052	-0.0618593	-0.0801807	-0.0609011	-0.0156908	-0.123507	-0.109863
ENSG00000092108	14_30631479_T_C	rs229152	-0.156673	-0.237773	-0.197932	-0.0838539	-0.110381	-0.112389	-0.00493932	0.199937	0.265833	0.0998525	0.301671	0.354867	0.214858	0.250839	0.125405	0.138129	0.194746	0.0978895	0.159919	-0.207005	-0.0469512	-0.153364	-0.0383721	-0.18529	0.0120329	-0.244832	0.0339726	-0.0895547	-0.107974	-0.124666	-0.0400328	-0.196563	-0.198014	-0.18957	-0.074701	-0.113211	-0.175769	-0.0392456	-0.0606562	-0.222867	-0.180598	-0.181352	-0.249817	-0.182535	-0.0499485	-0.164435	-0.0532811
ENSG00000092820	6_158887949_G_A	rs13215510	0.24737	1.09963e-06	-1.52831e-05	-1.41105e-05	-7.44764e-06	-1.62105e-05	-1.02604e-05	-9.37476e-06	-3.75326e-06	1.35548e-05	4.17084e-05	5.37125e-05	-5.19907e-06	3.84293e-06	4.45555e-06	-1.16326e-05	-6.93731e-06	-1.5457e-05	-1.60347e-05	5.37836e-06	2.09166e-05	4.89724e-05	-1.84599e-05	-1.02229e-05	-2.31967e-05	1.46495e-05	8.39496e-07	1.9791e-06	-2.98091e-05	5.72484e-05	1.91783e-05	1.20157e-05	2.66708e-05	-1.89763e-05	-1.45049e-05	-1.59875e-05	3.53281e-05	4.32263e-05	4.55166e-06	1.95599e-05	2.81206e-05	1.78565e-05	2.2632e-05	8.33705e-07	4.04421e-06	1.93462e-06	-3.37112e-05
ENSG00000092871	17_34796563_A_C	rs12450763	0.135164	0.160304	0.136444	0.0953149	0.152852	0.0978428	0.0989292	0.0396124	0.0630013	0.0582592	0.105467	0.0992929	0.0787561	0.0496908	0.0331446	0.0422459	0.0842236	0.0181319	0.0707554	0.127432	0.0899137	0.000855735	0.139391	0.121444	0.148132	0.0956138	0.105709	0.112154	0.119511	0.144713	0.0661243	0.108118	0.139157	0.101908	0.148671	0.13076	0.113866	0.1233	0.112252	0.132839	0.128202	0.0690753	0.0957014	0.130075	0.0436551	0.0784238	0.156225
ENSG00000092964	8_26568928_GA_G	rs35474079	-0.163944	0.111902	0.0955053	0.123113	0.192127	0.112707	0.163156	0.140256	0.126242	0.113007	0.137721	0.239724	0.163644	0.14631	0.108138	0.13035	0.128567	0.125898	0.106386	0.148371	0.0644489	-0.0107629	0.169023	0.0776886	0.15254	0.0848108	0.152562	0.134616	0.123329	0.135645	0.0751865	0.0674788	0.128159	0.0813361	0.26814	0.191364	0.136409	0.16735	0.0913989	0.0974465	0.0784608	0.0617341	0.153812	0.0646718	0.122631	0.161447	0.184991
ENSG00000093010	22_20003865_CAG_C	rs56340347	-0.225776	-0.0561351	-0.0714626	-0.0654236	-0.0687526	-0.0649953	-0.0257776	-0.0721481	-0.0549323	-0.0411868	-0.0200134	-0.0801485	-0.06214	-0.0559481	-0.0684575	-0.0893712	-0.0551897	-0.0389376	-0.0724677	-0.0673066	-0.0491522	0.0472143	-0.0667892	-0.0633053	-0.0947533	-0.144531	-0.0552355	-0.0316948	-0.0610144	-0.113287	-0.0360224	-0.0898395	-0.0506882	-0.0434868	-0.087272	-0.0988427	-0.0501759	-0.0813286	-0.0745304	-0.110673	-0.0635632	-0.072599	0.0299202	-0.0498364	0.0115055	-0.101735	-0.072406
ENSG00000093144	6_127308808_T_C	rs36000432	-0.145155	-0.0553344	-0.0127866	0.0150013	0.0121082	0.0142137	0.0267754	-0.101949	-0.123566	-0.0976559	-0.137761	-0.158189	-0.180405	-0.103322	-0.0714912	-0.0829945	-0.142566	-0.113963	-0.102672	-0.100579	0.0324422	0.0695813	-0.0691668	-0.197926	-0.0186831	-0.0134907	-0.0628135	-0.00227164	-0.00050458	-0.104931	-0.0301376	-0.0242245	-0.0333618	-0.0619285	-0.114919	-0.0109592	-0.0753241	-0.0625335	-0.097666	-0.0107437	-0.0321086	-0.0845717	-0.0630304	-0.0385098	-0.196814	0.0271167	-0.0978088
ENSG00000094975	1_172499558_T_C	rs6697618	-0.213927	0.128236	0.0521927	0.0417294	0.113991	0.10307	0.109778	0.1176	0.105938	0.0675357	0.0747708	0.0904764	0.122151	0.0850844	0.0718624	0.122171	0.081903	0.115562	0.0867286	0.0176893	0.130687	0.116378	0.118238	0.0765398	0.109014	0.178174	0.111734	0.0748902	0.0170494	-0.00194532	-0.0014081	0.152864	0.01684	-0.0132848	0.084019	0.0486938	0.0616762	0.0636645	0.0597945	0.11031	0.119956	0.0345414	0.0748603	0.0663301	0.042174	-0.013891	0.133693
ENSG00000095485	10_100266802_G_C	rs2039015	0.396486	0.540807	0.650651	0.785229	0.687694	0.691519	0.619073	0.754872	0.757571	0.790522	0.66626	0.687233	0.761407	0.782927	0.684695	0.821806	0.828303	0.69945	0.748845	0.600664	0.468382	0.254367	0.619534	0.614811	0.683863	0.657335	0.672303	0.652638	0.622945	0.687464	0.655277	0.571766	0.615555	0.619625	0.569621	0.511073	0.628183	0.72843	0.684312	0.622253	0.603925	0.409393	0.313687	0.676034	0.276392	0.593647	0.520024
ENSG00000095637	10_95565972_A_C	rs7918947	-0.186257	-0.000306621	-0.000843649	-0.00150986	-0.00147187	-0.00289644	-0.00209412	-0.000127979	-0.000198878	-0.000447501	-0.000854364	-4.98239e-05	8.40152e-06	0.000115246	-0.000796436	-0.00133866	-3.07642e-05	-0.00069178	-0.000458857	-0.00148341	-0.00286689	0.00200916	-0.00220669	-0.00152369	-0.000367842	0.000649161	-2.39708e-05	-0.00112015	0.000435336	-0.00252897	-0.000107304	-9.40442e-05	-0.00149324	-0.0012786	-0.00170598	-0.00252009	-0.00331233	-0.00147061	-0.000652204	-0.00368274	-0.00340691	-0.00159538	-0.00133847	-0.00258802	-0.000547685	-0.000839854	-0.000817358
ENSG00000096433	6_33702705_A_G	rs626156	0.451515	0.145184	0.137035	0.23597	0.140364	0.105671	0.1497	0.0499811	0.0652281	0.126834	-0.0280903	-0.0432706	0.069549	0.00818405	0.0683142	0.0845203	0.0119394	0.0163233	0.104332	0.218776	0.0349975	0.159204	0.139013	0.116838	0.135316	0.231302	0.159978	0.139431	0.105021	0.182191	0.131193	0.0798821	0.246196	0.141536	0.185406	0.127513	0.299766	0.25869	0.270951	0.162122	0.179505	0.159956	0.207131	0.0978634	0.280799	0.15265	0.169605
ENSG00000096968	9_5016145_C_T	rs10815147	0.190213	0.00936208	0.042594	0.0267022	0.00257567	0.0349947	-0.00197268	0.0213684	0.0661079	0.0767048	0.0341362	-0.00538468	0.0235993	0.0545768	0.0368141	0.0621847	0.0775846	0.0696145	0.0526102	0.0460608	0.065013	0.071426	0.0548409	0.0274893	0.0123323	0.0466552	0.0325233	0.0543921	0.0691591	0.0613701	0.0452468	0.059332	0.0747131	0.0650442	-0.00110859	0.0120576	0.0743257	0.0390846	0.0588517	0.0305525	0.0228988	0.0563678	0.030598	0.0365251	-0.0107039	0.0355361	-0.00625131
ENSG00000097033	1_86585773_G_C	rs5003839	-0.103135	-0.0268974	-0.0351044	-0.0160258	-0.0354746	-0.0392421	-0.0425615	-0.0137719	-0.00387263	-0.0343736	0.0176056	-0.0227784	-0.0252768	-0.00713131	-0.0132906	-0.0197643	-0.0241171	-0.013517	-0.0197563	-0.00961652	-0.0232653	0.00150544	-0.0184737	-0.0253364	-0.025458	-0.0259174	-0.0245756	-0.0137324	-0.0240227	-0.0325599	-0.0218919	-0.0541493	-0.0410419	-0.0480832	-0.0345499	-0.00867287	-0.00606323	-0.0129051	-0.0119675	-0.0110384	-0.0294448	0.0007041	-0.000500806	-0.0352513	-0.0209868	-0.0210348	-0.0109341
ENSG00000097046	1_91537920_C_T	rs1531232	0.413529	0.125502	0.166806	0.17058	0.171313	0.178178	0.125886	0.216626	0.220261	0.168545	0.321206	0.354184	0.234679	0.224505	0.188484	0.218557	0.151449	0.202223	0.203673	0.171822	0.149351	0.184462	0.156167	0.19544	0.134514	0.256606	0.125243	0.158226	0.175536	0.319615	0.183293	0.199557	0.237509	0.135728	0.246292	0.180733	0.195757	0.208557	0.136871	0.265383	0.236801	0.104012	0.152055	0.195704	0.0936133	0.204235	0.170783
ENSG00000099282	10_69508533_C_T	rs1238357	0.329409	0.0462342	0.108076	0.242079	0.138691	0.126764	0.133872	0.222432	0.248006	0.23439	0.320033	0.406052	0.212428	0.206887	0.206478	0.187391	0.280472	0.269352	0.236596	0.162444	0.169716	0.236573	0.169505	0.198673	0.159266	0.355218	0.196478	0.331227	0.325312	0.349083	0.134161	0.313054	0.299625	0.201768	0.283153	0.108087	0.225628	0.311778	0.175909	0.204909	0.216558	0.0826974	0.200055	0.183571	0.405285	0.223185	0.162785
ENSG00000099290	10_50064711_T_C	rs10825024	0.278472	0.233414	0.246173	0.117304	0.236148	0.213082	0.283701	0.202013	0.295135	0.126821	0.113519	0.0515913	0.223013	0.219487	0.184403	0.240661	0.165024	0.23969	0.197772	0.242278	0.207049	-0.0411149	0.177974	0.158826	0.153042	0.106921	0.145834	0.292677	0.204817	0.113893	0.125149	0.277318	0.215328	0.179125	0.354283	0.25707	0.21401	0.178369	0.181952	0.210876	0.190062	0.20928	0.000706649	0.201131	-0.0049014	0.134325	0.25635
ENSG00000099326	19_58519213_G_T	rs11670864	-0.363677	-0.0400472	-0.0559816	-0.0488336	0.00602417	-0.0657391	-0.0342721	-0.108435	-0.0571363	-0.00930027	0.0766173	0.0347935	-0.00490067	0.00242114	-0.0125059	-0.129693	-0.0391103	-0.0480469	-0.0145218	-0.0420919	-0.0447663	-0.130691	-0.100616	-0.103069	-0.0391125	-0.14186	-0.0773913	-0.0463152	-0.0690834	-0.0829507	-0.149239	-0.00216737	-0.0800842	-0.116304	0.0142249	-0.0146291	-0.188893	-0.00361346	-0.0348985	-0.00364797	0.00692035	-0.0541106	0.00165369	-0.119186	-0.312966	0.000252344	-0.0996958
ENSG00000099330	19_17227511_T_C	rs12460100	0.346464	0.245445	0.281015	0.494029	0.269496	0.38968	0.126456	0.208023	0.156439	0.236922	0.10215	0.155484	0.127817	0.0427914	0.144463	0.216528	0.0457794	0.253856	0.33516	0.29219	0.222345	-0.252363	0.291383	0.349716	0.311802	0.338268	0.337578	0.425744	0.511814	0.264762	0.350392	0.332539	0.619843	0.498648	0.197527	0.290089	0.308404	0.267644	0.293098	0.071388	0.0472479	0.247744	0.29777	0.512767	0.151703	0.238279	0.30468
ENSG00000099331	19_17043385_C_T	rs34563036	0.135624	0.0442772	0.0843338	0.0702335	-0.0081453	0.0548923	-0.00866007	0.0610518	0.115269	0.00496947	0.0717513	0.102409	0.174368	0.106487	0.0174422	-0.00509014	-0.021164	0.00957667	0.0662803	0.118127	0.011218	0.140053	0.105975	0.0655932	0.168404	0.00816104	0.15273	0.0737488	0.118236	0.0809409	-0.0124742	0.0231682	0.134993	0.0804124	0.0101607	0.0240491	0.0994712	0.120338	0.105225	0.052758	0.0744945	0.11282	0.0912391	0.0858901	0.0169631	0.0265644	0.0691495
ENSG00000099337	19_38336717_T_A	rs11672793	-0.15304	0.069606	0.0888244	0.0965042	0.0529968	0.0503043	0.0482579	0.0341484	0.027074	0.0482523	0.0403075	0.000381129	0.051533	0.0335502	0.0277394	0.0604271	0.0502492	0.0635883	0.0855973	0.0381326	-0.0086802	0.0871166	0.0754803	0.0816063	0.0338351	0.129116	-0.000955702	0.0980877	0.0210794	0.0405241	0.0588076	0.128302	0.092258	0.104304	-0.00198488	0.121789	0.0924986	0.0959417	0.0969482	0.130777	0.0310172	0.0986026	0.146567	0.0541551	0.184181	0.112173	0.079718
ENSG00000099797	19_14553016_T_C	rs34352167	0.309199	-2.41556e-06	-2.72963e-05	0.000251324	8.35756e-05	0.00011071	0.000294729	4.00175e-05	4.11098e-05	4.72475e-05	-0.000198153	8.75697e-05	-0.000109179	-4.14364e-05	-0.000211741	9.58114e-05	-0.00010291	-5.93194e-05	0.000112921	0.000150381	0.000205358	6.55462e-05	0.000130156	1.73306e-05	0.00026568	-0.00015479	0.00021653	0.000155688	0.000516475	0.000514073	0.000143706	-2.4554e-05	2.93085e-05	0.00035964	6.95126e-05	-4.21383e-06	0.00030663	8.20865e-05	0.00019098	6.08352e-05	-2.28412e-05	0.000145769	6.15887e-05	-8.4908e-05	0.00033969	-0.000182289	-2.52668e-05
ENSG00000099899	22_20109722_A_G	rs79989360	0.455058	0.30212	0.168314	0.144937	0.248033	0.204253	0.219812	0.113869	0.109518	0.170772	0.145439	0.142017	0.143757	0.109304	0.0769974	0.0837776	0.0961252	0.156793	0.11441	0.238233	0.0627548	-0.0393352	0.252107	0.236403	0.161284	0.134855	0.214698	0.216969	0.150881	0.280407	0.1312	0.155397	0.252858	0.174128	0.224206	0.194544	0.240642	0.194354	0.216303	0.314037	0.233253	0.145691	0.248682	0.238616	0.27286	0.274474	0.208692
ENSG00000099917	22_20499320_C_T	rs62219897	-0.20014	-0.305982	-0.213394	-0.352798	-0.245694	-0.263835	-0.293624	-0.0927401	-0.116797	-0.173593	-0.0476658	-0.0641142	-0.0782301	-0.110665	-0.0849499	-0.10644	-0.11133	-0.15297	-0.201839	-0.241477	-0.149944	-0.0657112	-0.222808	-0.254502	-0.276092	-0.143169	-0.309425	-0.178676	-0.132145	-0.19114	-0.274741	-0.191677	-0.220924	-0.0316044	-0.283165	-0.113221	-0.238678	-0.234386	-0.230333	-0.0898109	-0.145916	-0.255907	-0.256593	-0.207548	-0.186826	-0.185923	-0.181993
ENSG00000099940	22_20791691_C_T	rs165825	-0.183238	0.290547	0.200868	0.0393424	0.0794131	0.114384	0.0772826	0.0389438	0.0124221	-0.0153145	0.0729542	0.0179366	-0.0338815	-0.0336984	0.0375606	0.0576564	0.0318422	0.0187024	0.0315023	0.171552	-0.0404602	-0.110314	0.0794504	0.103186	0.056991	-0.00215397	0.0628067	0.0476097	0.0815649	0.0262591	0.0300712	0.168453	0.028733	0.0081108	0.110887	0.0784252	0.0709902	0.17642	0.0588039	-0.0475013	-0.0321837	0.136446	0.220175	0.0295803	-0.133461	0.245607	0.0935561
ENSG00000099956	22_23821963_A_G	rs9612467	0.277465	0.268831	0.236917	0.139015	0.147569	0.138385	0.19246	0.018133	-0.00682504	0.0649018	0.420915	0.387178	-0.00748301	0.0214313	0.0515289	0.00149278	0.0654978	0.0323671	-0.0150258	0.256169	0.0707052	-0.0147489	0.148961	0.11059	0.178778	0.149794	0.222709	0.165346	0.123424	0.395354	0.178953	0.0839971	0.175267	0.220313	0.223387	0.119126	0.265003	0.130644	0.140104	0.147937	0.143573	0.0914986	0.106475	0.190304	0.196539	0.165859	0.110705
ENSG00000099968	22_17603794_A_G	rs75667754	-0.388872	-0.127059	-0.109967	-0.177059	-0.1111	-0.0305997	-0.148363	-0.217215	-0.197219	-0.19486	-0.275664	-0.316023	-0.259328	-0.212184	-0.199624	-0.203239	-0.207047	-0.221774	-0.206157	-0.0812572	-0.243794	-0.475599	-0.11695	-0.230109	-0.0555787	-0.212473	-0.0728179	-0.0580813	-0.00479292	-0.214221	-0.171812	-0.189433	-0.206977	-0.0105995	-0.149328	-0.0738936	-0.204645	-0.158257	-0.0923951	-0.239926	-0.198502	-0.195865	-0.22406	-0.148655	-0.179931	-0.153248	-0.0477168
ENSG00000099994	22_24184517_A_C	rs2877203	0.445751	0.379364	0.341168	0.471704	0.302328	0.129604	0.139265	0.334611	0.292164	0.364592	0.230026	0.310426	0.267916	0.363773	0.313456	0.185348	0.340041	0.277932	0.351467	0.388408	0.341889	0.293485	0.151939	0.290501	0.328691	0.524316	0.410277	0.207091	0.399194	0.297939	0.336976	0.0375844	0.325398	0.332197	0.36482	0.197058	0.391109	0.190151	0.279748	0.268589	0.277518	0.276051	0.497237	0.296278	0.166843	0.300127	0.257156
ENSG00000100030	22_21778114_G_A	rs28720995	-0.0793819	-0.000178336	0.00276849	0.000203342	-0.0563673	-0.00689833	-0.0379321	-0.0176305	-0.00207529	-0.0343516	0.0180248	0.0162519	0.0122612	0.0332541	0.0199875	-0.0353847	-0.0499705	-0.0209595	-0.0504397	0.0177279	0.0737749	-0.0464414	-0.0354279	-0.0288151	-0.0505878	-0.00665398	-0.0853754	-0.0172135	-0.0161685	-0.0103338	-0.00401003	0.0472575	0.0306456	-0.12563	0.0637013	-0.047861	-0.0333709	-0.000427171	0.0180708	0.0748389	0.047004	-0.0168208	0.00107802	-0.0389698	0.000649591	0.0140761	-0.0350088
ENSG00000100031	22_24597400_G_A	rs4820600	0.526479	-0.0592123	-0.114146	-0.0111667	-0.0832233	-0.133238	-0.0822909	0.0853181	0.0315262	-0.00157474	-0.174193	-0.149779	0.00397391	-0.0393473	0.0619322	-0.0109062	-0.140661	-0.0516881	-0.0563536	-0.00824487	0.132144	-0.292141	0.0308105	0.498199	0.0498662	0.447145	0.0974758	-0.0954493	-0.0195173	-0.155979	0.322206	0.121846	0.148387	-0.00816726	-0.1324	-0.0963085	0.857685	0.021366	-0.143262	0.145095	0.0316345	0.320941	-0.24791	0.481196	0.558851	0.594335	0.03706
ENSG00000100058	22_25456188_G_A	rs5996939	0.882066	0.0244242	0.054918	0.287343	0.13144	0.126264	0.297554	0.972097	0.941463	1.06692	0.85785	0.755616	0.96584	0.7964	0.84257	0.952072	1.02801	0.450044	0.861346	0.0337758	0.782111	-0.0219033	0.55006	0.250406	0.536015	0.183439	0.548795	0.244452	0.225339	0.535035	0.397606	-0.31433	0.195171	0.327773	-0.00136386	0.197608	-0.157989	0.251374	0.472799	0.013083	0.0308125	0.0363638	-0.27688	0.283858	0.138756	0.311785	0.212527
ENSG00000100162	22_41855119_T_C	rs67057013	-0.478168	0.294291	0.181416	0.242184	0.214969	0.162403	0.163149	0.71222	0.834321	0.67885	0.98721	1.08733	0.778056	0.766569	0.719298	0.750648	0.821875	0.628349	0.677606	0.162344	0.113955	-0.250125	0.284533	0.0510138	0.33551	0.01746	0.269356	0.330329	0.271801	0.299871	0.112186	0.0462985	0.132984	0.30538	0.450494	0.53634	0.297172	0.655986	0.252382	0.059469	0.139758	0.0428462	0.113098	0.134231	0.383435	0.427486	0.386995
ENSG00000100219	22_28746250_G_A	rs35829597	-0.209198	-0.0523086	-0.0280394	-0.0295978	-0.0513925	-0.0875576	-0.0821487	0.0497345	0.0113514	0.0196928	-0.033248	-0.030968	-0.0178423	0.0185879	0.0201505	0.0156626	-0.00901461	-0.0262986	0.0154968	-0.0579143	0.0205632	0.160796	-0.0695073	-0.037716	-0.0496402	-0.0772355	-0.0325857	-0.0503684	-0.057807	-0.127915	-0.0700296	-0.116996	-0.11869	-0.0285167	-0.066474	-0.0875907	-0.173122	-0.0110974	-0.065834	-0.0337805	-0.0587486	-0.0272109	-0.0331751	-0.0683714	-0.0875446	-0.110997	-0.094481
ENSG00000100228	22_23148148_C_A	rs2283804	-0.736949	0.0762424	-0.0227568	-0.0577607	0.0525674	0.011664	0.0793067	-0.0809383	-0.109917	-0.0364176	-0.0822872	-0.136359	0.0113553	0.0395394	-0.0278341	-0.0322837	-0.124529	-0.0627589	-0.0852123	-0.0348973	0.0498815	-0.0775202	-0.0177006	0.0261038	0.0448852	0.0163052	-0.00560303	0.0066744	0.034589	-0.116337	0.0529028	-0.0318074	-0.18313	0.0882696	0.069447	-0.0137824	0.0333243	0.212296	-0.0288024	0.0276249	0.112501	-0.0166072	0.148386	0.0283081	-0.130929	0.00370594	0.0272938
ENSG00000100243	22_42663834_G_C	rs8135701	-0.346843	-0.0974671	-0.0849154	-0.198111	-0.0812347	-0.0541471	0.0315637	-0.0878843	-0.11135	-0.10574	-0.298099	-0.243773	-0.141272	-0.124617	-0.157509	-0.112013	-0.0987629	-0.0636778	-0.0818245	-0.03333	-0.26175	-0.358224	-0.0903523	-0.121462	-0.0708387	-0.247956	-0.0852077	-0.112407	-0.0461831	-0.226314	-0.237811	-0.213663	-0.22308	0.0170948	-0.116774	-0.0922823	-0.343635	-0.202046	-0.111488	-0.169535	-0.160532	-0.169333	-0.251698	-0.151598	-0.142166	-0.200159	-0.0886605
ENSG00000100280	22_29371045_A_G	rs2267135	0.232032	-0.134682	-0.0990838	-0.0304032	-0.0390451	-0.0847492	-0.0465304	0.0325619	0.00740877	-0.0295803	0.0487823	0.0358274	-0.033109	0.00607954	-0.0413477	-0.0284687	0.0345132	0.00120395	-0.0369018	-0.0602662	0.00751046	-0.023053	-0.0795446	-0.0197411	-0.067473	0.0831884	-0.00973123	-0.0504415	-0.0528297	0.0126714	0.0189852	-0.0277582	0.0384268	-0.0517959	-0.0744997	-0.00987101	0.105264	-0.0219807	0.0137736	0.141284	0.121817	-0.0596711	-0.150912	0.0252285	-0.0839492	0.0154665	-0.0367612
ENSG00000100299	22_50625049_T_C	rs6151429	-0.776253	-0.889151	-1.20564	-1.16934	-1.26524	-0.995082	-0.908895	-0.909757	-0.822853	-0.748533	-0.427302	-0.380721	-0.735305	-0.692187	-0.948978	-0.845512	-0.792219	-0.86407	-0.982227	-1.04008	-0.94825	-0.995029	-0.910365	-0.750544	-0.981905	-1.37242	-1.03817	-1.1811	-0.960501	-0.943817	-1.29556	-1.20199	-0.909627	-0.500739	-0.985022	-0.750586	-1.58946	-1.01564	-1.05012	-0.915756	-0.8582	-0.890876	-1.16847	-0.987475	-1.05093	-1.16563	-1.08818
ENSG00000100325	22_29834827_AAT_A	rs58443474	0.328256	0.200247	0.151845	0.229237	0.428525	0.161592	0.295015	0.267924	0.278284	0.307479	0.562501	0.537213	0.270966	0.280998	0.335942	0.244879	0.379509	0.394445	0.319838	0.0908289	0.031484	-0.0190633	0.283381	0.169354	0.243768	0.198567	0.31681	0.348012	0.155557	0.401238	0.265907	0.260509	0.341299	0.223191	0.276452	0.313009	0.25877	0.485443	0.283869	0.103056	0.0458309	0.19835	0.178571	0.207711	0.067946	0.350885	0.20883
ENSG00000100336	22_36201835_G_T	rs132735	0.688319	-0.278839	-0.190726	-0.331022	-0.34161	-0.280093	-0.438147	-0.136851	-0.0973909	-0.0602892	-0.159285	-0.156281	-0.131629	-0.0589272	-0.197499	-0.0806319	-0.0513147	-0.268717	-0.224657	-0.186885	-0.141822	0.0137715	-0.264617	-0.204665	-0.29079	-0.0736732	-0.310296	-0.374991	-0.267793	-0.137563	-0.0737089	-0.153778	0.0343026	-0.12495	-0.127322	-0.142388	-0.295406	-0.270314	-0.151547	-0.177337	-0.25062	-0.0862548	-0.279737	-0.139472	-0.082148	-0.32018	-0.201343
ENSG00000100345	22_36469409_ACT_A	rs35461365	0.101636	0.000276796	0.00199163	0.00279228	0.00226905	0.00249143	0.00268669	-0.000339939	-0.0016078	-0.000850489	0.000196846	-0.00173483	0.00450087	0.00101147	0.00476881	-0.00365911	0.00072964	4.36921e-05	0.00113254	0.00107869	0.00325233	0.000220663	0.00492248	0.00522397	0.00230783	0.00621703	-0.000193541	0.000587085	0.00444509	0.014441	0.0117887	0.0085735	0.00648238	0.00333121	0.00216634	0.00419069	0.0150138	0.00519692	0.00441788	0.0102019	0.00349917	0.00375258	0.00608841	0.00184615	0.00789657	0.00356682	0.00140049
ENSG00000100350	22_36488619_T_TTACC	rs138638026	0.529345	0.386334	0.297661	0.863609	0.387085	0.72178	0.324132	0.425698	0.587014	0.606175	0.256998	0.468406	0.476672	0.383286	0.504391	0.54822	0.551154	0.751401	0.607821	0.215114	0.254843	0.118467	0.40983	0.335798	0.393877	0.233185	0.616897	0.477215	0.646421	0.588168	0.500826	0.273032	0.39129	0.282754	0.577779	0.476336	0.510391	0.920344	0.497272	0.175512	0.206569	0.554492	0.0781826	0.326229	0.179994	0.507104	0.251371
ENSG00000100380	22_40821054_C_T	rs138333	0.121802	0.0793211	0.0611972	0.0680376	0.0566394	0.063959	0.0645036	0.050247	0.0181047	0.0654251	0.0590055	0.0608794	0.043914	0.0376223	0.0277383	0.0199869	0.0376736	0.0630617	0.048573	0.0877348	0.10427	0.147981	0.0592248	0.109401	0.0557939	0.0846304	0.0636827	0.0768075	0.0656521	0.0829413	0.142453	0.069457	0.0919383	0.0388377	0.0656849	0.0369585	0.132882	0.036744	0.0386501	0.103269	0.0900234	0.0655854	0.0966377	0.0655796	0.0812742	0.0531256	0.0377542
ENSG00000100401	22_41255022_T_C	rs139505	0.142861	0.0603394	0.0759087	-0.0154146	0.000772993	0.0321856	0.00078922	0.0603323	0.00391465	0.0699437	0.0602654	0.059796	0.0171273	0.0213295	0.0355151	0.0305075	0.031739	0.07748	0.0202434	0.0614815	0.0724579	0.0714266	0.0202737	0.0710957	0.00817212	0.116909	-0.0014291	0.0552047	0.0658693	0.0333644	0.074263	0.0733565	0.0886905	0.0491045	0.0549484	0.065877	0.0694457	-0.0204519	0.0346718	0.0549393	0.0541956	0.0447314	0.0791194	0.0604443	-0.0524016	0.0613953	0.0101641
ENSG00000100403	22_41260129_A_G	rs139515	0.32891	-0.0238766	-0.0163208	-0.108688	-0.00609024	-0.0681459	-0.0115786	-0.0613881	-0.0726701	-0.0653598	-0.0647592	-0.134308	-0.106098	-0.0328995	-0.0376714	-0.082412	-0.0777597	-0.0566128	-0.0575675	0.0115446	-0.0367261	-0.0784662	-0.0214714	0.0178937	-0.0388225	-0.0262564	-0.0392073	-0.0227338	0.00408678	0.0386179	0.00187348	-0.0164909	0.0297786	-0.0419109	-0.0488908	-0.00998645	0.0200141	-0.042618	-0.0314925	-0.00974136	0.0195779	-0.0186912	-0.0514429	0.0133312	-0.0720736	-0.0842086	-0.0452959
ENSG00000100461	14_22899678_C_T	rs2145541	-0.194834	-0.239957	-0.18623	-0.284777	-0.32864	-0.289104	-0.412623	-0.402224	-0.42489	-0.411368	-0.459504	-0.438031	-0.343514	-0.393978	-0.373604	-0.371106	-0.387689	-0.457433	-0.414359	-0.227956	-0.181363	-0.154579	-0.333148	-0.247439	-0.361428	-0.224599	-0.403397	-0.2196	-0.25258	-0.246919	-0.242309	-0.122156	-0.283763	-0.187977	-0.343986	-0.297293	-0.317652	-0.320533	-0.340788	-0.128603	-0.123714	-0.256971	-0.252492	-0.285237	-0.243811	-0.31653	-0.336096
ENSG00000100504	14_50955906_A_G	rs28537528	0.296875	0.0422721	0.0501717	0.111979	0.0697789	0.0623317	0.132756	-0.0512824	-0.11077	-0.0376654	-0.111921	-0.143065	-0.0632575	-0.075828	-0.0280429	-0.00337113	-0.0398111	-0.0665314	-0.0284829	0.018322	0.12726	0.0551752	0.0948639	0.112031	0.0729209	0.132205	0.0646042	0.0963729	0.118432	0.0692621	0.0562465	0.0917733	0.152877	0.0226434	0.170266	0.0335265	0.0571885	0.0733227	0.0848884	0.144836	0.143924	0.0660974	0.0972167	0.0572593	0.131009	0.0994903	0.102649
ENSG00000100522	14_52701639_G_T	rs12147912	0.124746	0.048049	0.0255628	0.0516976	0.0164877	0.0334591	0.0555438	0.0324394	0.0501219	0.0339565	0.0403858	0.0222595	0.0335025	0.0427294	0.0372384	0.0405305	0.0428763	0.0427686	0.0403688	0.0243305	0.041825	0.0144302	0.028355	0.0495537	0.0228588	0.035237	0.0276646	0.0326507	0.0250363	0.0511376	0.0320702	0.0460073	0.0359881	0.0190944	0.0460758	0.0319907	0.0337798	0.0307042	0.0401087	0.0309467	0.0254795	0.0287234	0.025288	0.046367	0.0263603	0.0434894	0.0302548
ENSG00000100554	14_67257060_G_A	rs28562402	0.66632	0.461548	0.500415	0.557089	0.458835	0.442192	0.377705	0.0916515	0.0473793	0.170043	0.151162	0.160792	0.283808	0.148516	0.0744234	0.106844	0.121889	0.17644	0.103361	0.460708	0.374746	0.279055	0.462443	0.574979	0.360574	0.405297	0.336896	0.37126	0.271249	0.553303	0.421565	0.329099	0.406977	0.160336	0.476229	0.422163	0.691257	0.251065	0.417393	0.520952	0.489131	0.422061	0.547968	0.561094	0.362099	0.495113	0.467833
ENSG00000100568	14_67624697_A_C	rs8014035	0.172802	0.0898778	0.0584575	0.119815	0.136149	0.111632	0.138268	0.119755	0.110989	0.117864	0.118135	0.136049	0.123697	0.10629	0.0956505	0.109214	0.11607	0.0995674	0.13092	0.0790194	0.141951	0.133557	0.102272	0.074338	0.129829	0.0990213	0.112447	0.0828372	0.068328	0.113374	0.102868	0.113029	0.113414	0.0863212	0.124974	0.094958	0.126397	0.104063	0.100414	0.0986394	0.130006	0.0830758	0.153271	0.075979	0.0818554	0.096428	0.0869273
ENSG00000100577	14_77319678_A_G	rs2193594	0.259314	0.312993	0.226625	0.445555	0.386826	0.373139	0.295073	0.409644	0.426647	0.36439	0.527107	0.487279	0.47772	0.426017	0.347533	0.411593	0.376627	0.297848	0.391005	0.262464	0.289499	0.242807	0.288742	0.210578	0.382195	0.365781	0.367268	0.414776	0.41275	0.377352	-0.208914	0.223646	0.360386	0.222712	0.394501	0.325686	0.385362	0.455512	0.125218	0.346411	0.311701	0.202125	0.218968	0.23476	0.113557	0.367497	0.378242
ENSG00000100600	14_92701247_A_G	rs11160089	-0.159858	0.0293447	0.0231575	-0.0102659	-0.0182459	-0.00232327	-0.00323744	0.054248	0.0410629	-0.00732749	-0.0835815	-0.0552178	0.0439791	0.0979846	0.00559372	0.0174547	-0.00122872	0.0376589	0.0523387	0.0070792	-0.00117835	0.136526	0.0509887	-0.0213502	0.0254974	-0.0309761	0.00263504	-0.00868888	-0.00655168	-0.1043	-0.00106008	0.0213556	-0.000454488	-0.034731	0.0240894	-0.00140932	-0.0039932	-0.0365732	-0.0300709	0.0170594	-0.0210451	0.022151	0.00599219	-0.00274574	-0.0289857	-0.0256657	-0.0125431
ENSG00000100644	14_61512942_A_G	rs11158351	0.156321	0.0163188	0.0126339	0.0473445	0.00158004	0.00830224	0.0140033	0.0221421	0.0271625	0.0140481	0.0295303	0.0146138	0.0283699	0.0351951	0.0273107	0.0143529	0.0336446	0.0198479	0.0142642	0.0282638	0.0386335	0.10246	0.0056393	0.0383457	0.0241214	0.0697769	0.00979465	0.0100802	0.0205466	0.052693	0.0578803	0.0420417	0.0569865	0.0173531	0.0344022	0.0195326	0.0391524	0.0367287	0.0227786	0.0356715	0.027958	0.0377801	0.0368601	0.0287246	0.0385234	0.0439159	-0.000725882
ENSG00000100883	14_34986607_T_C	rs10135654	0.255832	-0.124461	-0.0875674	-0.0284185	-0.0851754	-0.0911398	-0.0588739	-0.0981576	-0.106901	-0.0948722	0.0950865	0.0768033	-0.118393	-0.0103555	-0.0680027	-0.0994303	-0.0981463	-0.0565821	-0.105664	-0.068277	-0.20423	-0.100001	-0.0424962	0.0265286	-0.0833109	0.104319	-0.0185524	-0.147607	-0.0623594	0.0604072	-0.0378668	-0.0541994	0.0973651	-0.153843	-0.139502	-0.0742635	0.0306199	-0.0837829	-0.025443	0.153048	0.0783417	0.025553	-0.0135464	0.00532921	-0.101294	-0.0888229	-0.0546914
ENSG00000100897	14_24126859_G_C	rs6573566	0.132436	0.0201285	-0.00351626	0.0249099	0.0388566	0.027768	0.0348688	0.0491268	0.0476146	0.0265977	-0.0122317	-0.0115634	0.0469094	0.0350195	0.0110854	0.0448409	0.0484215	0.0474253	0.052485	0.027106	0.00604596	-0.0217585	0.0375081	-0.000552194	0.0117016	0.0299025	0.0138747	0.00475723	0.0201512	0.0221631	0.00342847	-0.0255614	0.0177446	0.0252785	0.010932	0.00539858	0.0138236	0.00771113	0.0159935	0.00409904	0.00695672	-0.00451994	-0.010483	-0.00127336	0.0270754	0.00165238	0.00799502
ENSG00000100911	14_24139938_T_C	rs8010715	0.198795	0.0260932	-0.00549095	0.047389	0.0125312	0.0274176	-0.0308946	0.032028	0.0324889	0.0325623	0.0156993	0.0252264	0.0156681	0.019978	0.0175529	0.0458013	0.0268281	0.0236234	0.0439298	0.0161992	0.0674783	0.0658992	-0.0204333	0.0360324	0.0259427	0.0855082	0.0405694	0.00874221	0.0180622	0.0590352	0.0390929	0.00199052	0.0615206	-0.00461374	0.0239752	0.000850627	0.0698221	0.0376692	0.0296057	0.0448003	0.0154031	0.0348	0.0553261	0.0260815	0.0338978	0.0320698	-0.0111191
ENSG00000100983	20_34875867_T_G	rs114125379	-0.351965	-0.296511	-0.258684	-0.283896	-0.303554	-0.308729	-0.271987	-0.205423	-0.178262	-0.18991	-0.141722	-0.148112	-0.183066	-0.165686	-0.197543	-0.187903	-0.161815	-0.215122	-0.21293	-0.232725	-0.206328	-0.177768	-0.286144	-0.250455	-0.280611	-0.225739	-0.272529	-0.260507	-0.226924	-0.27307	-0.215763	-0.230913	-0.277013	-0.272041	-0.270266	-0.237023	-0.281828	-0.237433	-0.238255	-0.227419	-0.287585	-0.230606	-0.265471	-0.281252	-0.182386	-0.281806	-0.267447
ENSG00000100991	20_34964809_A_G	rs6119548	-0.171214	-0.154171	-0.124873	-0.15841	-0.1307	-0.105466	-0.100882	-0.0454636	-0.0565608	-0.0800408	-0.0371365	-0.0810913	-0.0226771	-0.0704321	-0.0542998	-0.0476609	-0.0290195	-0.0425761	-0.0321138	-0.138009	-0.137002	-0.066839	-0.146109	-0.119989	-0.156369	-0.180108	-0.176399	-0.149481	-0.102546	-0.177672	-0.171807	-0.139435	-0.16342	-0.0490105	-0.120099	-0.146943	-0.158738	-0.12113	-0.137837	-0.136291	-0.126173	-0.122016	-0.165293	-0.0853574	-0.0677617	-0.16525	-0.136187
ENSG00000101161	20_63949656_C_T	rs76766334	-0.202971	-0.127229	-0.110732	-0.0729781	-0.10508	-0.0976306	-0.102663	0.0333651	-0.0198838	-0.0129888	-0.119743	-0.0779644	-0.0145492	0.0222177	-0.00306651	0.0318505	-0.00469355	-8.16573e-06	0.000985194	-0.130196	-0.0808869	-0.070188	-0.0982597	-0.106806	-0.0891287	-0.12515	-0.0805256	-0.0855291	-0.042078	-0.181735	-0.0833852	-0.0917811	-0.139931	-0.076965	-0.0960235	-0.089699	-0.150835	-0.106513	-0.0754616	-0.215926	-0.237359	-0.0964487	-0.109785	-0.139442	-0.0249857	-0.100023	-0.0786496
ENSG00000101181	20_62207237_G_A	rs58191584	0.518516	0.0683749	0.240656	0.324357	0.164932	0.273787	0.172702	0.0504937	-0.0101624	-0.0433315	-0.348195	-0.312506	-0.197107	-0.193053	-0.0265054	-0.0720244	-0.125964	0.0249998	0.0708435	0.0897129	0.189783	0.314845	0.0604809	0.131064	0.0218528	0.138057	0.200557	0.216132	0.491245	0.12428	0.228461	-0.0180807	-0.0168025	0.527077	-0.0823698	-0.194346	-0.00523967	-0.171693	-0.173228	0.0140634	-0.0953025	0.0801866	-0.361316	0.242723	0.172437	-0.209183	-0.0681748
ENSG00000101213	20_63530987_T_C	rs191090	-0.224442	-0.276059	-0.255261	-0.12695	-0.297638	-0.188158	-0.412742	-0.342897	-0.273179	-0.461498	-0.28201	-0.314461	-0.326947	-0.275067	-0.305926	-0.242183	-0.216623	-0.326062	-0.304975	-0.107778	-0.102319	0.0126509	-0.182561	-0.0555009	-0.277383	-0.124501	-0.282248	-0.255973	-0.231818	-0.169158	-0.0795536	-0.124979	0.0552235	-0.0653034	-0.408109	-0.327968	-3.1474e-05	-0.222734	-0.0164707	-0.0942065	-0.0768345	-0.0202976	-0.0965541	-0.0725566	-0.196844	-0.239407	-0.321598
ENSG00000101224	20_3759475_C_T	rs3787399	0.232557	0.0125826	-0.0342484	-0.0123894	-0.0897735	-0.062075	-0.0966883	-0.0283128	-0.0133793	-0.0156984	-0.107385	-0.152567	-0.0822492	-0.0105319	-0.0058327	-0.0286284	-0.0343954	-0.0018344	-0.0267576	0.00862714	-0.0793785	-0.016678	-0.089097	-0.10791	-0.0794463	-0.0458139	-0.110911	-0.0254744	-0.0420945	0.00652293	0.0147171	-0.0873192	0.00108515	-0.0324145	-0.0835104	-0.0545872	0.020208	-0.0942493	-0.040244	-0.0203768	-0.0254762	-0.0342249	0.0609686	-0.0297139	-0.0478127	-0.0479579	-0.0310336
ENSG00000101236	20_3941020_G_A	rs1003380	-0.229849	-0.203547	-0.141635	-0.198027	-0.142577	-0.0841768	-0.147555	-0.434041	-0.412462	-0.358457	-0.0234889	-0.0463778	-0.363782	-0.327498	-0.266617	-0.350293	-0.390772	-0.407945	-0.359271	-0.209387	-0.179499	0.0265082	-0.151696	-0.164996	-0.147015	-0.136275	-0.157252	-0.119243	-0.109361	-0.0189539	-0.0636435	-0.0914864	-0.129501	-0.169602	-0.217405	-0.0940748	-0.0920922	-0.105637	-0.0668365	-0.137438	-0.124504	-0.0843605	0.025672	-0.125691	-0.173398	-0.16408	-0.181918
ENSG00000101384	20_10665094_A_G	rs76533384	-0.36582	-0.00765703	-0.00496031	0.250403	0.0489714	-0.00136292	0.0358776	0.126761	-0.0157936	0.0778939	0.0299836	0.000951285	0.0124067	0.0539443	0.0218809	0.0204295	0.126356	0.00605893	0.0238359	-0.0349576	-0.0189147	-0.123709	0.0428411	0.000458048	0.0472555	0.0252792	0.0162024	-0.0087938	-0.0356228	-0.0318283	-0.0498877	-0.0268295	0.0193487	-0.0164316	-0.0514139	0.0184268	-0.136214	-0.0730857	-0.0184825	0.00644879	0.0252312	-0.0752923	-0.0850564	0.0186398	-0.0907066	0.0259537	0.00402666
ENSG00000101474	20_25028687_C_T	rs6132788	0.222714	0.0363921	0.0556751	0.131714	0.106311	0.060803	0.0982962	-0.0152901	0.0523375	0.0648566	0.0492752	-0.0107853	0.0403452	0.0454028	0.0967777	0.0974895	0.0835339	-0.0348612	-0.023923	0.0449375	0.0545085	-0.00108898	0.131142	0.157411	0.181564	0.0793459	0.170319	0.0703716	0.130267	0.095574	0.0511611	0.0464599	0.164574	0.0679952	0.0694947	0.0622338	0.209824	0.0927048	0.141216	-0.019005	-0.0458142	0.1112	-0.10623	0.172926	-0.0762856	0.0926244	0.117442
ENSG00000101493	18_76483022_T_C	rs78380260	-0.277267	0.0398649	0.00732049	-0.0545279	-0.01594	0.0306259	0.0091698	-0.00579526	-0.00813273	-0.0552433	0.0386431	0.0394902	-0.0311943	-0.00908954	0.010954	0.0339203	0.014298	-8.06675e-05	-0.0518409	-0.0292608	-0.0692745	-0.11008	0.0594021	-0.0312133	0.0403412	-0.0536564	0.0380829	-0.0448878	-0.0353326	-0.0160362	-0.0533595	-0.0100703	-0.103918	-0.0352013	-0.00528366	0.00688209	0.00172513	-0.0164633	0.0231506	-0.125013	-0.0357657	-0.0159052	-0.0395791	0.00931428	-0.00402072	-0.034544	0.0765655
ENSG00000101751	18_54306037_C_T	rs12454487	-0.359723	-0.517585	-0.394237	-0.367838	-0.438712	-0.461097	-0.464504	-0.367498	-0.393204	-0.459505	-0.647482	-0.69381	-0.409536	-0.397837	-0.308166	-0.442701	-0.48094	-0.341085	-0.371913	-0.496666	-0.351627	-0.47447	-0.47101	-0.392929	-0.407443	-0.501003	-0.477075	-0.430086	-0.374899	-0.466336	-0.342936	-0.45692	-0.504122	-0.450911	-0.470984	-0.335284	-0.471346	-0.29161	-0.340232	-0.530887	-0.546709	-0.488462	-0.620838	-0.442233	-0.505557	-0.521622	-0.434012
ENSG00000101966	23_123920039_A_G	rs7892447	0.148104	-0.00278614	-0.0068272	-0.00535919	0.0255136	-0.0113798	0.0605035	-0.0227788	-0.0397819	-0.110003	-0.0942404	-0.129977	-0.0555071	-0.0883395	-0.0480021	-0.0680468	-0.0535528	-0.0180368	-0.0757886	0.00878226	-0.0371972	-0.0462472	0.0382733	0.00388946	0.074275	-0.0451164	0.044119	0.0159274	0.0158566	0.020542	-0.0499349	0.0392523	-0.0260833	0.055254	-0.0233403	0.0441239	0.0298267	-0.0173577	0.0203872	-0.0671547	-0.0449436	0.0150691	0.000657633	-0.0114596	0.00242251	0.046624	0.0484873
ENSG00000101986	23_153744343_G_A	rs73640819	0.194882	-0.0642254	-0.0731532	-0.126939	-0.122474	-0.069989	-0.133376	-0.0433449	-0.0668848	-0.0820439	-0.0697865	-0.114179	-0.114272	-0.0831992	-0.0740131	-0.0665414	-0.112912	-0.106894	-0.0544863	-0.0675243	-0.133952	-0.0518705	-0.0605482	-0.0709474	-0.100184	-0.144355	-0.0227133	-0.0807209	-0.0737398	-0.128183	-0.0236015	-0.146873	-0.118577	-0.00188159	-0.119831	-0.151555	0.00436366	-0.0654053	-0.122725	-0.103196	-0.0906406	-0.10361	-0.150665	0.00738274	-0.007938	-0.378882	-0.0829362
ENSG00000102226	23_47201445_C_G	rs4239963	-0.274014	-0.00260966	0.00379461	0.03064	-0.0385736	0.0241147	-0.0316602	0.0788157	0.0903253	0.0705901	0.0858575	0.0635346	0.0791699	0.068087	0.106794	0.104326	0.075509	0.179252	0.0925583	-0.00588545	0.0360919	-0.0279389	0.0843964	0.0317901	0.025933	0.0472178	0.0557026	0.0245708	0.0014367	-0.0404189	-0.0330546	0.00311975	-0.0437617	-0.0318291	0.138902	0.00432615	-0.134038	0.0203114	-0.0312581	-0.00861895	-0.00533382	0.0494895	-0.00222311	-0.0561561	-0.0256158	-0.0527623	-0.00811084
ENSG00000102409	23_103167923_C_T	rs12840083	0.544292	-0.439854	-0.270817	-0.305886	0.071345	-0.307936	-0.472498	0.181057	0.169691	0.0835964	0.363546	0.373279	0.0648581	0.126095	0.153714	0.240059	0.135872	0.26107	0.178957	-0.0317203	-0.29988	-0.310097	0.0668958	-0.0671281	-0.00783152	-0.0473233	-0.0124836	0.0368908	-0.0422472	-0.169225	-0.309182	-0.175836	0.0683603	-0.27784	-0.347902	-0.0352314	-0.0638851	0.0644253	0.00690722	-0.044914	-0.105692	-0.17981	-0.170276	0.0087767	0.0356854	0.0279529	-0.116552
ENSG00000102543	13_49282062_C_A	rs12385878	0.28518	-0.0652736	-0.0284134	-0.263593	-0.113974	0.0432715	-0.108608	-0.227363	-0.230131	-0.224656	-0.672065	-0.733108	-0.335024	-0.325845	-0.109014	-0.281635	-0.240218	-0.130346	-0.142368	-0.00757097	-0.00572266	-0.11698	-0.200077	-0.0562218	-0.0859808	-0.0563273	-0.117784	-0.0521886	0.0555561	-0.0948527	0.0255769	-0.162742	-0.00643407	0.274814	-0.174031	-0.186662	-0.00456424	-0.27119	-0.211875	-0.155386	-0.107441	-0.0987807	-0.324825	-0.0582305	-0.0738263	-0.133399	-0.133444
ENSG00000102547	13_49407672_C_G	rs9526557	0.150592	0.0506192	0.0831374	0.0567251	0.0684702	0.0381379	0.0598545	0.121293	0.119298	0.115136	-0.0348436	-0.0739626	0.0896238	0.104591	0.100343	0.0963387	0.105787	0.101856	0.130537	0.0393168	0.0649283	0.0166449	0.0467721	0.00406495	0.0633285	0.0436852	0.0476903	0.046432	0.104339	0.0109002	0.0134608	0.0280725	0.0270966	0.108174	0.0424832	0.00811008	0.0118008	0.0583843	0.0122772	0.0111296	0.036935	0.0173527	0.0153357	0.0243441	0.0380083	0.0631793	0.0244899
ENSG00000102554	13_72677750_G_T	rs9318106	-0.102245	-0.0321833	-0.0334295	-0.0365877	-0.0548733	-0.046819	-0.0677587	-0.0119136	-0.0160106	-0.05218	-0.00960972	-0.00777918	-0.0122649	0.00593976	-0.0254131	-0.0182668	-0.0155269	-0.0303799	-0.0375708	-0.00666336	-0.0376503	-0.00206395	-0.0342646	-0.0163824	-0.0553674	-0.00991495	-0.060221	-0.0710113	-0.0607274	-0.0442326	-0.0380053	-0.0395471	-0.0404936	-0.0205331	-0.00679334	-0.0319503	-0.0464494	-0.0149154	-0.0282657	-0.0383495	-0.0256124	-0.0316281	-0.0443234	-0.0235444	-0.0269546	-0.0137708	-0.0423635
ENSG00000102575	19_11580225_T_C	rs35879291	0.227557	0.119688	0.243921	0.177585	0.167654	0.204041	0.205756	0.437083	0.305155	0.288386	0.250077	0.361294	0.319116	0.254014	0.305741	0.402068	0.321214	0.255115	0.33086	0.171997	0.293809	0.0715242	0.336108	0.156154	0.322187	0.141334	0.349292	0.300273	0.344559	0.094604	0.209272	-0.000670911	0.227257	0.313853	0.465618	0.388917	0.362125	0.231427	0.155361	0.137461	0.172114	0.106813	0.392835	0.129372	0.513401	0.224564	0.358581
ENSG00000102699	13_24454854_C_T	rs7334824	-0.13305	-0.0313676	-0.0659888	-0.0807011	0.0905557	0.0335914	0.11963	-0.0217211	-0.0658512	-0.0563091	-0.0435655	-0.0670291	-0.0846716	-0.0152532	-0.0197141	-0.067296	-0.0552593	-0.0767901	-0.0513804	-0.0179507	-0.1339	-0.119445	-0.0338932	-0.0682853	-0.0511742	-0.159351	-0.0316156	-0.0410457	-0.155387	0.00902339	-0.0612339	-0.0379522	-0.0431085	-0.113618	-0.0528251	0.00642165	-0.0315329	-0.120242	-0.0579418	-0.086506	-0.0963077	-0.00615073	-0.0604845	-0.0287832	0.0286851	0.0155108	-0.0630748
ENSG00000102890	16_67250937_T_A	rs6499121	0.326477	0.294533	0.22605	0.0961897	0.329152	0.354976	0.339162	0.254352	0.0381307	0.0894224	-0.361009	-0.295729	0.136266	0.0826242	0.133931	0.0726021	0.0768238	0.285868	0.246904	0.0989202	0.393068	0.324237	0.1786	0.101139	0.224013	0.0448567	0.242876	0.24893	0.211224	-0.0396652	0.0360491	0.126904	0.229688	0.361609	0.164954	0.171912	0.100797	0.168494	0.0237572	0.0751444	0.138564	0.0720188	0.317858	0.143321	0.0152611	-0.0692001	0.209407
ENSG00000102910	16_48360773_A_C	rs11554208	-0.294045	-0.296717	-0.222786	-0.265498	-0.322297	-0.237615	-0.239073	-0.0963216	-0.0378639	-0.0534375	-0.111372	-0.198989	-0.0764711	-0.0444285	-0.0769028	-0.0783721	-0.0736688	-0.12484	-0.0691099	-0.257397	-0.189987	-0.302002	-0.254481	-0.30374	-0.277374	-0.297337	-0.230677	-0.0898973	-0.112884	-0.314444	-0.198367	-0.275501	-0.307792	-0.306028	-0.325088	-0.241664	-0.319256	-0.202112	-0.201637	-0.316133	-0.26842	-0.297412	-0.28737	-0.209994	-0.133241	-0.415373	-0.22516
ENSG00000103018	16_69428547_T_G	rs13334167	-0.138402	-0.016468	0.00479741	0.0020093	0.0128536	-0.0172627	-0.0282289	-0.016341	0.0108379	0.0014477	0.0310655	-0.0276045	-0.0278149	-0.00536138	-0.0328013	-0.0230266	0.0425966	0.0234898	-0.0134579	0.00918993	-0.0505786	-0.040684	0.00831771	0.00211709	-0.0304466	-0.0736916	0.000943681	-0.0309749	-0.0155748	-0.0255892	0.02783	-0.0217311	-0.00515696	-0.0263077	-0.0456134	-0.0401816	-0.0315834	0.0329435	-0.0259678	-0.0777813	-0.0637644	-0.0299183	-0.0171748	-0.00750557	0.0177408	0.00421753	-0.0170381
ENSG00000103051	16_70640825_C_G	rs56220651	-0.265948	0.0420117	0.0283066	-0.0186656	0.0317483	0.016819	-0.0151821	-0.0901356	-0.0613134	-0.04882	0.00394818	0.00570379	-0.0689711	-0.11898	-0.0745226	-0.105218	-0.0938915	-0.10643	-0.0875814	0.0472065	-0.0780857	0.00202885	-0.022576	0.0214291	0.0195537	-0.0519564	0.0253686	-0.00351972	-0.0512271	-0.0278113	-0.0376503	0.031767	0.0339349	-0.0699233	0.0298149	0.0549807	0.0571659	0.0127805	0.0607814	-0.030591	-0.0354823	0.0750091	0.0920618	0.0165021	0.0243677	0.0453494	0.0596857
ENSG00000103197	16_2204044_G_C	rs111728543	0.370646	0.0582739	0.0199416	0.0580066	0.0746945	0.048453	-0.00116599	0.0548481	0.0634721	0.0556011	0.339511	0.301534	0.0955342	0.0977929	0.0502353	0.0524487	0.0855032	0.0104352	-0.0213169	0.0735062	-0.00541359	0.0390801	0.0676288	0.085213	0.0525329	0.0594881	0.0439602	0.0641793	0.0145883	0.276784	0.103659	0.0405325	0.127099	0.00528203	0.0417704	0.0690992	0.213652	0.167553	0.125279	0.0453168	0.107594	0.0654483	0.0983288	0.0794968	0.0892427	0.202716	0.0399147
ENSG00000103226	16_16577910_C_T	rs62044324	-0.419027	-0.419317	-0.357758	-0.372598	-0.377705	-0.347453	-0.410031	-0.334549	-0.350525	-0.371391	-0.280239	-0.26247	-0.361431	-0.342211	-0.2983	-0.369982	-0.336444	-0.406405	-0.352661	-0.339071	-0.452719	-0.565538	-0.360592	-0.370474	-0.335588	-0.364964	-0.346598	-0.323557	-0.245463	-0.31231	-0.243774	-0.368347	-0.414375	-0.408499	-0.36512	-0.283859	-0.390572	-0.319593	-0.342405	-0.368842	-0.371234	-0.332015	-0.368501	-0.407545	-0.355835	-0.313088	-0.321956
ENSG00000103248	16_86524342_C_G	rs76415300	-0.900566	-0.903963	-0.703931	-0.950743	-0.866846	-0.735291	-0.809203	-0.431841	-0.447927	-0.550145	-0.529241	-0.581991	-0.538297	-0.490566	-0.463862	-0.458447	-0.477154	-0.479887	-0.440803	-0.654652	-0.960237	-1.53002	-0.832476	-0.852054	-0.725335	-0.989832	-0.76403	-0.627073	-0.766513	-0.871495	-0.812824	-0.617077	-0.938248	-0.47717	-0.883619	-0.648312	-1.08906	-0.755424	-0.849059	-1.05919	-1.02876	-0.926476	-1.18844	-0.930203	-0.826675	-0.848275	-0.701801
ENSG00000103253	16_730339_A_G	rs7205337	0.399252	0.397124	0.409747	0.566119	0.260343	0.305532	0.173186	0.0458845	-0.0136827	-0.0694893	-0.0510121	-0.107398	-0.000225547	-0.0147253	0.0504991	0.0420977	-0.0579232	0.150505	0.0606269	0.273232	0.207791	0.19949	0.168028	0.329796	0.266985	0.333442	0.355935	0.503439	0.621826	0.457297	0.292333	0.228806	0.499253	0.48042	0.247119	0.184485	0.339838	0.228325	0.393422	0.365982	0.344312	0.174282	0.369462	0.419996	-0.217213	0.35552	0.331783
ENSG00000103335	16_88739635_T_C	rs7197075	-0.100923	0.0188371	0.00712335	0.0076828	-0.0201811	-0.0117935	0.00728782	0.0115536	0.020479	0.0159243	0.0284896	0.0381889	0.0313411	0.00402625	0.00688886	0.0124941	0.0145812	0.0136461	-0.00250945	-0.0160125	0.0184156	0.028666	-0.00941355	-0.020851	-0.0177621	-0.00347793	0.00331372	-0.0149803	0.00307656	-0.0178072	-0.0250581	-0.00292156	-0.00919388	-0.0072396	-0.0386503	-0.0125839	-0.028997	0.000283225	-0.00573583	0.00630536	0.0138323	-0.0118544	0.000410065	0.00208087	0.0163679	-0.0228578	2.81618e-05
ENSG00000103356	16_23385927_C_T	rs250589	-0.280748	-0.278078	-0.235744	-0.321745	-0.295139	-0.273456	-0.259471	-0.434722	-0.506258	-0.496888	-0.339241	-0.366039	-0.520002	-0.492555	-0.394648	-0.403245	-0.386136	-0.467947	-0.532328	-0.213009	-0.308283	-0.384973	-0.274352	-0.261953	-0.295976	-0.286354	-0.297191	-0.250852	-0.223311	-0.221975	-0.252375	-0.195289	-0.265007	-0.351574	-0.276504	-0.183746	-0.214466	-0.265479	-0.214305	-0.282643	-0.209103	-0.216725	-0.24067	-0.263085	-0.288096	-0.18373	-0.183487
ENSG00000103365	16_22981481_T_G	rs4140676	0.0992183	-0.0122126	-0.0128144	-0.00333853	-0.0122431	-0.0178781	-0.0229349	-0.00846546	-0.00565786	-0.00426805	0.00395313	0.00849477	-0.00536398	-0.00567513	-0.00787969	-0.00880486	-0.00459856	-0.00772498	-0.009727	-0.00923285	-0.0139921	0.00911189	-0.0128128	-0.00971221	-0.0129829	-0.000744987	-0.0178999	-0.00998532	-0.0125883	0.00886218	0.00576331	-0.0065688	-0.000504131	-0.00740986	-0.0119958	-0.0145585	0.00296592	-0.000626966	-0.00192331	-0.00678068	0.00035393	0.00722457	-0.0129252	-0.0117295	0.00111294	-0.00150292	-0.0233987
ENSG00000103479	16_53409724_C_A	rs13332071	0.149927	-0.404296	-0.414669	-0.401916	-0.389114	-0.427911	-0.255277	-0.325045	-0.330658	-0.387365	-0.60508	-0.899627	-0.549454	-0.39831	-0.289877	-0.325974	-0.336064	-0.346669	-0.244586	-0.50942	-0.0771411	-0.292621	-0.489604	-0.558326	-0.489615	-0.381988	-0.453545	-0.386663	-0.347312	-0.547037	-0.279722	-0.542556	-0.592653	-0.151465	-0.571534	-0.562642	-0.668529	-0.600372	-0.493043	-0.431138	-0.373113	-0.720965	-0.801709	-0.542428	-0.296066	-0.734203	-0.48672
ENSG00000103485	16_29679583_A_G	rs9933310	-0.296413	-0.0909996	-0.0729286	-0.163573	-0.146255	-0.0523018	-0.1096	-0.3916	-0.460149	-0.290897	-0.323606	-0.30539	-0.484208	-0.457856	-0.37859	-0.372241	-0.262455	-0.227444	-0.253937	-0.179679	-0.0283982	-0.0223761	-0.125143	0.0290096	-0.131183	-0.0573645	-0.163112	-0.125123	-0.168701	-0.0226985	0.146852	-0.112921	-0.155266	-0.193114	-0.116845	-0.109993	0.0185118	-0.21991	-0.154077	-0.174879	-0.210176	0.0706708	-0.116741	0.0446926	-0.050563	-0.318881	-0.0641952
ENSG00000103710	15_65061187_A_AT	rs57487048	0.175704	0.0132737	-0.0206295	-0.0823969	-0.0201247	-0.0139219	0.0292746	-0.104035	-0.124783	-0.150191	-0.0482303	-0.0300823	-0.107876	-0.0900009	-0.0885071	-0.0393242	-0.074284	-0.136725	-0.0768853	-0.0268826	-0.00257167	-0.0688702	-0.0785349	-0.0383949	-0.0369558	0.00158197	0.0380102	0.0114508	0.00461073	0.0453202	0.00102195	-0.00516163	0.00209612	-0.0278182	-0.0280992	-0.0432214	0.0127504	0.00905841	0.0056704	-0.0194352	-0.00397883	-0.0527961	-0.045737	-0.0154911	0.0480558	-0.0440799	-0.0049332
ENSG00000103811	15_78944951_C_T	rs2289702	-0.360097	-0.879013	-0.980459	-0.913723	-0.831501	-0.637124	-0.611463	-0.297877	-0.261518	-0.537055	-0.485798	-0.372754	-0.437776	-0.412366	-0.447693	-0.408248	-0.570155	-0.542665	-0.531109	-0.777704	-0.677463	-0.681803	-0.685674	-0.820939	-0.877276	-0.735089	-0.830402	-1.05877	-0.766721	-0.499453	-0.703139	-0.459027	-0.94106	-0.719137	-0.757689	-0.696216	-0.951554	-0.547751	-0.588151	-0.416696	-0.491252	-0.657792	-0.836502	-0.572723	-0.821535	-0.986703	-0.805722
ENSG00000103876	15_79758743_C_T	rs282778	0.181107	-0.010566	-0.00191856	0.00299652	0.000914065	0.0043771	-0.000664055	0.0140771	0.0108001	0.00449298	-0.0113361	-0.00810661	-0.00273956	0.00283538	0.0100438	0.00715158	0.00631703	0.0133706	0.00893035	0.000749365	0.00180578	-0.0119627	0.00764299	-0.000465884	-0.00216794	0.00772525	0.0113928	0.0154677	0.00754217	0.0115224	0.00669014	-0.000986345	0.00329216	0.0175492	0.0107908	0.00331513	0.0115119	0.00264111	-0.00219385	-0.00274973	0.007426	0.00429182	-0.00462643	0.00278736	-0.0125831	0.00205401	-0.00345364
ENSG00000104093	15_51436203_A_T	rs57208155	0.217717	0.0313673	0.0817045	0.047454	0.0975247	0.0692886	0.0476085	-0.0657012	-0.0947569	-0.0301867	-0.0391488	-0.0182409	-0.00671267	-0.0559365	-0.0290293	-0.00498308	-0.00567884	-0.0336468	-0.0125412	0.091863	0.0281301	-0.0424987	0.0124912	-0.00438037	-0.0174457	0.125162	-0.0157083	-0.00250485	0.0505469	0.103302	0.0167487	0.030029	0.049559	0.0608932	0.00154838	0.0706304	0.097553	-0.0102821	0.0986282	0.147749	0.0894938	-0.0296772	0.0703015	0.0823393	0.0109094	0.0670256	0.0484774
ENSG00000104320	8_89946194_T_C	rs1061302	-0.165383	0.219577	0.214452	0.025259	0.198546	0.252528	0.288264	0.301948	0.154045	0.0927875	-0.0208136	0.0453996	0.231206	0.0913863	0.119489	0.135647	0.149699	0.325985	0.143171	0.130646	0.0575356	-0.0328467	0.195005	0.0986948	0.113111	-0.0693376	0.0838032	0.296693	0.19303	0.0570074	-0.00229543	0.0853662	0.028355	0.354978	0.172911	0.200857	0.186748	0.139433	0.105293	0.0413554	0.0127544	0.043558	0.00802547	0.0712001	0.462106	0.122316	0.0797365
ENSG00000104341	8_97775937_C_CGGCGGGCTCCAGGCGA	rs776687962	-0.466238	-0.0236402	0.0285873	-0.0701944	-0.032943	-0.0648664	-0.0971066	0.22322	0.0512741	0.171708	0.337069	0.369834	0.127521	-0.00107212	0.117485	0.0786615	0.0522234	0.130129	0.0493258	0.0205788	-0.40578	-0.476076	-0.145123	-0.0970276	-0.0738821	0.0746997	-0.102107	-0.056318	-0.0725783	-0.100907	-0.240198	-0.0682867	-0.203707	-0.0173925	0.0375395	0.127182	-0.397599	-0.125936	0.00384353	0.177288	0.0966917	-0.0867478	-0.117992	-0.115556	0.0061742	0.0776709	-0.112166
ENSG00000104361	8_98195116_A_G	rs13252923	0.348107	-0.105862	-0.104191	-0.0880288	-0.11822	-0.133141	-0.0688405	-0.130563	-0.12729	-0.209351	-0.496933	-0.492443	-0.196375	-0.186792	-0.102574	-0.153211	-0.175831	-0.139496	-0.12797	-0.168905	0.0196082	-0.139291	-0.128875	-0.119981	-0.111643	-0.0445608	-0.128699	-0.116361	-0.106882	-0.159709	-0.0679486	-0.148884	-0.153063	-0.0845074	-0.262737	-0.191489	-0.128611	-0.236788	-0.182669	-0.141114	-0.00902726	-0.188149	-0.264357	-0.14705	-0.160203	-0.218756	-0.178486
ENSG00000104388	8_60545224_G_GA	rs34443874	0.2156	0.14878	0.139221	0.178901	0.207774	0.212611	0.176231	0.0706664	0.0627926	0.0331625	0.139137	0.0944569	0.0623516	0.0428572	0.0138129	0.0472194	0.00556296	0.0984698	0.0418014	0.111185	0.269974	0.409508	0.182564	0.271302	0.181312	0.193585	0.164537	0.170853	0.18286	0.196598	0.265717	0.179071	0.193245	0.166142	0.12545	0.125254	0.232723	0.129164	0.107647	0.188434	0.206358	0.163228	0.282689	0.218609	0.159038	0.139785	0.140682
ENSG00000104412	8_108425720_A_G	rs1893889	-0.494392	0.00252689	-0.00533002	-0.0924933	0.0944854	0.0597897	0.117904	0.0946457	0.100225	0.206722	0.368634	0.38325	0.207698	0.184531	0.108912	0.109847	0.192972	0.128342	0.159792	-0.0381841	-0.14981	-0.13305	0.200434	0.107805	0.191971	-0.308417	0.21242	-0.0566671	-0.0917526	0.0120717	-0.0714019	0.0381446	-0.229983	-0.108156	0.107137	0.152812	-0.0750561	0.0730854	0.0490175	-0.207699	-0.237129	0.0544998	0.181913	0.0480741	-0.0266749	0.0625608	0.102106
ENSG00000104450	8_100235761_C_T	rs1788188	-0.255416	-0.44816	-0.531105	-0.147753	-0.175433	-0.2864	-0.128333	-0.190919	-0.270508	-0.18662	-0.30185	-0.369048	-0.204291	-0.178978	-0.196684	-0.0677067	-0.230234	-0.188089	-0.159164	-0.342973	-0.360506	-0.0214178	-0.13738	-0.138422	-0.149984	-0.130326	-0.165165	-0.236895	-0.194822	-0.337175	-0.199811	-0.220319	-0.136845	-0.293964	-0.285782	-0.0692994	-0.260478	-0.37271	-0.154968	-0.113344	-0.0985696	-0.183535	-0.263473	-0.11131	0.120821	-0.421113	-0.108684
ENSG00000104518	8_143567480_C_A	rs13254352	0.377018	0.181908	0.0525433	0.0931724	0.23141	0.199924	0.196902	0.257618	0.182547	0.230911	0.0994465	0.0842948	0.163356	0.193672	0.158484	0.128533	0.21264	0.148329	0.205921	0.0648769	0.584289	0.619697	0.144104	0.0914942	0.0956263	0.0752754	0.109222	0.3194	0.0972701	0.0599364	0.187008	0.0718036	0.15647	0.249499	0.12535	0.00198351	0.156598	-0.0592715	-0.0588947	0.183807	0.209402	0.0258376	-0.130116	0.0900154	0.0908387	-0.0663051	0.0654221
ENSG00000104522	8_143604342_G_A	rs755217	-0.46881	0.0920748	0.116308	0.0629403	-0.0577929	-0.00620777	-0.0219161	-0.0641656	-0.137639	-0.111182	-0.135203	-0.126591	-0.1137	-0.0489136	-0.0530025	-0.117141	-0.125226	-0.103306	-0.0618369	0.0428126	-0.0194322	-0.0519981	-0.0707246	-0.00735097	-0.0355785	-0.103348	-0.0206619	-0.024812	0.114847	-0.208451	-0.152467	0.0675946	-0.109222	-0.101356	-0.0517635	0.0153359	-0.117428	0.00906201	-0.0795753	-0.042952	-0.0386137	-0.0115508	-0.034619	-0.0532712	0.0772244	0.00750671	0.0020374
ENSG00000104529	8_143560999_C_T	rs1545536	-0.139667	0.0475821	0.0320463	0.0141932	0.00578973	0.0445093	0.054869	0.0483173	0.0268813	0.0226735	0.0542469	0.0404589	0.0320761	0.0401231	0.0240423	0.0371095	0.0596785	0.0426288	0.0217187	0.0337827	-0.0277067	0.00892803	0.0437492	0.0186281	0.0134182	0.027338	0.0421802	-0.00301872	0.0224221	-0.00552995	0.0055688	0.0517729	0.00603897	0.0355576	0.0269144	0.0376195	-0.001624	0.0279549	0.0356445	0.0274737	0.0193908	0.015504	0.0238083	0.021919	0.0624479	0.0177318	0.0319216
ENSG00000104611	8_19394975_A_G	rs7357583	-0.208434	-0.0518296	-0.0734854	-0.0763118	-0.0579904	-0.0227768	-0.0256393	0.00256365	-0.0049335	-0.00717992	-0.0127073	-0.0154414	-0.0129989	-0.0194601	0.00256068	-0.0260044	-0.0130343	-0.015372	0.000682168	-0.0511078	-0.0750097	-0.0747598	-0.0379271	-0.0365241	-0.0336901	-0.118136	-0.0348267	-0.0651811	-0.0657719	-0.0900407	-0.0802207	-0.0687013	-0.114569	-0.0291675	-0.0528318	-0.0275494	-0.122416	-0.0220873	-0.0326521	-0.0842055	-0.0883101	-0.0420897	-0.0509107	-0.0510179	-0.0757101	-0.0821879	-0.0290098
ENSG00000104626	8_8932549_T_A	rs448231	-0.347162	-0.0420338	-0.0489201	-0.05553	-0.121001	-0.0752813	-0.0526238	0.0484501	0.00145524	0.0586133	-0.0445427	0.0121139	0.0702747	0.0271567	-0.0140012	0.0517312	-0.034044	-0.0390854	-0.0107378	-0.0672962	-0.26451	-0.0295067	-0.0658955	-0.0686163	-0.0814031	-0.0903034	-0.106535	-0.028059	-0.041444	-0.149081	-0.098721	-0.12192	-0.057433	-0.0476989	-0.0672494	-0.0276149	-0.150843	-0.0320867	-0.00422588	0.0217192	-0.00109192	-0.0395583	-0.0611698	-0.0852394	0.187242	-0.0967981	-0.0109876
ENSG00000105186	19_32592924_A_G	rs11665810	0.2041	-0.111404	-0.104222	-0.0833008	-0.150566	-0.109976	-0.135445	-0.451117	-0.380826	-0.319959	-0.111472	-0.0787275	-0.410121	-0.427854	-0.261638	-0.273441	-0.363989	-0.256807	-0.362342	-0.113487	-0.0927996	0.192546	-0.117065	0.092332	-0.0547811	0.0782752	-0.0939798	0.00343281	-0.0806117	0.103632	0.133617	0.00582279	0.0555287	-0.0622935	-0.0488285	-0.117653	0.0566091	-0.067657	-0.0671142	0.000119531	0.0388172	0.0503468	0.0307015	0.0372485	-0.0714371	-0.039899	-0.137892
ENSG00000105248	19_4263805_A_G	rs11673620	0.293551	0.128898	0.0298408	0.112531	0.109482	0.0466605	0.0872448	0.28762	0.419665	0.261546	0.386815	0.478596	0.509842	0.435834	0.332293	0.256106	0.216719	0.219494	0.224295	0.107662	0.124398	0.0601792	-0.0502341	-0.00577321	-0.0757588	0.0142535	-0.0260307	0.101817	0.0741056	0.15067	0.116084	0.0666316	0.058655	0.148094	0.189078	0.206247	0.0122581	0.299019	0.0212429	0.106265	0.0938336	0.0240541	0.0645824	0.0387396	0.564012	0.101001	0.0229545
ENSG00000105258	19_36068836_T_A	rs4806259	-0.246197	-0.0368404	0.0377073	0.0158364	0.0109127	0.0449103	0.0693254	0.0133606	0.014577	0.0453027	0.108772	0.111309	0.0637845	-0.00323269	0.0319959	0.0147648	0.052953	-0.091634	-0.00546976	-0.00967022	0.0277917	-0.0543926	0.00111387	-0.0434196	0.0463078	-0.0182756	-0.0107788	-0.0640521	-0.0844425	0.0342026	0.0183285	0.0256515	-0.020498	-0.161911	0.0597192	0.0772723	-0.0279083	0.0446342	0.010221	0.0891263	0.0444416	-0.0200885	0.045899	-0.0225348	0.0555434	0.0274444	0.0344622
ENSG00000105287	19_46753285_C_T	rs113374757	0.394695	0.190085	0.207507	0.317901	0.315239	0.259787	0.268808	0.38849	0.393086	0.257848	0.116854	0.174752	0.403133	0.358632	0.35782	0.299432	0.238246	0.328749	0.338257	0.217142	0.427695	0.297429	0.289686	0.167	0.332128	0.115448	0.339166	0.317154	0.184765	0.163866	0.292463	0.144657	0.222076	0.311609	0.372195	0.225913	0.337552	0.323294	0.204418	0.0482251	-0.00378975	0.168293	0.218019	0.222146	0.197755	0.261391	0.158114
ENSG00000105339	8_141088878_A_G	rs6990155	0.342534	3.01871e-05	-0.000181567	0.000399204	3.85615e-05	7.5228e-05	-4.54893e-06	0.000488795	-0.000107349	8.28373e-05	-0.000290403	-0.000117509	-0.000252127	0.000238162	0.000891334	0.000136368	5.19339e-05	-3.59296e-05	2.32612e-05	0.000409728	-2.69634e-05	-0.000705373	0.000148364	-0.000261609	0.000779458	-0.000202195	0.000300293	0.000234166	-8.0541e-05	0.000322412	6.91164e-06	0.000152122	0.00168587	0.000177349	0.000328607	-0.000129532	0.000293441	0.000370755	0.000163919	-0.000124242	4.20174e-05	8.68914e-05	-0.000583933	0.000154783	9.735e-05	0.000483928	-9.03937e-06
ENSG00000105483	19_48229673_C_T	rs116950953	-0.683218	-0.11519	-0.248026	-0.283907	-0.152146	-0.141314	-0.204557	-0.560397	-0.509339	-0.593022	-0.394251	-0.303731	-0.458811	-0.47819	-0.538577	-0.439914	-0.503218	-0.503822	-0.537852	-0.122618	-0.541886	-0.748057	-0.0845015	-0.150433	-0.177393	-0.199112	-0.185048	-0.226903	-0.242883	-0.188551	-0.173357	-0.0992029	-0.179998	-0.363576	-0.0728598	-0.0276954	-0.22911	-0.170475	-0.16474	-0.0753628	-0.0906939	-0.128149	-0.225971	-0.220038	-0.369049	-0.211662	-0.0855883
ENSG00000105499	19_48159526_G_A	rs12610623	-0.430202	-0.364858	-0.292818	-0.308156	-0.284505	-0.24806	-0.379338	-0.165831	-0.168735	-0.20576	-0.215654	-0.225325	-0.131663	-0.227804	-0.0974168	-0.149179	-0.125717	-0.187172	-0.0988637	-0.334774	-0.0378287	0.196639	-0.187459	-0.184457	-0.307363	-0.253064	-0.343854	-0.2706	-0.164631	-0.468738	-0.145655	-0.265096	-0.216668	-0.175362	-0.348471	-0.432858	-0.404844	-0.340548	-0.304299	-0.326921	-0.394246	-0.330238	-0.329994	-0.202513	-0.347849	-0.489638	-0.374061
ENSG00000105538	19_48715345_C_T	rs12979278	0.54585	0.0201618	0.0397883	0.15253	0.12605	0.0342798	0.0176933	0.136227	-0.0866119	-0.0184826	-0.00509046	0.00441882	0.114915	0.125227	0.0478537	0.144989	0.127995	0.0944838	0.140326	0.0335667	0.682487	0.224136	0.417654	0.142411	0.237413	0.413375	0.158685	0.138106	0.0226165	0.137912	0.126999	0.0476671	0.261357	0.0416893	0.0609064	0.334767	-0.0761931	0.0908303	0.130338	0.383079	0.377554	0.0429952	0.0313558	0.173	0.459128	0.0887678	0.213622
ENSG00000105887	7_135994771_G_A	rs7794446	0.129165	-0.0172012	-0.0218309	0.019739	0.0265118	-0.00293022	-0.00582737	0.0241392	0.0269916	0.0429946	0.0516194	0.0405533	0.0132744	0.0546862	0.0147411	0.031799	0.0164928	0.0772603	0.0356086	-0.0106356	0.0269219	-0.0135217	0.0284402	0.0193995	0.0157869	0.0331677	0.00923767	-0.0348877	-0.0193047	0.0554995	-0.0128926	0.0995858	0.0437429	-0.0261078	0.0101884	0.0115182	0.0508328	0.0406393	0.0301971	0.100452	0.155371	0.0300926	0.0189592	0.0447767	-0.0545484	0.0558435	0.0190717
ENSG00000105928	7_24696127_A_G	rs2721777	-0.246432	-0.0659831	-0.094296	0.0824487	0.186381	0.0298506	-0.0809978	0.466349	0.267399	0.473227	0.129567	0.0607309	0.366871	0.294787	0.382931	0.357441	0.381876	0.340128	0.428766	-0.224618	-0.189756	-0.0850932	-0.0142309	-0.0662933	-0.0481754	0.0329652	-0.0232439	-0.0291483	-0.0993671	-0.0686835	-0.0634788	0.0969053	0.148791	-0.00569056	0.229487	-0.202495	-0.0714342	0.10931	-0.041237	0.0233496	0.0688034	-0.0878754	-0.0559056	-0.0905168	-0.111718	-0.135793	-0.15223
ENSG00000105993	7_157386242_GGT_G	rs35152520	0.32564	0.201654	0.199173	0.211216	0.213114	0.179078	0.181588	0.0964549	0.112494	0.129187	0.136247	0.155372	0.149814	0.101834	0.113105	0.119469	0.115729	0.123388	0.119706	0.187792	0.262541	0.239103	0.192687	0.171131	0.206627	0.195868	0.181865	0.156705	0.130083	0.228272	0.210332	0.167969	0.235737	0.152006	0.215059	0.19067	0.259514	0.17011	0.179036	0.243565	0.200967	0.183361	0.242263	0.185356	0.17575	0.224758	0.170373
ENSG00000106049	7_27739266_T_C	rs2237337	0.269021	0.081685	0.0713728	0.0995626	0.144065	0.0582145	0.122408	-0.00924339	-0.0141593	-0.0560142	-0.0304447	0.00747108	-0.0163552	-0.0194919	-0.01616	0.0164748	0.0124887	0.00040261	-0.0249619	0.0581239	0.0734034	0.0423229	0.0926711	0.089304	0.0938298	0.0815791	0.07476	0.0271824	0.0363382	0.0497188	0.0155192	0.104385	0.0368379	0.036454	0.0556535	0.0189051	0.0914404	0.0245768	0.0628826	0.0377661	0.0580553	0.0557244	0.0596004	0.0334241	0.0445714	0.0212322	0.0391594
ENSG00000106052	7_27739266_T_C	rs2237337	0.38752	-0.0245195	-0.0205678	0.0378394	0.0538838	0.00988246	0.00857616	-0.05045	-0.0599029	-0.0132642	-0.117629	-0.112243	-0.0731908	-0.0629226	0.0320784	-0.0640497	-0.0164415	-0.00250427	-0.0335051	-0.0485652	0.0412829	-0.05366	-0.0508386	-0.0609965	-0.0121838	-0.0131207	-0.00149007	-0.00546023	-0.00255839	0.00602012	-0.00117611	0.0321163	-0.0195424	-0.0285245	-0.0531133	-0.0620481	-0.00466021	-0.0737431	-0.0246656	0.0100252	-0.00731029	-0.0433704	-0.0499514	0.0548363	-0.145912	-0.0167682	-0.0450623
ENSG00000106125	7_30825518_C_T	rs7797390	-0.420565	-0.0934523	-0.137066	-0.0999007	-0.202412	-0.123558	-0.153882	-0.134947	-0.172656	-0.145636	-0.18082	-0.224443	-0.245657	-0.22683	-0.0933527	-0.14719	-0.137739	-0.146822	-0.14204	-0.121114	-0.183559	0.0180762	-0.118867	-0.119445	-0.169306	-0.145084	-0.178384	-0.123193	-0.1438	-0.244298	-0.131087	-0.101491	-0.218953	-0.129109	-0.165533	-0.133024	-0.147143	-0.172237	-0.137955	-0.105725	-0.126766	-0.111867	-0.073763	-0.15287	-0.0841048	-0.264861	-0.118524
ENSG00000106153	7_56057061_C_T	rs55863006	-0.215702	0.194709	0.123124	-0.0757197	0.123621	0.0549554	0.10644	0.0140785	-0.0584692	-0.0514816	0.0438483	0.0940633	-0.110366	-0.124726	-0.0397586	-0.0424578	-0.0432541	0.0347675	-0.107732	0.165212	0.11482	0.336908	0.154452	0.206337	0.0941188	0.190946	0.108159	-0.0392913	-0.0254295	0.108561	0.0197056	0.112951	0.207807	-0.016654	0.150281	0.142926	-0.0445387	-0.176155	0.0834484	0.268394	0.288201	0.218419	0.116838	0.143942	0.0331414	0.143956	0.148102
ENSG00000106460	7_12271431_G_T	rs62448702	-0.192767	-0.00994475	-0.0164388	0.0298357	-0.0203244	0.0029492	0.0105915	0.0375065	-0.0204663	-0.0121435	0.00545089	0.0284834	0.00216548	-0.00808392	-0.018704	0.00949907	-0.00978189	-0.00370258	0.0180796	-0.0322871	-0.000353216	-0.0326075	-0.00582363	-0.0121289	-0.00623652	-0.140155	0.00468142	-0.0403886	-0.00794177	-0.00463143	-0.0127919	-0.0616037	-0.0915702	0.0288895	-0.00434489	-0.0446858	0.0261674	0.0141417	0.0169264	-0.0748522	-0.0922028	-0.0556844	0.0179794	0.0483581	0.0700544	0.0309462	0.0103445
ENSG00000106477	7_130418658_C_G	rs35843592	-0.385647	0.013464	-0.0176758	0.00567056	-0.0258209	0.0333744	0.00534577	-0.0292573	-0.0272896	-0.00876027	0.0335876	0.0304947	-0.017221	-0.0276351	-0.0220487	-0.0405356	-0.0238726	-0.0344516	-0.0314378	0.0142892	-0.0555839	0.00742995	0.0432514	0.0365175	0.0212366	-0.00856029	0.0661026	-0.0314967	-0.000578668	-0.0278889	-0.0131683	0.019297	-0.00839732	-0.020507	0.0494388	0.0393242	0.00999841	0.0196973	0.0235801	0.0193894	0.0135136	0.0343777	0.0755615	-0.00720508	0.0254118	0.0283911	0.0380834
ENSG00000106484	7_130462723_AAT_A	rs1457150570	-0.483344	-0.0743593	-0.0444423	-0.188815	-0.0814317	-0.0948711	-0.121789	-0.351991	-0.275808	-0.346446	-0.453729	-0.474465	-0.450298	-0.446771	-0.348208	-0.199799	-0.394008	-0.269833	-0.28737	-0.169671	-0.170942	-0.164683	-0.028449	-0.125927	-0.180341	-0.389564	-0.0156154	-0.124143	-0.143143	-0.313372	-0.229049	-0.0719468	-0.298988	-0.0638981	-0.244084	-0.208741	-0.0531402	-0.236065	-0.118163	-0.0807224	-0.228065	-0.135007	-0.163737	-0.22226	-0.325075	-0.242497	-0.162122
ENSG00000106537	7_16767943_G_A	rs62441050	0.267071	0.0494637	0.100937	0.115748	0.0882661	0.0560014	0.0278399	0.0528378	0.00861067	0.0124524	0.0694128	0.110899	-0.0503724	-0.0250741	0.0411182	0.0879432	0.0699755	0.07334	-0.00012843	0.123873	0.0531764	0.147542	0.089205	0.0704556	0.139898	0.230494	0.133225	0.15369	0.152121	0.180872	0.130701	0.0227417	0.138219	0.145155	0.162315	0.088536	0.249961	0.0478222	0.145761	0.233627	0.200625	0.135436	0.157532	0.0700449	0.136398	0.173301	0.0656105
ENSG00000106610	7_67355933_C_T	rs17144911	-0.518587	-0.752181	-0.7956	-0.776672	-0.746273	-0.713635	-0.583677	-0.738957	-0.678709	-0.829496	-0.641916	-0.710392	-0.801003	-0.818847	-0.617756	-0.706299	-0.783572	-0.906167	-0.76513	-0.670014	-0.551955	-0.145632	-0.735213	-0.696406	-0.837796	-0.833827	-0.852053	-0.592346	-0.548158	-0.706857	-0.967428	-0.755885	-0.762211	-0.587349	-0.77152	-0.513214	-0.697601	-0.661577	-0.545619	-0.68148	-0.681899	-0.795378	-0.673908	-0.781534	-0.204967	-0.717577	-0.652454
ENSG00000106636	7_44206718_C_T	rs56298219	0.185795	0.103194	0.0711918	0.105323	0.134955	0.0854146	0.130865	0.11263	0.118015	0.0999653	0.138043	0.178441	0.112635	0.119487	0.115791	0.133082	0.115428	0.10682	0.120628	0.0870497	0.034875	-0.105321	0.115579	0.044354	0.0779192	0.0433518	0.121593	0.125126	0.0734871	0.146646	0.0466028	0.0504786	0.083256	0.0716932	0.121792	0.109004	0.112478	0.141134	0.11789	0.0592114	0.0550291	0.0670182	0.036821	0.0878894	0.0540432	0.128277	0.0922353
ENSG00000106683	7_74083639_C_T	rs146777179	0.23794	-0.118542	-0.155875	-0.019295	0.0599329	-0.0533714	-0.0316255	0.0476213	0.107239	-0.0822031	0.0583031	0.0469713	0.155263	0.121524	0.038004	-0.0337034	-0.024462	0.0462667	-0.0922172	-0.0287923	-0.123957	-0.0198395	-7.02843e-05	-0.0909873	-0.00727905	-0.205607	-0.0411285	0.065247	-0.037378	-0.0744303	0.00168425	-0.14963	0.133448	0.639502	-0.0844724	0.0682891	-0.157077	-0.00693263	-0.0439018	-0.0146366	0.00999975	-0.0303245	-0.351042	-0.159726	0.075744	-0.131668	-0.0132145
ENSG00000106686	9_4671022_A_G	rs1385453	0.458203	0.192425	0.224999	0.366596	0.26634	0.176698	0.241049	0.0370323	0.176467	0.146539	0.373487	0.469764	0.22442	0.250048	0.0920267	0.0480518	0.223182	0.0572827	-0.0207375	0.314516	0.169973	0.199471	0.260203	0.438558	0.174863	0.604788	0.226236	0.335251	0.236558	0.403162	0.047027	0.201462	0.549623	0.211695	0.310258	0.21319	0.135959	0.273823	0.378536	0.758888	0.805561	0.227651	0.432826	0.250089	0.00792098	0.526876	0.248599
ENSG00000106733	9_75092384_A_T	rs11144225	-0.357629	-0.809471	-0.807872	-0.999978	-0.887686	-0.843336	-0.830728	-1.08506	-1.12593	-1.10558	-0.893657	-0.948024	-1.06689	-1.0046	-0.997569	-1.03698	-1.10893	-1.05215	-1.12351	-0.784866	-0.711244	-0.927221	-0.808823	-0.683718	-0.850585	-0.55687	-0.857516	-0.919519	-0.906245	-0.475467	-0.408295	-0.679087	-0.769502	-0.639043	-0.941144	-0.631295	-0.443477	-0.791413	-0.666636	-0.663283	-0.758052	-0.676293	-0.805637	-0.443862	-0.58792	-0.892694	-0.771607
ENSG00000106771	9_109016546_TA_T	rs112571676	-0.264131	-0.272631	-0.211467	-0.197522	-0.208059	-0.16924	-0.307406	-0.115606	-0.0846941	-0.162098	-0.211569	-0.210461	-0.149064	-0.106437	-0.136093	-0.139992	-0.125006	-0.108818	-0.144565	-0.205737	-0.262767	-0.230673	-0.183765	-0.19129	-0.193395	-0.263117	-0.1594	-0.241356	-0.144175	-0.272368	-0.186078	-0.200892	-0.279185	-0.174969	-0.235375	-0.203836	-0.242233	-0.26475	-0.239481	-0.307826	-0.303473	-0.187354	-0.277751	-0.153079	-0.15073	-0.179899	-0.197864
ENSG00000106853	9_111563539_T_C	rs111703901	0.875735	0.677206	0.643497	0.525026	0.58611	0.541446	0.487999	0.591663	0.493817	0.65701	0.421064	0.591529	0.54064	0.511204	0.356667	0.534822	0.505794	0.485609	0.466591	0.634751	0.755242	0.427834	0.426025	0.444672	0.505056	0.557164	0.59167	0.55801	0.524726	0.55426	0.3879	0.595247	0.582568	0.4711	0.496756	0.508196	0.792301	0.440051	0.443677	0.728258	0.591684	0.324837	0.554997	0.286599	0.505035	0.580293	0.459634
ENSG00000107020	9_5347702_G_C	rs4740811	-0.334708	-0.270313	-0.252423	-0.211238	-0.245782	-0.189688	-0.185884	-0.217432	-0.142089	-0.163718	-0.171083	-0.281366	-0.179414	-0.20553	-0.147482	-0.118689	-0.168508	-0.141187	-0.142183	-0.214711	-0.161555	-0.0854158	-0.192695	-0.169369	-0.223557	-0.219288	-0.219352	-0.141634	-0.135271	-0.280612	-0.145682	-0.179813	-0.247425	-0.0747916	-0.168717	-0.163649	-0.23392	-0.173914	-0.149287	-0.228976	-0.189877	-0.162374	-0.16575	-0.175511	-0.105901	-0.192924	-0.187104
ENSG00000107099	9_266999_A_G	rs7860253	-0.19753	-0.109023	-0.112488	-0.243312	-0.0597136	-0.038586	-0.04504	-0.0354666	-0.0663828	-0.0355769	-0.050036	-0.0369539	-0.0574023	-0.0241973	0.00912721	-0.047542	-0.0611876	-0.0427043	-0.0754148	-0.0829716	-0.0244157	-0.0240054	-0.1088	-0.0636786	-0.00522036	0.0314206	-0.09785	-0.0174336	-0.107044	-0.0296538	-0.0968331	-0.116511	-0.0661752	-0.0525308	-0.129201	-0.106339	-0.134824	-0.0434786	-0.0692205	0.0342068	0.0344264	-0.0113761	-0.0977226	-0.0446506	-0.0952837	-0.0883027	-0.0490294
ENSG00000107281	9_137019767_C_T	rs2176675	0.193596	0.0795665	0.051141	-0.00198509	0.0308984	0.00433661	-0.0212811	0.0381556	0.0418839	-0.0149181	0.0404808	0.0973423	0.034954	0.0557477	0.0560732	-0.0106002	0.0307253	0.0157159	0.0151286	0.0261833	-0.0415674	-0.112284	0.0104809	0.0238421	0.0252706	-0.0155888	0.0418445	0.00342974	0.0281371	0.0627878	0.0236705	0.0282843	0.0181697	0.0142656	0.0100036	0.0274907	0.0443726	0.0577727	-0.0163297	0.0159319	0.0415949	0.0190607	0.0222654	0.0540436	-0.00153199	0.067346	0.0378658
ENSG00000107521	10_98443759_G_A	rs10883096	0.268548	0.00207949	-0.00210768	-0.000169265	-0.00107464	0.000749183	-0.000495609	0.00377479	0.00425346	0.00383958	-0.00303127	-0.00339983	0.00337494	0.00369621	0.00253335	0.00279973	0.00305688	0.00214068	0.00254534	0.00168365	0.00571664	0.00191879	-0.000295398	-0.000279785	0.00156863	-0.00245179	0.000911243	-0.00146493	-0.00350906	0.000490141	0.00317732	-0.00186702	-0.000781418	0.00230962	-0.00101208	-0.002807	-0.000710385	-0.0023814	-0.00191263	9.20845e-05	-0.00114587	-0.000604545	0.00106031	0.00232069	-0.00116101	-0.0013456	-0.00368826
ENSG00000107537	10_13350425_T_G	rs56363129	0.316127	0.143571	0.118518	0.129967	0.15786	0.156873	0.146165	-0.0123278	-0.0777231	-0.00152267	-0.161624	-0.179467	-0.0998675	-0.0580214	-0.0506816	-0.0117467	-0.0919821	-0.0332847	-0.0295484	0.11774	0.137269	0.376709	0.185237	0.168827	0.113525	0.127599	0.110726	0.081045	0.0908582	0.15389	0.10721	0.172772	0.158256	0.0586927	0.0300189	0.108685	0.149071	0.0796957	0.102825	0.225459	0.227991	0.219322	0.117748	0.205479	0.270378	0.254523	0.108429
ENSG00000107551	10_44960095_C_G	rs72780655	0.36383	-0.106327	-0.032037	-0.0670953	-0.0913714	-0.0421501	-0.0246941	-0.0586375	0.0324893	0.00549765	0.399978	0.332561	0.0050346	0.0721195	-0.110366	-0.104451	0.0319223	-0.147563	-0.0959043	0.0492969	-0.0425805	0.0797217	-0.124023	0.0119052	-0.089654	-0.00605447	-0.0907071	-0.000767945	0.00822312	0.147693	0.129574	0.0265761	0.163123	-0.313193	-0.178863	-0.100982	0.0745839	0.0503822	-0.0331214	-0.0765445	-0.00454744	-0.0125886	-0.0539383	0.057009	0.0274039	0.00494144	-0.198619
ENSG00000107560	10_117993363_C_A	rs113407193	0.518863	-0.149472	-0.141537	-0.066529	-0.214308	-0.131781	-0.25594	-0.0118527	0.0469953	0.0470459	0.01895	-0.121024	0.0015612	-0.0360746	-0.0755541	-0.00381601	0.0399122	-0.0343965	0.00677137	-0.0880353	-0.129254	-0.173496	-0.159023	-0.0577164	-0.15773	-0.13027	-0.10366	-0.054092	-0.00676814	0.040256	-0.0662701	-0.124472	-0.0887881	-0.0932193	-0.192446	-0.115631	-0.0306105	-0.0864966	-0.0462234	-0.161657	-0.172923	-0.0577281	-0.107986	-0.0714995	-0.0396629	-0.190674	-0.152755
ENSG00000107798	10_89243047_C_T	rs1412445	0.299759	0.179961	0.342675	0.330801	0.13551	0.0936397	0.0291009	-0.0349236	-0.0792321	-0.0396144	-0.161101	-0.284707	-0.151657	-0.114338	-0.0694212	-0.0246735	-0.000521094	-0.134827	0.0545098	0.110428	0.000258101	-0.0532609	0.195927	0.204088	0.104617	0.0901172	0.0725504	0.138481	0.215747	0.104424	0.13995	0.275754	0.123867	0.191304	0.0951806	0.118877	0.248124	0.157966	0.141463	0.129927	0.126496	0.124986	0.335951	0.222864	0.0942677	0.233293	0.0902964
ENSG00000107819	10_101068334_G_C	rs1933965	-0.278203	-0.156304	-0.122612	-0.141427	-0.203029	-0.1583	-0.257717	-0.231601	-0.244623	-0.252552	-0.217954	-0.16291	-0.225687	-0.260112	-0.250343	-0.288428	-0.226787	-0.264701	-0.252842	-0.160964	-0.13719	0.00162201	-0.105325	-0.0832876	-0.0969846	-0.103518	-0.157177	-0.12719	-0.061383	-0.177258	-0.0875216	-0.147721	-0.0941691	-0.106667	-0.181871	-0.102945	-0.124435	-0.156973	-0.104441	-0.0996189	-0.116701	-0.0930964	-0.0853371	-0.112243	-0.0921534	-0.104636	-0.0908151
ENSG00000107854	10_91797098_T_C	rs1341263	-0.15388	-0.234387	-0.148461	-0.121987	-0.158129	-0.156596	-0.162972	-0.0831076	-0.099382	-0.0915629	-0.0887812	-0.0652042	-0.13944	-0.145989	-0.116182	-0.0956793	-0.105115	-0.126625	-0.0921545	-0.239318	-0.251332	-0.115229	-0.125821	-0.206159	-0.17788	-0.202471	-0.111613	-0.10997	-0.131535	-0.181275	-0.18158	-0.0853727	-0.249234	-0.105473	-0.210815	-0.181745	-0.208157	-0.160303	-0.134702	-0.139111	-0.190116	-0.168756	-0.20018	-0.216492	-0.103248	-0.136049	-0.162073
ENSG00000107959	10_3116541_G_A	rs41288719	-0.617208	-0.388859	-0.365984	-0.416725	-0.276492	-0.367679	-0.232292	-0.629926	-0.72044	-0.704598	-0.490568	-0.56752	-0.744379	-0.834814	-0.568216	-0.779283	-0.759435	-0.641133	-0.684747	-0.343312	-0.509224	-0.522768	-0.397764	-0.378831	-0.349749	-0.433714	-0.348255	-0.355083	-0.253333	-0.387536	-0.340705	-0.2452	-0.324091	-0.44545	-0.3225	-0.248292	-0.173836	-0.483028	-0.288294	-0.387483	-0.364286	-0.332034	-0.341571	-0.401185	-0.408328	-0.27591	-0.322161
ENSG00000108091	10_59844650_G_A	rs3862861	-0.147611	-0.059773	-0.0437598	-0.0704075	0.0642887	0.00469885	0.0911305	0.0101061	0.0853506	0.0754123	-0.0337952	-0.0138271	0.0371789	0.0208199	0.0517008	0.0172028	0.032943	0.0363184	0.00218315	-0.0760605	-0.119748	-0.266541	-0.0379142	-0.0366122	0.0677696	-0.148752	0.0541626	0.0212977	0.0189539	-0.0444412	-0.0722139	-0.0687947	-0.0532068	0.0106758	-0.0298115	-0.00655851	-0.0445412	-0.0134707	-0.0516595	-0.0711573	-0.0481875	-0.0288716	-0.13686	-0.00984936	0.0286051	-0.0589338	0.0500467
ENSG00000108187	10_68231992_T_G	rs61854782	0.37653	0.397116	0.282631	0.32178	0.316867	0.282656	0.284335	0.442366	0.361885	0.422428	0.292024	0.305684	0.405724	0.358441	0.357898	0.330344	0.377195	0.384467	0.414905	0.29778	0.186349	0.0614429	0.254704	0.154034	0.295473	0.209485	0.318715	0.248513	0.255757	0.240194	0.255956	0.252566	0.296623	0.391493	0.308236	0.225463	0.312746	0.239477	0.194201	0.274158	0.266156	0.148897	0.211395	0.254512	0.189811	0.23812	0.249084
ENSG00000108395	17_58815338_C_G	rs4793593	-0.328807	-0.442036	-0.479477	-0.228154	-0.248431	-0.178575	-0.205959	-0.000358679	-0.00741834	-0.00427961	-0.0108713	-0.0279849	0.0545958	0.0249192	0.00759324	0.00551888	0.037999	-0.0908357	-0.031819	-0.388663	-0.199513	-0.21695	-0.150972	-0.232558	-0.164873	-0.293981	-0.217723	-0.157871	-0.110196	-0.395761	-0.231476	-0.291479	-0.416474	-0.273616	-0.350962	-0.129197	-0.329046	-0.0996222	-0.200745	-0.259668	-0.222267	-0.184399	-0.409472	-0.278919	0.174384	-0.231293	-0.142739
ENSG00000108551	17_17431826_C_T	rs9899529	-0.226095	0.0334137	0.0656548	0.0466643	0.0527615	0.0338667	0.0317723	0.0724864	0.0905828	0.0652281	0.0501987	0.0607386	0.0910429	0.0895581	0.0338101	0.0694177	0.067751	0.101388	0.11117	0.00950076	-0.00156137	-0.00873189	0.0469159	0.0146418	0.0291425	0.029445	0.0102577	0.0134029	-0.025603	-0.0755411	-0.0298325	0.0540675	-0.0168342	-0.0165023	0.121249	0.0573712	-0.0522839	0.00832289	-0.000994796	0.00180906	-0.0366487	0.0143286	-0.0216209	-0.0349528	0.0310519	-0.0443155	0.0224929
ENSG00000108582	17_29395177_G_A	rs9915622	0.104571	0.000701009	0.00152008	0.00131891	0.00196773	0.00177415	0.00444215	-0.00117782	-0.000688342	-0.00141718	0.000655437	-0.00127527	-0.0014622	-0.00157209	-0.00174304	-0.00149832	-0.00139771	0.000539816	0.000988783	0.00164278	0.00178447	-0.000629292	0.00288555	0.00112553	-0.000175776	0.000564867	0.00150931	0.000505241	0.000688083	-0.00195678	0.000293724	0.00221094	-0.000706877	0.000644349	0.00245371	0.00229327	0.000346272	0.00156107	0.000205922	0.00262221	0.00277084	0.00229457	-0.00024206	0.00224936	0.000349317	0.00136478	0.00126201
ENSG00000108848	17_50693598_A_G	rs8196	-0.0686052	-0.0274732	-0.0195083	-0.0219535	-0.0191222	-0.00247619	0.0039268	-0.0392813	-0.0407915	-0.0399593	-0.0306062	-0.0268056	-0.0385474	-0.0440113	-0.039321	-0.0323876	-0.0349768	-0.0339402	-0.0419426	-0.0222559	-0.0171557	-0.0204587	0.000229584	-0.0101652	-0.014409	-0.0287118	-0.0207427	-0.0279907	-0.0128797	-0.0258109	-0.0227896	-0.0195401	-0.0226628	-0.0179041	-0.0033034	-0.0204488	-0.0255703	-0.0275449	-0.0254806	-0.0121598	-0.00831732	-0.0149846	-0.0137607	-0.0150997	-0.0275204	-0.0287963	-0.00339347
ENSG00000108946	17_68438243_G_GGCAGCCCT	rs111908729	-0.0738288	-0.0145629	-0.0242783	-0.0335691	-0.00697542	-0.00850714	-0.00354079	0.00868716	0.00142194	0.00347623	0.0207963	0.0145848	0.00243222	-0.00640719	0.0258516	7.73256e-05	0.0150067	0.00759327	0.0126549	-0.036518	-0.0309292	-0.0102805	-0.0147531	-0.00147945	-0.0174016	-0.0137113	-0.0167973	0.0130508	-0.00169152	-0.00843888	-0.00252964	-0.0263018	-0.0227567	0.0433811	-0.000367786	-0.00943462	-0.0261213	0.00579777	-0.000303927	-0.0174228	0.00796125	-0.0235029	-0.0252329	-0.00426849	0.0158823	-0.00262104	0.00959473
ENSG00000108950	17_68537838_C_G	rs2286556	-0.167614	-0.050507	-0.074025	-0.120348	-0.0342454	-0.10967	-0.0462206	-0.125833	-0.101024	-0.0884074	-0.0679772	-0.0571262	-0.0988714	-0.107867	-0.0939874	-0.0729779	-0.0689532	-0.0846683	-0.114245	-0.0630436	-0.0423516	-0.101379	-0.0990744	-0.131845	-0.118642	-0.0252891	-0.0963144	-0.0831218	-0.164965	-0.101102	-0.188034	-0.14238	-0.10663	-0.0719283	-0.112076	-0.0711974	-0.0653633	-0.0918091	-0.0707101	-0.0403454	-0.0501086	-0.106724	-0.117108	-0.0902604	-0.0482342	-0.0795996	-0.0682094
ENSG00000109323	4_102899342_A_G	rs11724581	0.512511	-0.00248298	0.0784925	0.0283713	0.136966	0.0704846	0.115062	0.0565698	0.0229146	-0.0740891	-0.18335	-0.301553	-0.0970433	0.0660706	-0.057032	0.067072	0.0626794	0.0348826	-0.0173788	0.193987	0.328091	0.0747714	-0.0143722	0.0449828	0.0581256	-0.0449741	0.060764	0.102282	0.0482162	0.0691229	-0.024751	-0.0471216	0.132667	-0.0416824	-0.0696371	0.0634913	0.0162507	-0.0621485	-0.116807	-0.0642931	-0.0559275	-0.0769301	-0.298661	0.104755	-0.077407	-0.0458344	-0.0843723
ENSG00000109667	4_10273433_C_T	rs1860911	0.297503	0.0325696	-0.0151093	0.0276551	0.00543822	0.0108145	0.105531	-0.160091	-0.167613	-0.224979	-0.18084	-0.0173839	-0.228425	-0.201215	-0.164382	-0.140432	-0.161559	-0.141755	-0.182191	0.00129035	0.0528945	-0.410467	0.083242	-0.049228	-0.0102545	-0.129803	0.0963721	-0.0351126	-0.0240672	0.0218036	-0.213555	-0.0872774	0.0322959	0.0961667	-0.103425	-0.130875	-0.251848	-0.029813	0.0141545	-0.0363158	-0.0738705	-0.110852	-0.0354231	-0.12241	-0.120612	-0.14033	-0.132398
ENSG00000109670	4_152512964_C_A	rs28735544	-0.142536	0.0915985	0.0548373	0.074789	0.0803822	0.0718882	0.0951019	0.0186165	0.0375763	0.0515698	0.105494	0.0459514	0.0487728	0.0261281	0.0387377	0.035407	-0.00788872	0.0497102	0.0687148	0.0797188	0.0467588	0.0554801	0.0518217	0.0756229	0.0668507	0.0594329	0.0489717	0.0133135	0.018165	0.0382632	0.0120736	0.066405	0.0556165	-0.0101771	0.0379892	0.0740624	0.079875	0.0926741	0.059835	0.0114212	0.0358837	0.0939937	0.0864511	0.0439585	0.0852993	0.066497	0.0463268
ENSG00000109689	4_26928731_A_T	rs113756224	-0.239159	-0.0182074	-0.0468602	-0.0994487	-0.0739736	-0.0222868	-0.0823384	-0.0968571	-0.114685	-0.11128	-0.152533	-0.123821	-0.0995583	-0.125726	-0.102392	-0.0957625	-0.0504345	-0.0964482	-0.098314	-0.0643227	-0.0988278	-0.168871	-0.0796176	-0.115414	-0.0955627	-0.102875	-0.0863264	-0.0574426	-0.0860008	-0.11103	-0.0817528	-0.0531947	-0.122131	-0.109533	-0.0979416	-0.0425227	-0.0861798	-0.100635	-0.0482108	-0.0583645	-0.103947	-0.0578022	-0.100655	-0.0684494	-0.0678947	-0.117468	-0.0406962
ENSG00000109756	4_159171370_T_C	rs75007992	0.157375	0.011614	-0.028838	0.00831949	-0.014368	0.0163342	-0.027297	-0.0254964	0.0430144	0.0334702	-0.0315265	-0.000260295	-0.0131847	-0.0181854	0.0400753	0.045803	0.00735892	0.0157313	0.0108892	0.0323594	-0.0608118	0.0469695	-0.00223715	0.0367389	-0.0170242	0.00548996	0.010462	-0.017861	0.0456981	0.0140115	0.0431413	-0.0195844	0.0269552	0.0546433	0.0390873	0.0314596	0.0419672	-0.026716	-0.00440087	0.0122642	-0.0548248	0.000239797	0.0183578	-0.024898	0.0445943	0.0328214	-0.000847344
ENSG00000109794	4_186101776_C_T	rs2015042	-0.455614	-0.107223	-0.135171	-0.192158	-0.173424	-0.082961	-0.109479	-0.0166248	-0.0246439	-0.0805243	-0.0325658	-0.0285105	-0.0480222	-0.0611373	-0.050008	-0.0112214	-0.0137494	-0.0385808	-0.0585888	-0.116497	-0.0909929	-0.0774649	-0.190654	-0.242649	-0.15805	-0.13458	-0.107733	-0.109112	-0.131569	-0.178664	-0.0601382	-0.169337	-0.278564	-0.0922212	-0.201968	-0.110938	-0.175937	-0.140942	-0.11208	-0.130102	-0.0740667	-0.143908	-0.122537	-0.191447	-0.0368148	-0.262389	-0.186609
ENSG00000109971	11_123047451_A_G	rs4936767	-0.2423	-0.00227917	-0.000933465	-0.00347603	-0.00196171	-0.0025027	-0.00135046	0.00278995	0.0024108	0.00146683	0.00527774	0.00571031	0.00298087	0.00391196	0.00193107	0.00310138	0.00320292	0.00137037	0.000447057	-0.00354977	-0.00161243	0.00146739	-0.00183494	-0.00161681	-0.00307367	-0.00295739	-0.00360855	-0.000526411	-0.00075332	-0.00487198	-0.00388611	-0.00287181	-0.00295897	-0.00175759	-0.000272704	-0.00207718	-0.00323597	-0.000302232	-0.00199127	-0.00319693	-0.00256087	-0.00210552	-0.000401709	-0.000832818	0.00264213	-0.000847588	0.000459996
ENSG00000110002	11_124336163_A_G	rs12799584	0.143842	-0.0159012	0.00843619	0.0314475	-0.483552	-0.238657	-0.0751945	-0.00189574	-0.00158242	0.00498839	-0.0514797	-0.0478895	-0.0322401	0.0873062	-0.0550728	-0.0585955	-0.121408	0.0818482	0.0301397	-0.00966763	0.0167027	-0.0319321	-0.0112941	0.0760839	-0.00137086	0.00317447	-0.0130258	-0.100118	-0.0299954	0.0404365	-0.012185	-0.148197	0.0673283	-0.020622	-0.168207	0.0399722	0.00737758	-0.271141	-0.0155147	0.0226626	0.0522357	0.161678	0.0417387	0.0444933	-0.0197167	-0.00595231	0.0356077
ENSG00000110218	11_94144650_G_C	rs56262211	0.439181	-0.0542298	-0.0107227	-0.0466014	-0.0737127	-0.10956	-0.178833	-0.0433219	-0.0653528	0.0361583	0.244495	0.340607	-0.00246782	-0.0952296	-0.148684	-0.0543451	0.0358528	-0.0899145	-0.0091788	-0.0360489	-0.119041	0.238348	-0.0818926	0.015794	-0.10454	-0.0277327	-0.0920204	0.0300033	0.0765693	0.0464746	0.154686	0.0251059	-0.0549753	0.0430866	-0.0293843	-0.051041	0.112382	0.136654	0.0709028	-0.0563088	-0.0674535	0.0505482	0.20195	0.0497752	0.0451192	0.102246	-0.0317349
ENSG00000110435	11_34945781_A_G	rs11032943	0.189798	0.0710483	0.0908936	0.23339	0.17937	0.155454	0.26822	0.186484	0.130596	0.143334	0.128769	0.206626	0.113628	0.133573	0.106346	0.221004	0.196292	0.167953	0.167097	0.137008	0.232203	0.16274	0.271422	0.169393	0.188919	0.170074	0.209206	0.130588	0.118111	0.114062	0.0793107	0.252863	0.229562	0.143027	0.199477	0.206487	0.268921	0.215825	0.204789	0.172357	0.176509	0.125025	0.225554	0.173917	0.0259421	0.197946	0.144806
ENSG00000110455	11_44066439_G_T	rs2074038	1.08237	1.02979	0.891272	0.529962	0.704837	0.677243	0.674179	0.869913	0.788122	0.902627	0.822181	0.76484	0.856033	0.795842	0.802113	0.85919	0.814042	1.0738	1.04906	0.942502	0.853342	1.37345	0.802962	1.13655	0.690041	1.12273	0.638712	0.825576	0.710557	1.17214	0.793862	1.04079	1.11609	0.809701	1.00991	0.760888	1.04142	0.998478	0.925633	1.20069	1.03384	1.06508	1.22744	1.0347	0.572951	1.12817	0.596157
ENSG00000110514	11_47075430_G_C	rs34942378	-0.506856	-0.278361	-0.305144	-0.417592	-0.397312	-0.399562	-0.295423	-0.350002	-0.272302	-0.455113	-0.403029	-0.44184	-0.310573	-0.412622	-0.206134	-0.332083	-0.422373	-0.408612	-0.288156	-0.392762	-0.583019	-0.490282	-0.411125	-0.466815	-0.461354	-0.463265	-0.517371	-0.223677	-0.319527	-0.358911	-0.361625	-0.239848	-0.471125	-0.349355	-0.223552	-0.284139	-0.409781	-0.38675	-0.391799	-0.33081	-0.277602	-0.450649	-0.415218	-0.446628	-0.635873	-0.449678	-0.372026
ENSG00000111012	12_57759276_A_G	rs3741423	0.299968	-0.137277	-0.0431494	0.012617	-0.0899025	-0.110171	-0.0809809	-0.0940163	-0.0459564	-0.120531	-0.0874333	-0.121835	-0.12036	-0.0863221	-0.103432	-0.0784742	0.00890177	-0.0446259	-0.106123	-0.00116206	-0.123619	-0.0295489	-0.134205	-0.00319442	-0.114835	-0.0786263	-0.12151	-0.0171938	-0.0698128	-0.0349066	-0.0211623	-0.0376142	-0.0600509	-0.0688985	-0.144236	-0.112906	-0.0867878	-0.0632379	-0.119961	-0.0694055	-0.136952	-0.0355538	-0.0375299	-0.121503	-0.0267269	-0.289406	-0.126563
ENSG00000111144	12_96030344_T_C	rs2247330	0.148659	0.142846	0.124688	0.377702	0.0745753	0.117053	0.0986538	0.0133202	0.0547085	0.113466	0.0933714	0.0214004	0.0229615	0.021995	0.047279	0.0901271	-0.0112977	0.0877284	0.125486	0.100276	-0.0553142	0.0623765	0.133039	0.143639	0.0955125	0.104663	0.110401	0.116677	0.120647	0.0812305	0.194192	-0.00610801	0.148381	-0.0700697	0.0940784	-0.0664247	0.070701	0.0350605	0.0546138	0.0876249	0.117525	0.114229	-0.0143389	0.15042	-0.0987868	0.0982441	0.0140009
ENSG00000111215	12_10866672_T_C	rs17742991	-0.418936	0.549946	0.470167	0.248592	0.35542	0.425625	0.497094	0.370464	0.421611	0.489302	0.660898	0.664294	0.421181	0.22979	0.297576	0.398467	0.491186	0.36277	0.319903	0.401919	0.14045	0.325185	0.503264	0.48313	0.487436	0.264708	0.563338	0.431216	0.662584	0.522628	0.34644	0.437344	0.0397697	0.708193	0.632064	0.5333	0.588859	0.343326	0.532059	0.094048	-0.0234761	0.408044	0.496436	0.386889	0.443412	0.628007	0.420217
ENSG00000111261	12_12347323_G_A	rs73279305	0.332532	-0.00464002	0.0204954	0.0269556	-0.0254128	-0.0144246	-0.0190089	-0.0536138	-0.0283085	-0.0111343	-0.0392592	-0.0365498	-0.0418535	-0.0198673	-0.0287577	-0.0263117	-0.0266944	-0.0310079	-0.0419205	-0.00662564	-0.00924471	-0.0282061	-0.0105989	0.0271132	0.00143985	-0.0117784	-0.000992736	-0.0231613	-0.00100069	0.0233651	0.0320941	0.00319384	0.00215829	0.00408254	-0.00482388	-0.0178528	0.0315355	-0.0103537	-0.00474082	-0.00413334	-0.00328042	0.00783443	-0.0116896	-0.00244539	0.0258426	-0.0147073	-0.0176821
ENSG00000111328	12_123273688_C_G	rs7953929	-0.315768	-0.404627	-0.355891	-0.238316	-0.305936	-0.229337	-0.203371	-0.0795994	-0.0984739	-0.130807	0.0777687	0.0326263	-0.040061	-0.0313076	-0.0192745	-0.0665362	-0.0524079	-0.0998493	-0.101211	-0.311755	-0.407293	-0.446	-0.272466	-0.300413	-0.296181	-0.603382	-0.234258	-0.171961	-0.118323	-0.268866	-0.319746	-0.244614	-0.304462	-0.0485294	-0.231979	-0.146493	-0.498301	-0.0951958	-0.251629	-0.338498	-0.375052	-0.315263	-0.296033	-0.305199	-0.260653	-0.251481	-0.239813
ENSG00000111364	12_123713858_G_C	rs2250026	-0.238675	-0.310197	-0.234483	-0.294455	-0.302454	-0.299873	-0.330832	-0.369316	-0.355193	-0.352927	-0.338642	-0.344101	-0.389409	-0.377517	-0.316221	-0.356562	-0.338964	-0.392651	-0.366568	-0.281331	-0.19641	-0.14871	-0.296577	-0.281418	-0.343239	-0.228154	-0.344521	-0.243091	-0.223667	-0.275528	-0.247088	-0.206779	-0.26948	-0.203566	-0.316385	-0.286447	-0.281489	-0.299524	-0.21112	-0.249193	-0.253414	-0.212284	-0.227824	-0.286588	-0.205599	-0.275201	-0.251074
ENSG00000111450	12_130804467_C_G	rs10161065	-0.597367	-0.704062	-0.485328	-0.470129	-0.429421	-0.521386	-0.35612	-0.213947	-0.282522	-0.246932	-0.651453	-0.747498	-0.380678	-0.297937	-0.299419	-0.340098	-0.252286	-0.14963	-0.0495338	-0.423171	-0.502568	-0.169432	-0.435486	-0.248843	-0.535565	-0.448453	-0.4309	-0.0870025	-0.261294	-0.875456	-0.297936	-0.670185	-0.576183	-0.671546	-0.900621	-0.618486	-0.84099	-0.624245	-0.300041	-0.584649	-0.446318	-0.500297	-0.657757	-0.398818	-0.100037	-0.906058	-0.498221
ENSG00000111554	12_68332523_C_T	rs2046067	0.325108	0.402134	0.330533	0.50924	0.490868	0.482867	0.430805	0.155626	0.272782	0.231285	0.1394	0.194097	0.344357	0.232659	0.229239	0.239577	0.24725	0.308948	0.214525	0.444175	0.510812	0.062657	0.123897	0.149291	0.135824	0.338447	0.261445	0.199971	0.466628	0.33916	0.222268	0.214024	0.339425	0.283874	0.477855	0.292974	0.479023	0.215542	0.197966	0.304578	0.273999	0.20508	0.401466	0.15215	0.210465	0.4967	0.241563
ENSG00000111615	12_75478476_G_T	rs3809118	0.21242	0.247754	0.240411	0.361725	0.233144	0.27853	0.289392	0.476546	0.456416	0.472658	0.546348	0.55873	0.486242	0.514554	0.402209	0.477637	0.43724	0.453232	0.476537	0.253618	0.255362	0.320882	0.267505	0.252632	0.314955	0.263938	0.325339	0.309882	0.276301	0.32922	0.23743	0.223482	0.23694	0.392087	0.281949	0.267886	0.287873	0.365661	0.285907	0.189154	0.185329	0.207095	0.264104	0.240804	0.268489	0.297514	0.248954
ENSG00000111640	12_6535530_T_G	rs1060621	-0.205842	-0.124186	-0.0893127	-0.159876	-0.0765442	-0.0388953	-0.082835	0.0226329	-0.00872601	0.00495423	0.0165795	0.0067038	0.0406019	0.0372012	0.00511036	0.0206043	-0.0160111	0.00351604	-0.0338813	-0.0800421	0.0181764	-0.047753	-0.0920855	-0.0474304	-0.0614289	-0.0686214	-0.102894	-0.0859733	-0.137793	-0.0754887	-0.0571309	-0.0200635	-0.104779	-0.159337	0.0392382	-0.0251893	-0.157508	-0.110317	-0.111969	-0.0442547	-0.0795778	-0.0771067	-0.0331235	-0.0933492	-0.0563795	-0.153563	-0.0497146
ENSG00000111670	12_101779473_G_A	rs12229901	-0.465924	0.327938	0.254176	0.227507	0.25891	0.213594	0.306422	-0.195272	-0.162059	-0.0250259	-0.0916504	-0.0754717	-0.114241	-0.079904	-0.147174	-0.162978	-0.076677	0.348676	0.167189	0.160365	0.172982	-0.074747	0.131565	0.0629119	0.253681	0.247272	0.190484	0.143696	0.0750899	0.055441	0.325846	0.185877	-0.0668623	0.129357	0.0876619	0.204273	0.0983388	0.0545607	0.177119	0.0809782	0.150494	0.172427	0.171941	0.12849	0.108268	0.144621	0.436082
ENSG00000111671	12_6867132_C_T	rs12302749	0.470977	0.539779	0.667144	0.729244	0.599544	0.458333	0.41355	0.74087	0.743736	0.739569	0.574566	0.565103	0.736192	0.677671	0.729151	0.85501	0.841784	0.837564	0.843513	0.524959	0.551604	0.195784	0.613769	0.502058	0.625673	0.717072	0.565417	0.586324	0.569079	0.571888	0.665737	0.335589	0.631414	0.170193	0.553	0.598338	0.355019	0.838409	0.714846	0.481991	0.385676	0.586506	0.752507	0.475236	0.492832	0.579063	0.655304
ENSG00000111696	12_103786510_AG_A	rs137956006	0.223644	-0.0750931	-0.103462	0.043731	0.0483981	0.0370864	0.0602914	-0.0360697	-0.00833009	0.0747893	-0.0580833	0.0692309	0.0624265	0.025426	-0.0128219	0.0612809	-0.0613294	0.011954	0.01082	0.0972932	-0.0313383	-0.00287323	0.0739017	0.0687081	0.141254	0.00147205	0.0811194	-0.027199	0.0381363	-0.0727682	-0.0261904	0.0199964	0.09018	0.021943	0.123171	-0.0242042	-0.0353506	0.0195207	-0.0430618	0.0106936	0.0043248	0.0334189	-0.0507608	-0.0170721	0.0880486	-0.192677	-0.00126006
ENSG00000111716	12_21661228_G_C	rs10841872	-0.534981	-0.0255944	0.00429323	-0.0157543	-0.013961	0.039916	-0.0100556	0.0278033	0.02603	0.0203933	0.0206452	0.00715389	0.0166847	0.0314233	0.0173207	0.030924	0.0238915	0.023676	0.0384306	-0.0376696	0.0187657	0.0200066	-0.0193689	0.0108745	0.0475422	-0.0184082	0.0822408	-0.0436812	-0.0453412	-0.0257315	-0.0678936	0.0838283	-0.109767	-0.00407052	0.000571671	0.0107756	-0.0600833	-0.00606789	-0.0216616	-0.055657	-0.0229923	-0.00118153	0.0219353	-0.0149335	0.0354779	-0.0246393	-0.0366072
ENSG00000111725	12_119671479_AGGCACCTCTTCACAGGAC_A	rs138621699	1.06973	0.53475	0.3343	0.445305	0.192514	0.309637	0.294385	0.273364	0.22839	0.176953	0.0772358	-0.0215732	0.254633	0.0456224	0.250859	0.123096	0.122046	0.0877582	0.196413	0.264637	1.05786	1.28838	0.154239	0.356452	0.23542	0.809431	0.173647	0.232913	0.230816	0.408214	0.832677	0.179978	0.742542	0.286626	0.106944	0.196791	0.490746	0.176199	0.24738	0.580554	0.607923	0.385729	0.375787	0.258103	0.262772	0.228409	0.106776
ENSG00000111731	12_22561531_A_G	rs7975855	0.281767	0.473357	0.370568	0.427646	0.438399	0.371161	0.385807	0.189168	0.14203	0.192854	0.185219	0.233204	0.13631	0.132361	0.166993	0.18161	0.176032	0.228263	0.220329	0.315103	0.428162	0.505502	0.430121	0.321159	0.43277	0.365548	0.374352	0.347058	0.310824	0.35021	0.353635	0.356805	0.388597	0.265722	0.405843	0.326822	0.472366	0.281896	0.41814	0.323456	0.375467	0.413875	0.478798	0.382839	0.235427	0.40562	0.372696
ENSG00000111752	12_8910242_A_G	rs7959846	-0.455621	-0.105308	-0.134763	-0.122204	-0.10081	-0.0579302	-0.114286	-0.092255	-0.062275	-0.115728	-0.0777777	-0.0451112	-0.0415301	-0.0412852	-0.042298	-0.0561472	-0.0802495	-0.0766668	-0.0252537	-0.139676	-0.0942893	-0.022502	-0.128716	-0.113262	-0.146641	0.0140956	-0.123659	-0.0748236	-0.107273	-0.211446	-0.105837	-0.0909196	-0.115962	-0.142841	-0.115715	-0.00666523	-0.157491	-0.0656729	-0.136198	-0.149026	-0.137408	-0.0960803	-0.111904	-0.0993547	-0.11966	-0.114982	-0.0829854
ENSG00000111788	12_9282344_G_A	rs1549427	-0.529432	-0.556625	-0.36763	-0.996419	-1.07566	-0.819669	-1.12198	-1.05158	-1.04895	-1.08647	-1.2039	-1.17103	-1.13108	-0.985762	-0.980976	-1.01155	-1.04774	-1.03504	-1.04144	-0.577809	-0.543845	-0.48765	-1.12501	-0.964565	-1.00785	-0.613952	-1.03419	-0.72577	-0.649645	-0.828429	-1.06372	-1.03513	-1.07925	-1.10815	-1.12315	-1.12669	-1.24791	-1.12341	-0.87835	-0.920038	-0.917417	-0.784662	-0.984614	-1.06736	-0.877727	-1.03175	-0.954927
ENSG00000111817	6_116266906_T_G	rs9400895	-0.308639	-0.0520575	-0.0372404	-0.0413242	0.0133018	-0.0338814	-0.00232403	-0.0507226	-0.0571574	-0.00934169	-0.119245	-0.0870244	-0.032424	-0.063044	-0.027377	-0.0413109	-0.0617775	-0.061896	-0.0257874	-0.0225216	0.0152173	-0.03025	-0.0684304	-0.0566952	0.0144672	-0.0213579	-0.016837	-0.0255892	-0.00836485	-0.163929	-0.126667	-0.019639	-0.0391456	-0.0381902	-0.0755441	-0.0409827	-0.0496349	-0.0582083	-0.0663527	-0.0255381	-0.0745075	-0.0323954	-0.0490036	-0.0235962	-0.168032	-0.0826057	0.00432939
ENSG00000111860	6_118540479_G_A	rs62424204	-0.283827	-0.11798	0.00383939	-0.0170331	-0.124476	0.0138589	-0.128727	-0.0341444	-0.00160213	-0.0106015	0.14733	0.163421	0.00968439	0.0385599	0.0258189	0.0421013	0.0100745	-0.0285415	-0.015607	-0.121941	0.0656755	-0.0404436	-0.0626266	0.00916381	-0.0318767	-0.0784182	-0.129877	-0.0265928	0.0662558	-0.0791013	-0.319102	-0.0466898	-0.0157132	0.045472	0.0957278	0.00675402	-0.264965	-0.058558	-0.0869881	-0.187883	-0.13377	0.0886348	0.155203	-0.116069	-0.126297	-0.055766	-0.0157716
ENSG00000111877	6_118930173_C_T	rs11153781	-0.310186	-0.0107624	-0.154505	-0.305218	0.0131462	-0.0402529	-0.0407334	0.0638311	0.10326	0.000538961	0.253028	0.376474	-0.00965487	-0.0552185	-0.0419518	-0.0365018	0.0122775	-0.0666082	-0.132786	-0.105268	-0.372963	-0.494491	-0.120997	-0.196913	-0.145634	-0.0388053	-0.180422	-0.10419	-0.122584	-0.0309475	-0.244286	-0.0263555	-0.108822	-0.13881	0.104363	-0.0620489	-0.0435185	-0.0572973	-0.0331804	-0.0273904	0.0382205	-0.241969	-0.232364	-0.166553	-0.0367707	-0.0544545	-0.0241685
ENSG00000111885	6_119197753_G_A	rs62418808	-0.184644	0.005368	0.00526137	0.0510507	0.0446302	0.0442846	0.00949184	-0.0448048	-0.0351261	0.00831021	0.062658	0.0164683	-0.0186638	-0.052827	0.0128167	-0.0291515	-0.0316888	-0.0320117	-0.0153231	0.00711855	-0.0482457	-0.0113105	-0.0422321	0.0163988	-0.0267947	-0.0100506	-0.0340111	0.0191636	0.0564648	-0.021374	-0.0104088	-0.0156222	-0.0889102	-0.0127991	0.00789527	-0.0483108	-0.0062101	-0.0238053	-0.00222821	-0.00222321	-0.0383572	-0.0461633	-0.0778543	-0.0462345	0.0973844	0.0494181	0.0458483
ENSG00000111907	6_125154918_G_A	rs561117	-0.698169	-0.249033	-0.235566	0.0531858	0.153414	0.0135719	-0.0338091	-0.0225285	-0.166585	0.00264578	-0.475494	-0.213231	-0.122318	-0.164982	-0.0504126	-0.203242	-0.041481	-0.169628	0.0481484	-0.327166	-0.0587485	-0.0622263	-0.331355	-0.201185	-0.300932	-0.0124101	-0.255171	0.127383	-0.13652	-0.0172205	-0.0276104	0.0244303	-0.128007	-0.127257	-0.170459	-0.0235547	0.385533	-0.12972	-0.230442	0.148982	0.16848	-0.163829	0.222186	0.0237949	-0.618464	0.0172993	0.00743397
ENSG00000112078	6_36546944_T_G	rs6941918	-0.147151	0.030554	-0.0123778	0.00443229	-0.0374437	-0.00328749	0.000865552	-0.0764194	-0.0414714	-0.0619667	-0.0311047	-0.0541123	-0.0649684	-0.0424205	-0.0409784	-0.0510479	-0.0641541	-0.0306757	-0.0488068	0.00654563	0.0423209	0.0327397	-0.00917429	0.0154311	-0.0231868	0.0136365	-0.0345818	-0.0272429	-0.0385975	-0.0444052	-0.0308463	0.0156199	-0.0113946	0.0221788	-0.042404	-0.008041	-0.00793762	-0.0361458	0.00892064	-0.0721921	-0.0587991	0.00821784	0.0146246	0.0146924	0.00466499	-0.00318182	0.0295108
ENSG00000112139	6_37701865_G_A	rs4711510	-0.360255	-0.612907	-0.507201	-0.613178	-0.563913	-0.549149	-0.583849	-0.227701	-0.246408	-0.251276	0.0847479	0.0537269	-0.218597	-0.235887	-0.158773	-0.12755	-0.318374	-0.285098	-0.2027	-0.564142	-0.543975	-1.20907	-0.735686	-0.619765	-0.661934	-0.478767	-0.662297	-0.511755	-0.253779	-0.596909	-0.979881	-0.629473	-0.617634	-0.39204	-0.373994	-0.502702	-0.567353	-0.279907	-0.697689	-0.301654	-0.360331	-0.760064	-1.1597	-0.508721	-0.288129	-0.697645	-0.483546
ENSG00000112182	6_90225664_A_G	rs60066732	-0.176508	-0.0298805	-0.0508783	-0.0465346	-0.0600535	-0.0460393	-0.025902	-0.0409729	-0.0327536	-0.0136044	-0.0108872	-0.0355662	-0.0304169	-0.0188898	-0.0398896	-0.0267144	-0.0251665	-0.0111965	-0.0329559	-0.057005	-0.0684325	-0.0895178	-0.0160565	-0.0659666	-0.0494547	-0.0814387	-0.0710785	-0.0400011	-0.081204	-0.0861849	-0.0319191	-0.0262215	-0.0672959	0.00533061	-0.0269073	-0.00570772	-0.11193	-0.0773929	-0.0450991	-0.0821232	-0.0687845	-0.0666882	-0.0515935	-0.0604965	-0.0473541	-0.0625748	-0.0384638
ENSG00000112245	6_63492362_TA_T	rs34682665	0.146127	0.0153335	0.0100035	-0.00792781	0.0595718	0.0229329	0.0093427	-0.0201461	0.013479	-0.0475854	-0.0272921	-0.0131885	-0.0606999	-0.0464195	-0.0388032	-0.0407707	-0.0375119	-0.0386157	-0.0323489	0.0348243	0.00474513	-0.0162866	-0.00846321	-0.0114255	-0.0311254	0.0221342	0.00828401	-0.00283085	-0.0169578	0.0499042	0.000473269	0.0307455	0.0476699	0.0621455	0.01644	0.0699984	0.00719592	0.00615572	0.0068588	-0.0286223	-0.0371594	0.0415642	0.00449273	0.030361	0.0153583	0.0368245	-0.00846551
ENSG00000112249	6_100883962_A_T	rs9498418	-0.386497	-0.24844	-0.256332	-0.18683	-0.0318762	-0.0805634	-0.10514	-0.24055	-0.304721	-0.255374	-0.390042	-0.425145	-0.514402	-0.457867	-0.398003	-0.30786	-0.308964	-0.239376	-0.185803	-0.259795	-0.181599	-0.324915	-0.339631	-0.271094	-0.204345	-0.309555	-0.146112	-0.0987142	-0.0961607	-0.328975	-0.418428	-0.279936	-0.509928	-0.451252	-0.335002	-0.261757	-0.512245	-0.232374	-0.217564	-0.432543	-0.484313	-0.337722	-0.30978	-0.386439	-0.226757	-0.260752	-0.371736
ENSG00000112294	6_24518588_T_G	rs807514	-0.354649	-0.142396	-0.0879168	-0.131677	-0.0629612	-0.117892	-0.0405705	-0.0784852	-0.0762222	-0.0951907	-0.183039	-0.146793	-0.15204	-0.102723	-0.0488178	-0.0697163	-0.0604889	-0.00502739	-0.0553367	-0.146854	-0.10532	-0.411602	-0.135222	-0.158892	-0.0944298	-0.18806	-0.035663	-0.144791	-0.0881096	-0.12749	-0.245434	-0.259221	-0.199229	-0.132646	-0.128468	-0.068676	-0.19988	-0.122054	-0.167612	-0.308298	-0.293594	-0.18773	-0.207183	-0.110196	-0.0799344	-0.243688	-0.120157
ENSG00000112343	6_25945587_G_A	rs9393677	-0.207183	-0.0974525	-0.0608359	-0.159549	-0.140629	-0.134949	-0.0585774	-0.0388375	-0.0574829	0.00046854	-0.0457063	-0.156575	-0.0271329	-0.0455905	-0.0334198	-0.0279428	-0.083504	-0.0165043	-0.0884566	-0.0903349	-0.0578481	-0.204173	-0.107956	-0.145021	-0.191896	0.0447316	-0.234353	-0.123242	-0.0924579	-0.0553111	-0.116563	-0.0805489	-0.203637	0.0524176	-0.0638624	-0.120373	-0.240025	-0.0259742	-0.0397213	-0.0124252	0.0328464	-0.0722343	-0.0633721	-0.0811801	-0.114904	-0.355212	-0.0667276
ENSG00000112378	6_138064037_A_G	rs12664902	-0.335341	0.00224413	0.0183114	-0.0375294	0.0358946	0.0128256	0.0278558	0.0987202	0.0904123	0.119526	0.0833045	0.115701	0.104279	0.0602408	0.0738178	0.041097	0.0915763	0.0608051	0.0795132	-0.0637305	0.010484	0.0146625	-0.0329251	-0.0471798	0.00594727	-0.0605027	-0.0492561	0.0450721	0.0139137	-0.0624629	-0.0483995	0.00835479	0.011721	0.104254	-0.0298107	0.0485295	-0.00802633	-0.00912815	0.0473813	-0.00501916	0.0208296	0.00711485	0.0152204	-0.00979715	-0.0575858	0.000490388	-0.0503535
ENSG00000112584	6_170317855_T_C	rs3800266	0.267802	-0.469446	-0.386559	-0.445656	-0.414857	-0.442412	-0.321981	-0.374915	-0.308174	-0.36611	-0.366466	-0.303855	-0.425252	-0.417754	-0.349496	-0.384996	-0.343232	-0.293939	-0.409917	-0.347401	-0.482749	-0.605463	-0.282478	-0.259062	-0.314822	-0.399642	-0.309538	-0.315125	-0.249654	-0.186964	-0.345486	-0.35435	-0.293772	-0.116621	-0.385815	-0.33486	-0.299259	-0.361903	-0.300496	-0.37678	-0.377079	-0.381946	-0.503714	-0.279242	-0.239979	-0.235317	-0.342681
ENSG00000112796	6_46103379_G_A	rs10807334	-0.329493	-0.0460989	-0.157445	-0.146455	-0.0450645	0.0141719	-0.232658	-0.35373	-0.355931	-0.331118	-0.594739	-0.478267	-0.476445	-0.441665	-0.250127	-0.33311	-0.269453	-0.457384	-0.236775	-0.0394701	-0.00901669	-0.0682339	-0.108072	-0.00793878	0.0309993	0.0121361	-0.0100384	-0.148465	-0.105739	-0.214372	-0.105068	-0.163285	-0.202472	-0.105029	0.0272069	-0.111249	-0.376964	-0.147424	-0.0975178	-0.031475	-0.0235688	0.00330304	-0.217076	-0.102857	-0.122906	-0.16223	0.0316808
ENSG00000112992	5_43550883_T_TA	rs34340938	0.182717	-0.0379456	-0.0827551	-0.0991661	-0.0607006	-0.0703631	-0.0173568	0.00612923	0.0167628	-0.0318424	-0.0113724	-0.0797897	-0.0148746	-0.0664177	-0.00987126	0.0136721	-0.0194316	-0.0268292	-0.0233819	-0.0580943	-0.100424	-0.295145	-0.00884971	-0.098267	-0.0645064	-0.153199	-0.089794	-0.0811389	-0.0510191	-0.0024937	-0.0490966	-0.0712221	-0.0718572	-0.121208	-0.0503848	-0.0383932	-0.125244	0.00843442	-0.0671004	-0.0781764	-0.0893495	-0.108701	-0.104408	-0.012452	-0.0599884	-0.0226102	-0.0418743
ENSG00000113240	5_178623708_C_T	rs35460909	-0.17812	-0.203173	-0.139092	-0.130197	-0.177878	-0.188708	-0.213665	-0.127044	-0.114224	-0.114836	-0.100767	-0.130834	-0.0514664	-0.101104	-0.0837163	-0.113204	-0.107885	-0.11562	-0.136587	-0.206456	-0.130634	0.0386915	-0.135713	-0.074209	-0.190455	-0.123963	-0.180411	-0.246389	-0.12452	-0.159787	-0.0577052	-0.123234	-0.154544	-0.243784	-0.254454	-0.186728	-0.102185	-0.184409	-0.179235	-0.136855	-0.14089	-0.103454	-0.06634	-0.138544	-0.0579279	-0.144695	-0.17125
ENSG00000113318	5_80651612_A_G	rs863216	0.304463	0.460892	0.472515	0.528347	0.609883	0.431731	0.511943	0.235383	0.18971	0.232711	0.26603	0.262446	0.35915	0.250233	0.165215	0.129035	0.305658	0.208101	0.219288	0.411179	0.812504	0.269622	0.555209	0.451853	0.472296	0.383212	0.419081	0.388264	0.308443	0.347569	0.372887	0.419388	0.48783	0.346655	0.55546	0.394498	0.509137	0.452028	0.409192	0.519941	0.50498	0.506651	0.545466	0.51321	0.210967	0.556913	0.441187
ENSG00000113407	5_33427271_G_C	rs6892154	-0.263451	-0.0495423	-0.0299279	-0.0299019	-0.0640726	-0.0612062	-0.0181437	-0.0460393	-0.0476829	-0.101256	0.057473	0.0423007	-0.00890489	-0.00538915	-0.00715883	-0.0440629	0.00404056	-0.0848531	-0.0857405	0.000273849	-0.147657	-0.115812	0.00307764	0.0103384	-0.0558819	0.018994	-0.0633673	-0.0808576	-0.0508811	0.0248396	-0.0566215	-0.0459813	-0.0651879	-0.124561	-0.0274254	0.0593233	-0.0638866	0.00460506	0.0338666	0.0610649	0.0202247	0.00630872	0.0233622	-0.0672482	-0.0867508	0.0493303	0.0429807
ENSG00000113657	5_147402568_T_C	rs6879557	0.3464	-0.0437721	-0.081787	-0.0134721	-0.128834	-0.109638	-0.126348	-0.197545	-0.210398	-0.211125	-0.176623	-0.196722	-0.192235	-0.186596	-0.165384	-0.181224	-0.164876	-0.194883	-0.175584	-0.0364455	0.041981	0.178886	-0.0704435	0.0544104	-0.0517381	0.0186581	-0.0598351	-0.0811965	0.0085274	-0.00155178	0.0118917	-0.0261208	0.00157786	-0.0588186	-0.132161	-0.105254	-0.0189283	-0.0856053	-0.0584109	-0.0404684	-0.0403795	-0.00164481	-0.00294261	-0.0458974	-0.0546413	-0.00738744	-0.10309
ENSG00000113716	5_150024616_G_T	rs35341726	-0.299982	-0.18788	-0.175158	-0.183978	-0.16089	-0.121316	-0.11471	-0.0495706	-0.0508231	-0.050887	0.00271672	0.0154708	-0.0674113	-0.064487	-0.0538363	-0.0608774	-0.0360017	-0.107105	-0.0882824	-0.163827	-0.186922	-0.26871	-0.159379	-0.174314	-0.157122	-0.30076	-0.122572	-0.155076	-0.136863	-0.141788	-0.109554	-0.182551	-0.205191	-0.14385	-0.114532	-0.0296976	-0.189098	-0.0676263	-0.0864827	-0.247153	-0.291652	-0.144749	-0.1945	-0.199591	-0.10794	-0.0529578	-0.109808
ENSG00000113810	3_160548029_T_C	rs75943566	0.196457	-0.0313465	0.0973304	0.0995494	0.0244865	0.0916485	0.0372806	0.0780183	0.0404923	0.0535831	-0.074206	-0.0424773	0.0503625	0.0194447	0.0125474	0.0371355	0.0649714	0.0801299	0.0778957	0.028561	0.0657332	0.128958	-0.00607484	-0.00220747	-0.0157366	0.0538499	-0.100882	0.0594613	0.0205583	-0.0153248	0.0722805	0.0078473	0.0194525	0.128226	-0.00523065	0.0183426	0.00607507	-0.02037	0.0137344	0.031769	0.039518	-0.0240934	0.0153068	-0.00103119	0.0787873	-0.061165	-0.0376094
ENSG00000113812	3_53912746_G_A	rs66948730	-0.439621	-0.318704	-0.449905	-0.276645	-0.151175	-0.287123	-0.286081	-0.555234	-0.484375	-0.491615	-0.274084	-0.371057	-0.435594	-0.46446	-0.417922	-0.499642	-0.394278	-0.429136	-0.496988	-0.330048	-0.751291	-0.502442	-0.277497	-0.281584	-0.278357	-0.299716	-0.290488	-0.299505	-0.202046	-0.266376	-0.487379	-0.254718	-0.453334	-0.385327	-0.337178	-0.427196	-0.533856	-0.552328	-0.297204	-0.164018	-0.0998343	-0.415466	-0.10259	-0.322056	-0.23475	-0.453798	-0.190094
ENSG00000114023	3_122491205_C_T	rs7644540	0.239102	-0.0413798	-0.0282429	0.00810974	-0.0393331	-0.0387644	-0.0211423	0.0519008	0.0379258	0.0193476	0.0170388	0.0306438	0.0251484	0.0393142	0.0260212	0.0425476	0.00643855	0.0173421	0.0310312	-0.0312129	-0.0261658	0.0270151	-0.00266741	-0.00564858	-0.0228443	-0.0293977	-0.00326825	-0.0142844	-0.00237566	0.0203991	-0.0149206	-0.00931819	-0.00458721	0.00764781	-0.0210843	-0.0312188	0.000887753	0.00182158	-0.00288737	-0.0259499	-0.0344214	0.0011491	-0.039263	-0.00503464	-0.00759421	-0.0149527	-0.0439793
ENSG00000114166	3_20035922_C_T	rs2623074	0.33193	-0.0315929	-0.0563453	-0.0237679	-0.0591747	-0.0150431	-0.0510169	-0.0393732	-0.00496105	-0.0240331	0.0020329	-0.0151641	-0.0371059	-0.0381278	-0.0462155	-0.042952	-0.0477292	-0.0372905	-0.0190749	-0.0332387	-0.01768	-0.00805875	-0.0313277	-0.0014864	-0.0821688	-0.0102542	-0.0750504	-0.0527377	-0.0457214	0.0384147	0.0187177	-0.071012	0.00995424	-0.0486999	-0.00936944	-0.0456033	0.0363521	-0.0330863	-0.0189113	-0.0115796	0.0123181	-0.0250821	-0.000134158	-0.059979	-0.0220203	-0.0209021	-0.0685106
ENSG00000114446	3_108273313_G_A	rs2895341	0.298213	0.0972195	0.0882984	0.0225965	0.0192455	0.0715445	0.0841615	-0.0736218	-0.0744488	-0.0518937	-0.164237	-0.152813	-0.0924265	-0.0933672	-0.0418909	-0.0694229	-0.0359977	-0.0250113	-0.0529084	0.0548408	0.0403904	-0.325954	0.0340535	0.0244445	0.0560276	-0.00272923	0.109623	0.0213285	0.0256632	0.0827838	0.044581	-0.0534812	0.0396716	0.0431289	0.066077	0.0440582	-0.0248755	-0.0381805	0.070018	-0.0126689	-0.0248646	-0.014843	-0.0421191	0.0185959	-0.04333	0.0208511	0.068051
ENSG00000114554	3_126824903_T_C	rs73203608	-0.224676	-0.207217	-0.242665	-0.151486	-0.0434958	-0.0878232	0.00836619	-0.0225283	-0.0548184	-0.0197124	-0.137128	-0.16081	-0.0591679	0.000484103	-0.0417563	0.0106482	-0.0430351	-0.076967	-0.0888212	-0.18635	-0.164445	-0.0940444	-0.0987118	-0.0551252	-0.0900668	-0.0657903	-0.0708397	-0.0116142	-0.0357636	-0.0923794	-0.10809	-0.114167	-0.0928982	0.000524208	-0.104672	-0.105182	-0.052006	-0.039641	-0.0885674	-0.128088	-0.10178	-0.0943778	-0.215108	-0.0756302	-0.0628868	-0.0970776	-0.0498879
ENSG00000114670	3_130927759_A_G	rs2760277	0.436216	0.297731	0.282321	0.464918	0.408514	0.286548	0.267616	0.150644	0.0886475	-0.0135865	0.157921	0.143031	0.165159	0.142339	0.102926	0.0991633	0.132516	0.0282185	0.0248481	0.289692	0.212182	0.426259	0.24109	0.436124	0.271658	0.699601	0.26032	0.306898	0.378085	0.346302	0.354464	0.13456	0.462025	0.283702	0.268269	0.245927	0.48568	0.147579	0.263331	0.430362	0.429825	0.383751	0.528301	0.37441	0.271924	0.232085	0.384718
ENSG00000114812	3_42626444_A_G	rs17237090	-0.223253	-0.057468	-0.0863495	-0.0490976	-0.0402259	-0.0321784	-0.0201989	-0.0456122	-0.0430682	0.0106839	0.109551	0.0525067	-0.0648557	-0.00599745	0.0161831	-0.0457486	0.00304109	-0.046741	-0.066883	-0.041686	-0.0412828	-0.0772743	-0.0986635	-0.0331301	0.00724977	0.0188456	-0.0745992	-0.0244321	-0.0363917	-0.0127081	-0.067642	-0.0114277	-0.0750323	-0.0801306	-0.0685734	-0.0445344	-0.0774931	-0.0217934	0.0424279	-0.0140194	-0.011895	-0.0136508	-0.0180595	-0.0228286	-0.0494328	-0.0421325	-0.0478251
ENSG00000115107	2_119252999_C_T	rs3754847	-0.197486	-0.148647	-0.0851221	-0.294069	-0.371061	-0.148685	-0.201546	-0.139283	-0.281771	-0.224337	-0.150488	-0.164658	-0.201373	-0.159659	-0.0711577	-0.108836	-0.245945	-0.208706	-0.256349	-0.080905	-0.139303	-0.0101686	-0.117604	-0.212529	-0.13505	0.315487	-0.149944	-0.103332	-0.131122	-0.0970399	-0.151961	-0.145425	-0.250471	7.59756e-05	-0.227812	-0.161972	-0.0670654	-0.0834481	-0.0519112	0.206767	0.156484	-0.23716	-0.129196	-0.0792364	0.00319687	-0.130764	-0.125829
ENSG00000115112	2_121311682_G_A	rs2580366	-0.196279	-0.153519	-0.104385	-0.151486	-0.206045	-0.189388	-0.152333	-0.05262	-0.0830549	-0.0313896	-0.0943768	-0.168549	-0.014039	0.00575541	-0.107124	-0.0551469	-0.0850879	-0.146977	-0.13767	-0.0696601	-0.0967726	0.0123731	-0.0490993	-0.0210183	-0.0267557	-0.104446	-0.130044	-0.125313	-0.0141238	-0.0574405	-0.100902	0.0124375	-0.063852	-0.0324301	-0.220476	-0.0590085	-0.345987	0.000182504	-0.0605643	-0.00857243	-0.00386199	-0.0514563	-0.21923	0.0368196	-0.0307727	-0.0174164	0.0264803
ENSG00000115138	2_24840115_T_C	rs62140606	0.723419	0.254461	0.31244	0.309027	0.276396	0.333919	0.23308	0.734924	0.739301	0.681322	0.287528	0.317489	0.564128	0.725124	0.631298	0.524041	0.642473	0.7328	0.789409	0.313679	0.29455	0.47819	0.323155	0.315523	0.421256	0.234688	0.399869	0.544736	0.464513	0.267985	0.239067	0.34881	0.27652	0.502815	0.344597	0.193398	0.135728	0.0918339	0.31579	0.270479	0.136468	0.337241	0.254757	0.11888	0.203745	0.256129	0.150174
ENSG00000115170	2_158021759_G_A	rs35868430	0.479929	-0.000111627	-5.84467e-05	0.000161954	-0.000242489	9.61748e-05	-0.000218194	-5.88718e-06	2.0157e-05	2.41725e-05	1.70222e-05	-0.000359208	-0.000110304	3.51993e-05	-0.00017951	0.000260105	0.000123029	-0.000103423	-2.11513e-05	5.29639e-05	-0.000198816	1.44767e-05	-0.000293061	0.000148287	-3.8344e-05	2.74552e-05	-0.000301132	4.20516e-05	-0.000192584	0.000503509	0.000229239	-7.60755e-05	0.000224523	-0.00012524	-0.000476353	-0.000519088	-3.48421e-05	0.00010527	-0.000153129	-7.53414e-05	0.000170902	4.1641e-05	0.000102554	-7.35953e-05	-2.61911e-05	0.000100865	-0.000512374
ENSG00000115216	2_27468124_C_T	rs11904779	-0.167809	-0.19176	-0.165166	-0.15348	-0.141941	-0.100845	-0.127349	-0.0937428	-0.121757	-0.080935	-0.0890198	-0.0839982	-0.0704974	-0.105897	-0.0759073	-0.105209	-0.0687923	-0.0997138	-0.0909295	-0.146705	-0.219637	-0.394822	-0.106291	-0.148067	-0.0724171	-0.118542	-0.126124	-0.136768	-0.0552399	-0.132344	-0.138792	-0.159963	-0.160617	0.010841	-0.12786	-0.0576117	-0.131535	-0.0919673	-0.138535	-0.200138	-0.206541	-0.174269	-0.140285	-0.101432	-0.159226	-0.134517	-0.0429517
ENSG00000115364	2_75638809_GTAT_G	rs10570064	-0.276771	-0.406441	-0.38244	-0.38771	-0.461502	-0.465264	-0.539038	-0.604824	-0.627409	-0.675434	0.149903	0.0992755	-0.605258	-0.638831	-0.736187	-0.601221	-0.559374	-0.75375	-0.791123	-0.352979	-0.270626	-0.289842	-0.504566	-0.327583	-0.50226	-0.360379	-0.48291	-0.52922	-0.414859	-0.397249	-0.381869	-0.266594	-0.256915	-0.431353	-0.43311	-0.224725	-0.290119	-0.449515	-0.231726	-0.275557	-0.298371	-0.318113	-0.383799	-0.41592	-0.357666	-0.224216	-0.278159
ENSG00000115380	2_55820972_G_C	rs6730839	-0.272106	0.157838	0.0847915	0.0569044	0.0646009	0.128442	0.0325208	0.258089	0.234444	0.182261	0.0752571	0.0614373	0.189568	0.238509	0.191307	0.183902	0.214033	0.199348	0.246125	0.0871375	0.0330928	0.0453187	0.107644	0.0530563	0.0701859	0.00874235	0.081722	0.0922225	0.021616	-0.0495275	0.0405527	0.0433114	0.00958309	0.0720658	0.0637157	0.0571073	0.0231739	0.0756908	0.0531673	0.0896274	0.103436	0.022558	0.0615345	0.052113	0.0622443	0.253157	0.121084
ENSG00000115419	2_190871750_TGA_T	rs148784962	0.24625	-0.0514103	-0.0290722	0.0484133	-0.150279	-0.0713639	-0.114462	0.0642781	0.00633054	-0.030338	-0.011679	0.00113291	-0.0317528	0.0311996	0.0244388	-0.0272794	-0.0259311	-0.0319547	-0.00327846	-0.033028	0.0997439	0.0971841	-0.0779532	-0.0223077	-0.0651791	-0.031148	-0.079374	0.0147892	-0.10413	0.0828743	0.0397328	0.0311725	-0.0177077	-0.105381	-0.0355813	-0.117568	0.017391	0.0379819	-0.000133956	-0.0711427	-0.0854897	-0.00494535	-0.0308471	0.0322007	-0.109994	0.0532939	-0.0303177
ENSG00000115421	2_60790335_T_G	rs10171532	-0.152645	-0.0804694	-0.0877467	-0.0627576	-0.0286036	-0.0458207	-0.0675599	-0.0393836	-0.0224579	-0.0448452	-0.0694685	-0.0787549	-0.0441167	-0.038956	-0.0499386	-0.0711322	-0.0532405	-0.0484145	-0.0387727	-0.0609889	-0.0432235	-0.143669	-0.0520744	-0.0728461	-0.0667734	-0.07181	-0.0736102	-0.05452	-0.0378685	-0.086742	-0.0698221	-0.0904311	-0.100848	-0.0290477	-0.0659607	-0.0503794	-0.0857522	-0.057927	-0.0589774	-0.0607937	-0.0372502	-0.0989437	-0.110915	-0.0808999	-0.0852291	-0.00916378	-0.0474039
ENSG00000115457	2_216535725_C_T	rs4674091	0.18515	-0.122027	0.0352125	-0.370808	-0.00389727	0.0290724	-0.00975044	0.0489051	0.174518	0.155299	0.115643	-0.000853948	0.173835	0.0701003	0.0666725	0.000883685	0.0664482	0.157568	0.132356	-0.0605288	0.328729	-0.03153	-0.070176	0.0161565	-0.108971	-0.0409714	-0.0950569	-0.137642	-0.126805	0.166268	-0.0263085	-0.116042	0.024491	-0.145882	0.111214	-0.156506	0.0548204	-0.167601	-0.00840231	-0.0137966	0.0364477	-0.0701751	-0.0675403	1.97992e-05	-0.0626968	-0.160108	-0.0072625
ENSG00000115561	2_86487916_G_GGCTGGATCAGCAGGCAGCCAGTCCTGCTGAGGCTTTGCCTCCTAGTCTCCTTTCCTTACT	2:86487916:G:GGCTGGATCA	0.21855	0.319342	0.273339	0.200557	0.366276	0.265112	0.384462	0.167363	0.178722	0.250855	-0.0423891	-0.0233812	0.141354	0.168359	0.140017	0.137381	0.22541	0.303453	0.264235	0.138014	0.44128	0.145275	0.256907	0.203492	0.191081	0.1841	0.233224	0.159967	0.127103	0.0558316	0.245225	0.273731	0.18571	0.107495	0.341624	0.26759	0.266105	0.152051	0.152395	0.319137	0.357943	0.169689	0.182004	0.218126	0.14936	0.117326	0.101344
ENSG00000115594	2_102026557_A_G	rs2072472	-0.185265	-0.0260409	-0.013038	-0.00921285	-0.0378577	-0.00864021	-0.0417102	0.0447219	0.0537007	0.0624951	0.0835678	0.0747651	0.0537397	0.0689818	0.079302	0.0554289	0.046255	0.0292644	0.0498869	0.0114859	-0.0326809	-0.0303712	-0.0160678	-0.0403618	0.00349756	0.0250635	-0.00326678	-0.0017244	-0.0188879	-0.0222394	-0.0366984	0.00191197	-0.040573	-0.0339072	-0.0130414	0.0029265	-0.015256	0.0155709	0.01035	-0.00747815	-0.0360152	-0.0221862	0.00618711	-0.00931785	0.00264402	-0.0101673	0.0164479
ENSG00000115648	2_237490183_G_T	rs80151891	-0.985173	0.0414271	0.0950538	0.0115891	0.0183953	0.0295468	0.064871	-0.0476914	0.109138	0.0363619	-0.0609424	-0.144588	-0.0797114	-0.0454285	0.0209014	-0.0555077	-0.0484774	0.0791738	0.027867	-0.00745656	0.0904072	0.331382	-0.00806357	0.0852005	0.00997548	-0.304235	-0.0158697	0.00491081	-0.0574067	-0.316286	0.0406729	0.0348947	-0.0214133	-0.060896	0.0433667	0.0128161	0.081195	-0.057318	-0.116867	-0.0208649	-0.0895118	0.0681267	0.117847	0.0314548	0.222287	-0.563707	0.0355378
ENSG00000115677	2_241302291_C_T	rs73018185	-0.192653	-0.379999	-0.337249	-0.326897	-0.321716	-0.298172	-0.370936	-0.34385	-0.313228	-0.385014	-0.332911	-0.350651	-0.282705	-0.317114	-0.389809	-0.339839	-0.272329	-0.423144	-0.359641	-0.323465	-0.237054	-0.256285	-0.366181	-0.31496	-0.386937	-0.2474	-0.393856	-0.283711	-0.231896	-0.242725	-0.159935	-0.235671	-0.239252	-0.202437	-0.459756	-0.295374	-0.301622	-0.247802	-0.173303	-0.426817	-0.414816	-0.265902	-0.266168	-0.19038	-0.169992	-0.290307	-0.218498
ENSG00000115750	2_9845541_T_C	rs2245344	0.365229	0.564923	0.483099	0.364788	0.407074	0.498774	0.439319	-0.00388349	-0.0563494	0.0815005	0.153317	0.28985	0.0833613	0.0594374	0.0444617	0.0379935	-0.00404672	0.177097	0.0938012	0.493757	0.542803	0.635635	0.504217	0.495876	0.459237	0.509227	0.447477	0.37466	0.358364	0.536152	0.406985	0.49189	0.443747	0.517046	0.573569	0.331947	0.490112	0.432885	0.479142	0.606221	0.668258	0.373629	0.419576	0.489849	0.134682	0.368752	0.402909
ENSG00000115758	2_10421199_A_G	rs56289457	-0.209486	0.0110599	0.00730574	-0.0219769	0.0116674	0.00435206	0.00274747	-0.0108837	-0.0207654	-0.0150691	-0.0638065	-0.0511469	-0.0171901	-0.0115712	-0.0162121	-0.00413213	-0.0130456	0.013923	0.00112068	0.00496135	-0.00653168	-0.0556977	-0.00314771	-0.0209199	-0.00521009	0.0142271	-0.0140507	0.0207595	-0.00347171	-0.022766	0.0128388	0.00952659	-0.0267478	0.00679762	0.0039299	0.00998648	-0.0237506	-0.00235227	-0.0100834	-0.0209192	-0.0151877	-0.00817883	-0.0172567	-0.0131412	-0.0102761	0.00374659	0.000667097
ENSG00000115884	2_20120339_G_A	rs11675411	0.223291	-0.00937646	-0.022623	0.034354	-0.050677	-0.0472768	-0.083942	0.031079	0.00171811	0.0239361	0.0785542	0.146072	-0.0167098	0.0276286	-0.0212717	0.0153311	0.0105147	-0.0304559	-0.0313297	0.00541043	-0.0351724	0.0900269	-0.0554946	0.0173807	-0.0266316	0.0639774	-0.029621	-0.00862727	-0.0270515	0.0606893	0.0233482	0.0034452	0.0275043	-0.0210671	-0.0267481	-0.0376744	0.0107765	0.0363943	-0.0264465	0.014118	0.00597776	0.0252345	0.0313349	-0.0641084	-0.0148754	0.0237216	-0.0959114
ENSG00000115896	2_198079930_T_C	rs4549082	-0.441349	0.00239419	-0.05041	-0.0544405	-0.0939114	-0.0167646	-0.0587187	-0.00147147	-0.00478204	-0.00457619	0.106593	0.102925	0.0145249	-0.0343893	0.0323443	-0.063101	-0.0116961	0.00428913	0.0512274	0.0246099	0.10215	-0.149544	-0.00414344	-0.00395143	0.0685157	0.0303942	-0.0029829	0.00374036	0.0111843	-0.0638678	0.0163125	-0.0340088	0.0176988	0.0327976	0.0131286	-0.00149635	0.012805	0.00353081	0.0761929	0.0372823	0.0266675	-0.0984949	-0.188739	0.0213387	-0.0297444	-0.17692	-0.0335862
ENSG00000115946	2_68224315_G_A	rs62143861	0.204522	0.108997	0.0649879	0.0599304	0.083113	0.0945739	0.111832	0.151234	0.173547	0.175496	0.177824	0.171545	0.170742	0.150972	0.119541	0.148594	0.146394	0.140921	0.15119	0.0912062	0.0657543	0.0737951	0.0892856	0.102175	0.0709817	0.063909	0.0739815	0.13312	0.0891893	0.119695	0.0866189	0.0867475	0.0939406	0.105151	0.0564084	0.0477468	0.13333	0.087811	0.0564821	0.0834136	0.107207	0.0506884	0.0698644	0.080474	0.0627825	0.0985127	0.0896999
ENSG00000116005	2_70301469_T_C	rs2279158	0.2637	-0.0778461	-0.0994463	-0.0176916	-0.0922301	-0.0854746	-0.103898	-0.0388309	-0.0389343	0.0100779	-0.0752029	-0.0687802	-0.0586093	-0.0462283	-0.0442617	-0.0273514	-0.0376497	-0.0189635	-0.00466923	-0.0550436	-0.090979	0.0924862	-0.0414159	0.0165617	-0.0972711	-0.086786	-0.0446884	-0.041671	-0.0275478	-0.0154957	0.0504942	-0.030204	-0.0207146	-0.0596078	-0.108125	-0.0496035	0.0288631	-0.0372558	-0.0489364	-0.0966325	-0.069221	0.0198774	-0.063734	-0.0501505	-0.012348	0.0573698	-0.116245
ENSG00000116062	2_47783419_C_A	rs1042820	0.323895	0.137216	0.181403	0.211851	0.222963	0.182861	0.209379	0.120363	0.206651	0.156415	0.0764674	0.1268	0.134242	0.185867	0.155163	0.145167	0.219178	0.0987166	0.137561	0.235594	0.102529	0.117491	0.110759	0.133505	0.139331	0.205373	0.139544	0.23759	0.132803	0.249674	0.13157	0.226765	0.23084	0.0967938	0.18499	0.274482	0.189449	0.309719	0.166567	0.201826	0.256575	0.0963444	0.201267	0.202799	0.222451	0.362408	0.131321
ENSG00000116133	1_54898990_A_C	rs687565	-0.148747	-0.0441007	-0.048612	-0.013169	-0.141465	-0.0965521	-0.10703	0.0244499	-0.0211029	0.00105291	-0.0947853	-0.0880817	-0.137756	-0.0382839	0.0378062	0.0180415	-0.0356879	0.0324636	-0.0149718	-0.0169283	-0.197806	-0.0432368	-0.021921	-0.0382517	-0.011282	-0.100056	-0.0719913	-0.0225908	-0.0784954	-0.064725	0.0416867	0.0414613	-0.0529075	-0.141625	-0.126874	0.0154718	-0.0714077	-0.0597332	-0.00905734	0.00533758	0.0223836	-0.0129841	-0.0244203	0.0262239	-0.079517	0.068168	-0.0359158
ENSG00000116194	1_178872582_T_A	rs142382829	0.856135	-0.184825	0.0778977	-0.0273619	0.107655	-0.0855811	-0.0793152	-0.0218699	-0.12761	-0.0615005	-0.248138	-0.336742	-0.0915506	-0.0437992	-0.0929786	-0.044004	-0.0651155	-0.0224455	-0.0185045	0.072107	0.0236377	0.0760865	-0.0492444	0.0201652	-0.0636658	0.0267412	-0.0658632	0.107667	0.0930656	0.119241	0.059564	0.0329579	0.088401	0.194835	-0.107291	-0.0527131	0.130214	-0.0211749	-0.05631	-0.162543	-0.077754	0.077719	-0.00318508	0.0721672	0.0560652	-0.0837103	-0.130681
ENSG00000116406	1_184677095_T_C	rs9425338	-0.133378	-0.224835	-0.188713	-0.24681	-0.254879	-0.266047	-0.237564	-0.143226	-0.152409	-0.180615	-0.106548	-0.162712	-0.127135	-0.142808	-0.124083	-0.128155	-0.144895	-0.170802	-0.16601	-0.168626	-0.165101	-0.172582	-0.234574	-0.198511	-0.252208	-0.19238	-0.251328	-0.213566	-0.187201	-0.210795	-0.159412	-0.222326	-0.183432	-0.129433	-0.248677	-0.187707	-0.227033	-0.200037	-0.175812	-0.182201	-0.194276	-0.212285	-0.170068	-0.188507	-0.182653	-0.278464	-0.251052
ENSG00000116521	1_155288961_G_A	rs3814319	0.0818206	0.0173024	0.0133224	0.00525338	-0.0168352	-0.000161449	0.0136393	-0.0088681	0.00940716	-0.0101013	0.0429896	0.0116769	0.0694194	0.00137097	0.024474	0.0556813	0.0280161	-0.012532	-0.0324721	0.0112592	-0.02283	0.0671549	0.0474203	-0.00395222	0.0380629	-0.0635239	-0.00701238	0.0457451	0.0290296	0.0131887	0.0154912	0.00877814	-0.00859975	0.0601824	0.032062	0.0388648	0.0345623	0.0722035	0.0136116	0.00740176	-0.0137037	-0.0315695	-0.00233207	-0.0122672	0.097595	-0.00954284	0.0426545
ENSG00000116574	1_228742446_T_C	rs17352654	0.661884	-9.23326e-06	-4.84719e-06	-1.74063e-06	-1.18878e-05	-1.0098e-05	-1.02659e-05	1.09754e-06	-2.81074e-06	-2.62711e-09	-3.10026e-07	-2.0618e-06	-3.58576e-06	-1.32269e-06	2.07736e-06	-4.16112e-06	-4.012e-06	-4.46858e-06	-1.03566e-05	1.02363e-06	-5.87431e-06	-1.19112e-05	-9.83648e-06	-9.82405e-06	-1.08293e-05	1.6156e-06	-1.34089e-05	-4.70061e-07	-9.81956e-06	2.99366e-05	1.82907e-05	-1.41127e-06	4.31108e-06	-1.57879e-05	-1.33925e-05	-7.90295e-06	1.14821e-05	1.78387e-06	-2.92162e-06	-7.96412e-06	-5.28413e-06	-5.25363e-06	-8.47664e-06	4.46218e-06	1.66875e-06	1.1904e-05	-1.93287e-05
ENSG00000116661	1_11665690_A_T	rs145692708	0.560692	0.0607272	0.0736666	0.27209	0.308552	0.140035	0.181798	-0.0656337	0.0286088	-0.0115125	-0.0751909	-0.0570499	0.0163642	0.00219629	-0.0366206	-0.0619086	-0.0336688	0.0416841	-0.0248648	0.00175895	0.0565852	-0.0759501	0.166169	0.189535	0.312022	0.241702	0.264544	0.179903	0.149893	0.19822	0.203453	0.260991	0.282028	0.102126	0.0536157	0.250689	0.0830691	0.151682	0.132496	0.048814	0.148722	0.203152	0.173622	0.313522	0.238038	0.278704	0.198555
ENSG00000116668	1_185222991_T_A	rs57731138	0.134397	0.0722301	0.0235851	0.0761458	0.0641623	0.0988711	0.034156	0.166921	0.182359	0.120854	0.0564233	0.0445332	0.136831	0.124425	0.100541	0.0935924	0.155755	0.188615	0.209843	0.0477084	0.0598232	-0.0483991	0.0745336	0.0265126	0.0267556	-0.0152364	0.0703674	0.128806	0.0403023	0.0214329	0.0391727	0.00527161	0.0198037	0.103979	0.217496	0.0235502	0.00615894	0.0197086	0.0341598	-0.021119	-0.0191414	0.00723941	0.0199277	0.0315799	0.0048307	0.0268717	0.0563919
ENSG00000116691	1_11938121_T_G	rs145790937	-0.296982	-0.00979012	-0.00316692	-0.00284823	-0.0103076	-0.00725416	-0.0136371	-0.0104222	-0.0114162	-0.00855007	-0.0197593	-0.0133455	-0.00747792	-0.0120396	-0.00398266	-0.010095	-0.00798881	-0.00672519	-0.00309655	-0.000698285	-0.00567805	0.00274831	-0.00231056	-0.00669158	-0.0105398	-0.00600515	-0.00555988	-0.00705839	-0.0125865	-0.0250574	-0.0161892	-0.00655004	-0.0129459	-0.0105909	-0.00851013	-0.00426827	-0.0182031	-0.00831256	-0.00485539	-0.00694781	-0.0155781	-0.00421111	-0.00551962	-0.0106224	-0.00787509	-0.0163475	-0.00318669
ENSG00000116857	1_201151602_C_A	rs2068152	0.356802	0.311719	0.314938	0.436949	0.537139	0.473256	0.543295	0.0616946	0.0282016	0.0210994	0.0209467	0.0291906	0.0219706	0.0319446	-0.0113587	0.0191921	0.0494681	0.139837	0.0348026	0.277247	0.718814	0.140026	0.213374	0.322628	0.283097	0.34443	0.243779	0.284264	0.294464	0.232322	0.480727	0.509729	0.384897	0.174633	0.635463	0.68391	0.396747	0.370709	0.361618	0.436754	0.412028	0.32552	0.264049	0.282153	0.26193	0.444748	0.325558
ENSG00000116874	1_119210913_A_C	rs12092428	-0.305838	-0.59816	-0.487111	-0.514541	-0.420322	-0.498756	-0.453461	-0.560735	-0.522394	-0.501312	-0.631268	-0.536028	-0.64687	-0.552117	-0.437443	-0.528052	-0.436642	-0.572152	-0.531903	-0.595062	-0.429238	-0.616598	-0.43495	-0.533686	-0.448189	-0.505216	-0.423487	-0.501528	-0.374589	-0.486093	-0.341965	-0.519266	-0.639144	-0.616604	-0.524753	-0.418042	-0.458559	-0.507174	-0.648511	-0.620256	-0.67916	-0.461813	-0.570368	-0.463421	-0.152314	-0.628318	-0.389795
ENSG00000117226	1_89009452_C_T	rs10493821	-1.17035	-0.934593	-0.944599	-1.02619	-1.22247	-1.09115	-0.972908	-0.788897	-0.866503	-0.923818	-0.976051	-0.910464	-0.827052	-0.809574	-0.97658	-0.908174	-0.921094	-1.10262	-1.00604	-0.927992	-1.29356	-0.90921	-0.825434	-0.712067	-0.872484	-1.07169	-0.908645	-0.928425	-0.798582	-1.27244	-1.03768	-0.80694	-1.03351	-0.812788	-0.945849	-0.980106	-1.04103	-0.877814	-1.04889	-0.805927	-0.795176	-0.65428	-1.14074	-0.862027	-0.692902	-1.07644	-0.869473
ENSG00000117266	1_205505450_CAAAGGGGCAGTG_C	rs377268364	0.710175	-0.0118057	-0.0180142	0.0790877	0.0272481	-0.0556424	0.0135532	0.0965908	0.165515	0.0779396	0.101316	0.117008	0.0664928	0.0912695	0.050808	0.110935	0.0452935	0.0598471	0.04232	0.0370235	-0.00261935	-0.131607	-0.011232	-0.120603	0.018199	-0.0128805	0.0113202	0.0234151	-0.024571	0.154666	0.0691647	-0.0300332	0.0747841	0.037819	0.0635137	0.128125	0.134359	0.0027011	0.0199053	-0.067441	-0.0293307	-0.101552	-0.029626	0.0247264	0.058007	-0.0409088	-0.0303476
ENSG00000117280	1_205741205_CAGG_C	rs376406180	0.294429	0.294773	0.279417	0.151823	0.376542	0.35302	0.394502	0.123241	0.122708	0.137612	0.214241	0.305972	0.150101	0.146988	0.158594	0.208482	0.152279	0.16681	0.159654	0.254649	0.26239	0.248934	0.218064	0.223568	0.260253	0.274801	0.275158	0.304143	0.219224	0.246344	0.232797	0.345639	0.342159	0.239323	0.248102	0.259068	0.281092	0.223232	0.268915	0.252697	0.268192	0.273306	0.242331	0.307247	0.174224	0.248217	0.249213
ENSG00000117448	1_45548220_T_A	rs11211137	-0.167594	-0.0412302	0.0376869	0.00539813	-0.00660259	-0.02692	-0.00926824	-0.035982	0.0127133	-0.0134089	0.251782	0.298994	0.0362005	0.0109054	0.0216264	0.0206518	-0.000889764	-0.0365674	-0.0488191	-0.0415283	-0.0128073	0.181526	-0.0149287	0.0213047	-0.0313273	0.0759146	-0.0626219	-0.0369403	-0.00764545	0.0685884	-0.000783377	0.032048	0.00229393	0.0597354	-0.0659799	-0.00985627	0.0121839	0.0978245	0.0424484	0.000358089	-0.0221615	0.0127807	0.0684046	0.0477841	0.044374	-0.0321658	-0.0418177
ENSG00000117481	1_46394077_G_A	rs932816	-0.289774	-0.181959	-0.194924	-0.322307	-0.22759	-0.278788	-0.10822	0.00423349	-0.159855	-0.292252	0.484642	0.496366	-0.251828	-0.0658741	-0.0427788	-0.00159197	-0.244556	0.0832218	-0.000643869	-0.246262	-0.289554	-0.747155	0.0231776	0.0557225	-0.205048	-0.253902	-0.137476	-0.312138	-0.338232	-0.266292	-0.176481	-0.0560965	-0.437029	-0.454358	0.0978526	0.0635914	-0.3239	-0.0363027	-0.102194	-0.107464	0.014773	0.0719134	0.458968	-0.186447	0.368808	-0.0658235	-0.0779631
ENSG00000117505	1_93209856_G_A	rs2783504	0.0900972	0.0214026	0.00182129	-0.000218952	0.0219837	0.0300268	0.0179118	-0.0168415	-0.0313451	0.0310979	0.0173662	-0.0433935	-0.0161618	0.0103868	-0.0233189	-0.017976	0.0249603	0.00497025	0.0202468	-0.0335958	0.0302811	0.00509605	0.000701323	0.0115921	-0.0044011	0.0627244	-0.0122997	-0.00133638	-0.00569436	0.00390258	0.0251447	-0.00110219	0.0310146	0.000569801	-0.0531796	0.00483202	0.0568502	0.0206535	-0.0101433	-0.0346133	-0.0674457	0.0480258	0.00622571	-0.00727192	-0.0540449	0.0398154	-0.0344132
ENSG00000117592	1_173446857_G_A	rs12724371	-0.106353	0.0141038	0.00595933	-0.0132487	0.0721293	0.0471852	0.0798569	0.0108323	-0.00247501	-0.00304685	0.0195612	0.04525	0.0271048	-0.0183663	-0.0156158	-0.0611608	0.027745	0.0681728	0.045697	0.00379154	0.0168848	0.0200986	0.0117055	-0.0114531	0.00840503	0.0956508	0.0105449	-0.0216918	0.0487582	0.0349266	0.0549723	0.0727235	0.0305279	0.0853694	0.0321536	-0.02008	-0.0844883	0.0129912	-0.0366788	0.0357705	0.0971052	0.0743783	0.0578427	-0.0284294	-0.0102743	0.174041	0.0116002
ENSG00000117748	1_27914572_G_A	rs17185052	1.11258	1.54939	1.5483	1.45499	1.37039	1.51212	1.48967	1.46236	1.43757	1.43951	1.21482	1.55524	1.6289	1.37381	1.31477	1.51169	1.46733	1.41392	1.46593	1.44984	0.761673	0.582061	1.45189	1.59008	1.41045	1.21835	1.44042	1.48366	1.46646	1.43237	1.11807	1.14197	1.46791	1.34433	1.31061	1.27452	1.32186	1.52769	1.38829	1.44383	1.43116	0.77943	1.07173	1.34478	0.892182	1.39597	1.18508
ENSG00000118640	2_85651914_G_A	rs11887442	-0.171977	0.0702549	0.0972692	0.0323332	0.0212109	0.0325108	0.00310634	-0.00594393	-0.0343297	0.0131442	0.0443549	0.0640767	0.00417153	-0.0111476	0.0368289	-0.00180511	-0.0459748	-0.0305273	-0.0424886	0.0124756	0.014997	0.0753175	0.0335542	0.000448656	0.0477697	-0.214166	0.0501599	0.0745519	0.0239922	-0.0142243	-0.0189727	0.0272853	-0.0513776	0.0131856	0.0781989	0.0175738	0.0142843	-0.0131291	-0.0634085	-0.0328561	-0.0240302	0.037171	0.0296145	-0.0151328	0.0800521	0.0396026	0.0048996
ENSG00000118689	6_108623904_G_A	rs7762395	0.10352	0.0598448	0.0719352	0.0497714	0.0545771	0.0479956	0.0483343	0.0798307	0.0906796	0.0945097	0.121914	0.135597	0.0780219	0.0700231	0.0745681	0.0734224	0.089652	0.0710714	0.0665984	0.054392	0.0412247	0.00562505	0.0529174	0.0570297	0.0548307	0.053246	0.0544458	0.0703644	0.0499211	0.0949129	0.0666182	0.0223522	0.0591469	0.0550138	0.0632362	0.0585107	0.0798605	0.0823969	0.0645389	0.0402616	0.0432033	0.045117	0.0572726	0.065911	0.0461391	0.0546024	0.0439772
ENSG00000118762	4_88036410_T_C	rs17786456	0.299891	0.0142539	-0.062825	-0.00264668	-0.00278669	-0.0472236	-0.0256166	0.15417	0.161673	0.157314	0.0405493	0.0648818	0.208685	0.191129	0.0902483	0.0606451	0.160278	0.122379	0.109205	0.00705532	0.0157238	0.0184701	-0.0208888	-0.0215521	-0.0233587	0.112784	-0.0573887	0.0387769	-0.0416531	0.0588661	0.036719	-0.0581362	0.069278	0.00397256	-0.00146681	0.0566396	0.0454845	-0.010852	0.00444412	0.0342702	0.0367787	-0.0732419	-0.0489471	-0.00572624	0.394559	0.0284804	-0.01709
ENSG00000118785	4_87975645_T_G	rs28357094	-0.814541	-0.0219026	-0.232404	-0.0541758	-0.0486066	-0.0792002	-0.0462435	0.00039889	0.050952	0.0123589	0.0518679	0.032188	0.0382031	0.00403066	0.0309679	-0.0145847	0.040784	0.053409	-0.0003497	-0.103647	-0.239093	-0.0667957	-0.202839	-0.111048	-0.414792	-0.390041	-0.360344	-0.18358	-0.106506	-0.159941	-0.224458	-0.12814	-0.0598379	0.00251426	-0.157622	-0.0457429	-0.281184	-0.0713151	-0.098296	-0.195815	-0.0868854	-0.185225	-0.318604	-0.150344	0.196549	-0.148665	-0.197704
ENSG00000118873	1_220243791_C_G	rs72749210	-0.299605	-0.111048	-0.101577	-0.0761476	-0.0759649	-0.06604	-0.0628302	-0.0101987	-0.00159123	-0.0126439	0.0593641	0.0733284	-0.0168771	0.0114453	0.0221019	-0.0450877	-0.0293977	-0.0116476	-0.00607444	-0.0814607	-0.0903879	-0.0213136	-0.0648861	-0.0102974	-0.0473593	-0.0828655	-0.0464829	-0.0503142	-0.0229727	-0.074425	-0.057693	-0.0577613	-0.0793473	-0.0452708	-0.0607017	-0.0298609	-0.0596442	-0.0661039	-0.0494455	-0.0931123	-0.104979	-0.0155542	-0.0491428	-0.0720028	-0.0381069	-0.0543551	-0.0559557
ENSG00000118898	16_4855126_T_G	rs79338890	0.111142	0.0168839	-0.0190469	0.0146314	-0.0338759	0.0263872	-0.0351679	0.0049045	-0.0202673	-0.0120679	0.0220349	0.0641	-0.0740823	-0.0965216	0.0179565	0.00533374	0.00827358	-0.00854439	0.00630501	0.0206145	-0.0234005	-0.0332651	0.0271107	-0.00985749	-0.0516437	0.0389024	-0.00634829	-0.00313931	-0.0713881	-0.0285191	-0.00928453	-0.00676331	-0.0238626	-0.0142305	-0.0246383	-0.0262523	-0.0605385	-0.0383063	0.0165595	0.0499381	0.0543371	-0.00695537	0.00728748	-0.059357	0.022242	0.00391341	-0.038748
ENSG00000118961	2_20688505_A_G	rs13385191	-0.355507	-0.466325	-0.436286	-0.600532	-0.637573	-0.546927	-0.499884	-0.859597	-0.697127	-0.738802	-0.433788	-0.51458	-0.818705	-0.752108	-0.762137	-0.731061	-0.697597	-0.719874	-0.792346	-0.423212	-0.958216	-0.771666	-0.526736	-0.577901	-0.555981	-0.611632	-0.603764	-0.426389	-0.416155	-0.422463	-0.486779	-0.294653	-0.459079	-0.268751	-0.499083	-0.419109	-0.629197	-0.567522	-0.471704	-0.341086	-0.295848	-0.54141	-0.502678	-0.476125	-0.448376	-0.495927	-0.445163
ENSG00000119326	9_108918079_T_G	rs16913693	0.980065	0.542757	0.24076	0.0820457	0.43868	0.208417	0.416973	0.425455	0.319912	0.314733	0.327377	0.561531	0.229775	0.177308	0.261242	0.599612	0.28534	0.477865	0.136966	0.183504	0.247769	0.463739	0.159782	0.220495	0.0171857	0.297241	0.148612	-0.0138797	0.126045	0.440962	0.483716	0.239652	0.586985	0.665493	-0.045612	0.36414	0.579612	0.368279	0.290973	0.0464276	0.140278	0.188593	0.151447	0.227164	0.0320324	0.16325	0.221181
ENSG00000119408	9_124234771_A_G	rs7863470	-0.647371	-0.0570025	-0.017735	-0.0980332	-0.1149	-0.0780185	-0.0607969	0.000623563	-0.0181185	-0.045857	-0.00700659	0.039654	-0.0306789	-0.046129	-0.0333035	-0.0776833	0.021165	-0.119647	-0.084677	-0.0761192	-0.0242876	-0.00864039	-0.00509406	-0.155461	-0.0156371	-0.00988841	-0.0312271	-0.0375297	-0.0468947	-0.103123	-0.0535029	0.024035	0.0613425	-0.0399244	-0.00230953	0.00734232	-0.467911	-0.0804001	-0.0228303	-0.0794491	0.0312863	-0.147744	-0.0760069	-0.0842294	0.0111584	0.082759	-0.00142943
ENSG00000119411	9_113369812_G_C	rs818711	0.464117	-0.0288247	0.130314	0.251517	0.252238	0.224503	0.19248	0.529084	0.53772	0.240145	0.128199	0.0809635	0.546134	0.586069	0.356055	0.330021	0.363088	0.256884	0.369913	-0.0077875	0.148434	0.0612819	0.275326	0.195836	0.206829	0.253159	0.142731	0.536751	0.41491	0.378404	0.191228	0.287046	0.294512	0.0440242	0.176223	0.144768	0.471596	0.0887406	0.326573	0.377124	0.235063	0.121124	-0.0270168	0.115764	0.157763	0.341217	0.204513
ENSG00000119446	9_122252346_A_G	rs10818663	-0.477597	-0.0338858	0.00965699	-0.0518718	-0.0141965	0.0377508	-0.026902	0.0181628	-0.0195036	0.0618997	-0.0549314	-0.108066	-0.0330702	-0.0173959	0.0426056	-0.0292122	-0.0125493	0.0351104	0.0805694	0.0898998	-0.0397052	-0.0665896	0.00692844	-0.000337607	0.0970025	-0.0339674	0.0339901	0.0233038	0.0289974	-0.00682813	0.04507	-0.036883	-0.0486978	0.00513014	-0.0494829	0.0170789	0.0287932	-0.0124649	0.125089	-0.0664437	-0.0868776	-0.018598	0.00775035	0.0344406	-0.0194046	-0.0254681	0.0919147
ENSG00000119673	14_73565418_C_T	rs58231493	-0.333694	-0.213368	-0.179691	-0.276126	-0.328113	-0.225276	-0.331612	-0.354553	-0.391412	-0.420944	-0.251992	-0.306003	-0.430762	-0.388387	-0.344975	-0.442011	-0.446057	-0.327485	-0.396192	-0.185465	-0.271361	-0.388098	-0.293768	-0.296706	-0.255196	-0.291547	-0.249468	-0.175574	-0.151263	-0.318289	-0.328894	-0.271668	-0.280251	0.0085236	-0.2452	-0.222585	-0.25936	-0.193552	-0.165694	-0.117987	-0.20674	-0.250713	-0.341886	-0.286317	-0.114509	-0.223434	-0.178066
ENSG00000119729	2_46485620_G_A	rs2276555	0.167241	0.00734703	0.0294842	0.00215908	6.83712e-05	-0.0124507	0.0314113	0.0302396	0.0142893	0.0237853	-0.00388267	0.011374	0.0387006	0.032647	0.00346384	0.0412365	0.0361328	0.0224855	0.0408116	0.0162416	0.000773846	0.0349234	0.00142989	-0.020305	-0.0366043	-0.0553989	-0.0631979	0.000772803	-0.0154918	0.00538957	0.0270268	-0.00404675	-0.000939874	0.0268859	-0.0375637	-0.0353395	-0.00478429	-0.0610113	-0.0132241	-0.0256801	-0.00463041	0.00895781	-0.0344519	-0.01701	-0.00546551	6.26679e-05	-0.0546156
ENSG00000119862	2_64453296_C_T	rs55988613	-0.313745	-0.0231094	-0.0609325	-0.0559586	-0.0538549	-0.087057	-0.0134473	-0.0149596	-0.0309278	-0.0249102	-0.0206363	-0.0128613	0.012783	-0.0156872	-0.0589434	0.0118308	-0.0269098	0.0347214	0.0109066	-0.135606	-0.119401	-0.0247242	-0.0199368	-0.0197765	-0.0945634	-0.00548966	-0.0963198	-0.0440184	-0.023937	-0.127099	-0.0636328	-0.0313741	-0.141761	-0.0729278	-0.0319164	-0.0510408	-0.204115	-0.121555	-0.0987765	0.0365689	0.0255723	-0.0355353	0.00372069	-0.133133	-0.11126	-0.17759	-0.0995327
ENSG00000119927	10_112158474_G_A	rs17129561	-0.409986	-0.0752905	-0.0566169	-0.0813737	0.136872	-0.0373872	0.0877684	-0.047692	-0.0107877	-0.0496812	-0.120495	-0.0826035	-0.0639391	0.00213699	-0.0362546	-0.0710821	-0.102063	0.0037012	-0.0171072	-0.0195958	-0.0803738	-0.26065	0.0324388	-0.117034	-0.00562718	-0.102956	0.0361483	-0.00554391	-0.0606815	-0.111031	-0.092541	-0.00607657	-0.0808197	-0.130916	0.00230212	0.0437599	-0.0902614	0.0408425	0.0149537	-0.0544999	0.00906728	-0.115009	-0.073253	0.00411971	-0.123786	0.0137404	0.123582
ENSG00000119943	10_98391432_T_C	rs10883084	0.842557	0.384188	0.336427	0.52075	0.369436	0.337683	0.46967	0.599883	0.442408	0.381194	0.218952	0.311841	0.432618	0.365564	0.445511	0.395745	0.40954	0.549684	0.669563	0.39252	0.531878	0.0172866	0.407301	0.522091	0.416478	0.326134	0.383536	0.580886	0.591062	0.4349	0.624182	0.349618	0.271155	0.733234	0.323424	0.442846	0.362806	0.0557566	0.208352	0.437471	0.44084	0.222482	0.16265	0.395836	0.301799	0.496757	0.336251
ENSG00000120253	6_149770776_A_G	rs9688867	-0.373087	-0.263965	-0.124237	-0.229143	-0.0294523	-0.0198258	-0.0346841	0.0917075	0.152125	0.114861	0.579013	0.518163	0.0363215	0.116366	0.274618	0.135516	0.119561	0.235642	0.123336	-0.0182815	-0.038334	0.154601	0.0496515	0.103083	0.0765035	-0.107897	0.039954	0.115153	0.0012422	-0.0866582	-0.103568	-0.0620748	-0.0834163	-0.140391	0.187731	0.252348	-0.194671	0.305466	0.0608473	-0.0533523	-0.16988	0.0701713	-0.0694624	-0.0109015	0.0351647	0.161191	0.125042
ENSG00000120314	5_140680962_T_C	rs2530240	0.170697	0.1534	0.112873	0.172235	0.133887	0.0760239	0.130476	0.200909	0.204657	0.23232	0.206844	0.235916	0.217595	0.198039	0.190127	0.207543	0.165265	0.182392	0.19175	0.103402	0.169721	0.270496	0.148577	0.117126	0.142352	0.152219	0.169357	0.119709	0.134702	0.169047	0.172259	0.111817	0.158818	0.188702	0.118056	0.128722	0.158469	0.139328	0.110754	0.170385	0.187607	0.126335	0.19558	0.108076	0.178748	0.11319	0.0728934
ENSG00000120526	8_109150999_A_G	rs10086547	-0.278187	-0.0206131	-0.0372196	-0.0288588	-0.00449887	-0.0286047	-0.00677224	0.0166353	-0.00243779	-0.0453986	-0.04919	-0.0536925	-0.0326871	-0.0660361	-0.0334615	-0.0374293	-0.0454708	0.0237885	-0.0121922	-0.0168905	-0.0151542	0.0380712	0.00553153	-0.00983413	-0.0455273	-0.0194179	-0.0655224	-0.0204238	-0.0350595	-0.0807339	0.00525339	-0.00912603	-0.0409139	-0.0747837	-0.0267436	-0.035748	-0.0137542	-0.0242362	-0.00303247	0.0272602	-0.0278796	-0.0164642	0.0103961	-0.0336623	-0.0676156	-0.101334	-0.0231264
ENSG00000120675	13_43037938_A_G	rs17624339	-0.551644	-0.708638	-1.05965	-1.00357	-0.824694	-0.856514	-0.68983	-0.823283	-0.818636	-0.916532	-1.21708	-1.12866	-0.878452	-0.905721	-0.933247	-0.801989	-0.808972	-0.646133	-0.653309	-0.689759	-1.02511	-1.14534	-0.996428	-0.958966	-0.779077	-1.13515	-0.68504	-0.66883	-0.561111	-0.954219	-0.999122	-0.872431	-1.15219	-0.770134	-1.05916	-0.770631	-1.09599	-1.01307	-0.664953	-1.04349	-1.02198	-0.818566	-1.14181	-1.02002	-0.487587	-0.769501	-0.910873
ENSG00000120709	5_138288824_C_T	rs11242420	0.211329	-0.0645268	-0.0439548	-0.0311601	0.00154677	-0.0465577	-0.0590722	-0.125767	-0.150383	-0.114659	-0.173984	-0.0896484	-0.112649	-0.124748	-0.0870345	-0.109762	-0.0854302	-0.110425	-0.137463	-0.0607049	-0.0579189	-0.0451777	-0.0624737	-0.053044	-0.070727	0.0547541	-0.0399559	-0.0388471	-0.0585819	-0.0103988	-0.0402331	-0.0272789	0.00566803	-0.0621864	-0.0534827	-0.0561685	0.190902	-0.0859508	-0.0706298	-0.0176709	-0.0478038	-0.000681596	-0.0562054	0.0831141	-0.0122308	-0.0391389	-0.0426303
ENSG00000120725	5_139112274_G_A	rs13163542	0.151371	0.122248	0.0919709	0.154283	0.186092	0.127559	0.126397	0.18396	0.212165	0.18937	0.148876	0.166703	0.138122	0.224825	0.174872	0.151141	0.180941	0.156663	0.18925	0.0915346	0.0931464	0.0307786	0.129095	0.145705	0.183303	0.111063	0.226924	0.0982042	0.0927527	0.150541	0.10086	0.103599	0.109462	-0.00879794	0.157548	0.126245	0.133319	0.172342	0.0751561	0.17127	0.153498	0.0882697	0.019347	0.230084	-0.0171345	0.102748	0.131599
ENSG00000120742	3_150590936_T_C	rs80081855	-0.401932	-0.167502	-0.136512	-0.142084	-0.122536	-0.136858	-0.119443	0.0150341	0.0831567	0.0175727	-0.00222244	-0.00982017	0.00592865	0.0355519	-0.0304281	-0.00107829	0.00756562	-0.0146502	-0.0493848	-0.128856	-0.1817	-0.143176	-0.162502	-0.113899	-0.128747	-0.142784	-0.126332	-0.105734	-0.0898495	-0.20273	-0.157207	-0.162447	-0.170122	-0.0176947	-0.071699	-0.0609901	-0.196117	-0.124134	-0.130743	-0.124049	-0.140421	-0.131811	-0.099159	-0.153809	-0.0609823	-0.128965	-0.0915217
ENSG00000120756	3_142581013_C_T	rs9858204	-0.272738	-0.210851	-0.145961	-0.0834538	-0.254187	-0.159744	-0.239419	-0.147018	-0.159413	-0.131909	-0.00132577	-0.0795986	-0.0864572	-0.0605099	-0.137026	-0.0774421	-0.129539	-0.214372	-0.115304	-0.0736223	-0.0423905	0.106791	-0.0848455	-0.00405143	-0.154421	-0.0868198	-0.0886379	-0.0403396	-0.0305355	0.00704341	-0.0412763	-0.0170256	-0.0658874	-0.11308	-0.319365	-0.176363	-0.182498	-0.00509396	-0.0702952	-0.177716	-0.0906689	0.0152979	-0.0428702	-0.038705	-0.0862641	-0.107945	-0.162209
ENSG00000120860	12_102358184_A_G	rs1996656	-0.360034	-0.276382	-0.293587	-0.327284	-0.241574	-0.254109	-0.210954	0.0399131	0.042683	-0.038669	-0.129835	-0.162633	-0.100821	-0.119748	0.00292345	-0.091763	0.00862425	-0.0474708	-0.0268277	-0.235055	-0.303412	-0.316895	-0.236781	-0.266129	-0.191361	-0.596243	-0.18088	-0.307324	-0.330955	-0.305697	-0.293373	-0.178949	-0.388622	-0.303875	-0.27521	-0.239027	-0.430617	-0.157419	-0.211853	-0.419124	-0.383386	-0.263284	-0.400328	-0.379076	0.0082577	-0.260813	-0.252493
ENSG00000120875	8_29634180_A_G	rs12675660	0.231349	-0.000176686	0.000575854	0.000251224	-0.000254601	0.000220886	2.25907e-05	-0.000779971	-0.000798062	-0.000797055	-0.000889172	-0.000715417	-0.000895012	-0.000632422	-0.000740391	-0.00054938	-0.000488711	-0.000739771	-0.00102874	0.000186552	-0.000546858	-0.000225756	-0.000576602	0.000430101	0.000319127	0.000229356	0.000197201	0.000258022	-0.000213	0.00127866	0.000461061	-4.22675e-05	0.000686431	-0.000148125	-0.000208014	-0.000257224	0.000339387	-0.000199096	0.000401466	0.000327819	0.000738261	0.00105697	0.000300546	-0.000107536	0.000112949	3.26562e-05	-0.000726032
ENSG00000120885	8_27706570_G_A	rs17469423	-0.713956	0.0329978	0.018871	0.0256109	0.146433	0.0978502	0.113394	0.0943093	0.100133	0.0702963	0.11619	0.0904899	0.0853253	0.089795	0.102906	0.0594656	0.07259	0.0707038	0.0743646	-0.0299433	-0.00610355	-0.0482741	0.0655754	-0.0117925	0.0802861	-0.0174667	0.0497831	0.0821972	0.0123158	-0.114661	-0.0556582	0.0499369	-0.0498099	0.0171089	0.0749107	0.0518973	-0.0112492	0.0754259	-0.0124789	-0.0280077	-0.0677606	-0.029244	0.0432041	0.00178695	-0.00399025	-0.0050037	0.0877745
ENSG00000120915	8_27492271_A_G	rs7015026	0.270447	0.242689	0.294467	0.398262	0.503368	0.340961	0.452131	0.239662	0.178612	0.273203	0.250345	0.355066	0.187183	0.218634	0.22772	0.20459	0.281168	0.491293	0.285397	0.297454	0.308562	0.254614	0.301802	0.273504	0.451334	0.544408	0.404711	0.463559	0.420808	0.232041	0.149867	0.365713	0.27452	0.52911	0.405988	0.395263	0.412462	0.469505	0.204623	0.473267	0.387108	0.207139	0.579519	0.345539	0.411045	0.299744	0.359303
ENSG00000121104	17_48952626_G_A	rs11079845	-0.214405	0.0232059	-0.010407	-0.00256187	0.0165387	0.0423371	-0.00762299	0.0419874	0.0430798	0.0411688	0.0127969	-0.00987509	0.04369	0.0277941	0.0230192	0.0276808	0.0354334	0.0508478	0.046136	0.0306727	0.0170061	0.0648867	0.0160923	0.0310073	0.0138752	-0.00606001	0.00924274	0.0241808	0.00543027	-0.0495553	-0.00507832	0.0077691	0.00703722	0.0167797	0.0105725	0.00125509	-0.0362893	-0.000109896	-0.0173864	0.0172894	0.01725	0.008746	0.00378008	0.01671	0.0325739	0.00655267	0.0270329
ENSG00000121236	11_5605084_C_T	rs1074354	-0.501378	0.193174	0.203568	0.12661	0.254433	0.333157	0.239919	0.348181	0.267525	0.356293	0.176475	0.26079	0.32391	0.175119	0.33408	0.304764	0.2634	0.408984	0.472409	0.0980075	0.0336091	0.179192	0.249244	0.0618699	0.244006	0.159906	0.288391	0.336712	0.272407	0.0416238	0.0497827	0.26842	0.081836	0.193031	0.183492	0.229109	0.215417	0.335648	0.270501	0.165671	0.234735	0.0753438	0.1557	0.0743293	0.23272	0.0326682	0.129444
ENSG00000121410	19_58440880_T_G	rs111497992	-0.828602	-0.484679	-0.518286	-0.494931	-0.582663	-0.482346	-0.594963	-0.153689	-0.382954	-0.40732	-0.225882	-0.230278	-0.393579	-0.26799	-0.365981	-0.216538	-0.457977	-0.297978	-0.341758	-0.313213	-0.155882	-0.0628208	-0.346271	-0.260859	-0.499509	-0.403038	-0.373372	-0.51167	-0.431645	-0.597467	-0.116749	-0.585957	-0.481995	-0.257092	-0.455635	-0.431321	-0.474998	-0.624084	-0.502149	-0.359116	-0.431814	-0.330227	-0.364946	-0.377229	-0.292593	-0.610171	-0.546089
ENSG00000121578	3_119265388_T_C	rs74280517	-0.397993	0.112576	0.017025	0.0551548	0.0195466	0.0214632	0.0593048	0.026822	-0.0250456	0.0555709	-0.0383125	0.0235432	0.0741868	0.0558499	0.0807816	0.0803324	-0.0120688	0.0753602	0.0990506	-0.00106352	0.0540121	0.255089	0.0319187	-0.00254268	-0.0595504	-0.129502	0.0941062	0.0301413	0.0175494	-0.241963	0.00705284	0.121286	-0.0625025	-0.0436191	0.0282336	-0.0471402	-0.0886203	-0.0283982	-0.0273215	-0.039727	-0.068731	0.0710465	0.196372	-0.0924322	0.0467217	0.02157	0.0747259
ENSG00000121691	11_34447389_A_G	rs2284369	-0.296752	-0.235016	-0.289207	-0.26863	-0.35666	-0.333747	-0.352677	-0.298725	-0.281732	-0.348019	-0.151911	-0.232741	-0.296413	-0.2889	-0.276985	-0.265031	-0.333656	-0.369091	-0.337748	-0.236771	-0.409793	-0.457895	-0.373303	-0.317451	-0.321655	-0.356039	-0.300569	-0.357951	-0.315735	-0.231397	-0.0867512	-0.239729	-0.335318	-0.384543	-0.351837	-0.346733	-0.394272	-0.346451	-0.305882	-0.351559	-0.322624	-0.295559	-0.348105	-0.357876	-0.244352	-0.446904	-0.272459
ENSG00000121716	7_100372565_C_T	rs6948685	0.427582	0.923793	0.886861	0.785635	0.94212	0.768711	0.900426	0.931807	0.867905	0.995158	0.869385	1.08917	0.98276	0.859841	0.909998	0.881318	0.807465	0.95935	0.933092	0.846507	0.645984	0.974251	0.851027	0.793614	0.834434	0.877712	0.806698	0.947956	0.764812	0.86457	0.744508	0.947215	0.873595	0.866808	0.948571	0.77385	0.885568	0.870559	0.865665	0.918063	0.851998	0.794153	0.856089	0.838786	0.638016	0.896442	0.763693
ENSG00000122359	10_80150387_G_A	rs7085133	0.232946	0.00880403	0.0267069	0.0287093	0.0797954	-0.0107443	0.0682244	-0.244907	-0.385742	-0.223121	-0.258787	-0.266785	-0.292489	-0.246647	-0.257971	-0.276169	-0.211356	-0.318571	-0.291249	0.000158601	0.00483864	-0.119857	0.058097	-0.0026621	-0.059763	0.0188806	-0.094451	-0.0517409	0.00834415	0.0742412	0.00753035	-0.0628969	0.0365525	-0.0576185	-0.0106598	0.055301	-0.0172066	-0.0168436	-0.114352	0.104544	0.0485008	0.0197141	-0.104529	-0.0225999	0.0327141	0.0453673	-0.0546913
ENSG00000122378	10_80426505_A_G	rs4934147	-0.343698	0.0380129	0.0375781	0.176155	-0.0355866	-0.0259194	0.0499498	-0.0877287	-0.0432343	-0.0717667	-0.0729806	-0.0769514	-0.0428861	-0.100344	0.00254385	-0.0580837	-0.0655794	-0.104793	-0.0720769	0.0370707	0.242633	0.0700899	0.0653092	-0.0196696	0.194202	-0.210578	0.0865996	-0.0324775	-0.0500884	-0.126493	-0.142501	0.0753247	-0.126189	0.148507	0.0271533	0.186742	-0.131989	-0.0427625	-0.0394198	0.0831319	0.0901326	-0.0101319	0.24636	-0.091961	-0.0677458	-0.0117684	0.084687
ENSG00000122515	7_44758716_G_T	rs113585586	-0.290861	-0.20519	-0.198394	-0.172252	-0.162396	-0.167762	-0.140909	0.0182392	-0.00445446	-0.0451466	-0.19985	-0.196993	-0.013747	-0.0212249	0.00898499	-0.0462831	0.00164035	-0.0167917	0.0210733	-0.205217	-0.16217	-0.203503	-0.158975	-0.187124	-0.150698	-0.178118	-0.120978	-0.118586	-0.100736	-0.286644	-0.180291	-0.204435	-0.267822	-0.080018	-0.267505	-0.202598	-0.296532	-0.22546	-0.221704	-0.237413	-0.239724	-0.202914	-0.300774	-0.207744	-0.112747	-0.26919	-0.163866
ENSG00000122674	7_6830507_T_C	rs11971998	0.459732	0.738751	0.712975	0.72097	0.789356	0.713493	0.734346	0.675039	0.730304	0.721121	0.780862	0.891941	0.758181	0.715994	0.671835	0.678445	0.666928	0.719715	0.678336	0.706076	0.650576	0.630977	0.764489	0.693319	0.784182	0.649645	0.783753	0.738135	0.648682	0.793425	0.602687	0.68398	0.736709	0.577048	0.84068	0.751278	0.767705	0.793249	0.732669	0.702911	0.705727	0.677066	0.798295	0.737084	0.578763	0.821178	0.766062
ENSG00000122729	9_32390475_A_T	rs73644951	0.22142	0.0458084	0.0143651	0.0566227	0.0566846	0.0439104	0.0844971	0.137832	0.124084	0.126033	0.176547	0.192591	0.157017	0.12986	0.101593	0.0944054	0.123746	0.0855049	0.0911355	0.0133131	0.0205905	-0.0342253	0.0549533	0.159811	0.0800946	0.011108	0.092792	0.0764414	0.0114358	0.115127	0.0680921	0.061869	0.0853909	0.0637814	0.0666777	0.0902229	0.0506559	0.0868547	0.0904465	0.0438068	0.0691328	0.0399775	0.0353739	0.0732933	0.00303299	0.0548951	0.0429404
ENSG00000122873	10_58200322_T_G	rs1625716	-0.405348	-0.244607	-0.122076	-0.182016	-0.140559	-0.0904386	-0.129407	0.00813722	0.0686242	-0.014455	0.0601574	-0.018141	0.0193579	0.0549741	0.0903325	0.0339974	0.0597988	-0.0915399	-0.0250563	-0.226775	-0.018721	-0.0168685	-0.193878	-0.21979	-0.180116	0.0720521	-0.117713	-0.059793	-0.117142	-0.120272	-0.1899	-0.213438	-0.196794	-0.100361	-0.112983	-0.121006	-0.149042	-0.138705	-0.071199	0.0168445	-0.17089	-0.0838337	-0.313728	-0.196224	-0.257521	-0.104538	-0.135258
ENSG00000123104	12_26793565_G_A	rs67275252	0.216148	0.0183807	0.00521184	-0.0269438	0.0212416	0.0299509	-0.0352974	-0.012832	0.00628113	0.0524021	-0.053352	0.00867514	0.00399681	0.0343956	0.0172051	0.0232114	0.0762106	0.00356203	-0.0328552	0.0796669	-0.126203	-0.0311753	0.0634465	0.0411831	-0.0133726	-0.104427	-0.0127531	-0.0240906	-0.0204123	-0.0147304	-0.00479601	0.0260429	-0.12116	0.0331289	0.11042	0.140509	0.0466056	-0.0463857	-0.0648831	0.0509146	0.00650272	0.00955706	0.0407336	0.105031	-0.0914895	-0.130793	0.00874648
ENSG00000123427	12_57825390_C_A	rs870392	0.393545	0.453668	0.458315	0.573336	0.435594	0.415728	0.395781	0.633727	0.55322	0.658114	0.698896	0.740083	0.620183	0.591062	0.520033	0.581038	0.703564	0.633378	0.642055	0.446173	0.607306	0.655854	0.493	0.439151	0.421463	0.4382	0.463868	0.297786	0.272416	0.43427	0.374063	0.373848	0.299864	0.365101	0.504092	0.288974	0.432309	0.499649	0.391443	0.388196	0.430145	0.376336	0.608594	0.363489	0.343549	0.0757755	0.365274
ENSG00000123552	6_99486570_T_C	rs6918880	-0.361728	-0.0194946	-0.00736223	0.0380421	-0.0115536	0.00759898	0.0357444	0.216149	0.107556	0.141483	-0.0672924	-0.0523261	0.141593	0.0268909	0.0505967	-0.00508198	0.0993024	0.203718	0.0922946	0.0154469	-0.25241	-0.310496	-0.00209322	-0.0862993	0.0709187	0.0119991	0.00506021	0.031892	-0.0206299	-0.0343506	-0.016561	-0.0208026	-0.0407117	-0.133997	0.0578227	0.0869346	0.0799926	0.102475	0.00326426	0.00419908	0.0207156	-0.0973387	0.0156569	-0.0541378	0.299181	0.0556422	0.0104461
ENSG00000123636	2_159520612_G_A	rs7586034	0.13687	0.0302311	0.000796044	0.0217216	-0.0426491	0.00596254	-0.0233327	-0.0239273	-0.0102218	-0.0279523	-0.0439983	-0.0253765	-0.0103859	0.00991971	-0.0168008	-0.0287344	-0.00831975	0.016856	-0.0143128	0.03896	-0.00861045	-0.0462202	-0.0263734	-0.0366969	-0.0128113	0.0141182	-0.00296363	-0.00115925	0.0121136	-0.0165762	-0.0286404	0.0257447	0.0258477	-0.0202009	-0.00108133	0.00552504	-0.03265	-0.00602874	-0.00915626	-0.0226028	0.00394714	0.00442095	-0.00439846	-0.0102052	-0.00759891	-0.0174431	-0.0282849
ENSG00000123643	5_151357043_A_G	rs7702084	0.286337	-0.022331	-0.0368244	-0.081701	-0.0555312	-0.107414	-0.0520981	-0.0223633	-0.00141069	0.0765179	0.377967	0.375018	0.0694831	0.0867636	0.0218153	0.0236607	0.091654	-0.0105393	0.0414268	-0.0388224	0.0841231	-0.0161851	-0.0125477	-0.0478499	-0.179979	0.0352551	-0.102197	-0.0809126	0.0298569	0.0558411	0.020232	-0.0693653	0.00725873	0.157945	-0.135498	0.00750143	-0.126385	0.0745058	-0.0789291	-0.0643678	-0.069852	-0.0461664	-0.182336	-0.0456899	-0.108351	-0.106405	-0.11333
ENSG00000123685	1_212693634_G_A	rs11119997	-0.482533	-0.112935	-0.0295602	-0.0287761	0.029623	-0.0934352	-0.0733138	0.35925	0.480182	0.434199	0.260039	0.328064	0.460542	0.489346	0.378119	0.29284	0.570139	0.301362	0.297624	-0.0948729	0.0248755	0.00944712	-0.0147154	-0.115001	0.0601851	-0.0738153	-0.0365881	0.0717356	0.0257975	-0.168839	-0.0454667	-0.0670559	-0.0758556	0.008252	0.00690828	0.0407582	-0.10571	0.0924771	-0.0294488	-0.0678485	-0.0299862	0.0154492	0.0842862	-0.0759669	-0.00174389	-0.0838771	0.0115008
ENSG00000123739	4_109717654_C_T	rs2285714	0.248563	0.292509	0.210259	0.0816803	0.117403	0.144779	0.140051	0.141512	0.205945	0.170167	0.11958	0.0994578	0.2149	0.170685	0.225564	0.0675219	0.126961	0.275858	0.177876	0.250446	0.187571	0.140997	0.192338	0.0762967	0.105667	0.449585	0.126597	0.0315191	0.00739836	0.160131	0.0896528	0.173271	0.243975	0.0459569	0.289379	0.0999342	0.0380666	0.161	0.173069	0.21546	0.209024	0.116694	0.280321	0.115111	0.165839	0.203012	0.115105
ENSG00000123892	11_88174574_C_T	rs9666730	0.253521	-0.00814237	-0.0311485	0.0228222	-0.00508831	-0.0208682	-0.00883397	-0.0252381	-0.00686024	0.0134224	0.0935072	0.0731362	-0.0088985	0.00729006	-0.0165517	0.0199919	-0.0207615	-0.00319661	-0.00834978	0.0200307	-0.0882439	0.0084661	0.0342691	-0.0300767	-0.120048	-0.0672385	-0.0767521	-0.0303247	-0.0419648	0.0570113	0.0137208	-0.00398618	0.0924383	-0.0938499	0.0162893	0.029526	0.0319352	0.0911272	0.0105784	-0.0530404	-0.0545741	-0.0211347	-0.0144998	-0.0273548	0.140208	0.121636	0.0339296
ENSG00000124098	20_56357916_C_T	rs6014706	-0.194221	-0.283003	-0.217552	-0.172117	-0.174187	-0.194363	-0.31223	-0.148309	-0.0224787	-0.115082	0.0699573	-0.00208532	-0.0308907	-0.0864609	0.00160816	-0.0801631	-0.122888	-0.138442	-0.139522	-0.18323	-0.254092	-0.233897	-0.140793	-0.111718	-0.184863	-0.260088	-0.174111	-0.115364	-0.061768	-0.0656544	-0.0897403	-0.103633	-0.196622	-0.115834	-0.282362	-0.0338396	-0.165075	-0.030144	-0.0630783	-0.242344	-0.20886	-0.162559	-0.0761652	-0.13188	-0.0604178	-0.0609631	-0.114612
ENSG00000124116	20_45836408_G_A	rs113833936	-0.251326	-0.192466	-0.178661	-0.20056	-0.208784	-0.193585	-0.193255	-0.172719	-0.174578	-0.187284	-0.190673	-0.211552	-0.189252	-0.172341	-0.1671	-0.180317	-0.18008	-0.175487	-0.165614	-0.184919	-0.151831	-0.116088	-0.17998	-0.170161	-0.196082	-0.19277	-0.192235	-0.183123	-0.160987	-0.248027	-0.157753	-0.150862	-0.222729	-0.158354	-0.199026	-0.192561	-0.231205	-0.205245	-0.190752	-0.171867	-0.183996	-0.159147	-0.215838	-0.169631	-0.157554	-0.222653	-0.1838
ENSG00000124164	20_58413806_A_G	rs71368141	0.224107	0.368183	0.310435	0.345017	0.293194	0.271158	0.390495	0.358187	0.311096	0.36707	0.174631	0.197879	0.285623	0.242835	0.483031	0.310781	0.297207	0.406159	0.401492	0.278609	0.3939	0.654157	0.288484	0.255943	0.318517	0.345287	0.327591	0.309052	0.256605	0.223675	0.118489	0.288561	0.440775	0.339956	0.670504	0.350511	0.502694	0.354181	0.312252	0.243832	0.321203	0.298401	0.389327	0.308745	0.222391	0.302169	0.261607
ENSG00000124380	2_69805184_C_T	rs13015957	0.326895	0.0213079	0.143643	0.0880505	0.084644	-0.0271599	0.0211509	-0.324234	-0.312473	-0.319806	-0.280901	-0.283962	-0.316099	-0.344124	-0.387394	-0.264752	-0.365023	-0.287118	-0.278002	0.0136863	0.0121424	0.0909457	-0.180447	-0.0231545	-0.0555755	0.0351409	-0.0929889	-0.238473	-0.137834	0.0257242	0.023045	0.139898	0.0181503	-0.486341	-0.0335757	0.0162888	0.249841	0.0661008	-0.0145567	0.0654905	0.0358451	0.179656	0.0617879	0.0689118	-0.328454	0.0906675	-0.014758
ENSG00000124440	19_46293937_G_A	rs73059726	0.617601	0.0911131	0.108687	0.146654	0.248385	0.124827	0.229234	0.063747	0.00417747	0.134592	0.106671	0.0816125	0.11862	0.0929787	0.0602719	0.089707	0.110239	0.030138	0.0651511	0.0611796	-0.01463	-0.158584	0.108992	0.0769225	0.0941161	0.0384505	0.118838	0.103419	0.124966	0.209508	0.108729	0.0503974	0.119367	0.159735	0.184446	0.0827592	0.0840201	0.173018	0.128285	0.0611328	0.0599419	0.0738447	0.00991738	0.0783842	0.117435	0.0762526	0.116453
ENSG00000124466	19_43468102_A_G	rs2682568	0.44843	0.210662	0.173859	0.15931	0.291835	0.202026	0.250317	0.324471	0.309814	0.32454	0.286706	0.347475	0.333695	0.323186	0.334451	0.354079	0.321902	0.351754	0.344843	0.138493	0.174098	0.117588	0.186662	0.244761	0.185984	0.159074	0.208141	0.200573	0.21599	0.298924	0.181058	0.170657	0.243466	0.112982	0.203818	0.176973	0.237111	0.363685	0.128442	0.129722	0.150125	0.185709	0.122251	0.256702	0.275257	0.314653	0.202683
ENSG00000124532	6_24402968_T_C	rs79747846	0.347142	0.298735	0.351709	0.654716	0.510189	0.455111	0.407075	0.665995	0.357954	0.370594	-0.242085	-0.34921	0.287746	0.382458	0.317259	0.298287	0.267473	0.620621	0.590004	0.228644	0.88982	0.343085	0.529536	0.206313	0.336343	0.549845	0.387664	0.326133	0.265418	0.136987	0.154501	0.192888	0.20321	0.316306	0.0609648	-0.0481892	-0.073128	0.0236924	0.312699	0.355495	0.28023	0.306367	0.224001	0.193659	0.0807337	0.230052	0.0685939
ENSG00000124588	6_3006573_A_G	rs4149360	-0.657759	-0.729102	-0.580795	-0.648481	-0.755119	-0.713578	-0.783621	-0.643923	-0.540863	-0.753972	-0.45667	-0.547932	-0.544026	-0.481208	-0.503247	-0.444468	-0.749102	-0.544211	-0.428289	-0.575983	-0.473205	-0.011228	-0.848267	-0.480043	-0.941316	-0.781973	-0.902496	-0.914631	-0.832461	-0.365527	-0.561207	-0.579144	-0.805273	-0.688435	-0.83876	-0.88569	-0.844663	-0.801551	-0.870935	-0.834986	-0.856054	-0.842768	-0.454708	-0.876253	-0.651558	-0.701248	-0.919512
ENSG00000124614	6_34287699_T_C	rs206942	0.321652	0.123713	0.0378332	0.00471561	-0.032396	-0.0487337	-0.00593066	-0.0175852	0.0691534	0.0159651	-0.081266	-0.0856498	0.0425224	0.0214181	0.0172504	0.0294132	-0.0219848	-0.015484	0.0458783	0.0707576	0.198016	0.319364	0.0116793	0.0693347	-0.0847077	0.186011	-0.0742923	0.0654852	0.0270091	0.0398619	0.08374	0.0404455	0.0761724	0.145861	0.0556508	-0.0752832	0.110081	0.0264202	0.0582894	0.211212	0.22556	0.0971772	-0.0168964	0.0964148	-0.00992933	0.00650869	-0.0668056
ENSG00000124713	6_42947283_G_A	rs9471972	-0.304517	-0.487171	-0.423299	-0.458377	-0.551338	-0.557001	-0.54023	-0.923842	-0.949619	-0.718673	-0.503673	-0.503561	-0.832608	-0.893682	-0.905483	-0.873416	-0.816184	-0.578747	-0.685133	-0.117752	-0.261087	-0.201896	-0.518353	-0.423114	-0.46095	-0.237691	-0.471625	-0.48827	-0.506772	-0.628716	-0.304014	-0.378086	-0.140951	-0.451309	-0.50843	-0.47841	-0.0980577	-0.493235	-0.00797	-0.379308	-0.354684	-0.451924	-0.421261	0.131095	-0.381812	-0.528572	-0.436635
ENSG00000124783	6_7133969_A_G	rs72816916	-0.494063	-0.00259648	-0.0467047	-0.0205903	-0.0510924	0.00171397	-0.0215004	-0.537929	-0.598273	-0.6079	-0.881836	-0.850975	-0.567685	-0.614401	-0.49908	-0.587092	-0.643243	-0.421922	-0.471802	0.0130538	-0.0293075	-0.0683939	-0.0740676	-0.104491	-0.0275824	-0.157439	-0.056591	-0.0492138	-0.0762174	-0.337707	-0.159334	-0.0776783	-0.0621355	-0.0321731	-0.117479	-0.0106105	-0.144817	-0.346142	-0.11176	-0.148151	-0.103365	-0.0999173	-0.140599	-0.126085	-0.144824	-0.113188	-0.03741
ENSG00000124831	2_237627323_C_T	rs13387894	-0.226079	-0.00352025	-0.0124377	-0.0829993	-0.00283324	0.0313272	0.013642	0.0469229	0.0514642	0.0847399	-0.120957	-0.0953709	0.090499	0.0539764	0.0382662	0.0454541	0.0320457	0.0292971	0.0782129	-0.0124688	0.0290641	-0.0221858	-0.0103571	-0.0195413	-0.0310557	0.0107391	-0.00617251	-0.0772045	-0.00246598	-0.115849	-0.0071868	-0.0463865	-0.0423039	-0.034035	-0.0725206	-0.095101	-0.0894489	-0.0462957	-0.0282348	-0.046848	-0.0209273	-0.0398597	-0.0749038	0.0170247	-0.0757366	-0.11579	-0.041922
ENSG00000125124	16_56367064_C_T	rs17355357	-0.34144	-0.591355	-0.442889	-0.398116	-0.574905	-0.453567	-0.483648	-0.140857	-0.1902	-0.23637	-0.413435	-0.400577	-0.239586	-0.0941754	-0.200477	-0.20879	-0.122345	-0.0295598	-0.171584	-0.494397	-0.609802	-1.20956	-0.590927	-0.595713	-0.663653	-0.568514	-0.689823	-0.481799	-0.305019	-0.510423	-0.713373	-0.559509	-0.632995	-0.624459	-0.277758	-0.469481	-0.836316	-0.514126	-0.60134	-0.436252	-0.481865	-0.654061	-0.828267	-0.630402	-0.459435	-0.70244	-0.624168
ENSG00000125388	4_2996255_C_T	rs2515938	-0.374741	-0.862288	-0.863185	-0.668733	-0.86862	-0.733995	-0.78876	-0.369889	-0.503393	-0.332175	-0.733427	-0.697934	-0.61277	-0.37204	-0.361063	-0.275293	-0.358444	-0.345903	-0.193801	-0.791501	-0.813918	-0.501971	-0.660374	-0.468316	-0.722783	-0.775579	-0.770813	-0.223667	0.0174366	-0.789231	-0.425451	-0.818458	-0.681774	0.149581	-0.697159	-0.665223	-0.377003	-0.273774	-0.689642	-0.937897	-0.843386	-0.528999	-0.792893	-0.50162	-0.2675	-0.937236	-0.756419
ENSG00000125445	17_75312265_C_T	rs9909443	-0.212364	-0.117896	-0.0706141	-0.177738	-0.153388	-0.0908703	-0.102773	-0.0626595	-0.09101	-0.1202	-0.29529	-0.326055	-0.14313	-0.123565	-0.0911466	-0.0867494	-0.0922628	-0.0774903	-0.0519497	-0.142163	-0.125322	-0.203695	-0.11865	-0.111174	-0.124031	-0.125572	-0.13709	-0.135602	-0.139344	-0.228217	-0.20376	-0.121251	-0.17447	-0.0829951	-0.152371	-0.145672	-0.200691	-0.233337	-0.15538	-0.178228	-0.180136	-0.140104	-0.217635	-0.168187	-0.0889165	-0.179043	-0.121692
ENSG00000125618	2_113226726_T_C	rs11123172	-0.599413	-0.858116	-0.859987	-0.679347	-0.974961	-0.795204	-0.822267	-0.846201	-0.899841	-0.832258	-0.182504	-0.244458	-0.888395	-0.758685	-0.85343	-0.849636	-0.808173	-0.634329	-0.653436	-0.830379	-0.952047	-0.821319	-0.788565	-0.653733	-0.941859	-0.861654	-0.919615	-0.928918	-0.784768	-0.0982252	-0.85069	-0.864178	-0.923563	-0.608474	-1.03414	-0.784038	-0.850384	-0.929104	-0.724865	-0.92859	-0.8242	-0.600455	-1.03466	-0.7418	-0.719562	0.038296	-0.518873
ENSG00000125633	2_117716440_C_T	rs4849613	-0.192914	-0.00252733	-0.0003636	-0.00430461	-0.00236218	-0.00541507	-0.00327176	0.0210527	0.0223349	0.0213368	0.0229837	0.0213023	0.0226827	0.0187791	0.0134259	0.0165633	0.0198937	0.014071	0.0170538	-0.00371342	-0.0030468	0.00164502	-0.00111177	-0.00713982	-0.00212498	-0.0117375	0.0019741	0.00919571	0.00693233	-0.0101694	-0.00587283	-0.0116018	-0.00779857	0.00107539	0.00294965	0.00157957	-0.00743008	0.00506227	-0.00488076	0.000990645	-0.0017529	-0.00356803	-0.00223147	-0.0092763	0.0036318	-0.00897345	0.000131783
ENSG00000125651	19_6393141_G_A	rs3088023	-0.245765	-0.25139	-0.27115	-0.300406	-0.223296	-0.238682	-0.296875	-0.142104	-0.153664	-0.201001	-0.227382	-0.294125	-0.191588	-0.165248	-0.178524	-0.248948	-0.153994	-0.236988	-0.181392	-0.302656	-0.156779	-0.344905	-0.337572	-0.277276	-0.22881	-0.249586	-0.240444	-0.218853	-0.159492	-0.312756	-0.265562	-0.219114	-0.271899	-0.308137	-0.219386	-0.295957	-0.278843	-0.279082	-0.271683	-0.223526	-0.205807	-0.262654	-0.320214	-0.281733	-0.0918361	-0.238926	-0.255846
ENSG00000125731	19_6767263_T_A	rs12609729	-0.341146	0.0522009	-0.0744996	-0.0105896	-0.0111234	-0.0446745	0.0021109	0.149072	-0.0207702	0.0945533	-0.253977	-0.14959	-0.0147645	0.0264732	0.0147289	0.0483478	0.185305	-0.051673	0.180167	-0.0839503	-0.107215	-0.0507664	-0.0449426	-0.014903	-0.144994	-0.306023	0.0479655	-0.0239154	-0.0471226	-0.446437	-0.00377946	-0.236298	-0.342069	-0.00474177	0.0371655	-0.0422528	-0.52316	-0.484499	-0.24553	-0.443919	-0.456212	-0.147986	0.152871	-0.18927	-0.272767	-0.686657	0.00901122
ENSG00000125734	19_6740369_G_A	rs10410021	-0.283345	-0.486948	-0.531037	-0.484041	-0.503563	-0.501501	-0.478341	-0.654036	-0.661595	-0.531811	-0.702516	-0.829907	-0.783957	-0.764007	-0.700678	-0.479709	-0.494376	-0.89006	-0.820071	-0.42894	-0.432971	-0.842979	-0.547557	-0.319893	-0.587511	-0.417007	-0.627438	-0.622752	-0.5138	-0.560679	-0.513695	-0.44429	-0.320259	-0.50928	-0.629753	-0.31909	-0.461729	-0.328949	-0.282602	-0.383753	-0.349043	-0.358637	-0.497551	-0.366463	-0.882672	-0.337916	-0.364723
ENSG00000125814	20_23330981_A_G	rs59143301	0.374323	0.029564	0.0426412	0.0519022	-0.0343771	-0.000196782	-0.0682228	-0.0324234	-0.0381162	-0.024895	-0.0845338	-0.101207	0.0048798	0.00573199	0.00427334	0.0564124	-0.0451626	6.70045e-05	-0.00970368	0.0267335	0.0675976	0.267574	-0.0350645	0.0166452	0.00753238	0.130042	-0.0099173	-0.00241716	-0.104244	0.0457784	0.0102961	0.0185354	0.0551729	0.00199815	-0.0742845	-0.131935	0.00882625	-0.0489235	0.0181249	0.131425	0.166379	0.0462178	0.0922847	-0.039843	0.0557571	0.0357761	-0.0219017
ENSG00000125827	20_8061168_A_G	rs6140515	0.379214	-0.089017	-0.0617844	0.0558525	-0.186521	-0.174663	-0.152897	0.00919061	0.0273526	0.00863847	0.0994491	0.145274	0.0614615	0.0434718	0.027236	0.0238427	-0.0484226	-0.0169118	0.017126	-0.0739175	-0.161573	-0.0587491	-0.0354159	0.0576543	-0.0136052	0.110691	0.00153268	0.0160788	0.0761601	0.145454	0.0905164	-0.0440994	0.102671	0.0432824	-0.107616	0.0843943	-0.0404632	0.0396561	-0.013903	0.113791	0.0962678	-0.00872905	0.00453185	0.00234826	0.0962964	0.0165223	-0.164172
ENSG00000125912	19_3209485_T_G	rs4594	-0.221988	-0.253482	-0.176187	-0.160852	-0.238944	-0.205517	-0.339178	-0.204824	-0.267809	-0.285178	-0.267246	-0.277177	-0.227676	-0.19812	-0.135797	-0.20897	-0.212231	-0.280143	-0.190849	-0.211314	-0.0879288	-0.16006	-0.284712	-0.157035	-0.274364	-0.156656	-0.302664	-0.234776	-0.247698	-0.26638	-0.155501	-0.190021	-0.258382	-0.269667	-0.390156	-0.282007	-0.179511	-0.31377	-0.287616	-0.23555	-0.229791	-0.168974	-0.302786	-0.147875	-0.310325	-0.357615	-0.226304
ENSG00000125945	1_23364383_G_A	rs649915	0.426244	0.272956	0.2593	0.314948	0.465812	0.250961	0.398372	0.150825	0.0951961	0.0713634	-0.0221558	0.0543486	0.0851689	0.0964902	0.086382	0.127314	0.0985769	0.02303	0.124708	0.302117	0.0388458	0.110317	0.356891	0.442958	0.473006	0.31392	0.436171	0.27257	0.225228	0.464552	0.466935	0.288161	0.495267	0.227919	0.419764	0.449766	0.579661	0.453012	0.423491	0.462686	0.485736	0.404721	0.369616	0.487708	0.410771	0.471944	0.399905
ENSG00000125952	14_65139649_A_G	rs74519780	-0.196458	0.00396559	0.0397085	-0.00157491	0.0609939	-0.0127675	0.00450317	0.0276987	0.0188711	0.043604	0.144488	0.149749	0.0806963	0.0372634	0.071465	0.0602406	0.0573571	0.0497428	0.0279783	-0.00886064	-0.0413964	-0.0907521	-0.0119708	0.0195973	0.0390041	-0.0574648	0.00132738	0.0594747	0.0535331	0.0475275	-0.00489756	0.0494203	-0.0252731	-0.0319952	0.0513998	0.067857	0.0641527	0.0572769	0.0417647	-0.047824	-0.0472325	-0.0200716	0.0559326	0.0212571	-0.0207137	-0.00544105	0.0330251
ENSG00000126005	20_35282021_T_C	rs2425045	-0.484454	-0.237642	-0.199847	-0.269536	-0.340166	-0.345387	-0.336057	-0.57657	-0.550151	-0.578814	-0.511321	-0.600049	-0.692864	-0.603064	-0.353811	-0.497837	-0.49189	-0.630203	-0.626606	-0.209634	-0.230288	-0.224635	-0.227564	-0.121834	-0.211267	-0.33065	-0.250838	-0.281702	-0.407079	-0.331974	-0.415022	-0.279854	-0.236525	-0.290064	-0.143648	-0.161559	-0.463768	-0.407959	-0.293225	-0.178864	-0.158438	-0.126744	-0.241867	-0.245294	-0.573032	-0.35083	-0.291707
ENSG00000126217	13_112984135_G_A	rs77299645	0.475276	-0.070454	-0.0493353	-0.0359835	0.00725274	-0.0258098	-0.00452594	-0.0274611	-0.0617857	-0.0641436	-0.123683	-0.075769	-0.0867486	-0.102245	-0.0596978	-0.0451537	-0.0923519	-0.0851381	-0.0685016	0.0262441	0.0626867	0.500265	-0.0300724	0.0358611	-0.0490965	0.128304	-0.0557682	-0.0233522	0.0493196	0.0659117	0.131741	0.00610737	0.116888	0.027494	-0.0420983	-0.010364	0.154618	-0.0221014	-0.0023438	0.0646457	0.0781514	0.0324697	0.0711537	0.0414958	0.0271642	-0.0388051	-0.126709
ENSG00000126773	14_60158321_C_T	rs1254035	0.276674	0.234492	0.123786	0.0972369	0.356735	0.24102	0.294881	0.01995	0.0787174	0.146479	0.646955	0.703364	-0.112945	-0.190676	0.0905261	-0.00128413	0.113182	0.174193	0.162046	0.0775348	0.0974304	0.156494	0.170106	0.0545509	0.13317	-0.0871546	0.247508	-0.0822217	-0.0115366	-0.0144146	-0.0764085	0.230316	0.0758304	0.420545	0.206582	0.0692132	0.0174985	-0.151759	0.00546559	-0.217469	-0.191264	0.305229	0.267067	0.102749	0.0348106	-0.0549993	0.0333574
ENSG00000126777	14_55564194_G_A	rs8019218	0.136417	-0.0490552	-0.0191375	-0.0139641	-0.0324119	-0.0324457	-0.0338802	-0.00610049	-0.0453859	-0.0547735	0.0292188	0.0532499	0.0345661	0.0512648	-0.0331706	-0.00968335	-0.0118519	-0.010964	-0.00197615	-0.0683977	0.0111031	-0.00583556	-0.00666674	-0.0450036	-0.0056942	-0.0368998	0.022686	0.000476947	0.0151612	0.0228345	0.0135997	-0.0256166	-0.00173506	0.0409061	-0.0870196	0.0110241	0.00276573	-0.0123561	0.0194829	0.0425111	0.0114304	0.0218868	0.000568087	-0.0426084	0.0086377	0.00289174	0.0288605
ENSG00000126878	9_131101199_A_G	rs11244285	-0.230106	-0.0397908	0.00683718	-0.162919	-0.61175	-0.462118	-0.252259	-0.107906	-0.118764	-0.112876	-0.14815	-0.122023	-0.0753272	-0.0299509	-0.0639495	-0.0690203	-0.0662067	-0.0718317	-0.156755	-0.0336798	-0.0280683	-0.0850013	-0.0856295	-0.138353	-0.111407	-0.0915746	-0.0594749	-0.279568	-0.0492052	-0.146816	-0.104865	-0.093706	-0.30787	-0.0961376	-0.115799	-0.211101	-0.327813	-0.174495	-0.203205	-0.0718579	-0.0550402	0.0366262	-0.0286631	-0.183334	-0.606653	-0.302611	-0.202449
ENSG00000127022	5_179695773_C_T	rs13164674	-0.228013	-0.232247	-0.190307	-0.171447	-0.222026	-0.156955	-0.212596	-0.31264	-0.331447	-0.331713	-0.273131	-0.264502	-0.301102	-0.315626	-0.24852	-0.303324	-0.279558	-0.340749	-0.312365	-0.203292	-0.176381	-0.11613	-0.21998	-0.189805	-0.197597	-0.119328	-0.190819	-0.14478	-0.150201	-0.176083	-0.124986	-0.136235	-0.171076	-0.100002	-0.204046	-0.160351	-0.141616	-0.205588	-0.178341	-0.158734	-0.186929	-0.121673	-0.14298	-0.163935	-0.123645	-0.135678	-0.166219
ENSG00000127311	12_66301720_A_C	rs1921013	0.448515	0.5179	0.597154	0.525492	0.47532	0.356717	0.499012	0.403158	0.47966	0.398056	0.257873	0.326691	0.3717	0.452702	0.37006	0.460219	0.348558	0.271275	0.364417	0.440674	0.644077	0.465153	0.360182	0.33403	0.405629	0.303755	0.402763	0.454297	0.385407	0.339615	0.306845	0.407698	0.371345	0.640482	0.429209	0.478279	0.484485	0.408295	0.358086	0.596471	0.567332	0.301037	0.366538	0.380105	0.470865	0.43057	0.38574
ENSG00000127328	12_69695285_G_A	rs11177795	-0.263885	-0.065504	-0.0286774	-0.0189824	-0.0812667	-0.0795489	-0.112035	-0.127429	-0.132049	-0.102195	-0.0530253	-0.0218064	-0.0979003	-0.135412	-0.109436	0.0252367	-0.0790584	-0.142224	-0.0737711	-0.0369523	-0.150285	0.0381092	-0.0255639	0.0122147	-0.0534032	-0.109105	-0.0718508	-0.137615	0.013025	-0.0459933	-0.0364265	0.0190755	0.041318	0.0658327	-0.113948	-0.019103	-0.0500574	0.0444914	-0.00604601	-0.0323475	-0.150732	-0.0362625	0.0157162	0.00568591	0.0391225	-0.083793	-0.0300093
ENSG00000127418	4_1031669_T_C	rs62296067	0.185765	0.0272626	0.0281383	0.0627463	0.0666281	0.0551641	0.064904	0.111656	0.101001	0.0886272	0.0549424	0.0695215	0.10149	0.0793013	0.0874942	0.0948975	0.0800556	0.109686	0.103391	0.0373555	0.0307073	-0.0636662	0.0655512	0.0115954	0.0433505	0.0282015	0.0572508	0.0392765	0.0318542	0.0701714	0.0171838	0.053124	0.0285108	0.0518457	0.0948959	0.0180233	0.0225049	0.0680465	0.052481	0.0146056	0.0467471	0.00807942	0.00763808	0.0467422	0.0479918	0.0870459	0.0469563
ENSG00000127507	19_14795781_C_T	rs140371484	0.433389	0.0681398	0.106687	0.111837	0.0916944	0.0962042	0.0670836	0.0758928	0.0310617	0.0321102	0.0174306	0.00646585	0.0571038	0.0564336	0.0370952	0.0574146	0.080965	0.0341554	0.0544632	0.130746	0.121664	0.161917	0.0441376	0.0778377	0.0832778	0.204622	0.0681111	0.0865017	0.0703452	0.196551	0.102744	0.0914749	0.168873	0.0702354	0.128221	0.0300254	0.0804476	0.0453132	0.0896253	0.171807	0.205974	0.100187	0.118715	0.14776	0.104951	0.107613	0.0786203
ENSG00000127616	19_10958588_C_A	rs1968437	-0.126624	-0.0670156	-0.0641655	-0.00857409	-0.0408198	-0.0512785	-0.059066	-0.0432003	-0.0332365	-0.0192947	0.0143838	-0.0290222	-0.0702103	-0.0737225	-0.0140091	0.0226172	-0.0708324	-0.0252548	-0.045806	-0.063309	-0.0641975	0.203621	-0.0400146	-0.027231	-0.0248671	-0.122852	-0.0287338	-0.0606955	-0.0408369	-0.0805866	-0.0495509	-0.0552711	-0.0540409	0.00846683	-0.100397	-0.0918453	-0.0546612	-0.0144029	-0.0799982	-0.0840254	-0.136344	-0.00848949	-0.0301126	-0.0850206	-0.021763	-0.0896707	-0.0528003
ENSG00000127838	2_218326533_T_C	rs3731861	-0.495929	-0.144808	-0.126649	-0.477563	-0.116721	-0.045217	-0.0174034	0.14351	0.10652	0.241088	-0.0258625	-0.0100953	0.157376	0.095676	0.0895372	0.080282	0.239247	0.214047	0.0849466	-0.108004	-0.122964	-0.0106492	-0.0851015	0.0335754	0.0062739	-0.019981	-0.0552044	-0.148908	-0.0772354	-0.347987	-0.195616	-0.0850251	-0.0948404	-0.0577247	-0.00843279	-0.0242686	-0.166844	-0.33195	-0.0185712	-0.484348	-0.548089	0.0141248	-0.242995	-0.0180099	-0.317762	-0.26637	-0.141488
ENSG00000127952	7_76008521_G_A	rs79180770	0.575181	0.766217	0.963047	0.900872	0.845129	0.875023	0.852375	0.782602	0.855954	0.896031	0.910064	0.945366	0.981521	0.855538	0.934397	0.788592	0.777021	0.781721	0.824005	0.606725	0.812039	0.831836	0.766003	0.631823	0.89071	0.754222	0.927615	0.886639	0.892077	0.878846	0.661175	0.715652	0.778466	0.697981	0.669064	0.708152	0.748223	0.925607	0.58666	0.696861	0.660288	0.795043	0.841542	0.769967	0.578268	0.783133	0.894572
ENSG00000127954	7_88296613_G_T	rs79568818	0.633265	0.178202	0.17246	0.308361	-0.0188728	0.0375141	0.0405093	0.144977	-0.0440147	-0.200336	-0.0479856	-0.108917	-0.0288664	-0.0231894	0.0402106	0.0115727	-0.0461417	0.119605	0.0565797	0.13314	0.123284	-0.00109688	0.0650337	0.104481	0.0597327	-0.0766221	0.028509	0.0444727	0.125488	0.0917082	-0.00291636	-0.0649621	0.0382902	0.013351	0.0110501	-0.0648846	0.107346	-0.0609886	-0.0929226	0.438087	0.371163	0.0396997	-0.193691	0.0390278	0.0534588	0.0687759	-0.0470545
ENSG00000128039	4_55346203_G_GCGCGTCCCCGCCCCGCGC	rs201174794	0.609843	0.897451	0.890733	0.767299	0.868519	0.836738	0.943411	0.723031	0.580023	0.70192	0.640843	0.703103	0.66758	0.605085	0.598068	0.483612	0.615522	0.757917	0.674576	0.874568	1.07748	1.36029	0.979548	0.948161	0.966931	0.81644	0.95329	0.902859	0.92623	1.12856	1.06055	0.731312	1.01791	0.946676	0.818056	0.869331	0.996797	1.06842	1.05077	0.969795	1.01206	0.980041	1.30239	0.797657	0.701229	1.17822	0.956347
ENSG00000128272	22_39544704_A_G	rs9623014	0.16854	0.291676	0.204894	0.258639	0.290997	0.220177	0.264822	0.244566	0.298311	0.295189	0.13863	0.195314	0.276339	0.27191	0.281465	0.304908	0.291071	0.341779	0.335257	0.171122	0.160104	0.0679976	0.25934	0.134255	0.269007	0.161143	0.351469	0.232816	0.265851	0.175958	0.165554	0.152523	0.160759	0.321626	0.253965	0.208875	0.128681	0.205623	0.17246	0.157543	0.200712	0.165028	0.153896	0.126556	0.1831	0.17117	0.254865
ENSG00000128487	17_20437742_C_T	rs199594560	0.335188	0.252269	0.133884	0.177583	0.0266608	0.111952	-0.146557	-0.092297	0.0130063	-0.117386	-0.162366	-0.151274	-0.0667036	-0.125973	-0.149817	-0.020643	-0.0288828	-0.150374	-0.0600677	0.208338	0.0436577	0.215125	0.0535192	0.074523	0.130475	0.021093	0.270097	-0.0640946	0.135088	0.0289388	0.220988	-0.111329	0.0208468	-0.0232218	0.467818	0.0149267	0.0589117	-0.307557	0.0252523	0.206863	0.200847	0.137068	0.013268	-0.0105639	-0.0712915	0.123201	0.091901
ENSG00000128604	7_128937860_C_CGCGGG	rs142738614	0.239929	0.149106	0.229142	0.328243	0.304525	0.150668	0.303705	0.103788	0.0947596	0.0797916	-0.077653	-0.126322	0.168379	0.124198	0.084754	0.061962	0.100273	0.136407	0.139064	0.229815	0.565549	0.342556	0.301703	0.361638	0.238811	0.397575	0.24278	0.213431	0.211149	0.181867	0.4149	0.227185	0.285511	0.233594	0.275033	0.156317	0.415868	0.173448	0.270445	0.32912	0.313096	0.198305	0.340928	0.408345	0.224084	0.368157	0.289683
ENSG00000128699	2_189704288_C_T	rs62185874	0.43101	0.415108	0.436801	0.382185	0.440495	0.331166	0.484451	0.676824	0.600838	0.532987	0.557021	0.579054	0.405882	0.536995	0.552399	0.620355	0.475327	0.707467	0.496198	0.339269	0.199366	0.384415	0.36652	0.322301	0.422676	0.423596	0.350608	0.449626	0.425962	0.431741	0.540017	0.241526	0.283752	0.415025	0.399255	0.428445	0.40024	0.654692	0.448297	0.698177	0.845208	0.213572	0.181975	0.371624	0.353789	0.324524	0.331361
ENSG00000128829	15_40039498_A_G	rs72731415	0.338488	0.35203	0.340319	0.302502	0.222297	0.27712	0.345003	0.293903	0.270907	0.231581	0.197031	0.252441	0.169815	0.261295	0.228165	0.238164	0.175648	0.258004	0.304137	0.308099	0.217408	0.24575	0.332871	0.375875	0.313048	0.333182	0.300039	0.238771	0.243672	0.352699	0.272497	0.213466	0.415701	0.147107	0.350251	0.250119	0.448403	0.23258	0.295536	0.280019	0.321178	0.248944	0.31249	0.362189	0.100352	0.386916	0.255659
ENSG00000128833	15_52299555_A_G	rs113204516	0.560845	0.211257	0.246649	1.06317	0.234696	0.06618	0.191806	0.530589	0.455175	0.362611	0.488246	0.317472	0.175037	0.269865	0.187314	0.336271	0.342623	0.680161	0.507041	0.300844	0.0673222	0.550145	0.170617	0.438747	0.287971	1.26725	0.343031	0.221354	0.264992	0.732996	1.07754	0.23314	0.476581	0.43513	0.132077	0.117414	0.421944	0.831493	0.627566	0.82776	0.855261	0.342408	0.242051	0.367413	0.339879	0.987844	0.438331
ENSG00000128891	15_40552023_G_A	rs12913296	-0.298943	-0.849273	-0.813872	-0.874009	-0.884616	-0.879897	-0.77715	-0.678954	-0.449151	-0.638423	-0.603045	-0.691624	-0.561369	-0.544155	-0.500825	-0.548567	-0.425076	-0.893738	-0.625264	-0.847999	-0.798349	-0.827996	-0.865763	-0.897668	-0.846265	-0.769392	-0.821697	-0.766984	-0.715515	-0.732831	-0.638478	-0.844511	-0.775314	-0.541569	-0.927976	-0.887527	-0.974302	-0.800621	-0.77922	-0.80078	-0.815746	-0.659176	-0.832656	-0.890949	-0.822056	-0.416876	-0.824058
ENSG00000128928	15_40422202_A_G	rs11633883	0.203399	0.129761	0.146756	0.248578	0.231888	0.232384	0.226916	0.227751	0.197984	0.219078	0.0479376	0.0496579	0.220226	0.240343	0.218844	0.142759	0.225147	0.264376	0.248899	0.133987	0.27708	0.204299	0.187772	0.181212	0.207378	0.171598	0.235426	0.214143	0.180105	0.0691772	0.0905778	0.0878525	0.131783	0.247253	0.158904	0.133683	0.197492	0.109836	0.0975123	0.138865	0.110605	0.156968	0.0957136	0.117621	0.175175	0.0953381	0.142557
ENSG00000128944	15_40388488_C_A	rs113189667	0.952965	0.989954	1.12135	1.39268	1.50145	1.39517	1.34102	1.51055	1.44327	1.46917	1.55546	1.57098	1.51074	1.42773	1.44273	1.55202	1.55226	1.37907	1.52096	1.01211	0.353114	0.156724	1.50127	1.05437	1.41065	0.647086	1.45314	1.29994	0.988223	1.49514	0.842222	0.792232	0.924495	1.03997	1.33901	1.27478	1.39184	1.47093	1.0387	0.7721	0.973309	0.890426	0.897133	0.648557	0.243297	0.41363	1.41106
ENSG00000129055	3_134551505_A_G	rs1880376	-0.307656	-0.806188	-0.795453	-0.715784	-0.856944	-0.724458	-0.710144	-0.150727	-0.213321	-0.278961	-0.33045	-0.474268	-0.31419	-0.252774	-0.206526	-0.321938	-0.126483	-0.49343	-0.274292	-0.643293	-0.79075	-0.733566	-0.706559	-0.619733	-0.804949	-0.705768	-0.789757	-0.514731	-0.415132	-0.380211	-0.595327	-0.677395	-0.676206	-0.596247	-0.740279	-0.52134	-0.888881	-0.466096	-0.625942	-0.503673	-0.543607	-0.624054	-0.828839	-0.63043	-0.206641	-0.510521	-0.618129
ENSG00000129103	7_56001088_C_T	rs6955773	0.285536	0.307629	0.280598	0.288642	0.400239	0.339138	0.391576	0.323568	0.432434	0.338269	0.418135	0.501071	0.45459	0.42025	0.320971	0.376423	0.348247	0.342178	0.309174	0.283826	0.391569	0.467055	0.382131	0.3995	0.378986	0.443835	0.398941	0.312206	0.32174	0.378089	0.28757	0.345735	0.324467	0.110183	0.330796	0.301401	0.401206	0.39957	0.306609	0.308571	0.331981	0.380124	0.3757	0.30594	0.234041	0.345192	0.306509
ENSG00000129158	11_17992317_A_T	rs484616	0.366845	0.331125	0.299796	0.296845	0.0951742	0.0965417	0.135248	0.0498446	0.0203486	0.0794024	0.0373989	0.0422267	-0.0589308	0.0258953	0.0641106	-0.0403239	0.0957604	0.032181	-0.0249616	0.235746	0.283785	0.191764	0.0472183	0.152686	0.101938	0.366411	0.145093	0.37796	0.406585	0.248409	0.316755	0.255971	0.27738	0.518523	0.0660466	0.0828528	0.168518	-0.0132678	0.188841	0.304986	0.234704	0.13722	0.234276	0.198446	0.0895419	0.13112	0.180421
ENSG00000129226	17_7666224_G_A	rs74351250	0.282349	-0.0190061	-0.0775282	-0.0253775	-0.0415967	-0.0362004	-0.0591986	-0.0315064	-0.0501761	-0.0495781	-0.0446069	-0.0616416	-0.00289401	-0.0358083	-0.00780359	-0.0687641	-0.0167837	0.0062638	-0.0212741	-0.00890603	-0.065423	-0.105067	-0.0333517	-0.0688626	-0.0390901	-0.0580061	-0.0266036	-0.0505163	-0.0249807	0.0290154	-0.0449806	-0.0150861	-0.0201724	-0.0446903	-0.0176334	-0.0781197	-0.0355163	-0.00873581	-0.0254255	-0.0571847	-0.0321232	0.0209731	-0.0347093	-0.0810813	-0.0439986	-0.0274119	-0.0637325
ENSG00000129235	17_6626408_T_A	rs12602063	-0.120871	-0.00515538	-0.0220335	-0.0113745	-0.0279987	0.00926627	0.00642746	0.00340662	0.0243201	0.0287022	0.0556524	0.0111381	0.0218194	-0.00595653	0.0268473	0.0179124	0.030714	0.00912212	0.0162654	-0.0181169	0.00827816	-0.000648985	-0.00345315	-0.0607226	-0.00469831	-0.0233552	-0.0393521	0.0352299	0.0143963	-0.0107268	-0.0321505	-0.00374716	0.00708913	0.0777093	0.0176249	0.0383337	-0.0709404	0.0405741	0.0453982	-0.0839167	-0.0881686	-0.0424188	-0.0261113	-0.031963	0.000279145	-0.0101421	0.012284
ENSG00000129317	12_43658002_A_G	rs7136923	0.155119	0.0643743	0.0549493	0.0705156	0.0693995	0.0663134	0.0792321	0.105798	0.100461	0.103268	0.085275	0.0996826	0.104841	0.105296	0.102945	0.0838786	0.0834053	0.0989057	0.0942857	0.0413179	0.0787552	0.1054	0.0809657	0.0651163	0.0763105	0.0931128	0.074614	0.094773	0.0646995	0.0917625	0.0805988	0.0582704	0.0891153	0.0575539	0.0756298	0.055582	0.0891326	0.0766346	0.0689956	0.0673308	0.058746	0.0569954	0.0673448	0.0700529	0.0641449	0.0841975	0.0492902
ENSG00000129422	8_17659055_C_T	rs11203884	-0.147628	-0.0237598	-0.0434622	-0.044379	-0.00371905	-0.00201075	-0.0128104	-0.193617	-0.163792	-0.171432	0.0455872	0.0642295	-0.125423	-0.146018	-0.164625	-0.125965	-0.148321	-0.195915	-0.204411	-0.0550843	-0.0318179	-0.0345521	-0.036205	-0.000345322	-0.069215	-0.0613046	-0.0524532	-0.0645639	-0.0620529	0.0360903	-0.0580374	-0.0366415	-0.0182204	-0.0375407	0.0117002	-0.0102625	-0.0319816	-0.000556809	0.0181548	-0.0221297	-0.00891413	-0.00564593	-0.00553863	-0.00536734	-0.0560278	-0.0419787	-0.00190499
ENSG00000129521	14_34245383_T_C	rs12890960	0.225414	-0.000791333	0.000291805	0.00190071	0.000879833	0.00141141	0.0021415	-0.00111931	-0.000238253	0.000254138	0.00114658	0.00178489	0.00159507	0.000735818	-0.00074058	0.000882456	-0.000739109	0.000570405	6.83385e-05	0.000109336	0.000669134	-0.00121314	0.000935258	-0.000575882	-0.000513849	-0.00091079	-4.71215e-05	0.000131871	-0.00270838	0.00113772	0.000462636	0.00121168	0.00115153	-0.000237126	0.00216178	0.000266794	0.00106888	-0.000159695	0.00104587	0.0011494	0.000703885	0.000458525	0.00132851	0.000459815	0.000551407	0.000785162	0.00028696
ENSG00000129566	14_20296964_T_C	rs8019699	-0.0610123	-0.0194961	-0.017467	-0.0215912	-0.0201665	-0.0177477	-0.0193266	-0.0182763	-0.0220548	-0.0201486	-0.0153571	-0.0158463	-0.0209349	-0.0201635	-0.0169307	-0.0187605	-0.0182786	-0.0204473	-0.020488	-0.0137151	-0.0195254	-0.0167533	-0.0211837	-0.0164398	-0.015254	-0.0199977	-0.0211005	-0.0182127	-0.0167383	-0.0194384	-0.0162958	-0.0164798	-0.0203662	-0.0194707	-0.0218091	-0.0160927	-0.0189958	-0.0166381	-0.0170748	-0.0170768	-0.0156359	-0.016005	-0.0195641	-0.0190387	-0.0159538	-0.0170441	-0.0164
ENSG00000129625	5_112922211_T_C	rs153556	0.204038	0.140979	0.135348	0.157716	0.119949	0.0243415	0.085025	-0.0653664	-0.0160001	-0.000537244	-0.0500076	0.000912781	-0.00523281	-0.0217917	-0.0154609	0.0459503	0.021638	0.0956572	-0.00194144	0.129178	-0.0366149	0.141243	0.20331	0.208123	0.211961	0.0825782	0.241085	0.0479257	0.0681048	0.151226	0.140403	0.131224	0.063976	0.112707	0.0525165	0.0243463	0.0705771	0.129367	0.120121	0.18461	0.159294	0.206894	0.243798	0.168562	0.208824	0.0682594	0.127453
ENSG00000129657	17_77132113_C_T	rs16969683	-0.235194	0.0362602	0.0480232	-0.0424846	0.0139498	0.0103711	0.0433891	0.0555211	0.0429739	0.0754106	0.0524488	0.0654896	0.0672774	0.0575707	0.037836	0.00799307	0.0509177	0.0221016	0.00107565	0.0261623	-0.0599186	0.00439319	0.00540213	-0.0227549	0.0146816	-0.0376154	-0.0142405	0.0401357	0.0213243	-0.0502641	-0.0378094	0.0422344	-0.0102048	0.00840525	0.0264406	0.0104076	-0.0348626	0.0432825	0.0122143	-0.0497859	-0.0308512	0.00607957	-0.0021807	0.0195586	0.0015697	0.0330437	0.0398697
ENSG00000129925	16_376004_CCT_C	rs68048435	-0.441518	0.00281029	0.0182654	0.0272306	-0.300473	-0.221229	-0.261177	-0.172457	-0.274205	-0.397229	0.653985	0.625964	-0.0864158	-0.19377	-0.101163	-0.00660408	-0.196198	-0.068842	-0.0991621	0.105414	-0.376992	-0.225641	-0.00373489	0.0160382	-0.159556	-0.139485	-0.126253	-0.247659	-0.14875	0.0703959	-0.175118	0.0942625	-0.0907537	-0.144856	0.093943	0.0503799	-0.011236	0.198758	0.0944367	0.0411307	-0.0031811	0.0557969	0.228752	-0.00553198	-0.100614	0.159618	0.0892187
ENSG00000129946	19_426974_C_T	rs66783016	0.553808	0.262873	0.205364	0.231461	0.26143	0.2054	0.174317	0.133994	0.145706	0.129226	0.204334	0.258223	0.177726	0.134972	0.12405	0.154262	0.139806	0.148541	0.0984282	0.249074	0.0616176	-0.135941	0.199203	0.150738	0.209826	0.137751	0.257462	0.191689	0.191914	0.372639	0.175473	0.161252	0.189389	0.336598	0.2646	0.1692	0.12788	0.224645	0.193096	0.181618	0.209048	0.158361	0.137867	0.122599	0.0727352	0.170183	0.247003
ENSG00000130066	23_24007608_A_G	rs73197328	-0.257113	-0.0354967	-0.0501666	-0.0550818	-0.0286763	-0.0585235	-0.0313766	0.0135852	0.04126	0.0268064	0.242127	0.226735	0.0597749	0.0545373	0.017689	0.0388286	0.0396541	0.0022504	-0.0110325	-0.00791744	-0.0981858	-0.116442	-0.0188412	-0.0333968	-0.027425	-0.0661929	-0.0121337	-0.00597112	-0.0433196	0.0240259	-0.0477351	-0.0080513	-0.037041	-0.0607629	0.0078927	0.0313254	-0.0483741	0.0611165	0.0195298	-0.0735268	-0.0464474	-0.026944	-0.0189514	0.00875638	0.00124088	0.0261059	0.00709646
ENSG00000130150	23_14672583_A_G	rs6630811	-0.214545	-0.283151	-0.213934	-0.237939	-0.23506	-0.230174	-0.256926	-0.0821048	-0.111968	-0.114282	-0.154187	-0.162814	-0.122917	-0.0902651	-0.120708	-0.0960766	-0.107205	-0.148145	-0.0947921	-0.271215	-0.147694	-0.1944	-0.229927	-0.267247	-0.245444	-0.170247	-0.241037	-0.205376	-0.248829	-0.265858	-0.253971	-0.273581	-0.280784	-0.16931	-0.260124	-0.218062	-0.290917	-0.24356	-0.253508	-0.270363	-0.277549	-0.266195	-0.301334	-0.255081	-0.15474	-0.290634	-0.249811
ENSG00000130193	8_142695250_T_C	rs2717562	0.261264	0.160346	0.193757	0.275764	0.15358	0.145001	0.180244	0.270099	0.343507	0.34053	0.431472	0.454601	0.324774	0.354581	0.264929	0.232961	0.296985	0.212612	0.239949	0.147048	0.116107	0.277843	0.141622	0.0976042	0.15522	0.188336	0.113024	0.182208	0.138593	0.206195	0.0832469	0.172811	0.20282	0.157022	0.225615	0.132379	0.232662	0.238085	0.16139	0.147609	0.17326	0.187515	0.286702	0.227073	-0.0220903	0.235965	0.193499
ENSG00000130203	19_44972456_A_G	rs204482	0.259611	0.0395464	0.0445598	0.0639711	0.0919505	0.0270091	0.0728314	0.0436364	0.0309623	0.029383	0.0051742	0.010763	0.000436062	0.00364854	0.0151403	0.0204081	0.0374937	0.04333	0.000763807	0.0840309	0.0357858	0.0030769	0.00554721	-0.00279485	0.0656472	0.0876763	0.0402689	0.0727792	0.0504017	0.0867684	0.0963188	0.130361	0.0573173	0.0594316	0.0588036	0.0211337	0.0957439	0.0704035	0.115173	0.0359858	0.0187306	0.0109016	0.0162198	0.0537847	0.0252422	0.0647148	0.0437701
ENSG00000130255	19_5698270_T_G	rs77127475	-0.371681	-0.315908	-0.301813	-0.302125	-0.26893	-0.294369	-0.259998	-0.186933	-0.207486	-0.23819	-0.185252	-0.266215	-0.283421	-0.220886	-0.138269	-0.192186	-0.210266	-0.204338	-0.230524	-0.271868	-0.327015	-0.517686	-0.288563	-0.311196	-0.365488	-0.376324	-0.324725	-0.289654	-0.295568	-0.295976	-0.30844	-0.309762	-0.384082	-0.254804	-0.237192	-0.246515	-0.362071	-0.295561	-0.2767	-0.480275	-0.377727	-0.342564	-0.368063	-0.271604	-0.246246	-0.230197	-0.274384
ENSG00000130303	19_17414271_ACT_A	rs71927544	0.559942	0.0496795	0.0185811	0.00455821	-0.280334	-0.0356497	0.0186266	-0.00921693	-0.0152091	0.0765046	-0.00545768	0.0317281	0.136213	0.00443156	0.0592335	0.178355	0.164824	-0.0882816	0.0266371	-0.0030103	-0.186696	0.00214856	-0.0138648	0.0770755	-0.0131231	-0.124273	0.0272965	0.052099	-0.0101091	0.16823	0.174085	0.0773585	0.0974317	-0.014401	-0.0894665	0.179604	0.108351	0.155371	-0.0335391	-0.014575	0.00224496	0.107177	0.163844	0.0201361	-0.0305897	0.103507	-0.0308434
ENSG00000130312	19_17302074_G_A	rs34272905	0.418192	0.334067	0.329928	0.518428	0.51716	0.399415	0.406654	0.358727	0.42717	0.417878	0.270407	0.389634	0.502172	0.444899	0.32995	0.440061	0.42947	0.568742	0.505462	0.30002	0.325649	0.356575	0.442114	0.407123	0.467921	0.423395	0.488841	0.420233	0.329805	0.318027	0.331529	0.266088	0.437134	0.358665	0.400251	0.390771	0.466571	0.416629	0.466697	0.447117	0.476164	0.321741	0.419355	0.486004	0.466576	0.37884	0.34955
ENSG00000130338	6_158228235_G_A	rs4710077	-0.151332	-0.185737	-0.197688	-0.0916625	-0.188668	-0.151652	-0.162471	-0.0531183	-0.0916245	-0.0788238	0.493437	0.543786	-0.0057194	-0.0783589	-0.113701	-0.121833	-0.0344903	-0.156914	-0.119585	-0.072431	-0.0324912	0.0115263	-0.120721	-0.0677273	-0.0429779	-0.478778	-0.102332	-0.134484	-0.143467	-0.0125259	-0.0621402	-0.114388	-0.0529705	0.0640753	-0.198373	0.0343922	0.0439501	0.115582	-0.0814554	-0.16491	-0.11465	-0.0553812	-0.0780743	0.102988	0.0213081	0.117125	0.0122899
ENSG00000130348	6_106639206_A_G	rs11759803	-0.395273	-0.569492	-0.56451	-0.503558	-0.455194	-0.455732	-0.52336	-0.737672	-0.778414	-0.699394	-0.634793	-0.732551	-0.735591	-0.696679	-0.646959	-0.741857	-0.628421	-0.533545	-0.663541	-0.625929	-0.392668	-0.360494	-0.607581	-0.447213	-0.579197	-0.49166	-0.584275	-0.597834	-0.470093	-0.67977	-0.478059	-0.334279	-0.569423	-0.439758	-0.617508	-0.646798	-0.435558	-0.443896	-0.570961	-0.605759	-0.601094	-0.327063	-0.261178	-0.473393	0.412572	-0.644806	-0.632135
ENSG00000130363	6_158998785_GAGT_G	rs375534374	-0.569858	-0.928483	-0.824717	-0.492555	-1.26346	-0.956977	-1.09473	-0.691266	-0.89749	-0.550624	-0.570727	-0.778226	-0.691531	-0.790412	-0.469243	-0.197706	-0.672904	-0.653307	-0.872016	-0.707031	-0.775397	-0.924983	-0.908744	-0.741027	-0.94035	-0.876826	-0.867722	-0.958166	-0.529506	-1.03424	-0.643734	-0.801833	-1.08787	-0.422967	-1.23017	-0.946156	-0.863659	-0.62235	-0.876714	-0.907064	-0.894136	-0.64149	-1.26495	-0.99348	-0.0547596	-0.871893	-0.790656
ENSG00000130396	6_167898195_C_T	rs9346511	0.116896	0.0497039	0.0359359	0.285731	0.207197	0.137903	0.235116	0.0471136	0.136388	0.139827	0.167128	0.183591	0.0587456	0.120373	0.0880287	0.096094	0.106188	0.150535	0.107131	0.0289458	0.0428718	0.0894337	0.206275	0.0799462	0.166785	-0.000298286	0.217929	0.117651	0.120827	0.111669	0.130562	0.103645	0.135671	0.0506618	0.0698191	0.128584	0.115702	0.110902	0.0761061	0.123993	0.160763	0.078893	0.1397	0.0645165	0.0961558	0.131776	0.0952914
ENSG00000130414	2_239961274_C_G	rs4077387	-0.412155	-0.676273	-0.46365	-0.716802	-0.681902	-0.589943	-0.660907	-0.465189	-0.223509	-0.403713	-0.466586	-0.562081	-0.519457	-0.269179	-0.295775	-0.330252	-0.266256	-0.396246	-0.394897	-0.66901	-0.627706	-0.934236	-0.680434	-0.3512	-0.741333	-0.599267	-0.65181	-0.467046	-0.365048	-0.688721	-0.543829	-0.634626	-0.709155	-0.346232	-0.641204	-0.603008	-0.618327	-0.707493	-0.83397	-0.666653	-0.638666	-0.634647	-0.868784	-0.444053	-0.412718	-0.750712	-0.598102
ENSG00000130508	2_1594386_A_G	rs62114599	0.916325	-0.0550437	-0.00381173	0.0150848	0.00647346	-0.024643	0.0364176	-0.000174464	0.0774766	0.0167322	-0.107074	-0.0822805	-0.0113861	0.0366914	0.0421602	0.00801209	-0.0373081	0.00481232	0.0391429	-0.0031512	-0.0440494	-0.0568838	-0.0847127	-0.015833	-0.0857646	-0.0437477	-0.0644516	0.0244478	-0.0289797	0.0444985	-0.00494374	-0.0205206	0.071295	-0.0288674	-0.00978002	-0.120795	-0.0622275	-0.0964713	0.0409819	-0.0252265	0.00314363	-0.0672373	-0.0247425	0.0220817	0.0285102	0.0145567	-0.096131
ENSG00000130529	19_49162194_A_C	rs12980226	-0.404179	-0.0536214	-0.0978611	-0.111995	-0.0479164	-0.0575136	-0.000871406	-0.211152	-0.165171	-0.166676	-0.271875	-0.337852	-0.188766	-0.199379	-0.139711	-0.102972	-0.118285	-0.109125	-0.135996	-0.12026	-0.141553	-0.00451833	-0.0450222	-0.0287744	-0.0478272	-0.133112	-0.0578689	-0.0953312	-0.113284	-0.180295	-0.0382515	-0.0527731	-0.238948	-0.107262	-0.0670305	-0.0437668	-0.11303	-0.176955	-0.0635479	-0.0659587	-0.10127	-0.0830046	0.0457516	-0.0543665	-0.0529484	-0.0796321	-0.0598167
ENSG00000130770	1_28186262_G_C	rs2481982	0.720076	-0.290988	-0.122615	-0.23913	-0.423086	-0.296607	-0.402413	-0.184785	-0.227354	-0.193385	-0.215526	-0.433552	-0.300038	-0.217084	-0.133247	-0.232232	-0.23302	-0.127551	-0.136496	-0.240711	-0.0445272	0.0230797	-0.301033	-0.0437761	-0.443203	0.118408	-0.353014	0.00549164	0.0393165	0.0688799	0.0933257	-0.205338	-0.213415	0.095558	-0.380244	-0.40593	0.0336184	-0.550857	-0.350848	0.00392289	-1.35941e-05	-0.118686	-0.261824	-0.0218073	-0.00305752	-0.457942	-0.440629
ENSG00000130830	23_155211883_T_C	rs11156600	0.209147	-6.16239e-05	-9.32055e-05	-9.63658e-05	-0.000439972	-0.00061615	-0.000303824	0.00119268	0.00115537	0.000790491	0.00230037	0.00207715	0.00127395	0.000892312	0.000802141	0.0016038	0.00104175	0.000456609	0.000721024	8.42884e-05	-0.000243871	-0.00190021	0.000532315	0.000697286	-0.000325373	-0.000103908	-0.000286584	-0.000976048	0.000290426	0.00188709	0.00076799	-0.000212244	2.53805e-05	-0.00015135	-0.000160093	0.000248001	0.00082964	0.000901821	0.000523446	0.000278964	-0.000627898	-0.000497467	-0.000765458	0.000132986	-0.00023267	0.000189691	-0.000218793
ENSG00000131067	20_34687725_A_G	rs2378250	0.296017	0.0142616	0.0744018	0.0812293	0.0309528	-0.00596613	0.0374902	-0.0216833	0.00840058	0.0199258	0.013239	-0.00528412	0.0104557	0.0351446	0.0205326	-0.00117883	0.0332465	0.0334532	0.00904606	0.0229415	0.0832055	0.184489	0.0903832	0.0753515	0.0185272	0.0994486	0.0458305	0.0279737	0.00954095	0.103013	0.0908734	0.112477	0.0284735	-0.194235	0.0172754	-0.0460618	0.0380043	0.0201645	0.013339	0.0999294	0.172397	0.0292248	0.104884	0.0800154	0.0416883	0.0297218	0.0183458
ENSG00000131069	20_34701343_A_G	rs4431018	0.164169	-0.0529181	-0.0376586	-0.0079986	0.0326126	-0.0297631	-0.0709096	-0.159289	-0.154806	-0.257199	-0.285932	-0.379965	-0.191962	-0.170422	-0.151384	-0.151939	-0.187129	-0.142081	-0.187166	-0.0473119	0.0718303	0.0783821	-0.0599625	-0.0014896	-0.101836	0.0261014	-0.139574	-0.13636	-0.10311	-0.0742034	0.0263111	-0.0589413	-0.0232944	-0.127179	-0.215766	-0.192277	0.045102	-0.191693	-0.148219	-0.0633537	-0.0250371	0.0357515	-0.107351	-0.102372	0.0833293	-0.105945	-0.203571
ENSG00000131100	22_17622267_G_A	rs375480915	-0.225603	-0.229664	-0.206565	-0.141643	-0.134489	-0.142835	-0.125945	-0.0760498	-0.103464	-0.0930656	-0.190135	-0.229725	-0.0998552	-0.130298	-0.0924678	-0.0546774	-0.0657512	-0.135651	-0.236517	-0.10432	-0.414098	-0.404186	-0.144082	-0.160079	-0.108086	-0.158251	-0.124864	-0.210056	-0.176353	-0.133997	-0.158836	-0.193411	-0.209766	-0.207644	-0.128629	-0.219054	-0.198473	-0.19079	-0.110784	-0.100987	-0.090198	-0.16347	-0.216686	-0.159762	-0.164612	-0.185486	-0.0665972
ENSG00000131236	1_40026093_T_C	rs11207350	-0.122178	-0.0852466	-0.0469567	-0.0226544	0.0215335	-0.0180615	0.0112615	-0.00509057	-0.0798607	0.00762611	-0.0712172	-0.0810389	-0.0837091	-0.0693954	-0.0414746	-0.0735004	-0.0105827	-0.0860829	-0.0721626	-0.0363828	-0.0241239	-0.0264337	-0.00157867	0.0249775	0.0449045	-0.0139048	-0.0242545	0.00939021	-0.0154313	-0.0338748	0.00588113	-0.0455874	-0.0217384	-0.0361107	-0.102415	0.00253609	-0.0466276	-0.0495743	-0.00825382	0.00415831	-0.00502302	-0.0297437	-0.0325228	-0.00207222	-0.0782086	-0.0629018	-0.0127014
ENSG00000131374	3_17173309_A_G	rs57200512	0.106269	0.0308157	0.0196157	0.0380935	0.00911258	0.0344266	0.0413432	0.0152361	0.00539905	0.022249	0.0360658	0.0437006	0.0210669	0.00369815	0.00159479	0.00955289	0.000915415	0.0275314	0.0148576	0.0320754	0.00870945	0.00873404	0.0353982	0.0226955	0.0155598	0.00996544	0.0435077	0.0130823	0.0183787	0.040698	0.0233002	0.0175851	0.0267614	0.00824549	0.0184622	0.0145236	0.0316	0.0396721	0.0391083	0.0248055	0.0123532	0.0344796	0.0429734	0.022503	0.0202206	0.0356291	0.0225866
ENSG00000131507	5_142095613_T_C	rs891989	-0.748534	-0.0946686	-0.0716526	-0.0247901	-0.102936	0.00628014	-0.0311827	0.078597	0.0742773	0.029904	0.00230468	-0.109932	0.00714538	0.0441781	0.00124278	0.101371	0.0104877	0.0955738	0.128041	-0.103378	-0.00554702	0.147521	-0.0922027	-0.0296357	0.0117549	-0.113387	-0.0570746	0.0202727	0.0342734	-0.285848	-0.105193	-0.0396336	-0.110174	0.0268938	-0.0459811	-0.0171996	-0.228182	0.0468036	-0.0472573	-0.0227979	-0.0516787	0.0106058	-0.0359995	-0.0259366	-0.0175063	-0.0894134	-0.025621
ENSG00000131771	17_39631553_C_T	rs140263652	-0.761076	0.0422782	0.00199613	0.0132078	0.0381684	0.018501	-0.0194974	0.0963537	0.0910796	0.0592189	0.205253	0.154881	0.142295	0.111086	0.147695	0.0811753	0.10014	0.0894564	0.0702595	-0.0119695	-0.0752494	-0.154993	0.0086011	-0.0229187	0.0881891	-0.212373	-0.00210451	0.0132115	0.0232372	-0.149854	-0.148	-0.118513	-0.0433959	0.0239122	0.00432665	0.0388482	-0.0747836	0.0511556	-0.0317097	-0.122726	-0.122698	0.00817708	-0.0273147	-0.0662343	-0.039115	0.0183003	0.0780813
ENSG00000131781	1_147233216_C_T	rs4491135	0.235906	0.122135	0.140101	0.309666	0.349169	0.245239	0.160907	0.18577	0.147716	0.216032	0.124709	0.0102663	0.114194	0.182132	0.0248542	0.1996	0.227004	0.157265	0.105263	0.0725926	0.128689	0.155483	0.142025	0.0265904	0.127122	0.206919	0.195232	0.205731	0.0142093	-0.0679973	-0.129533	-0.0284909	0.0846046	-0.172474	0.0623154	0.115734	-0.0533464	0.196388	0.143557	-0.0242776	0.0128005	0.0479087	0.104206	0.0216097	-0.251298	0.318325	0.221074
ENSG00000131844	5_71584316_T_C	rs166757	-0.270197	0.0524523	0.020257	0.00959147	-0.149602	0.0113139	0.0998455	0.0484214	0.0435712	0.0203634	0.228964	0.25568	0.0474339	-0.0124111	0.0770342	-0.0214584	-0.00452112	0.0101219	0.0196629	-0.128655	0.122646	0.00363442	0.0615872	0.0511658	0.0509353	0.0312521	0.0552235	-0.00988576	-0.0451898	0.00582832	-0.0963724	0.00180701	-0.0560761	-0.0199229	0.0298378	0.0137098	0.0613516	0.0820664	-0.0216887	0.0568231	-0.00200711	0.0105999	0.00362363	0.00955671	-0.043552	-0.0460823	0.118742
ENSG00000131849	19_58467150_G_A	rs4801595	-0.261149	-0.405287	-0.313203	-0.326431	-0.209694	-0.319916	-0.231236	-0.0985894	-0.00967387	-0.00500474	-0.0787322	-0.160199	0.0515501	-0.100145	-0.15649	-0.113351	-0.0490195	-0.0679994	-0.00591196	-0.37131	-0.281647	-0.611021	-0.291693	-0.237422	-0.279913	-0.212751	-0.279999	-0.117858	-0.0086708	-0.273936	-0.238471	-0.195892	-0.370619	-0.118862	-0.348082	-0.285487	-0.382933	-0.193728	-0.331831	-0.119551	-0.230905	-0.354967	-0.438429	-0.30881	-0.364621	-0.359516	-0.344463
ENSG00000131899	17_18319233_A_G	rs4924845	0.212977	-0.0253005	0.0194226	-0.0343097	-0.073487	-0.0387933	-0.0457367	0.115748	0.0299849	0.00577036	0.0150351	0.0768143	0.0259052	0.0229698	0.0147471	0.00168737	0.0746909	-0.00514382	0.103135	0.045894	0.105655	-0.0120282	-0.00367843	0.0449948	-0.0851053	0.408632	-0.039467	0.0503983	0.0773919	0.0373246	0.143936	0.0264073	0.11422	0.148663	0.0387727	-0.00468895	0.131928	0.0582569	0.0543422	0.167315	0.0907695	-0.00340624	0.0985023	0.0609375	0.0720128	0.0221719	-0.0327065
ENSG00000131981	14_55104292_C_CT	rs77645756	0.157026	0.0361371	-0.0420183	-0.291164	-0.0920861	-0.0838941	0.100301	-0.0480602	-0.0245219	-0.0887502	-0.222673	-0.156164	-0.01384	-0.0270157	0.0057234	-0.0305088	-0.121581	-0.0619262	-0.0292904	-0.00969435	-0.0644988	0.0244331	0.0603524	-0.00233105	0.0580209	-0.0316225	0.0108135	-0.0858638	0.012658	-0.103609	0.095183	-0.0881193	0.00306908	0.0190213	0.106695	0.0422262	0.163769	-0.416693	0.0181661	0.0399052	0.0235689	0.0305199	0.0515149	-0.0167325	-0.0413946	0.018702	-0.0142784
ENSG00000132016	19_13927289_G_A	rs10405523	0.460773	-0.171045	-0.116692	-0.250354	-0.286101	-0.235851	-0.133017	-0.00471688	-0.14595	-0.127522	-0.54451	-0.519007	-0.186843	-0.0159615	-0.148105	-0.133996	-0.147958	-0.0662866	-0.0390503	-0.0615014	-0.0565073	-0.301575	-0.210634	0.0532738	-0.139034	-0.274028	-0.226787	-0.0641892	-0.337666	-0.328139	-0.118674	-0.145096	-0.0810234	-0.0518396	0.0191279	-0.291952	-0.0857208	-0.301594	-0.181875	-0.111997	-0.109266	-0.0515619	-0.324354	-0.221694	0.180248	-0.209776	-0.22453
ENSG00000132024	19_13937774_G_C	rs55873182	0.0891818	0.0270542	0.0264424	0.0170484	0.00467436	-0.00480641	0.0235146	-0.0216108	-0.0229929	-0.0252243	-0.0146238	-0.022319	-0.0228338	-0.0269111	-0.0205924	-0.0343995	-0.0140173	-0.0150635	-0.0138523	0.00799054	0.0273055	0.00765841	0.00723375	-0.00813238	0.0109289	0.0364185	0.0142348	0.024789	0.0359064	0.0159916	0.0165672	0.0241659	0.012156	0.0261884	-0.0152129	-0.00783647	0.00654127	-0.0116686	0.00819685	-0.00162425	-0.00425455	-0.00677287	0.0239672	0.0298994	-0.00287854	0.00611005	0.0136144
ENSG00000132141	17_34942629_C_G	rs2230553	-0.38213	-0.268652	-0.259232	-0.234202	-0.190321	-0.168993	-0.169907	-0.336622	-0.345842	-0.356978	-0.260328	-0.276328	-0.316054	-0.304869	-0.306495	-0.336714	-0.30979	-0.319461	-0.325002	-0.181384	-0.220907	-0.463134	-0.155224	-0.152085	-0.209339	-0.228571	-0.17413	-0.257308	-0.209388	-0.224577	-0.261591	-0.191214	-0.225139	-0.192227	-0.286413	-0.191971	-0.204394	-0.303603	-0.181564	-0.29892	-0.306552	-0.125576	-0.164008	-0.210844	0.0169303	-0.214436	-0.200056
ENSG00000132199	18_673086_A_G	rs2790	0.602553	-0.246128	-0.0023739	0.374437	-0.111872	-0.0104438	-0.152871	-0.0544796	-0.149778	-0.0733944	-0.191838	-0.264566	-0.0783825	-0.0147657	0.0347267	-0.0732255	-0.0648159	-0.170524	-0.123964	-0.117735	0.280392	-0.0523001	0.103197	0.200574	0.291021	0.166673	0.317271	0.0781833	0.0242375	0.301242	0.140047	-0.0393464	0.0893832	-0.467887	-0.366165	-0.188901	-0.0388189	-0.213173	0.036664	-0.235871	-0.165732	0.0616245	-0.203907	0.138242	-0.0675163	-0.0581414	-0.2426
ENSG00000132274	11_5686054_T_C	rs57197373	-0.389122	-0.381146	-0.366492	-0.257821	-0.256791	-0.265269	-0.311699	-0.264854	-0.285794	-0.199123	-0.190419	-0.130274	-0.290231	-0.249318	-0.242473	-0.273919	-0.240517	-0.242731	-0.263922	-0.287879	-0.0897109	0.0337884	-0.240485	-0.230459	-0.318176	-0.174096	-0.339678	-0.327515	-0.287947	-0.287237	-0.202134	-0.264791	-0.274505	-0.375442	-0.459497	-0.298125	-0.285409	-0.189612	-0.218555	-0.255031	-0.249091	-0.136901	-0.29877	-0.326218	-0.168009	-0.289468	-0.356634
ENSG00000132275	11_6607511_A_C	rs3741271	-0.288845	-0.110165	-0.0730994	-0.106742	0.0189771	0.0117636	-0.0602353	-0.092215	-0.097846	-0.119218	-0.0117124	-0.00722151	-0.0926046	-0.0754558	-0.0969115	-0.0993768	-0.07365	-0.0672106	-0.105817	-0.0605877	-0.157414	-0.374159	-0.0201402	-0.0482294	-0.0148827	-0.156991	-0.0188901	-0.0203325	-0.079167	-0.0219837	-0.0770147	-0.0215878	-0.12026	-0.0896707	-0.0211486	0.015667	-0.101997	-0.0517963	-0.0514826	-0.113559	-0.190553	-0.10299	-0.0844953	-0.0792194	-0.0817808	-0.00167531	0.000597742
ENSG00000132294	8_131908165_G_A	rs7826290	0.272458	0.0152221	0.00737927	0.0419839	-0.023116	-0.0314659	-0.0536381	0.0985482	0.0247311	0.107097	-0.0193879	-0.00438577	0.0158277	-0.00741018	0.0200351	0.0506195	0.0679185	0.0533824	0.0874151	0.0210975	0.0309457	0.0425031	0.028068	-0.107892	0.0132212	-0.0360422	0.0795993	0.0896355	0.0297389	0.0387884	0.00547192	-0.0168066	0.0331319	0.00322586	0.0263084	-2.49224e-05	-0.0209131	-0.0213948	-0.0192622	0.0772579	0.0516905	-0.0398071	0.00878103	0.00678383	0.0258782	-0.024391	-0.0157386
ENSG00000132300	2_86039945_T_C	rs3770087	0.265353	-0.0107412	-0.0405137	-0.0232045	-0.0293632	0.0187487	-0.0138497	0.0500769	0.0240149	0.033689	0.161767	0.139979	0.0201021	0.0378911	0.0386246	0.0384928	0.0206269	-0.000220654	0.00957039	0.0127245	-0.0647019	-0.03282	-0.00847	0.0229586	-0.0359375	-0.0345002	-0.0097518	-0.0645119	-0.0558049	0.0678826	0.0312273	-0.0509264	-0.0400728	-0.0996168	0.0108823	-0.0120077	0.0561066	0.0314923	-0.0186513	0.0410949	0.027195	0.0345245	-0.01141	-0.0501175	-0.049674	-0.0469911	-0.0453364
ENSG00000132359	17_3027144_C_G	rs35213780	0.556902	-0.0173743	-0.0400795	0.00649472	-0.106902	-0.15765	-0.114158	-0.0709764	-0.00881344	-0.0288066	-0.126182	-0.105197	0.0162316	-0.000368646	-0.0105234	-0.0245783	-0.0525473	-0.0656662	-0.0556454	0.0554135	-0.0820358	-0.0225069	-0.137705	-0.112751	-0.0816765	-0.0454	-0.091439	-0.018744	-0.0140683	-0.0110737	-0.00774867	-0.0674281	0.00367472	-0.0691298	-0.0480681	-0.156477	-0.04009	-0.0695709	-0.0165487	-0.0353343	-0.0176272	-0.0140551	-0.0636909	-0.0528231	-0.139383	0.0239935	-0.0960585
ENSG00000132432	7_54742060_T_C	rs62451662	-0.347027	-0.391868	-0.325431	-0.217139	-0.278116	-0.26034	-0.228695	-0.301397	-0.481502	-0.414687	-0.682668	-0.907635	-0.643323	-0.553563	-0.306931	-0.452641	-0.348767	-0.271523	-0.414822	-0.351221	-0.196116	-0.188683	-0.447362	-0.229803	-0.278829	-0.271724	-0.296885	-0.403408	-0.31654	-0.225827	-0.187458	-0.246714	-0.342763	-1.11933	-0.397261	-0.656701	-0.402656	-0.0686687	-0.255315	-0.340198	-0.391756	-0.205215	-0.0769129	-0.366325	-0.267417	0.000745352	-0.422086
ENSG00000132471	17_75888957_G_A	rs8066711	-0.0932119	-0.0215875	-0.0488931	-0.0461123	-0.0829894	-0.0665378	-0.0780973	-0.127214	-0.116739	-0.117447	0.0110011	0.00150151	-0.112461	-0.112634	-0.0863776	-0.098119	-0.0986986	-0.139154	-0.112107	0.00740676	-0.0378722	0.00346278	-0.0558575	-0.00833375	-0.0322826	-0.0661478	-0.0312542	-0.0463331	-0.0576573	0.00364802	-0.000915315	0.0295857	-0.0283289	-0.019609	-0.0950784	-0.0132158	-0.022756	0.0119962	-0.0274887	0.00362268	0.00328885	0.00781184	0.0100113	-0.0376555	-0.0103363	0.0404634	-0.0301926
ENSG00000132561	8_97844983_C_T	rs58871779	0.339558	-0.0427897	0.01128	0.0236147	0.108436	0.00859407	0.0142425	-0.0712591	-0.103585	-0.044266	-0.0465533	-0.0558726	-0.156524	-0.0837142	-0.0845432	-0.0824403	-0.0243239	-0.0680036	-0.0758012	0.0169088	-0.00848736	-0.205025	0.00426065	-0.106238	-0.0374112	-0.00778035	-0.00820129	0.0887534	0.0229234	0.060071	0.104129	0.0309487	0.0166973	-0.0572612	0.0112919	0.00860725	0.0200723	-0.00755521	0.0158465	0.105245	0.11611	-0.0399615	-0.0690402	0.0339052	-0.0137717	0.00831533	-0.00997269
ENSG00000132600	16_68267507_G_A	rs77517043	0.464793	0.475911	0.449141	0.715558	0.587834	0.517101	0.564585	0.430191	0.338028	0.355952	0.170964	0.130244	0.312993	0.398626	0.297345	0.301629	0.250606	0.419699	0.541095	0.482106	0.617369	0.758212	0.518671	0.566529	0.609612	0.681098	0.618803	0.467506	0.567671	0.510042	0.527485	0.398331	0.580025	0.373552	0.483178	0.451827	0.62253	0.418546	0.457975	0.52279	0.502823	0.517705	0.662001	0.533333	0.294754	0.620705	0.424465
ENSG00000132740	11_68964700_A_G	rs11228425	-0.262272	-0.325709	-0.425011	-0.231517	-0.319282	-0.301882	-0.161729	-0.0966855	-0.119383	-0.167323	-0.520149	-0.527223	-0.131194	-0.0448268	-0.0785695	-0.150453	-0.143444	-0.223737	-0.172957	-0.370963	-0.133498	-0.246953	-0.25304	-0.218575	-0.0305964	-0.348786	-0.0337148	-0.221004	-0.31233	-0.529721	-0.462604	-0.350285	-0.320643	-0.0083208	-0.298132	-0.359487	-0.365475	-0.370555	-0.344111	-0.360406	-0.310355	-0.290078	-0.447493	-0.290059	0.00428902	-0.423244	-0.327073
ENSG00000132849	1_62039286_A_G	rs7539653	-0.170921	-0.0152933	-0.0218408	-0.0410337	0.00137959	-0.0011579	-0.00607594	-0.0498668	-0.0428101	-0.0412232	0.0174852	0.0262569	-0.0370606	-0.0404091	-0.048907	-0.0473849	-0.0379555	-0.0467971	-0.0552845	0.0105644	-0.0393105	-0.0787479	-0.00289044	-0.0420686	0.000251075	-0.0573245	-0.0336264	-0.00660102	-0.0426434	-0.0225279	-0.0338378	-0.0217671	-0.0275795	0.00344268	-0.0111831	0.00149232	-0.036485	-0.0223286	-0.0259191	-0.00802836	-0.0261324	-0.00671506	-0.00710876	-0.0368975	-0.0269135	-0.00962817	0.0111441
ENSG00000133065	1_205486308_A_G	rs7522719	-0.137248	-0.00542316	-0.0033833	-0.00690055	-0.00948783	-0.00939985	-0.0102892	-0.00728569	-0.00729824	-0.00378434	0.00498939	0.000926972	-0.00427823	-0.00863829	-0.00331117	-0.00102319	-0.00613641	-0.00998753	-0.00673566	-0.00874368	-0.00318704	0.00481776	-0.00648838	-0.000816582	-0.0050306	-0.00582539	-0.0128489	-0.00672728	-0.00490391	-0.00773157	-0.00996964	-0.00158596	-0.00787416	-0.00679305	0.00212757	-0.00653643	-0.0135529	-0.00172349	-0.00475018	-0.00125788	-0.00901583	0.00092129	-0.00213487	-0.00797368	-0.00804347	-0.00581384	-0.000854438
ENSG00000133106	13_42982792_AT_A	rs11312093	0.264232	0.00937125	0.0191701	0.117737	0.0159656	-0.0430594	-0.0480139	0.0973612	0.133302	0.12232	0.127727	0.175306	0.111604	0.123446	0.103581	0.0942759	0.103884	0.0712992	0.0738726	0.0329266	-0.040089	-0.0792809	0.000491192	0.0759505	0.00149328	-0.0338907	-0.0115035	0.0306625	-0.00547216	0.103522	0.118897	0.0292285	0.0177265	-0.032813	-0.0102501	0.0239584	0.0143906	0.048941	0.0213381	0.0622814	0.0277629	-0.0183253	-0.0614377	0.000835718	0.047582	0.0334928	0.0506693
ENSG00000133134	23_103115729_A_T	rs5987675	0.484058	0.107144	0.0822399	0.219108	0.109941	0.0928228	0.0184882	0.159174	0.196618	0.102199	0.142443	0.269528	0.16401	0.162817	0.0977879	0.0881456	0.160339	0.190848	0.170501	0.140355	0.09564	0.193923	0.099553	0.181851	0.142288	0.251537	0.137559	0.129754	0.220737	0.24248	0.0390038	0.0910435	0.256422	0.073961	0.0819789	0.242817	0.472047	0.191644	0.192656	0.314867	0.299221	0.149501	0.142641	0.201271	0.154482	0.166693	0.206023
ENSG00000133313	18_74499611_A_G	rs3764510	-0.268334	0.0864549	0.102818	0.0635339	0.074021	0.0073531	0.111965	0.336935	0.342548	0.353275	0.393534	0.463644	0.381948	0.346707	0.162273	0.188793	0.361595	0.119459	0.279345	0.109669	0.222568	-0.628374	0.163038	-0.00927955	0.15806	0.328393	0.13592	0.184836	0.0930579	-0.00198493	-0.119211	-0.01779	0.183775	0.225522	0.268803	0.165781	-0.0976248	0.0222487	0.103565	0.324599	0.394165	-0.0210517	-0.330032	-0.0151708	-0.113704	-0.145571	0.0353347
ENSG00000133393	16_15879748_T_C	rs12597051	0.547589	0.0373704	-0.0712961	0.000644219	-0.0307233	-0.0786334	-0.00224683	0.483782	0.414049	0.441654	0.545595	0.491599	0.388079	0.438425	0.396079	0.415658	0.457053	0.349684	0.409826	-0.0123292	-0.208614	-0.0690677	0.00470314	-0.0218116	-0.0470189	-0.196771	-0.0257601	-0.0927047	0.00860439	0.131401	0.0513585	-0.0371018	0.0454361	0.125203	0.0164788	-0.184198	-0.0249967	0.191447	-0.0286177	0.0303865	0.00161765	-0.0989551	-0.00541265	0.0072571	-0.169182	0.0146214	-0.107298
ENSG00000133466	22_37186126_C_T	rs734139	-0.403557	-0.105057	-0.0653568	0.0600665	-0.302121	-0.190093	-0.2079	-0.583788	-0.553233	-0.570995	-0.65012	-0.678545	-0.513572	-0.494911	-0.497412	-0.516654	-0.641719	-0.408146	-0.420623	-0.191729	-0.0937076	-0.556493	-0.285017	-0.317562	-0.454811	-0.320379	-0.329936	0.0456654	0.0786272	-0.347989	-0.350924	-0.158156	-0.173729	-0.166386	-0.367741	-0.324186	-0.471976	-0.456851	-0.233379	-0.328177	-0.307119	-0.21704	-0.300775	-0.349737	-0.722184	-0.291948	-0.0128537
ENSG00000133704	12_30720398_C_T	rs35133495	-0.240146	-0.267228	-0.306129	-0.194679	-0.233636	-0.269165	-0.277488	-0.394217	-0.472116	-0.403461	-0.35428	-0.305545	-0.403416	-0.488113	-0.398564	-0.432827	-0.457965	-0.380909	-0.428361	-0.258317	-0.328019	-0.391475	-0.266244	-0.233928	-0.278407	-0.352766	-0.29419	-0.292457	-0.24982	-0.252317	-0.152385	-0.233038	-0.304896	-0.206446	-0.242338	-0.138843	-0.134823	-0.242725	-0.199476	-0.303407	-0.328861	-0.238381	-0.208742	-0.249946	-0.144762	-0.104386	-0.225255
ENSG00000133706	5_146102564_C_T	rs10491259	0.531792	0.405627	0.431463	0.557153	0.594341	0.50829	0.427091	0.426026	0.470727	0.555882	0.846543	0.850636	0.479982	0.372411	0.494304	0.65876	0.590795	0.345197	0.45596	0.497567	0.33132	0.403536	0.475536	0.713295	0.518143	0.352816	0.469044	0.33749	0.158874	0.751371	0.55261	0.316204	0.661715	0.211126	0.501522	0.561012	0.671929	0.706361	0.663271	0.455606	0.375232	0.541705	0.585193	0.44226	0.119334	0.809192	0.493886
ENSG00000133789	11_9712857_C_T	rs2132567	-0.284408	0.0602819	0.0868034	0.0407754	0.0973745	0.0798312	0.138783	0.0241085	0.0888763	0.0297565	0.0347599	0.090572	0.0393826	0.0590675	0.0712781	0.074007	0.0243563	0.0496179	0.0292659	0.0555422	-0.042224	-0.0654903	0.0521296	0.0246568	0.0627625	-0.0507809	0.0605368	0.0328516	0.0516763	-0.00364983	0.0278534	0.0938278	0.00354578	0.10228	0.033834	0.0245613	-0.0403856	-0.0163179	0.0238017	0.00450662	0.0176267	0.00380313	-0.0390418	0.00341042	-0.00348835	0.0355062	0.0945862
ENSG00000133816	11_12230185_T_C	rs2641940	0.262613	0.0984782	0.0439961	0.0666708	0.0593499	0.0347425	0.0325288	0.0034885	0.00174473	-0.0371163	0.149172	0.163766	0.00212127	-0.0163883	0.00394919	-0.00915043	-0.0288474	-0.05227	-0.0629989	0.0749405	0.0463601	-0.0507072	-0.0381035	-0.00271849	0.0476518	0.0111623	0.0560349	0.0221846	0.0799088	0.184945	0.0811112	0.0327585	0.0824632	0.0274376	0.0148745	0.0879723	0.0628278	0.0721091	0.0212826	0.0752256	0.13458	0.0938969	0.104799	0.0808061	0.10081	0.118478	0.0442681
ENSG00000134014	8_28090017_A_G	rs4732621	0.996547	0.342184	0.29025	0.365529	0.349014	0.283151	0.356818	0.419567	0.413366	0.456112	0.478688	0.531405	0.403075	0.372233	0.344779	0.406988	0.310797	0.419237	0.465466	0.448211	0.255321	0.0867544	0.363802	0.43677	0.330338	0.309547	0.324598	0.344562	0.272903	0.577936	0.24229	0.185737	0.468297	0.216841	0.357022	0.286754	0.280643	0.43126	0.288642	0.304056	0.336956	0.357521	0.353501	0.405366	0.238909	0.31529	0.268191
ENSG00000134058	5_69180269_A_G	rs350121	0.226606	-0.0398975	-0.0103643	-0.00497724	0.0158529	-0.00925737	-0.0477325	-0.113626	-0.0844395	-0.106214	-0.122537	-0.15675	-0.129216	-0.108798	-0.105408	-0.115546	-0.123845	-0.0856235	-0.096304	0.0366528	0.0423847	0.0758825	-0.0721065	-0.018944	-0.0971426	-0.0063796	-0.0619138	-0.0605926	-0.0467111	-0.0279648	-0.0583684	0.0518348	-0.00288315	-0.106658	-0.0442016	-0.0650392	0.00367471	-0.0411101	0.000647708	0.00504925	0.035404	0.0227748	-0.011214	-0.0351182	-0.0384005	-0.120898	-0.065732
ENSG00000134107	3_4742018_G_A	rs3792493	0.209625	0.000187062	0.000260809	0.000368282	0.000111443	0.000292866	6.83952e-05	0.000113288	0.000319978	0.000250982	-0.000120471	-0.000229887	0.000144465	0.00029461	-8.13423e-05	0.00018471	5.77908e-05	0.000192636	0.000166429	0.000249764	0.000220559	-0.000664861	7.50728e-05	-7.15372e-06	5.04493e-05	0.000163788	0.000190678	2.10925e-05	0.000332844	0.000458354	0.000315581	0.000141546	0.000369957	0.000116917	-0.000292908	-0.000310095	0.000298979	-9.53438e-05	0.000149681	-4.93992e-05	0.000389943	-0.000185777	-0.000480292	0.000286947	-0.000229947	0.000204673	-0.000190965
ENSG00000134278	18_12646607_C_G	rs8089003	-0.331086	-0.085632	-0.0547511	-0.0995093	-0.0119569	-0.05416	0.0295954	0.00429553	-0.011023	-0.0183253	0.0197057	0.00980678	0.0169082	-0.0193688	0.00339321	0.0410392	0.0471896	-0.0257382	0.00913052	-0.0232525	-0.0704823	-0.245066	0.0180252	-0.0264701	0.0437836	-0.097813	-0.0144499	-0.0468914	-0.0156956	-0.0626372	-0.127643	-0.0789308	-0.0779718	-0.23117	0.0143699	0.0180078	-0.0902721	0.00524613	0.00151852	-0.10286	-0.0651939	-0.0180309	-0.0542156	-0.107525	-0.052566	-0.00984514	0.0119107
ENSG00000134287	12_48932691_T_C	rs1111662	-0.129466	0.00107069	-0.0165788	-0.0792833	0.0378333	0.0286965	0.0163342	0.0575386	-0.0213212	0.060132	0.0521329	0.0644665	0.00325042	0.0135761	0.0112545	0.0223586	0.0226046	0.00441536	0.011183	0.00349721	-0.208772	-0.183968	0.0283501	0.0526081	0.0622814	0.0309006	0.0311175	0.0398207	0.0214127	0.0326877	0.00578699	-0.000774446	0.00951728	0.00460532	0.0205421	0.0689524	-0.00060571	0.116677	0.0109538	0.0182399	0.0193064	0.00282275	-0.00943611	0.0166969	-0.00170929	0.000979924	0.0678257
ENSG00000134324	2_11694565_A_T	rs11684640	0.207856	0.0529967	0.0137772	0.0374496	0.0117891	0.0308711	0.0355132	0.0526625	0.0554617	0.0484102	-0.0513759	-0.0705875	0.0240898	0.0300638	0.0322042	0.0413712	0.0299872	0.0664398	0.0783671	0.0105225	0.0225749	-0.0574464	0.0229307	0.0315445	0.0234178	0.0457797	0.0302603	0.0338305	0.0552593	0.0210766	0.0342136	0.00646007	0.0232085	0.0613712	0.0247039	0.00324498	0.031018	0.0052038	0.00293518	-0.0060637	-0.0188999	0.0130435	-0.0139004	0.0247205	0.0102307	0.00334865	0.00665216
ENSG00000134333	11_18400940_C_A	rs6498	0.246685	-4.52667e-05	-5.49622e-06	-4.88329e-05	-1.29567e-05	3.98262e-05	-7.28677e-05	-0.00023711	-0.000291273	-0.000171702	-0.000241517	-0.000283933	-0.000233445	-0.000225323	-0.000164509	-0.00022604	-0.000264879	-0.000190116	-0.000162594	-2.5674e-06	-0.000163719	-0.000241503	-6.73187e-05	-3.3559e-05	-6.57419e-05	2.12645e-05	-1.29866e-05	7.27684e-05	-1.72523e-05	0.000146613	3.58778e-05	-0.000180579	-8.56875e-05	1.8756e-05	-4.70756e-05	-0.000158193	-3.51555e-05	-1.42012e-05	-5.09947e-05	2.11211e-05	6.63736e-06	-5.03681e-05	-4.97613e-05	-1.66991e-05	-8.58806e-05	4.55721e-05	-2.91122e-05
ENSG00000134452	10_5930167_A_G	rs622758	-0.175198	-0.14085	-0.125509	-0.104878	-0.100664	-0.0772607	-0.0999341	-0.0476053	-0.0360228	-0.0449903	-0.0119439	-0.0368675	-0.0804208	-0.0791588	-0.0815503	-0.0694522	-0.0601348	-0.09477	-0.0900901	-0.102751	-0.0684603	-0.182911	-0.0481598	-0.149714	-0.0997282	-0.144239	-0.0508228	-0.0853108	-0.0360933	-0.150522	-0.174219	-0.113811	-0.19436	-0.0377333	-0.115212	-0.085391	-0.204783	-0.133544	-0.0943306	-0.200554	-0.158382	-0.173646	-0.100092	-0.0978922	-0.0759762	-0.205641	-0.0902205
ENSG00000134463	10_11799339_A_G	rs7912355	0.373191	0.099232	0.0700551	0.270509	0.608583	0.331135	0.423323	0.61649	0.380742	0.467329	-0.134741	0.0219437	0.395877	0.39357	0.417928	0.389855	0.446397	0.528553	0.461336	0.0586289	0.580742	0.327119	0.51759	0.43843	0.312517	0.795656	0.28985	0.0368968	-0.0576675	0.103458	0.268082	0.11927	0.480731	-0.0917977	0.262446	0.648679	0.332677	0.219317	0.387242	0.494213	0.408375	0.440701	0.14518	0.216421	0.0944883	0.377532	0.413345
ENSG00000134709	1_59957735_C_A	rs1426081	0.216906	0.030933	-0.035295	0.0405456	-0.0811708	-0.0136818	-0.0185794	-0.0573594	0.00774662	-0.0135585	-0.0137016	0.00486673	0.0166296	-0.001774	-0.0202368	-0.0083566	-0.0039226	-0.0293163	-0.00583384	-0.0124264	0.0182466	0.108236	-0.0507719	0.0143542	-0.0862224	0.0765689	0.000393791	-0.0484601	-0.0796353	0.0325485	0.0170821	0.0375245	0.0657913	0.0156349	-0.103379	-0.0630007	0.056581	-0.00237692	-0.0097161	0.0560646	0.0528357	0.0015622	-0.0199146	-0.0213473	0.00640054	0.00321494	-0.0640071
ENSG00000134716	1_59913164_A_C	rs11572255	0.511021	0.0673641	0.0177563	0.0847895	-0.0480625	-0.0759395	0.0754964	-0.106691	-0.0383012	-0.0786448	-0.0891192	-0.0349288	-0.0353819	-0.106158	-0.102839	-0.0176889	-0.0628223	-0.115518	-0.139781	0.270139	0.0420686	-0.179312	0.0919565	0.0168133	0.0496361	0.210743	0.0149578	0.0488999	0.0474177	0.0383619	0.0278479	0.0323661	0.455045	0.0750727	0.00534921	-0.00341558	-0.24578	-0.149602	0.547987	0.0581811	0.0150376	-0.0283366	-0.110593	0.0331671	-0.0274359	-0.0613152	0.00543861
ENSG00000134755	18_31339695_C_A	rs8090965	0.172154	-0.0108842	0.0304707	0.092389	0.061141	0.0611794	0.126937	0.0218365	0.0294941	0.0679838	-0.0148489	0.0294879	0.0127087	0.00745428	-0.0281863	-9.85396e-05	-0.0132729	-0.0255115	-0.0122492	-0.0754413	0.0569741	0.0195992	-0.0128467	-0.0214643	0.0764419	-0.0623896	0.0623385	0.0973227	0.0569164	0.05062	0.0264664	-0.0599031	0.0610038	0.0356655	0.0358373	0.101379	0.158213	0.0459884	0.0670839	0.0259716	0.0136685	0.0270511	0.0655678	0.0557789	0.0656498	-0.0185514	0.0435709
ENSG00000134779	18_36724144_C_T	rs4799431	-0.203365	-0.199636	-0.267656	-0.192099	-0.320208	-0.314308	-0.330487	0.00104036	-0.0384607	-0.0790004	-0.293746	-0.221674	-0.0340857	-0.0960053	-0.0359696	-0.0806609	-0.130635	-0.0948817	0.022034	-0.270212	-0.137746	-0.373082	-0.271643	-0.348467	-0.27607	-0.379607	-0.311736	-0.175351	-0.17328	-0.218357	-0.162059	-0.292394	-0.22154	0.0516259	-0.275796	-0.277666	-0.156436	-0.140064	-0.245171	-0.432027	-0.394418	-0.393889	-0.399158	-0.214593	-0.0852496	-0.295827	-0.162057
ENSG00000134851	4_55617371_C_T	rs3811826	-0.157102	-0.116559	-0.0776684	-0.0973323	-0.150959	-0.0961849	-0.0980916	-0.0319113	-0.103527	-0.105355	-0.156792	-0.134416	-0.0862557	-0.0745588	-0.0419828	-0.0975389	-0.0866219	-0.0793847	-0.0744525	-0.136846	-0.069675	-0.000362388	-0.10917	-0.0841093	-0.127718	-0.0194552	-0.10799	-0.0770262	-0.121898	-0.142958	-0.0750512	-0.0706959	-0.0793991	-0.101225	-0.258597	-0.127235	-0.126995	-0.105888	-0.078907	-0.0426302	-0.0762957	-0.11861	-0.121969	-0.0610074	-0.0614973	-0.15412	-0.0859633
ENSG00000134853	4_54410853_G_A	rs55931011	-0.159153	-0.0100259	-0.0281686	-0.0356903	-0.0161689	-0.0174325	-0.0345228	-0.0729682	-0.0735689	-0.0762747	-0.0724952	-0.0774996	-0.069392	-0.0753582	-0.0573695	-0.0634004	-0.0725821	-0.0620228	-0.0598376	-0.0147311	-0.032133	-0.0483293	-0.0293215	-0.0390462	-0.0261197	-0.0366406	-0.0293783	-0.0411115	-0.0376627	-0.0547451	-0.0504146	-0.0352067	-0.0400688	-0.03228	-0.0422734	-0.0134527	-0.0321878	-0.047689	-0.0402634	-0.0457366	-0.0231924	-0.0263541	-0.025714	-0.0358823	-0.0327938	-0.0415051	-0.0139655
ENSG00000134864	13_100582714_C_T	rs34914873	0.831512	0.830425	0.78317	0.789669	0.982993	0.866125	0.940609	0.649355	0.120402	0.492517	0.54029	0.886442	0.688685	0.388053	0.448506	0.432424	0.466264	0.791223	0.543096	0.812392	0.404691	0.658038	0.988463	0.751556	0.988969	0.936631	0.953213	0.599509	0.815684	0.763495	0.319689	0.843142	0.963847	0.316682	0.960244	0.928018	0.621369	1.072	0.916552	0.793874	0.952306	1.01598	0.949471	0.793565	0.632367	1.01679	0.994066
ENSG00000134909	11_129311365_T_C	rs112373502	0.205745	0.119359	0.132165	-0.012451	0.122008	0.183515	0.0917877	-0.0197831	0.0600983	0.00903485	-0.0728146	-0.111882	0.0845053	-0.0128092	0.0484414	0.0386083	0.0297756	0.138307	0.190848	0.0374072	0.384597	-0.194815	0.206534	0.0460227	0.2027	0.132211	0.214491	0.269472	0.211267	0.126624	0.107497	0.10398	0.0681847	-0.0296403	0.438928	0.164795	0.081888	-0.0225842	0.0574725	0.150476	0.0794544	0.00824254	0.191554	0.0893976	0.0850142	0.0402419	0.201178
ENSG00000135052	9_85928598_T_C	rs474752	-0.190481	-0.0199753	0.00613297	-0.0179291	-0.0540025	-0.0219261	-0.106708	0.0627312	0.0465239	0.0587931	0.139576	0.124426	0.054257	0.0910654	0.0750515	0.0489034	0.102382	0.0728823	-0.00224933	-0.0336042	0.00955208	-0.0290273	-0.108678	0.00262571	-0.0805075	-0.0866905	-0.0701623	-0.00858921	-0.0306555	-0.0244257	-0.058249	-0.057557	-0.0201872	-0.084556	-0.106187	-0.0248264	-0.027592	0.00145994	-0.0084108	-0.121986	-0.0939675	0.00607289	-0.0179973	0.0273252	0.0139137	0.219948	-0.049476
ENSG00000135124	12_121222984_T_C	rs25643	0.261476	0.164046	0.197306	0.246565	0.317229	0.239884	0.246187	0.177985	0.171038	0.187067	0.218874	0.253827	0.211927	0.187126	0.144279	0.19108	0.133918	0.167282	0.23735	0.203242	0.34863	-0.020544	0.181462	0.117577	0.308277	0.303409	0.269876	0.30037	0.249275	0.283762	0.185966	0.183945	0.271201	0.130502	0.257148	0.248059	0.288613	0.202385	0.241666	0.222248	0.12398	0.127642	0.278306	0.223087	0.21447	0.311996	0.290897
ENSG00000135269	7_116164389_G_A	rs11771585	0.23846	0.222502	0.139194	0.327868	0.127164	0.179539	0.186848	0.0984351	0.10292	0.139441	0.162011	0.108523	0.150931	0.139537	0.129283	0.060946	0.105481	0.0967321	0.0630033	0.158122	0.0458566	-0.0111905	0.0665502	0.100249	0.077217	0.0556075	0.0412831	0.137018	0.0500296	0.157272	0.179217	0.128204	0.155484	0.0836561	0.312004	0.144052	0.173474	0.231406	0.0983823	0.0962188	0.0947823	0.100789	0.0963946	0.0964857	0.213962	0.110175	0.17195
ENSG00000135362	11_36488997_G_A	rs1046864	0.182075	0.141309	0.118904	0.0841802	0.0878077	0.0775258	0.0932349	0.100871	0.0710379	0.0975939	0.107245	0.088393	0.139354	0.0976751	0.0552989	0.0978977	0.139259	0.0767826	0.0898611	0.101712	0.115937	0.10659	0.124475	0.0623506	0.11755	0.0779474	0.0586227	0.0796811	0.076408	0.113888	0.0736789	0.141826	0.084927	0.0991699	0.109083	0.0757224	0.0993365	0.104926	0.0850186	0.0993637	0.0911163	0.0865384	0.145957	0.102894	0.0596895	0.0925143	0.0770834
ENSG00000135387	11_34041404_G_A	rs12789371	0.161129	0.00153586	0.00251744	0.0028407	0.00229079	0.00287784	-0.000446762	0.0039654	0.00342323	0.00380394	-0.00122197	0.000830628	0.00308181	0.000801359	0.00200127	0.00305898	0.0029408	0.00319803	0.00319701	0.00234005	-0.00011194	-0.00281055	0.00295835	0.00182508	0.000741593	0.00599591	0.00114701	0.000860456	0.00400251	0.00589284	0.00278782	0.0015873	0.00399773	0.00449377	0.000271499	0.00136162	0.00295391	0.00254018	0.00331811	0.00322569	0.00213298	0.00280616	-7.80575e-05	0.0018306	0.00197605	0.000768592	0.000191723
ENSG00000135407	12_57814381_G_A	rs1021469	0.167919	0.0904057	0.0388223	0.0708382	0.0642491	0.0746378	0.0540571	0.0461958	0.0392501	0.0572549	0.055103	0.0736439	0.0320043	0.0129619	0.0512103	0.0360631	0.0573329	0.0524489	0.0327574	0.067119	0.00694458	0.0001513	0.0371517	0.0503628	0.0561818	0.0357643	0.0912572	0.059737	0.0672749	0.0856751	0.0290174	0.0449248	0.0579307	0.000821308	0.078631	0.0582337	0.0802937	0.0412881	0.0626865	0.0660304	0.0819006	0.0533793	0.0259202	0.0614822	0.0152259	0.00891631	0.0599566
ENSG00000135447	12_54666442_C_T	rs7960640	0.548113	-0.0160367	0.00146583	0.0150307	-0.0117251	-0.0539067	-0.00228786	-0.0284914	-0.0350458	-0.0188414	-0.0353969	0.0123776	-0.0222676	-0.0362798	-0.0273778	-0.00160472	-0.0246695	-0.0472138	-0.0510965	-0.0377648	0.00218835	0.0470811	0.0158682	0.00126827	0.0391928	0.0220721	0.0189107	-0.0699587	-0.0107415	0.0995516	0.0551835	-0.0190095	0.0717688	-0.0372389	-0.0789515	-0.0647476	0.0655835	0.0334728	0.0570542	-0.0282235	0.00533412	-0.00342158	0.0136105	0.0168068	-0.0347422	0.00788288	-0.0641648
ENSG00000135480	12_52214709_G_A	rs11170045	0.168351	-0.411129	-0.111654	-0.0807018	-0.0519573	-0.268	-0.0176599	-0.0369846	-0.117494	-0.0253435	-0.127695	-0.117154	0.012867	-0.0408885	-0.0343271	-0.0879877	-0.0965783	-0.271376	-0.183507	-0.0807605	-0.0655426	-0.00406135	-0.221167	-0.042984	-0.248552	0.146774	-0.338459	-0.0822418	-0.289522	-0.0344686	-0.117571	-0.0599061	0.0579981	-0.217156	-0.443743	-0.0637199	-0.105946	-0.0663245	-0.0396404	0.0657368	0.121048	-0.200232	-0.108047	-0.041344	-0.11102	0.0387621	-0.163615
ENSG00000135535	6_109586733_A_T	rs11755641	0.150235	-0.0067082	-0.00164517	0.0159707	0.0422831	-0.000435424	0.0847496	-0.08177	-0.131349	-0.0359189	-0.142128	-0.123551	-0.116186	-0.150894	-0.0170953	-0.074968	-0.0935827	-0.0570036	-0.0523124	0.00248904	-0.0442339	-0.186224	0.119696	0.0453603	0.0861885	-0.0770728	0.0776681	0.0687348	0.0435102	0.0634175	0.0360382	0.0552805	-0.00135365	0.130629	-0.0480697	0.111354	0.0226008	-0.0190412	0.0453449	0.0106334	0.0182009	-0.0247121	0.0314333	0.0580861	0.0269394	0.0412945	0.0517001
ENSG00000135541	6_135594751_A_G	rs9494289	-0.249441	-0.284816	-0.18284	-0.147739	-0.169387	-0.137613	-0.215089	-0.192006	-0.115061	-0.277931	-0.311155	-0.31687	-0.208477	-0.135675	-0.191088	-0.107639	-0.328319	-0.184322	-0.149549	-0.249446	-0.433921	-0.728808	-0.0883911	-0.232667	-0.120378	-0.378621	-0.193922	-0.118236	-0.16154	-0.229759	-0.321526	-0.170881	-0.281863	-0.112904	-0.248654	-0.0910465	-0.245806	-0.104636	-0.0863756	-0.395766	-0.313547	-0.229594	-0.383091	-0.200489	-0.268265	-0.0628065	-0.0901542
ENSG00000135549	6_122709279_T_C	rs4946628	-0.396139	-0.352936	-0.0950543	-0.396573	-0.435756	-0.317473	-0.38639	-0.137322	-0.142306	-0.0992323	0.0361519	-0.0270718	-0.231342	-0.0450024	-0.0934178	-0.146624	0.0691176	-0.135623	-0.111155	-0.0948378	-0.0557254	-0.0497134	-0.228211	-0.0379298	-0.181701	-0.0465768	-0.23638	-0.27371	-0.180592	-0.21358	-0.175379	-0.175869	-0.221717	-0.0847449	-0.376074	-0.0643062	-0.0973464	0.0166624	-0.140497	-0.0487515	-0.0982199	0.0133959	-0.346427	-0.0759316	-0.0341161	-0.358992	-0.146873
ENSG00000135723	16_67250937_T_A	rs6499121	0.413833	0.184253	0.111303	0.138067	0.163167	0.194064	0.130094	0.116694	0.0340859	0.11386	-0.123776	-0.107393	0.0500842	0.0287811	0.05348	0.0595833	0.0742017	0.109495	0.0875106	0.199366	0.12846	-0.0832097	0.130041	0.0741687	0.142225	0.11143	0.0954348	0.0962665	0.147208	0.137087	0.104618	0.200863	0.208293	0.0722441	0.154893	0.0961176	0.0700904	0.0658477	0.216082	0.0762014	0.096809	0.0787576	0.0226149	0.109511	0.0250767	0.107313	0.157243
ENSG00000135740	16_67018144_T_G	rs7185839	0.21684	0.0750102	0.0310328	0.0657188	0.0296875	0.0674328	-0.0118095	-0.00913826	0.0134024	-0.021463	-0.0232952	-0.0408649	-0.0253947	-0.0369104	0.010776	0.00139525	-0.0112729	-0.021722	-0.0143244	0.0542126	-0.017851	-0.0646442	0.0352041	0.0274544	0.0228063	0.0254787	0.0306002	0.00020657	0.0168384	0.0653914	0.0216222	0.0490531	0.0551122	0.00511672	0.0272224	0.0343097	0.0508924	0.0201753	0.0592216	0.0488823	0.0186774	0.0334676	-0.0216125	0.060685	-0.0170321	0.05942	0.0196454
ENSG00000135778	1_232955717_T_A	rs12725558	-0.639713	-0.465324	-0.324555	-0.398783	-0.161126	-0.126069	0.194031	0.899557	0.856464	0.801083	0.837656	0.876444	1.22954	1.06457	0.90157	0.913724	0.834193	1.05936	1.10133	-0.334634	-0.713622	-1.2572	0.0138327	-0.267232	0.0811307	-0.68941	0.28	-0.497304	-0.59381	-0.144702	-0.644386	-0.0170274	-0.606184	-0.60725	0.0284301	-0.0416945	-0.693635	0.153191	-0.178468	-0.708583	-0.702187	-0.344845	-0.476398	-0.370215	-1.05475	-0.179041	0.0186028
ENSG00000135828	1_182573716_G_C	rs1048260	0.223425	0.216589	0.15007	0.246847	0.220202	0.143475	0.23232	0.127303	0.0699047	0.103576	-0.169435	-0.157203	0.0162169	0.0352501	0.0460222	0.0160359	0.0654356	0.124297	0.118706	0.183173	0.104634	0.117368	0.166526	0.149602	0.19559	0.0205916	0.145904	0.0614516	0.103653	0.0107599	0.0824295	0.132426	0.149484	0.0740005	0.100461	0.0886581	0.125237	-0.00748369	0.096104	0.116774	0.114195	0.100053	0.101606	0.133465	0.0139369	0.0369696	0.141766
ENSG00000135924	2_219291809_A_G	rs11886864	0.377984	-0.0013471	0.00228848	-0.000508878	-0.00250425	0.00344439	-0.00259495	0.0026259	0.000614356	0.000810502	-0.00357394	-0.00246793	0.00154451	-8.31012e-05	0.000814724	0.00244275	0.000553182	-0.00169535	0.000886746	-0.00140512	-0.000129107	0.000988884	-0.00306583	-0.000466673	-0.0030924	0.00467803	0.000951219	-0.00100899	0.00159311	0.00568034	0.00210167	-0.00615628	-0.0010953	0.00446653	-0.000664552	-0.00521228	0.0024272	-0.000694925	-0.00310775	-0.000137266	3.71541e-05	-0.00628953	-0.000588948	-0.000356332	0.00144417	-0.00368939	-0.00313998
ENSG00000135932	2_230794054_T_A	rs62193641	-0.126983	-0.0255224	-0.0519818	-0.0835759	-0.0590829	-0.0213124	-0.0573556	-0.0607396	-0.0366752	-0.0547524	0.00223462	-0.0100528	-0.0340354	-0.0437396	-0.0530689	-0.0427919	-0.0605979	-0.078008	-0.0848033	-0.0435547	-0.0635446	-0.0593607	-0.0795651	-0.0582305	-0.0389237	-0.0982612	0.00117396	-0.025802	-0.0139316	-0.0635459	-0.0465321	-0.144975	-0.0492669	0.0698158	-0.0412184	-0.0674993	-0.0985857	-0.14649	-0.0371634	-0.0965832	-0.083035	-0.0725399	-0.0192845	-0.106656	-0.0785577	-0.118875	-0.076636
ENSG00000135945	2_99359828_C_A	rs2309617	0.218433	-0.0883463	-0.0827998	0.0533716	0.0638444	-0.0744088	-0.0192973	-0.0544802	0.0139073	-0.0616491	-8.04125e-05	0.0458216	-0.000638155	0.0257794	-0.0751198	-0.103628	-0.0131	-0.145561	-0.078037	-0.0124972	-0.229834	0.115747	-0.0387723	-0.0148222	-0.0700666	0.167836	-0.0732679	0.0931302	0.0195674	-0.0766513	-0.124019	0.082038	-0.0460887	-0.00804686	-0.0328177	-0.038247	-0.209709	-0.0712573	-0.0365366	0.0644162	0.0246235	-0.0681342	-0.122476	-0.0535264	0.0897407	-0.167967	0.0513284
ENSG00000136044	12_105307850_A_G	rs10861390	0.286525	-0.0443242	-0.0372282	0.0201271	-0.0470682	-0.0331844	-0.0146253	-0.0348558	-0.0186821	-0.0469201	0.14376	0.132702	-0.00624147	0.00126105	-0.00681778	-0.015455	-0.0256103	-0.0491902	-0.0596334	0.0102946	-0.0448079	-0.0537508	-0.0281684	-0.0404694	-0.00294517	-0.0247776	-0.0188935	-0.0356632	0.00678121	0.137654	0.0480654	-0.0136265	0.0285191	-0.0214668	-0.071124	-0.0120524	0.0849917	0.0648093	0.000129563	0.00839929	-0.0189651	0.0307088	0.0164938	0.0138459	0.0434465	0.0121209	-0.0371714
ENSG00000136100	13_52360777_G_A	rs9526898	-0.32399	0.0845031	0.035058	-0.0779707	0.0148445	0.0957444	0.0341495	0.023361	-0.026637	-0.018831	0.0468257	0.0421056	-0.0534892	3.82961e-05	0.0103408	0.0180798	0.0398206	-0.0766317	-0.00287431	0.0199777	0.11138	0.0691541	0.0505613	0.0346612	0.0360901	0.0236274	0.0836311	-0.0335138	-0.0383277	-0.0169868	0.0463161	-0.090616	-0.0399183	-0.172433	0.032463	0.0103548	-0.0223254	0.0377207	-0.0168157	-0.00461526	0.0399246	-0.000695086	0.0326655	0.114522	0.0282668	0.0310474	-0.0287549
ENSG00000136104	13_50892539_A_G	rs7993605	-0.340016	-0.437548	-0.431953	-0.450008	-0.385058	-0.412402	-0.459185	-0.473	-0.54682	-0.462282	-0.358583	-0.417518	-0.559868	-0.543473	-0.477405	-0.482583	-0.353458	-0.427646	-0.485762	-0.421546	-0.183624	-0.0820167	-0.437722	-0.298499	-0.516373	-0.262625	-0.492751	-0.424019	-0.238237	-0.43811	-0.409987	-0.257758	-0.412643	-0.579668	-0.405598	-0.402233	-0.339227	-0.52154	-0.312235	-0.329149	-0.291553	-0.163692	-0.314355	-0.422197	-0.268507	-0.482862	-0.377912
ENSG00000136108	13_52477492_C_T	rs9526927	-0.315199	-0.595342	-0.51204	-0.59009	-0.491443	-0.473067	-0.590343	-0.453697	-0.539872	-0.428952	-0.710253	-0.757831	-0.534315	-0.38669	-0.419699	-0.384006	-0.374671	-0.486303	-0.466544	-0.556004	-0.0785306	-0.284024	-0.430326	-0.301255	-0.559517	-0.228043	-0.508633	-0.413871	-0.385178	-0.580993	-0.434419	-0.392716	-0.456257	-0.430541	-0.695066	-0.465317	-0.58982	-0.650779	-0.521847	-0.415236	-0.380946	-0.352199	-0.439082	-0.372008	-0.299997	-0.695156	-0.447659
ENSG00000136235	7_23222816_T_A	rs1624451	-0.433571	-0.115805	-0.0702913	-0.210452	-0.216267	-0.129646	-0.170413	-0.625375	-0.662591	-0.627474	-0.629546	-0.605071	-0.574786	-0.633127	-0.566162	-0.663431	-0.665721	-0.297913	-0.434419	-0.100462	-0.0507252	-0.0691523	-0.171518	-0.0887419	-0.183954	-0.184946	-0.128428	-0.460234	-0.37404	-0.463276	-0.254848	-0.0908415	-0.156471	0.00842319	-0.142129	-0.304547	-0.0837817	-0.0855113	-0.292505	-0.210064	-0.225979	-0.240685	-0.335406	-0.137566	-0.236143	-0.0526461	-0.0726063
ENSG00000136240	7_6493011_C_T	rs9801058	-0.154859	-0.0956121	-0.102895	-0.0820687	-0.0554527	-0.0236822	-0.0917185	-0.079842	-0.0810225	-0.117918	-0.0972018	-0.0623505	-0.0277196	-0.0939998	-0.11541	-0.119084	-0.119558	-0.101965	-0.0510992	-0.0826157	-0.125874	-0.00280962	-0.0726675	-0.0491545	-0.118033	-0.0896493	-0.0745659	-0.0445231	-0.0382968	-0.0139965	-0.0301453	-0.0834823	-0.0707123	0.115023	-0.142434	-0.0839631	-0.182871	-0.0421964	-0.0411956	-0.0702114	-0.0708417	-0.0522988	-0.0674915	-0.0715005	0.187782	-0.0265473	-0.0564415
ENSG00000136247	7_6563514_T_A	rs12539700	0.457714	0.169521	0.161098	0.0918386	0.22255	0.111389	0.170257	0.122904	0.123269	0.17959	0.24025	0.434963	0.149654	0.0435535	0.0844137	0.105807	0.0519626	0.0257747	0.094257	0.155229	0.179143	0.295737	0.170906	0.208202	0.132017	0.464974	0.123724	0.116365	0.105862	0.244031	0.0715911	0.17805	0.283216	0.0125189	0.1793	0.260332	0.177101	0.152835	0.281298	0.38752	0.349207	0.243115	0.267404	0.190683	0.606744	0.0791012	0.0643903
ENSG00000136280	7_45059851_C_T	rs1195	0.191958	0.0830277	0.0964835	0.0459653	0.0852245	0.112295	0.129152	0.117784	0.088956	0.0780524	0.116773	0.13564	0.11665	0.105112	0.0970383	0.121737	0.0711501	0.0961938	0.129908	0.0774886	0.00698186	-0.159393	0.116101	0.0626518	0.0867993	0.0495905	0.142647	0.133977	0.0910262	0.134469	0.0376246	0.0800603	0.0617107	0.137198	0.0526835	0.0701094	0.014237	0.131779	0.091703	0.0772487	0.0806541	0.0305197	0.00837346	0.0489355	-0.0128151	0.0972931	0.0944487
ENSG00000136371	15_79935833_C_T	rs72736553	-0.337185	-0.48707	-0.645906	-0.960959	-0.884317	-0.778507	-1.01365	-0.32995	-0.165804	-0.438232	0.331821	0.426063	-0.28137	-0.323918	-0.336736	-0.331602	-0.161795	-0.351189	-0.325464	-0.454274	-1.16184	-0.920493	-0.910156	-0.583354	-0.92502	-0.653006	-0.943888	-0.782636	-0.742855	-0.239104	0.103692	-0.396253	-0.455106	-0.874714	-0.610014	-0.84638	0.298337	-0.193501	-0.383356	-0.592293	-0.69537	-0.433094	-0.648976	-0.179613	-0.0811447	-0.378239	-0.958574
ENSG00000136436	17_48782356_C_T	rs3986831	-0.21313	-0.00529859	-0.0407177	0.0146195	-0.014179	0.0418389	-0.0630221	0.0242334	0.0139338	0.0305971	0.355694	0.356951	0.106148	0.0360485	0.0198077	0.0320137	0.0306914	-0.0334104	-0.0205515	0.0106808	-0.0315528	-0.170641	0.0604858	-0.0127466	0.0344193	-0.0696294	0.0173943	-0.0114695	-0.0491363	0.132699	-0.0216482	-0.00313549	-0.0261799	-0.0798863	0.00762323	0.0593523	-0.0225659	0.122036	0.0176669	-0.0109615	-0.0101695	0.00801048	0.0546997	0.0133752	-0.0313791	0.0569197	0.0495383
ENSG00000136628	1_219981426_C_T	rs1061160	-0.151518	-0.132732	-0.0985498	-0.0779095	-0.157062	-0.127124	-0.214015	-0.140198	-0.105039	-0.080111	0.00593405	0.106263	-0.0218805	-0.0280772	-0.108004	-0.0959397	-0.0476305	-0.163615	-0.132087	-0.118959	-0.112555	-0.12476	-0.102411	-0.0785767	-0.0938523	-0.0767819	-0.0707432	-0.0328552	-0.0069671	-0.0506789	-0.0329448	-0.05976	-0.0528496	-0.022421	-0.179092	-0.0894734	-0.0976687	-0.0542544	-0.110229	-0.108009	-0.101397	-0.102246	-0.0975681	-0.0930078	-0.0651427	-0.0839678	-0.112739
ENSG00000136717	2_127083761_T_C	rs13426725	0.576048	0.0912846	0.12612	0.166984	-0.024518	-0.00588581	0.00401401	-0.0380481	-0.0707418	0.00614564	-0.0734348	-0.0716023	-0.0245607	-0.0348947	-0.0527852	-0.0133612	-0.00305993	-0.0887488	0.0299864	0.0558959	0.106051	0.189819	0.0581167	0.0323533	-0.0475785	0.0827405	-0.0278787	-0.013992	0.00494879	0.0867766	0.0440951	0.0684969	0.0566196	0.0266639	-0.0369442	-0.1309	0.00324048	0.00717903	0.0542249	0.114948	0.112406	0.129216	0.164913	0.030576	0.0665514	0.0752659	-0.0105441
ENSG00000136816	9_129787461_G_T	rs7867490	-0.369263	-0.106093	-0.139811	-0.276421	-0.0688101	-0.116	-0.000472687	0.180339	0.230683	0.321743	0.347071	0.311663	0.21846	0.248659	0.174666	0.207609	0.240937	0.0774918	0.158999	-0.0863792	-0.192676	-0.0563131	-0.0299311	-0.291564	0.00420986	-0.317363	0.0245716	0.0100184	0.148311	-0.113059	-0.0232113	-0.256995	-0.35953	0.0725958	-0.10717	-0.0407206	-0.483326	0.0214807	-0.199936	-0.146145	-0.12334	-0.331201	-0.14001	-0.342344	-0.0798145	-0.109172	-0.0874102
ENSG00000136830	9_127562251_C_A	rs2249744	0.172369	0.093563	0.0634691	-0.0143013	0.0334784	0.0493356	0.0676399	-0.0916698	-0.0664724	-0.0630454	-0.243427	-0.223838	-0.0563924	-0.0655891	-0.0712605	-0.116835	-0.0195191	-0.0551424	-0.0362522	0.0177234	0.123063	0.0916363	-0.0088092	-0.0188573	0.0194875	-0.0259626	-0.00380847	-0.0177959	-0.00833156	-0.0264353	0.0571668	0.0403469	0.0810182	0.0376975	-0.0869574	-0.0239394	0.0236355	-0.147406	0.00544498	-0.0320512	-0.0394796	0.0402552	0.078032	0.0456173	-0.0170755	-0.0321802	-0.0337319
ENSG00000136848	9_121454755_G_C	rs4527952	-0.254175	5.38314e-06	1.25513e-05	1.36722e-05	3.86193e-05	1.26434e-05	2.82697e-05	-9.65908e-06	2.31466e-07	-2.24067e-05	6.31766e-05	7.24829e-05	-5.00946e-06	-2.78081e-05	-2.63551e-05	-1.26204e-05	-1.50425e-05	-1.01682e-05	-3.37098e-05	1.91575e-05	1.97071e-05	2.01881e-05	2.61969e-05	3.69012e-05	3.64394e-05	2.73224e-05	2.29539e-05	2.68119e-05	3.28983e-05	1.67444e-06	2.5352e-06	4.02923e-05	1.74484e-05	2.21197e-05	2.64408e-05	4.8575e-05	3.79281e-05	3.65421e-05	4.36258e-05	6.51673e-06	1.50657e-05	1.39725e-05	6.33743e-05	2.87262e-05	1.5663e-05	2.80987e-05	4.0008e-05
ENSG00000136869	9_117715853_G_C	rs11536889	0.340569	0.0257787	0.0763495	0.0604011	0.0191908	0.00610449	-0.00235106	0.121591	0.0910003	0.0700212	0.0132327	0.0579224	0.074864	0.0815083	0.0724373	0.0830907	0.0914671	0.0956161	0.0922148	-0.000154783	0.0331682	0.0356414	0.0311638	-0.0074749	0.0456237	0.0360548	0.00944427	0.0403842	-0.0178027	0.0824383	0.052298	0.0850087	0.0212822	0.0399492	0.0394948	0.022017	-0.00817445	0.00645805	0.00654497	0.0208597	-0.00389922	0.0161241	0.0563852	-0.0241582	0.0149653	0.0360359	-0.0199448
ENSG00000137054	9_37516632_C_T	rs117991730	-0.825914	-0.177303	0.0145616	-0.144356	-0.153256	-0.0904196	-0.172006	-0.327403	-0.352858	-0.333706	0.158991	0.0374255	-0.256918	-0.318597	-0.296867	-0.267041	-0.231531	-0.33008	-0.288204	0.0416905	-0.365218	-0.00618835	-0.147777	-0.0314595	-0.0724027	0.0353247	-0.25149	-0.207253	-0.107841	-0.15076	-0.124954	-0.0642153	-0.150178	-0.27007	-0.1327	-0.0540184	-0.12409	-0.0933127	-0.0866557	0.0990512	-0.0560745	-0.0229489	-0.102591	-0.237217	-0.134221	-0.0749416	-0.0543338
ENSG00000137106	9_37420320_G_A	rs60485412	0.372876	0.443938	0.354952	0.287594	0.481869	0.344996	0.442179	0.170577	0.214152	0.112706	0.310795	0.375557	0.188159	0.135769	0.0800602	0.16597	0.144669	0.134995	0.223955	0.311861	0.457732	0.370256	0.351127	0.510615	0.358839	0.434711	0.370948	0.241819	0.207886	0.160194	0.0302556	0.476328	0.330768	0.235949	0.279273	0.232386	0.508454	0.418566	0.279106	0.284434	0.326894	0.401832	0.600733	0.457552	0.274459	0.435992	0.296864
ENSG00000137154	9_19379369_G_A	rs957	0.933695	-0.116996	-0.151712	-0.0658509	-0.142568	-0.123964	-0.188008	-0.0829424	-0.0432433	-0.0606043	-0.207103	-0.236252	-0.101266	-0.0551624	-0.0854469	-0.101031	-0.0648703	-0.0528972	-0.0556074	-0.124609	-0.0778984	-0.126701	-0.163395	-0.237839	-0.172977	-0.107523	-0.180744	-0.115428	-0.0995019	0.00193287	-0.0649087	-0.164299	-0.0688295	-0.167236	-0.1191	-0.0403699	0.0142394	0.0181298	-0.107373	-0.143631	-0.175254	-0.125258	-0.187869	-0.149848	-0.196332	-0.136779	-0.20008
ENSG00000137200	6_37793788_T_G	rs9369022	0.249736	-0.0116806	-0.00888216	-0.009372	-0.00120495	0.000430452	-0.00391628	-0.00223197	0.000202117	-0.00827066	-0.00280892	-0.00229581	-0.00817111	-0.0013411	-0.00530229	-0.0042647	-0.00454475	-4.97917e-05	-0.00449205	-0.0063875	-0.00730624	-0.0163418	-0.00497005	-0.00834107	-0.00968831	-0.00436598	-0.00709356	-0.0023419	-0.00630305	0.00992019	-0.000269859	-0.00532103	-0.00295471	-0.0052227	-0.0116822	-0.00593809	-0.00299309	0.000404495	-0.00463547	-0.00633755	-0.000350571	-0.00965164	-0.0109369	-0.000545665	0.00581619	-0.00741855	-0.0115422
ENSG00000137288	6_33745523_C_T	rs60704560	-0.289608	0.00353437	0.0194978	-0.0115753	-0.0720621	0.033652	-0.0294306	0.0247465	-0.0138862	0.0560576	0.106953	0.117287	0.0154303	0.0280335	-0.0176772	0.0235857	0.0863007	0.00165287	-0.00300782	-0.0879925	-0.0568593	-0.140385	-0.0885701	-0.0703694	-0.0805557	-0.109559	-0.0191469	-0.0844319	-0.0898719	-0.0831998	-0.0766108	-0.0301355	-0.177944	-0.151532	-0.0534813	-0.0299677	-0.222157	-0.0330662	-0.0493537	0.00953566	0.0795414	-0.000540283	-0.203061	-0.042669	-0.569426	-0.233865	0.02058
ENSG00000137494	11_83359485_T_C	rs10898104	-0.159072	-0.1111	-0.0633268	-0.141535	-0.21867	-0.281823	-0.197677	-0.0651355	-0.157784	-0.119743	-0.174064	-0.19745	-0.141528	-0.0727635	-0.105859	-0.128976	-0.0933397	-0.168859	-0.183911	-0.034888	-0.045735	-0.137986	-0.165593	-0.1458	-0.106178	-0.120255	-0.11067	-0.0746305	-0.0571123	-0.076866	-0.103232	-0.0742044	-0.119856	-0.0131343	-0.137854	-0.0221342	-0.114625	-0.151168	-0.163396	-0.0857076	-0.124239	-0.136192	-0.16296	-0.0363762	0.0093073	-0.143315	-0.0900936
ENSG00000137500	11_83173221_A_C	rs7937622	-0.125656	-0.0528448	-0.0420218	-0.0381482	-0.0460838	-0.0430047	-0.0344571	-0.0381728	-0.0359201	-0.0536949	-0.0744585	-0.0800766	-0.0523115	-0.0439705	-0.0425375	-0.0336186	-0.044727	-0.0299565	-0.0335661	-0.042537	-0.0674722	-0.0718019	-0.0440271	-0.0461257	-0.0405044	-0.0450658	-0.0363783	-0.0237221	-0.0215292	-0.0854529	-0.0660805	-0.0421893	-0.0628366	-0.0380858	-0.0279935	-0.0390902	-0.0818893	-0.0658	-0.0380801	-0.036969	-0.0431286	-0.0519887	-0.0603674	-0.054691	-0.0253869	-0.0527044	-0.0274465
ENSG00000137714	11_110444159_T_C	rs11213403	0.275178	0.338112	0.304887	0.109907	0.408043	0.348035	0.428429	0.173846	0.176023	0.266869	0.117912	0.207457	0.165299	0.111182	0.187827	0.160076	0.194599	0.231905	0.272528	0.206422	0.337251	0.107977	0.342245	0.146623	0.285521	0.172206	0.357835	0.260881	0.16522	0.149328	0.150675	0.287071	0.24202	0.169601	0.337742	0.206047	0.29211	0.1963	0.15251	0.275313	0.298677	0.213959	0.144426	0.254567	0.203076	0.216945	0.252172
ENSG00000137806	15_41387294_G_A	rs28703570	-0.469688	-0.000105327	0.086585	-0.113341	0.157938	0.0458078	-0.0977485	-0.360478	-0.647379	-0.415212	-0.501306	-0.651926	-0.785308	-0.6157	-0.200752	-0.33208	-0.402796	0.566512	-0.162979	0.0879386	-0.419229	-0.762138	-0.236279	0.0498291	-0.230479	-0.305575	-0.354856	-0.51922	-0.623534	-0.373473	-0.207633	0.299887	0.230336	-0.90919	0.581692	0.304119	0.75405	0.0695794	0.294046	-0.036871	0.0796743	0.0245599	-0.0323739	0.031124	-0.103923	0.371998	0.0335582
ENSG00000137877	15_41899321_G_A	rs11070353	-0.431348	-0.832907	-0.928805	-0.840169	-0.915857	-0.736466	-0.729211	-0.487335	-0.304637	-0.51686	0.535568	0.594255	-0.332491	-0.313336	-0.532135	-0.524472	-0.500164	-0.62871	-0.666681	-0.607317	-0.825128	-0.659803	-0.848178	-0.955713	-0.926459	-0.553923	-0.84066	-0.545966	-0.51243	-0.658011	-0.472087	-0.837881	-0.459811	-0.582765	0.00393074	-0.553508	-0.894514	-0.621387	-0.664097	-0.169983	-0.362509	-0.903767	-0.924872	-0.403558	-0.576802	-0.757215	-0.712981
ENSG00000137944	1_88975121_G_A	rs12065833	-0.504429	-0.403831	-0.334868	-0.562591	-0.342857	-0.462498	-0.382972	-0.612239	-0.679971	-0.658912	-0.442895	-0.535147	-0.819147	-0.718427	-0.625675	-0.600543	-0.767242	-0.326503	-0.555738	-0.337993	-0.749745	-0.174106	-0.44046	-0.441145	-0.4095	-0.351942	-0.384212	-0.518379	-0.242493	-0.454566	-0.0484742	-0.327604	-0.533702	-0.420735	-0.476518	-0.722561	-0.282993	-0.479967	-0.35254	-0.357644	-0.4066	-0.375997	-0.239655	-0.37244	-0.582095	-0.460087	-0.391768
ENSG00000137962	1_94064781_A_G	rs1007348	-0.17426	0.0240287	0.000295292	0.0234945	0.0287103	-0.0186287	-0.00854445	0.000482128	-0.0120488	-0.0399502	-0.0149336	-0.0316468	-0.0675475	-0.038279	-0.00565382	0.0270629	-0.00607451	0.0511626	0.0172128	0.00305968	-0.0742344	-0.0333297	0.149879	0.0789787	0.0526833	-0.0412052	0.046911	-0.019583	0.0282724	-0.0187432	0.0126288	-0.00776772	0.0287715	-0.0137111	0.0233809	-0.0233358	0.000183702	-0.00535889	0.0235972	-0.00406225	0.00902813	0.0460496	0.0103562	0.0415393	0.0247296	0.0202035	-0.010028
ENSG00000138028	2_27073017_C_T	rs4665943	0.296497	0.00600617	0.0536849	0.0894119	0.041406	0.0345201	0.0397555	0.0904994	0.0415009	-0.00495825	-0.00558319	-0.103111	-0.0101037	0.00930305	-0.0067196	0.0370045	-0.00631597	0.0863079	0.0316709	0.0339128	0.2798	0.356708	0.0476759	0.0919809	0.0788493	0.322006	0.0457286	0.0889151	0.161201	0.107501	0.156449	0.0409495	0.146506	0.273649	0.112992	0.190465	0.181858	0.207014	-0.0118328	0.141412	0.153294	0.0974295	0.278614	0.0750705	-0.0302587	0.0432989	0.000804945
ENSG00000138029	2_26190499_C_A	rs3791731	0.356774	0.210382	0.206746	0.259446	0.280364	0.232001	0.320719	0.382093	0.297603	0.35474	0.248443	0.280416	0.296348	0.299885	0.325884	0.373327	0.375177	0.339762	0.33236	0.183937	0.118183	0.163086	0.282319	0.195215	0.203142	0.181085	0.241373	0.178774	0.134024	0.23572	0.200702	0.251826	0.235977	0.216069	0.209932	0.24147	0.218206	0.289145	0.259954	0.197039	0.186477	0.156047	0.213944	0.263307	0.174058	0.259054	0.185884
ENSG00000138071	2_65279159_G_GTTC	rs71401800	-0.0796381	-0.0567237	-0.05176	-0.012198	-0.0887644	-0.0786196	-0.0830974	-0.0244359	-0.0577396	-0.0503439	-0.0350312	-0.0465794	-0.0893367	-0.0686953	-0.050684	-0.0353495	-0.0382396	-0.0480942	-0.0502067	-0.0166086	-0.0328763	-0.0230779	-0.0543612	-0.0415892	-0.0443651	0.00864956	-0.03045	-0.0427492	-0.00463498	-0.051665	-0.0908397	-0.0652801	-0.0259787	-0.0596157	-0.0255435	-0.0682455	-0.0819581	-0.0176508	-0.0209581	-0.0712282	-0.0508198	-0.0240367	-0.0147334	-0.053385	0.0799962	-0.0416167	-0.0299961
ENSG00000138095	2_43924669_C_T	rs4952693	0.206738	0.223377	0.2442	0.262091	0.292126	0.192535	0.258296	0.340884	0.305089	0.325241	0.228654	0.274044	0.357839	0.318228	0.291214	0.283367	0.27074	0.347188	0.30518	0.238304	0.277555	0.480903	0.227201	0.120626	0.219647	0.269253	0.222064	0.151569	0.171324	0.212146	0.154151	0.236119	0.262769	0.230965	0.254992	0.265573	0.274664	0.262002	0.211839	0.239901	0.240824	0.207704	0.26837	0.234271	0.339488	0.287914	0.231429
ENSG00000138119	10_93323282_C_T	rs11594445	-0.514433	-0.545644	-0.484784	-0.449207	-0.529302	-0.425033	-0.533154	-0.262066	-0.273048	-0.331535	-0.22839	-0.189768	-0.232773	-0.223539	-0.291941	-0.306365	-0.250248	-0.275785	-0.303959	-0.530982	-0.577411	-0.558058	-0.499947	-0.600049	-0.555794	-0.488328	-0.55235	-0.390159	-0.315781	-0.350586	-0.367613	-0.487091	-0.473537	-0.240939	-0.501427	-0.38678	-0.62516	-0.322854	-0.308376	-0.49943	-0.54453	-0.467854	-0.458847	-0.383352	-0.373124	-0.494351	-0.43821
ENSG00000138162	10_122017459_C_CAGGCGCCATT	rs71022881	0.257922	0.0665744	0.0573111	0.0765165	0.0429937	0.0696045	0.0465925	-0.0224102	0.00341608	0.0272409	0.0699193	0.0529357	-0.0309068	-0.0033277	-0.0214661	-0.0236031	0.0138963	-0.011883	-0.0160297	0.0749721	0.021934	0.0336866	0.0151892	0.0386861	0.0121387	0.117003	0.0888338	0.0596895	0.0283724	0.148009	0.0734926	-0.0024834	0.102688	-0.00255338	0.0486733	0.0470792	0.0798417	0.082167	0.0369851	0.106242	0.116535	0.050137	0.0917494	0.0951825	0.0430275	0.0941066	0.0236941
ENSG00000138182	10_89646494_G_A	rs12775783	0.197771	0.0166794	0.0285178	0.0262249	0.0247727	0.0199594	0.0506933	0.0682991	0.0212022	0.0752266	0.0279511	0.00556351	0.0432641	0.0497239	0.0582819	0.0419807	0.0356003	0.0408102	0.0570521	0.0277603	0.013755	0.0237919	0.0316367	0.0444211	0.0263026	0.0384173	0.0421522	0.0559466	0.0366336	0.0629489	0.0377103	-0.000193082	0.0412598	0.0279427	0.0295218	0.0224476	0.0349688	0.0497188	0.0347854	0.0447661	0.0116014	0.00473355	-0.00310464	0.036573	0.0415688	0.078271	0.0182162
ENSG00000138286	10_73136906_T_C	rs36152134	0.47628	0.396601	0.249886	0.21969	0.138833	0.133905	0.0663055	0.0449647	0.0721498	0.189089	0.607773	0.469877	0.149219	0.0426795	0.0141269	0.0739493	0.213739	0.0404738	0.0298262	0.324104	0.178501	0.188915	0.125566	0.146352	0.156053	0.1465	0.201383	0.0486237	0.0076235	0.28054	0.312572	0.161544	0.30189	0.401453	0.204906	0.0439437	0.360701	0.472414	0.200406	0.274581	0.297952	0.120157	0.218945	0.326659	0.155143	0.322184	0.0264064
ENSG00000138326	10_78141529_G_C	rs72642294	-0.297807	-0.206105	-0.205136	-0.174882	-0.207853	-0.204395	-0.13736	-0.117632	-0.10975	-0.131189	0.0380093	-0.0428948	-0.151755	-0.0926308	-0.0711426	-0.0435362	-0.0604209	-0.153632	-0.128974	-0.163577	-0.130347	-0.0797827	-0.213169	-0.203903	-0.236935	-0.171049	-0.271066	-0.220394	-0.285672	-0.154876	-0.160515	-0.163531	-0.185486	-0.248408	-0.162506	-0.0857508	-0.156425	-0.132999	-0.17323	-0.147582	-0.141195	-0.136087	-0.12583	-0.209628	-0.104447	-0.138462	-0.157402
ENSG00000138363	2_215355621_AT_A	rs35457686	0.384355	0.421983	0.31673	0.472484	0.443951	0.286405	0.385521	0.497009	0.672773	0.46746	0.698127	0.825176	0.619237	0.512361	0.528628	0.523126	0.459212	0.427723	0.425922	0.453035	0.0574967	0.0454169	0.226822	0.213322	0.232787	0.322817	0.222701	0.420232	0.300401	0.421718	0.146042	0.1439	0.437697	0.519069	0.51358	0.426887	0.448653	0.43076	0.381264	0.688545	0.711806	0.257839	0.228852	0.242077	0.174484	0.554296	0.296247
ENSG00000138381	2_189634913_GA_G	rs35079078	-0.284965	-0.202721	-0.0649732	-0.236891	-0.287388	-0.222584	-0.298863	-0.259261	-0.270358	-0.365403	-0.4042	-0.365413	-0.414557	-0.328017	-0.248407	-0.338965	-0.360997	-0.330794	-0.284168	-0.225594	0.17526	0.240834	-0.229142	-0.194245	-0.294124	-0.0390688	-0.163144	-0.209429	-0.143353	-0.317336	-0.0458949	-0.158174	-0.220632	-0.0273909	-0.194915	-0.276211	-0.0902893	-0.469976	-0.254118	-0.148702	-0.206096	-0.167955	-0.240965	-0.18793	-0.128595	-0.28302	-0.250409
ENSG00000138386	2_190705965_T_A	rs11903259	0.241472	-0.0164406	-0.00875138	-0.00214184	-0.000644879	-0.00692788	-0.0216024	-0.0279255	-0.0427235	-0.0170463	-0.0667864	-0.075727	-0.0818574	-0.059095	-0.0419114	-0.0439667	-0.0411936	-0.055743	-0.0351767	-0.0257865	-0.0146478	0.00775631	-0.0251329	-0.0358352	-0.0408134	0.0407777	-0.0483844	0.0344422	0.0123815	0.0549841	0.0354247	0.0236724	0.0470146	0.0252505	-0.0453141	-0.017228	0.027019	-0.0231848	0.0323875	0.0314953	0.00836368	0.00230042	-0.00736665	-0.0136938	-0.0174698	0.0533794	-0.054003
ENSG00000138413	2_208184015_A_G	rs7583625	0.102852	-0.00701954	-0.00571553	-0.000134992	-0.00101415	-0.000438628	-0.0125876	-0.0173075	-0.0180726	-0.0131011	-0.00705345	-0.0119079	-0.0196233	-0.0204749	-0.0126011	-0.0126827	-0.0107057	-0.0156719	-0.0124478	0.00402517	-0.00729777	-0.00500969	0.00146044	-0.00412547	-0.00619643	-0.000811699	-0.00451931	-0.00159445	-0.00287605	0.00791706	0.00212013	-0.00327923	-0.000409267	0.0026281	-0.00756874	-0.011133	-0.000537467	-0.00468454	0.00240098	-0.00425859	0.000364263	2.69269e-06	-0.0082955	-0.00734394	-0.0112275	-0.000301021	-0.00205184
ENSG00000138496	3_122410356_A_G	rs73188394	0.271617	0.112167	0.107328	0.126664	0.152332	0.109666	0.119725	0.118382	0.0872068	0.134581	0.1212	0.124861	0.114927	0.119633	0.103489	0.112336	0.130936	0.11861	0.146249	0.121952	0.1068	0.0464627	0.120782	0.0987067	0.13147	0.120947	0.118822	0.0968158	0.115685	0.18164	0.12812	0.129964	0.131794	0.086155	0.15018	0.112785	0.141551	0.158171	0.110426	0.117726	0.107114	0.100257	0.125112	0.111369	0.0703448	0.165914	0.102955
ENSG00000138594	15_51846211_G_T	rs2554353	-0.281234	-0.0260314	0.0362746	-0.0263467	0.161942	0.0632329	0.0355983	-0.00760265	-0.0358034	-0.0908523	-0.0222064	0.0441153	0.0222089	-0.00540548	0.00198385	0.0532461	-0.133707	0.104898	0.0536981	-0.0213145	-0.118688	-0.0177255	0.0870712	0.0188284	0.0423116	0.00928058	0.0961004	-0.0860485	-0.0440349	-0.092086	0.0543408	0.0210108	-0.169232	-0.0142876	0.0172694	-0.0170104	-0.0312259	0.0900519	0.101557	-0.197682	-0.139437	0.0257339	0.0561719	0.0413012	-0.180344	-0.0272248	-0.0662245
ENSG00000138600	15_50693106_G_A	rs79469849	0.276373	0.166189	0.174253	0.182841	0.131493	0.1624	0.152053	0.174135	0.164097	0.131471	0.0329093	0.0392836	0.0964153	0.134754	0.0848926	0.125451	0.0964107	0.137773	0.144049	0.104234	0.224369	0.0782889	0.120639	0.0929376	0.140734	0.154326	0.166566	0.169529	0.113224	0.138968	0.0867117	0.134896	0.14444	0.18659	0.191584	0.0345004	0.104415	0.101558	0.0904448	0.0692488	0.0299767	0.00282148	0.061606	0.114785	0.0905439	0.151662	0.107827
ENSG00000138688	4_122087361_T_C	rs13118075	0.331163	0.00375535	0.00658678	0.0123099	0.00551016	0.00792156	0.00368984	0.00315057	0.00460626	0.00555537	0.00088271	-0.00146411	0.0039055	0.00343867	0.00438791	0.0046532	0.00209409	0.00308865	0.00645458	0.00807733	0.00496073	-0.00420251	0.00723016	0.00745461	0.00247282	0.00625269	0.00629166	0.00467886	0.00699149	0.0121281	0.00202673	0.00572494	0.0075095	0.00611668	0.00582885	0.00614902	0.00567941	0.00639129	0.00283154	0.00273312	0.00836628	0.0048255	0.002857	0.00648963	-0.00290807	0.00401453	0.00747013
ENSG00000138760	4_75991075_C_G	rs6838162	0.102504	0.0423429	0.0743752	-0.00708732	0.151718	0.12385	0.0533427	0.0558935	0.0548073	0.0689704	0.0436112	0.0838715	0.0792082	0.0991136	0.0550224	0.0246716	0.0791126	0.0899515	0.0708314	0.0604865	0.181488	0.0490167	0.0674026	0.0773569	0.0375762	0.0898469	0.0262873	-0.0151097	-0.00422904	0.0533633	0.0295601	0.0559957	0.058665	0.0442765	0.0387671	0.0590754	0.0543858	0.00858817	0.0146218	0.00836779	0.0414423	0.0704215	0.0252405	0.070467	-0.021095	0.0587925	0.046773
ENSG00000138772	4_78537669_G_A	rs7664814	0.156977	0.0921388	0.0349154	-0.0962819	0.0197706	0.0231127	-0.0355187	-0.0527671	-0.0576682	-0.0126668	-0.0833613	-0.0749618	-0.00680473	-0.024653	-0.0381776	0.0120218	-0.105165	-0.00554338	-0.0736561	0.189057	-0.0190293	-0.118938	0.0725591	-0.00853072	0.129942	-0.0178455	0.193852	-0.0269236	-0.0343952	-0.00353435	-0.0267806	0.019464	0.10047	0.0330143	-0.34849	-0.0508013	-0.0917767	-0.0387146	-0.0158172	0.122698	0.0966133	-0.0616789	-0.0407133	-0.0226606	0.0496095	-0.0178721	-0.0043449
ENSG00000138801	4_107702472_T_C	rs2522427	0.382587	0.240002	0.243263	0.0832508	0.238035	0.170697	0.204804	0.154733	0.0290403	0.026746	-0.0919689	-0.077273	0.0205884	0.00463872	0.042355	0.0747649	0.00176278	0.0420835	0.167677	0.187653	0.0718869	0.11235	0.0106362	0.191599	0.180461	0.0752611	0.17623	0.165429	0.195772	0.25811	0.226411	0.469258	0.207339	0.0778126	0.0563649	-0.0903439	0.100439	-0.0129639	0.0908359	0.0720922	0.0761197	0.159459	0.338081	0.120081	-0.324115	0.174056	0.0225942
ENSG00000138802	4_109346033_G_A	rs7682501	0.127234	0.0734999	0.034073	0.11624	0.0734289	0.139231	0.100397	0.0416054	0.023872	0.111829	0.0974135	0.0755801	0.125307	0.0757741	0.0844769	0.161004	0.067274	0.0648534	0.0413149	0.0397927	0.18327	0.086251	0.117593	0.0875377	0.0440245	0.115814	0.0755402	0.0755391	0.0625563	0.119866	0.0244594	0.0225398	0.0982998	0.101	0.030306	0.166171	0.14526	0.0845241	0.0893589	0.0658881	0.0458124	0.0555635	-0.0178136	0.063228	-0.018131	0.050874	0.0865343
ENSG00000138814	4_101160876_A_G	rs2695217	0.115951	0.00233962	-0.0243875	0.0219244	0.0147328	-0.00334345	0.0192865	0.00630507	0.0369461	0.0141708	0.0524253	0.0780895	0.0251638	0.0180439	0.00997326	-0.013504	0.0259314	0.00657145	0.0171189	0.0199279	0.00432626	-0.000820739	0.00355658	0.0102369	-0.0092951	0.0031541	0.0362128	0.0201456	0.0119672	0.0574077	0.0211797	0.010748	0.0354599	-0.0153388	-0.0168884	0.00911053	0.0121523	0.0494038	0.0148027	0.0274966	0.0380932	0.00894646	-0.00241853	0.0378819	0.0125963	0.0526528	0.00203294
ENSG00000139132	12_32377451_C_G	rs7298319	-0.130092	0.0297369	0.0396026	0.0764474	0.0134508	0.0240032	0.0412059	0.0533446	0.0440916	-0.0169237	-0.112263	-0.128732	0.0319791	0.0262591	0.0973163	0.0426667	0.0670037	-0.00662817	0.00274544	-0.00336382	-0.0562595	-0.104463	0.0252447	-0.017899	0.0762369	-0.0734832	0.088709	0.0532098	-0.00439849	-0.0466232	0.0292873	-0.0131698	-0.0654637	0.057826	0.0447908	0.0646746	0.0525757	-0.0101378	0.0336206	-0.0881612	-0.076228	-0.0185615	-0.0950135	-0.00114073	0.00743394	-0.0938358	0.0176353
ENSG00000139178	12_7097589_G_A	rs12426152	0.28913	0.194594	0.251789	0.17067	0.195679	0.211226	0.206212	0.104775	0.0889515	0.0991381	0.0812142	0.115492	0.0944894	0.072486	0.0672749	0.124633	0.0859886	0.089606	0.115974	0.173682	0.159081	0.172182	0.148534	0.17643	0.186348	0.167681	0.15315	0.164666	0.177952	0.199333	0.205974	0.237557	0.192906	0.143868	0.208538	0.192556	0.224124	0.121093	0.176047	0.151177	0.137619	0.149684	0.188123	0.175484	0.0971129	0.231682	0.195942
ENSG00000139192	12_6453657_C_T	rs2041387	0.742661	0.662661	0.746356	0.875225	0.988955	0.827477	0.841173	0.568841	0.478671	0.714757	0.620709	0.510047	0.516352	0.423696	0.569207	0.750962	0.463878	0.606333	0.500744	0.6091	0.541049	1.02978	0.808916	0.507181	0.888625	0.661088	0.9036	0.918174	0.836655	0.874536	0.601341	0.862015	0.586326	0.590211	0.7099	0.730279	0.880939	0.798272	0.726776	0.452691	0.502486	0.546221	0.888391	0.722467	0.272691	0.742265	0.872613
ENSG00000139193	12_6454682_C_G	rs2079866	-0.245698	0.0375483	0.0277445	-0.00238207	0.0491047	0.057587	0.0126789	0.0841193	0.112491	0.0739486	0.0588153	0.0662867	0.11151	0.0989161	0.0767159	0.0872544	0.0743793	0.0811414	0.0802082	0.0261162	-0.0140279	-0.0589148	0.0158765	0.0124	0.0828242	-0.037026	0.0372807	0.0258859	0.0279373	-0.0495349	-0.0433597	0.0446341	-0.00986112	0.071476	0.0840997	0.0678058	0.00643614	0.0301214	0.013566	0.0132711	-0.0207549	0.031876	-0.00991203	-0.0122001	0.055985	-0.0216401	0.0587992
ENSG00000139239	12_63080808_G_A	rs7295311	0.207334	-4.39208e-05	-4.65021e-05	2.30924e-05	3.40891e-05	3.08086e-06	3.6262e-06	-0.000109822	-0.000117071	-4.22555e-05	-2.20071e-05	2.55147e-06	-4.99928e-05	-3.63863e-05	-6.97522e-05	-3.97611e-05	-0.000150633	-6.59754e-05	-6.49529e-05	-5.20163e-05	-2.4859e-05	-0.000311246	2.59361e-05	3.69116e-05	2.16514e-06	-8.232e-05	3.80492e-05	-5.19265e-05	-5.33359e-05	0.000251294	6.66669e-05	0.000132361	6.147e-05	-6.38427e-05	-2.44244e-05	2.88266e-05	0.000110945	6.9686e-05	5.8193e-05	9.35459e-07	0.000108896	-2.93209e-05	-6.4947e-05	-1.75935e-05	-1.37409e-05	3.52354e-05	3.8907e-06
ENSG00000139289	12_75896964_G_A	rs7309820	-0.197031	0.00974106	-0.0292217	-0.00464589	-0.00845629	0.00835438	-0.0144278	-0.000187616	-0.015717	-0.00158059	-0.00635677	-0.0038539	-0.00103249	-0.00585869	-0.0256239	-0.00641987	0.00264532	-0.00534161	-0.0146149	0.0134186	0.00633222	0.0154695	0.0143783	-0.00577171	-0.0205176	-0.008111	-0.0141762	0.0156224	-0.00727888	-0.0107596	0.000171779	-0.0120581	0.0157721	0.0255085	0.00926456	-0.00373581	0.00171222	-0.022638	0.000419993	0.0142209	0.0224779	-0.00856649	0.0315767	-0.0147438	0.0057837	-0.0145099	-0.00280237
ENSG00000139428	12_109549113_C_G	rs888194	-0.1847	-0.133231	-0.124314	-0.0274504	-0.14069	-0.107403	-0.169026	-0.196416	-0.187206	-0.264588	-0.247052	-0.29204	-0.284257	-0.255791	-0.192576	-0.209319	-0.250473	-0.130665	-0.179674	-0.154149	-0.102055	-0.123893	-0.160713	-0.166807	-0.127976	-0.135512	-0.119716	-0.124642	-0.206991	-0.145396	-0.147537	-0.0695763	-0.103347	-0.140714	-0.179703	-0.135681	-0.123905	-0.186932	-0.104803	-0.104147	-0.0882826	-0.0912882	0.00114194	-0.097886	-0.103228	-0.181694	-0.123809
ENSG00000139438	12_109560024_C_T	rs11067250	-0.200248	0.000380803	-0.0012441	-0.00573249	0.00162416	-0.00210428	3.84481e-05	9.44483e-05	-0.00244257	-0.000264733	-0.00339464	-0.00202276	0.00181321	-0.00171381	0.00129014	-0.0036298	-0.00407694	-0.00107184	-0.00264746	-0.00224298	0.00352745	0.00175282	-0.00101078	-0.00158862	0.00353977	-0.00207455	0.000311753	0.000688687	0.0017956	-0.00654393	-0.00134987	-0.00142945	-0.00258472	-0.00140759	-0.00188733	0.00131792	-0.00426324	-0.000192104	-0.00303932	-0.00141956	-0.00235451	-0.00219237	-0.00121005	0.00144159	-0.000468356	-0.00189221	0.00258657
ENSG00000139508	13_28654771_T_C	rs9551516	-0.222126	-0.00593797	0.0147354	-0.0276542	0.00566968	0.0181005	0.0096468	-0.00312358	0.00773214	-0.00011403	-0.00441454	0.0264378	0.0291565	0.0120797	-0.0192044	-0.00735008	-0.0173448	-0.00489975	0.0112223	0.0208729	0.000318099	-0.0402734	0.0135836	-7.6948e-06	0.0131514	0.0100438	0.0136701	0.0250594	0.00263977	-0.011985	-0.011893	0.0101452	0.00515709	-0.0016849	0.0268846	0.0161676	-0.000166077	0.0173748	0.0475535	0.0182945	0.0192839	0.0123223	0.0114496	0.010263	-0.0245199	-0.0440996	0.0339453
ENSG00000139620	12_48701885_C_G	rs7314162	0.367759	0.516906	0.499062	0.75739	0.5205	0.538098	0.350299	0.20663	0.127929	0.262025	0.575189	0.657858	0.317622	0.229901	0.190905	0.0865474	0.174685	0.190956	0.106317	0.393314	0.470225	0.588742	0.424477	0.536254	0.3844	0.639262	0.340559	0.217345	0.178349	0.900615	0.816671	0.748403	0.6131	-0.178798	0.589227	0.590284	0.511783	0.643688	0.530507	0.476237	0.45126	0.494415	0.873245	0.456397	0.566814	0.504355	0.437713
ENSG00000139970	14_59773607_A_G	rs7152594	-0.381372	-0.267344	-0.189936	-0.0573376	-0.507655	-0.383469	-0.420966	0.028425	-0.0240387	-0.0258781	0.0363259	0.024924	0.00148944	0.00943506	0.0165614	0.00605842	-0.0386268	0.0362703	0.0191001	-0.105426	0.211012	0.128548	-0.0193404	-0.0469295	-0.0941098	-0.0403885	-0.117968	-0.0236399	-0.109336	0.0662426	0.0667766	0.0247167	-0.0558599	-0.0872091	-0.124947	-0.0978421	-0.0553186	0.0259651	-0.0522632	-0.126431	-0.217956	-0.0138868	0.0445921	-0.0788466	0.0814088	-0.285707	-0.192798
ENSG00000139998	14_64977536_A_G	rs4902354	0.203126	0.396338	0.366096	0.4015	0.190438	0.125399	0.166914	0.105277	0.0404667	0.034407	0.324534	0.306313	0.0214767	-0.0268062	0.00881895	0.0908452	0.139706	0.396255	0.202594	0.142573	0.634207	0.152384	0.321706	0.176415	0.381775	0.365548	0.4073	0.0800485	0.0958487	0.195894	0.170603	0.00728634	0.318264	0.0520218	0.567262	0.106145	0.309186	0.33894	0.110811	0.297033	0.346719	0.137857	0.323871	0.16358	0.637111	0.297744	0.173337
ENSG00000140092	14_91893015_GA_G	rs3831760	-0.412861	0.0833157	-0.0110181	-0.023719	-0.00583621	-0.00818221	0.020978	-0.0226176	-0.0272575	-0.004322	0.00940703	0.02874	0.0488707	0.0430846	-0.0493952	-0.0719743	-0.0606459	-0.0303825	-0.0408414	0.0675245	0.0755808	-0.228021	-0.016733	0.000599363	0.0279144	-0.0442395	0.0322163	0.0734796	0.0366508	-0.058522	0.0217456	0.0323721	-0.0798543	-0.0198477	0.0204989	0.0850534	-0.0717701	-0.00255148	-0.00883979	0.0561579	0.0399195	-0.0226033	0.0145512	0.0222957	0.0210556	-0.0141473	0.0544829
ENSG00000140104	14_105013730_G_A	rs71423804	0.627815	0.506378	0.359292	0.582682	0.548134	0.456729	0.550332	0.450262	0.538319	0.505743	0.594824	0.604142	0.499325	0.467327	0.410409	0.365057	0.451622	0.39246	0.553397	0.312504	0.559471	0.449309	0.502019	0.525157	0.597104	0.430425	0.605958	0.53198	0.502195	0.553298	0.496826	0.293143	0.50117	0.328941	0.552814	0.365769	0.568179	0.608411	0.466976	0.540791	0.525308	0.498851	0.417913	0.533196	-0.0237209	0.469932	0.477539
ENSG00000140105	14_100330141_C_T	rs3736952	0.220957	-0.138526	-0.209101	0.0307908	0.0237883	-0.118707	0.0145575	0.00963404	0.0261083	0.0828958	0.439105	0.618849	-0.0624221	-0.0571571	0.0853194	0.0906251	0.0895685	-0.00654492	-0.0360294	-0.060953	0.0921659	0.393374	-0.0796201	0.0216912	-0.0725545	-0.00144182	-0.144732	-0.154152	-0.166399	0.110604	0.300401	-0.0279892	0.33569	-0.275176	0.111897	0.150795	0.470684	0.194698	0.0875873	0.069229	0.0556505	0.104263	0.422706	0.0518492	0.661266	0.134141	-0.220979
ENSG00000140265	15_43337207_T_C	rs12102205	-0.247787	-0.332428	-0.302247	-0.287685	-0.0651299	-0.196582	-0.117552	0.144941	0.289969	0.200142	0.03824	-0.0761111	0.152498	0.317169	0.116061	0.161251	0.140203	0.0970237	0.0526978	-0.24844	-0.156572	-0.151971	-0.2381	-0.325098	-0.208914	-0.105451	-0.286589	-0.201223	-0.163493	-0.260121	-0.278398	-0.184825	-0.312441	-0.204525	-0.328276	-0.183131	-0.480631	-0.108927	-0.278486	-0.215603	-0.255016	-0.307978	-0.36298	-0.245372	-0.24844	-0.38159	-0.158605
ENSG00000140319	15_40075624_C_G	rs16970319	0.187394	0.255697	0.233668	0.234381	0.213794	0.189624	0.173378	0.14872	0.147573	0.167096	0.180185	0.223877	0.160708	0.135381	0.129743	0.172636	0.154426	0.16995	0.138564	0.201735	0.214533	0.258634	0.234868	0.240672	0.206279	0.230241	0.222653	0.195991	0.154531	0.226964	0.187674	0.232643	0.259924	0.142347	0.223438	0.203443	0.246027	0.204837	0.234752	0.204144	0.254561	0.23495	0.264924	0.235635	0.201969	0.216738	0.192954
ENSG00000140386	15_76544799_A_G	rs8029283	0.296075	0.428318	0.441771	0.682613	0.35779	0.319896	0.321807	0.00667345	-0.00339205	0.0756072	0.432516	0.448704	0.105027	0.0363985	0.0529909	0.0896113	-0.0669727	0.0589489	0.035167	0.427518	0.475582	0.385026	0.421045	0.375818	0.340753	0.367672	0.346359	0.239333	0.163282	0.564889	0.601105	0.446398	0.589656	0.393494	0.376299	0.44378	0.575396	0.349551	0.463189	0.360319	0.385458	0.525156	0.699943	0.414416	0.221454	0.573871	0.392864
ENSG00000140450	15_97975528_TATTTTG_T	rs36222272	0.33169	-0.0369567	0.0104572	0.067588	0.0465542	0.0163479	0.0165284	-0.0113687	0.0235785	0.0190715	0.130439	0.125798	0.0277378	0.0102838	0.0286564	0.010953	0.0135515	0.00495666	-0.00605362	0.0236896	-0.0273423	-0.0739112	-0.0204303	0.0395297	-0.0151311	-0.0229885	0.00182482	0.0193823	0.0131275	0.150663	0.0474023	0.0234407	0.0285123	0.032638	-0.0441088	0.0130236	0.0925439	0.0774383	0.0581365	-0.00507337	0.0509581	0.0571893	-0.0360092	0.0113569	0.0167117	0.0695341	-0.0240268
ENSG00000140650	16_8857706_C_T	rs28707275	-0.24159	-0.0889093	-0.0433634	-0.0492892	-0.0510316	-0.0496219	-0.0933724	-0.0240547	0.000405424	-0.0164096	0.0670249	0.022006	-0.0197741	-0.021237	-0.0346448	-0.00249552	0.00702931	-0.0554217	-0.0530161	-0.0611092	-0.185812	-0.159893	-0.0554753	-0.0641592	-0.0621817	-0.159104	-0.0874622	-0.0694038	-0.0634055	-0.0442774	-0.0437968	-0.0538636	-0.103817	-0.0367594	-0.114573	-0.0264766	-0.120144	-0.00570298	-0.062448	-0.113731	-0.091226	-0.0915395	-0.0487657	-0.0824716	-0.0328352	-0.0103343	-0.0489246
ENSG00000140853	16_57018818_C_G	rs13335668	-0.373969	-0.045394	-0.0505904	-0.0577463	0.0221434	0.00622814	-0.0053671	0.0943274	0.144522	0.0769859	0.141551	0.13278	0.098028	0.138862	0.0928501	0.0965405	0.0438244	0.0708951	0.0242415	-0.0194837	-0.121883	-0.180156	-0.0102972	-0.0595486	0.00999654	-0.041251	-0.0283422	0.0110556	0.0247313	-0.0192678	-0.0431591	-0.0268632	-0.0692091	0.0159648	0.00337125	0.0586802	-0.0550817	-0.0112383	-0.0321196	-0.00105009	-0.0346197	-0.0572924	-0.0995498	-0.0084686	0.00222946	0.0369432	0.0352374
ENSG00000140988	16_1960477_C_G	rs55949541	0.195944	0.186766	0.16411	0.112955	0.181012	0.20996	0.109704	0.160595	0.119066	0.110174	0.0276831	0.0240519	0.0622735	0.0554625	0.201066	0.0768908	0.127353	0.138502	0.13683	0.170178	0.0339674	-0.0768303	0.142114	0.0799432	0.218473	0.111966	0.194119	0.173847	0.164923	0.18378	0.196072	0.144332	0.173752	0.217349	0.229275	0.203528	0.0986419	0.130475	0.175225	0.183069	0.139965	0.0964031	0.0590156	0.160907	0.0410281	0.194483	0.208714
ENSG00000140992	16_3053206_T_C	rs4786369	0.269163	-0.00108212	-0.00304123	0.00200611	-0.00950418	-0.00175361	-0.00788952	-0.00272591	-0.00215957	0.00143601	-0.00675569	-0.00510121	-0.00345239	0.00520345	0.000484945	-0.00320947	-0.00259983	-0.00231236	0.000466021	-0.00111523	0.000315687	0.0126445	-0.00919678	-0.000548994	-0.00330496	0.00347109	-0.000149005	-0.0013077	0.00346029	0.00417909	0.0056579	0.00130584	0.00128674	0.00345936	-0.00576031	-0.00716832	0.00379807	-0.00437484	-0.00590462	-0.000831068	-0.00182427	0.00592515	-0.00134894	-0.00172047	0.00193299	0.00305905	-0.00536296
ENSG00000141012	16_88805821_A_G	rs480727	-0.256015	-0.0938746	-0.0525818	0.0113222	-0.085413	-0.0243715	-0.0407941	-0.00689369	0.0876769	0.0753805	0.132971	0.111474	0.0954258	0.0715404	0.0125098	-0.0256706	-0.0240816	-0.0126613	0.0107868	-0.031752	-0.25412	-0.0287196	-0.0119686	-0.0625995	-0.0107481	-0.0670918	0.00381597	-0.0141676	-0.113163	-0.0586961	0.0458888	-0.0968785	-0.0751006	-0.0909989	-0.0900489	0.0318471	-0.120628	0.0291797	-0.0171902	-0.0939973	-0.0567663	0.0543147	-0.118455	-0.0354405	0.0264189	0.00149513	-0.00895769
ENSG00000141179	17_55783459_A_G	rs12937728	0.397438	-0.107381	-0.051146	0.0149519	-0.0290153	-0.0492537	-0.000468477	-0.137018	-0.0578747	-0.0781419	-0.15614	-0.185542	-0.122768	-0.0916281	-0.0922582	-0.0853196	-0.0589206	-0.110344	-0.0799365	-0.0983196	-0.109331	-0.0929697	-0.0685284	0.00112969	-0.111088	0.102862	-0.0692737	-0.0843227	-0.045161	0.0549857	0.0512448	-0.081138	-0.0499683	0.0723912	-0.0798884	-0.0556874	0.0425711	-0.0630954	-0.00491248	0.00598548	-0.090999	-0.0448755	-0.0957968	0.0542208	-0.0881326	-0.0819156	-0.0929436
ENSG00000141258	17_2365017_G_A	rs2248821	-0.111539	-0.0190259	-0.00545299	0.0444744	-0.046832	-0.0354088	-0.0139237	-0.0296153	0.0283537	0.00710608	-0.0239718	0.00381743	-0.0236887	0.00224901	0.0179089	0.0419886	0.0448775	0.000128228	0.0143863	0.0377323	-0.024893	-0.0178743	3.22686e-05	0.0476542	0.00862908	0.144199	-0.00562634	-0.000552537	0.0350832	0.0194006	0.0539806	0.0226534	0.0174182	0.0146071	0.0168718	0.0295095	-0.0316236	0.0404849	0.0592969	0.050781	0.0651165	0.0276433	0.024399	-0.0362707	0.0308544	0.00415258	-0.0134876
ENSG00000141295	17_47842503_T_C	rs8078688	-0.41643	-0.446972	-0.401062	-0.393808	-0.39955	-0.41251	-0.405058	-0.348025	-0.296615	-0.380239	-0.555956	-0.56282	-0.305638	-0.266983	-0.26856	-0.325402	-0.344032	-0.431183	-0.357148	-0.405955	-0.4732	-0.709892	-0.429678	-0.569309	-0.356363	-0.64226	-0.422782	-0.395916	-0.431734	-0.500189	-0.502919	-0.500596	-0.504446	-0.420492	-0.595465	-0.447119	-0.635547	-0.412218	-0.292025	-0.611606	-0.635785	-0.395356	-0.535392	-0.485959	-0.33181	-0.31336	-0.45688
ENSG00000141425	18_36406905_G_A	rs8084807	-0.129174	-0.000534129	0.00134157	-0.000367915	-0.000271002	-0.00161511	0.00172211	0.0030415	-0.00409517	0.0017707	0.000314586	0.000780237	0.000459887	0.00137877	0.00173474	0.00239412	0.00303499	5.51045e-05	0.00013696	0.00218715	-0.000266772	0.000492926	-0.00249762	-0.00117332	-0.000270151	-0.000597608	0.00160083	-0.00175622	-0.0012743	-0.00271063	-0.00257716	-0.00163612	-0.00191937	-0.00491246	0.00231026	-4.74786e-05	-0.000334908	0.00303107	-7.45241e-06	-0.0012691	0.00061631	4.26875e-05	0.000528844	0.000587386	-0.000543339	-0.00103155	-0.000506842
ENSG00000141429	18_35699775_A_ATTC	rs147847653	-0.330148	-0.141366	-0.113325	0.0163107	-0.132203	-0.0853726	-0.117937	-0.0713639	-0.054743	-0.0429595	0.0787268	0.0341821	-0.0907006	-0.0227058	-0.0227482	-0.0383512	-0.0162832	-0.0357056	-0.110816	-0.0853604	-0.0283904	0.117948	-0.100978	-0.0462911	-0.0396716	0.00889517	-0.0626403	-0.0568566	-0.0389908	-0.0194131	0.0144459	-0.0750505	-0.0507585	-0.0675932	-0.0717357	0.00134853	-0.0203122	-0.0650486	-0.0119058	-0.0430905	-0.0264548	-0.0433747	-0.00651173	-0.0787946	-0.0228113	-0.111687	-0.0188156
ENSG00000141540	17_74236672_G_C	rs2035181	0.214666	-0.0689739	-0.0111973	-0.0134105	-0.0688808	-0.0561328	-0.078281	0.00331521	0.00997522	-0.00704165	0.0328624	-0.0055253	-0.0340205	-0.00681759	0.0147001	0.0298894	-0.00493785	0.0686695	0.0200353	-0.000986969	0.0235148	-0.0135525	-0.054031	-0.0338734	-0.0809847	-0.0364939	-0.0274332	-0.0269641	-0.0416889	0.0130877	-0.0273991	0.0329297	0.0173717	-0.0921798	-0.0259396	-0.0314811	-0.00678166	-0.0581423	-0.0436251	-0.0361927	-0.0707608	-0.00528561	-0.0644035	-0.0284049	-0.0430438	0.197773	-0.0302303
ENSG00000141556	17_82883322_A_C	rs4986126	0.391346	-0.216313	-0.198596	-0.0996656	-0.122971	-0.140233	-0.0924658	-0.14912	0.0449792	-0.124622	-0.246552	-0.273418	-0.103032	-0.140398	-0.0664222	-0.119748	-0.156253	-0.128484	-0.0186279	-0.141684	-0.025649	-0.106946	-0.254726	0.022798	-0.186827	0.000239405	-0.12843	-0.241322	-0.121441	0.0268544	0.1104	-0.107342	0.0731663	-0.000244399	-0.190565	-0.130147	0.176535	-0.149722	-0.0308439	0.102416	0.158838	-0.132117	-0.278525	0.0480322	-0.0200368	-0.271532	-0.202739
ENSG00000141664	18_62445048_G_A	rs12967823	0.204648	0.142963	0.130975	0.118734	0.125651	0.115225	0.0681018	-0.00682683	0.00324986	0.0445868	0.134875	0.116734	0.0257813	0.0151112	0.0383418	0.0331704	0.0207256	0.0406786	0.00610724	0.141357	0.00421156	0.04308	0.0993834	0.173281	0.123949	0.111395	0.102873	0.100318	0.085376	0.182717	0.16148	0.113505	0.154948	0.087174	0.143502	0.118316	0.199156	0.0551835	0.124393	0.0817835	0.0793073	0.131844	0.171765	0.149821	0.144339	0.150281	0.116785
ENSG00000141854	19_14074414_T_C	rs7258963	0.319459	0.25391	0.121052	0.176204	0.175203	0.172357	0.236216	0.46762	0.532279	0.520649	0.274652	0.269453	0.507668	0.459308	0.437043	0.457362	0.444862	0.494003	0.524907	0.0884015	0.158518	-0.0132248	0.117063	0.0288235	0.081034	0.0408641	0.114523	0.17595	0.0901508	-0.0284594	0.100709	-0.107179	0.000616642	0.123098	0.222292	0.132182	0.0510469	0.210878	0.0471247	0.0080414	0.0206805	-0.00636244	0.0895552	-0.0273178	0.120294	-0.106416	0.0419427
ENSG00000141994	19_5804554_A_G	rs10404599	-0.455297	-0.422768	-0.317365	-0.489354	-0.554783	-0.453371	-0.500904	-0.422129	-0.554434	-0.58215	-0.476497	-0.474134	-0.439558	-0.522345	-0.394238	-0.464005	-0.54271	-0.354284	-0.422586	-0.323268	-0.520609	-0.598271	-0.344426	-0.382144	-0.494401	-0.45261	-0.506045	-0.477006	-0.513192	-0.525168	-0.476534	-0.275814	-0.353323	-0.394882	-0.349207	-0.306573	-0.512812	-0.615702	-0.344874	-0.298717	-0.391781	-0.268013	-0.504676	-0.438132	-0.494067	-0.440472	-0.390862
ENSG00000142102	11_289553_G_C	rs3932433	0.396955	-0.0159618	0.0197656	0.0664932	0.0302428	-0.00826827	-0.133776	0.0661337	-0.0780426	0.0277283	0.0836131	-0.00303735	-0.0404827	0.0385248	-0.0478829	-0.0108094	-0.0183351	0.0969961	0.0191977	-0.0018881	-0.0599398	0.336995	0.0591438	0.303106	-0.0343001	0.142145	-0.0946084	-0.0132911	-0.0878194	0.368467	0.421098	0.174428	0.0351792	-0.0321338	-0.0605526	0.00451669	0.571966	0.230123	0.0379524	0.0345438	-0.0230261	0.161013	0.28733	0.0990358	-0.0284551	0.151586	-0.06863
ENSG00000142156	21_45957382_G_A	rs2150458	0.4806	0.0262727	0.0598377	-0.0301714	-0.0512467	0.0232756	0.0411952	0.093509	0.141819	0.151726	-0.284139	-0.379036	0.126923	0.13294	0.151335	0.126867	0.0626727	0.109555	0.167143	-0.0225139	-0.0444935	0.0341094	-0.0306824	-0.0263688	-0.0368616	-0.0509904	-0.0283323	0.0162884	-0.00655942	-0.0423583	0.121843	-0.00328979	-0.0492695	0.0406137	-0.0447663	-0.00456095	-0.0295135	-0.0842976	-0.0253039	0.00287619	0.00744973	0.018267	-0.14332	-0.0138078	0.0333281	0.0024385	-0.0404915
ENSG00000142197	21_36132840_A_G	rs13047406	0.275501	0.0676796	0.0182363	0.0832158	0.062361	0.0890882	0.209055	0.0837664	0.0898091	0.0401071	0.139178	0.147773	0.122208	0.0438669	0.0958764	0.107063	0.132919	0.107187	0.124693	0.208974	0.162335	0.030654	0.0705276	0.127885	0.09188	0.326652	0.113051	0.0672363	0.00152417	0.185601	-0.14333	0.0477028	0.184673	0.0282017	0.250625	0.164024	0.165256	0.249007	0.0416639	0.538196	0.60071	0.133389	0.0440908	-0.0142934	0.0636783	0.209306	0.106464
ENSG00000142207	21_32368824_C_CTGAT	rs145206855	0.451611	0.336881	0.295948	0.275185	0.21419	0.296539	0.166933	-0.00782691	-0.0823122	0.138255	-0.0555321	-0.0262519	0.0163347	-0.158023	0.0482136	0.140384	0.0252063	0.158116	0.0257349	0.368397	0.213464	0.424174	0.215676	0.328394	0.204074	0.452452	0.17273	0.193801	0.110604	0.359098	0.232797	0.310862	0.302641	0.148684	0.3632	0.220043	0.542776	0.377915	0.118861	0.3244	0.241446	0.387843	0.531395	0.264574	0.243711	0.379568	0.141112
ENSG00000142675	1_26165001_C_T	rs9783055	-0.366937	0.318042	0.262109	0.269644	0.471218	0.460427	0.473733	0.45013	0.534159	0.556459	0.446768	0.583624	0.586748	0.42998	0.470459	0.574378	0.453045	0.673851	0.42641	0.0432882	0.356751	-0.12779	0.426149	0.105421	0.490596	0.380398	0.483983	0.378173	0.467787	-0.286022	-0.28042	-0.124059	-0.0864955	0.0124188	0.381307	0.304367	-0.183141	-0.248382	-0.0305263	-0.309685	-0.242354	0.0535643	0.12111	-0.0109618	0.38182	-0.159597	0.354821
ENSG00000142856	1_63480593_A_G	rs12754236	0.768062	1.19673	1.16485	1.15679	1.24468	1.20024	1.15297	1.15804	1.2285	1.26275	0.967451	0.951834	1.22822	1.09421	1.14393	1.21032	1.16155	1.21829	1.25015	1.07111	0.328745	-0.356613	1.27486	0.969042	1.25199	0.625566	1.24852	1.22414	1.18842	1.08206	1.0627	0.981013	1.10575	1.06855	1.26631	1.25445	1.19515	1.28673	1.17103	0.867058	0.844846	0.764617	0.931206	1.08235	0.470427	1.27777	1.12644
ENSG00000142937	1_44831080_C_T	rs2295998	-0.167214	-0.168912	-0.137069	-0.13404	-0.141396	-0.162187	-0.149683	-0.164227	-0.153951	-0.194769	-0.248381	-0.295221	-0.203352	-0.168124	-0.16481	-0.175784	-0.158362	-0.130157	-0.155147	-0.14353	-0.115631	-0.166807	-0.173441	-0.168138	-0.174085	-0.182494	-0.192385	-0.165841	-0.142749	-0.229383	-0.151015	-0.152928	-0.181945	-0.14444	-0.1689	-0.146415	-0.189715	-0.223154	-0.155571	-0.166732	-0.156377	-0.129389	-0.170794	-0.150892	-0.164058	-0.204895	-0.158051
ENSG00000143321	1_156755209_G_A	rs9427242	0.0873669	-0.0274157	-0.0087866	-0.0548911	-0.0495798	-0.0184249	-0.0211908	-0.0461602	-0.0446594	-0.0247936	-0.0468284	-0.0237746	-0.0248979	-0.033079	-0.035194	-0.0212754	0.00914707	-0.0445684	-0.0277044	-0.0134045	-4.23684e-05	-0.112455	-0.0386821	-0.0221808	-0.0277024	-0.0130385	-0.0475405	-0.0624513	-0.0230986	-0.02597	-0.0743972	0.0119709	-0.0612011	-0.0697244	-0.0331616	-0.0119727	-0.043051	-0.0422973	-0.0656834	-0.0876435	-0.13464	-0.0182392	-0.0342703	-0.0120154	-0.00627041	-0.0119937	-0.0447399
ENSG00000143367	1_151557783_T_C	rs56096667	-0.222089	-0.0219523	-0.0267962	-0.093849	-0.132581	-0.0656631	-0.101936	-0.0538812	-0.0352715	-0.0201722	-0.0571226	-0.0892564	-0.0425097	-0.0393276	-0.0642714	-0.00422344	-0.049858	-0.0552323	-0.0486417	-0.0185213	0.037523	0.265956	-0.100751	-0.087438	-0.136359	-0.0371414	-0.122196	-0.0794026	-0.0573986	-0.117942	-0.0343007	-0.0854969	-0.00659163	-0.113646	-0.0884297	-0.0104954	-0.100828	-0.108959	-0.082815	-0.0733025	-0.0600655	-0.0276251	0.0151392	-0.0968737	0.076872	-0.055658	-0.0718384
ENSG00000143537	1_155061442_C_T	rs41264285	-0.248328	-0.196135	-0.242928	-0.226798	-0.122976	-0.0705667	-0.0619724	-0.260267	-0.3069	-0.321362	-0.422894	-0.499968	-0.338565	-0.319629	-0.296716	-0.216542	-0.277401	-0.297252	-0.327313	-0.110237	-0.274495	-0.599491	-0.126105	-0.146005	-0.134138	-0.27998	-0.189714	-0.172738	-0.187938	-0.188714	-0.325777	-0.133193	-0.219834	-0.140558	-0.153416	-0.0506539	-0.26001	-0.256657	-0.162074	-0.0915163	-0.0951673	-0.202637	-0.334467	-0.213182	-0.160937	-0.163111	-0.031281
ENSG00000143771	1_224432120_G_A	rs11805973	-0.403487	-0.434985	-0.397252	-0.414357	-0.238293	-0.268575	-0.351193	-0.203262	-0.14275	-0.224136	-0.27697	-0.307771	-0.175315	-0.092086	-0.203707	-0.145143	-0.181198	-0.234635	-0.177362	-0.321617	-0.304525	-0.358831	-0.392648	-0.450329	-0.298482	-0.469543	-0.32364	-0.422791	-0.387515	-0.417676	-0.488209	-0.295732	-0.406245	-0.454508	-0.418619	-0.266127	-0.45497	-0.313139	-0.359999	-0.418795	-0.42823	-0.342855	-0.371084	-0.350685	-0.294355	-0.480688	-0.281938
ENSG00000143772	1_226591846_G_C	rs1935307	0.0833564	0.0120529	0.0170856	0.0136109	0.0118046	0.00712535	0.00223119	0.0304743	0.0315734	0.0259263	0.0263859	0.0273744	0.0366231	0.0267925	0.0357045	0.0222591	0.0291271	0.025904	0.0248907	0.0240822	0.00598157	0.0163627	0.0188442	0.0208959	0.00627461	0.0220904	0.0157959	0.0125119	0.0227756	0.0281035	0.0125037	0.0143071	0.023775	0.0110968	0.0292791	0.00587856	0.0187136	0.025557	0.0202409	0.0157689	0.0181626	0.00870332	0.0177427	0.0132705	0.0163924	0.0308077	0.014957
ENSG00000143870	2_10788584_A_C	rs1734433	0.406274	-0.0378057	-0.018853	-0.00793453	-0.0135842	-0.0330394	-0.0462081	0.0226269	-0.0408003	0.0335912	-0.0127594	-0.0551732	0.063632	0.00364368	0.0214313	0.0390137	0.0425265	-0.0185224	0.0197609	-0.0429778	-0.0388285	-0.127272	-0.000666939	-0.028601	0.0306024	-0.0639889	0.00367602	-0.0327346	0.0125782	0.045346	-0.010122	-0.0358345	-0.0137085	0.0513878	-0.0167627	-0.0654623	-0.0328377	-0.0336705	-0.0377087	-0.0746431	-0.0518597	-0.0484251	-0.0443388	0.0399446	0.0587042	-0.0399656	-0.01249
ENSG00000143891	2_38671088_G_GC	rs11440818	0.423486	0.0637801	0.0180824	0.0557324	-0.00068314	-0.00688975	0.0222633	0.124332	0.268805	0.02599	0.0781873	0.00281463	0.297256	0.342302	0.343781	0.118245	-0.0208283	0.0591745	0.0747029	0.107393	0.428346	0.201207	0.078033	0.0266428	0.0269637	0.184641	0.0592502	0.00819024	0.0263799	0.102024	-0.00904744	0.0335546	0.229602	-0.00688559	0.038963	0.011848	0.162767	0.040687	0.13439	0.162851	0.238287	0.0695968	0.149035	0.149845	0.0731313	0.147391	0.0786152
ENSG00000143924	2_42211468_G_T	rs6705069	0.194052	-0.130327	-0.0623675	-0.0867277	-0.123549	-0.107097	-0.103024	-0.0629949	-0.0903013	-0.0809311	-0.206157	-0.213486	-0.131649	-0.121612	-0.125082	-0.0939307	-0.112858	-0.0862021	-0.0833207	-0.0982824	-0.155759	0.0123471	-0.125603	-0.0609226	-0.0979566	-0.0767861	-0.130387	-0.111562	-0.121222	-0.104927	-0.0471271	-0.0268505	-0.0525384	-0.0887122	-0.178268	-0.106164	-0.0207894	-0.107351	-0.138511	-0.0647215	-0.0661596	-0.0652366	-0.111487	-0.0529069	-0.0427079	-0.20161	-0.157649
ENSG00000144182	2_98806858_C_T	rs75485773	-0.264686	-0.161238	-0.18503	-0.213266	-0.189358	-0.174463	-0.167327	-0.293799	-0.340087	-0.355043	-0.476587	-0.494814	-0.367323	-0.324515	-0.282773	-0.318126	-0.327011	-0.273117	-0.292422	-0.178212	-0.0996269	-0.0940847	-0.219224	-0.224754	-0.189767	-0.163245	-0.185518	-0.199276	-0.185162	-0.330432	-0.181432	-0.199161	-0.208602	-0.135031	-0.242639	-0.203204	-0.193533	-0.317407	-0.203135	-0.212675	-0.207029	-0.171742	-0.240592	-0.184786	-0.209677	-0.226346	-0.202743
ENSG00000144283	2_158238908_G_A	rs13015311	-0.395881	0.0289861	0.0688071	-0.0106859	0.00935797	-8.32755e-05	0.0396916	-0.0536581	0.033502	0.00129993	-0.0166308	0.0491573	0.0498629	0.00216726	-0.0238072	0.033047	0.054269	-0.0159995	0.00822762	0.0612472	0.0351648	0.147807	0.0324063	0.0199617	0.0325935	0.0428975	0.0212735	0.0233901	0.0131081	-0.0726211	0.0207789	0.0652023	0.0196727	0.0771608	0.0441313	0.106198	0.0235468	-0.00663069	-0.00798407	0.0220087	0.0112958	0.0590204	0.161628	0.00638124	0.0234679	0.0429763	0.0335855
ENSG00000144566	3_20035922_C_T	rs2623074	0.154924	-0.0732573	-0.0446513	-0.0252353	-0.0456083	-0.0197477	0.0369315	0.0222116	0.0806048	0.0266904	0.0446996	0.0156237	0.0356946	0.0542212	0.05739	0.04709	0.0184413	0.0401706	0.0621648	-0.0290701	-0.0763603	-0.0291855	0.0113746	0.00791055	-0.0117899	-0.0461012	0.000849747	-0.0261771	0.00188115	-0.00616685	-0.00207085	-0.045548	-0.041333	-0.0227675	-0.0321285	-0.0216274	-0.0741168	0.00102077	-0.0281329	-0.048202	-0.0228059	-0.0272797	-0.0374385	0.0238005	0.048682	-0.0690261	-0.000258724
ENSG00000144645	3_31946616_G_A	rs4073767	0.185468	0.026498	0.0208411	0.0380571	0.042308	0.02929	0.0180941	0.0539417	0.049916	0.051927	0.409524	0.450697	0.0610537	0.0713741	0.0181051	0.06758	0.0408162	0.0020294	-0.00838975	0.0477246	-0.0337204	-0.0304898	0.0298453	0.0569597	0.0020902	-0.00976888	0.0114941	-0.0749589	-0.0461528	0.217783	0.0351573	-0.0223422	0.0336015	0.0101949	0.0245032	0.0113077	0.0677944	0.135869	0.0724319	0.0348715	0.00684222	0.051072	0.0772542	0.0471612	-0.0117188	0.0635481	0.0186129
ENSG00000144674	3_37228065_G_C	rs114072918	-0.29396	-0.156606	-0.0611198	-0.197181	-0.25724	-0.188204	-0.175593	-0.12242	-0.143638	-0.119411	0.0184135	-0.031587	-0.135089	-0.0928031	-0.12448	-0.12285	-0.101926	-0.173554	-0.167395	-0.175526	-0.332685	-0.0237856	-0.236265	-0.104633	-0.292577	-0.149835	-0.246484	-0.0852531	-0.096566	-0.163718	-0.152838	-0.214131	-0.145623	-0.0772841	-0.194482	-0.200911	-0.165694	-0.153047	-0.183391	-0.126395	-0.148727	-0.108072	-0.0831146	-0.208918	-0.108286	-0.142098	-0.1855
ENSG00000144677	3_37937568_T_C	rs10212167	-0.364882	0.0252416	0.0229733	0.0664046	-0.0155776	-0.0240713	0.0244937	0.0683821	0.0187834	0.0451656	0.082171	0.0480754	0.0627128	0.0851238	0.0662919	0.0151889	-0.00830602	0.00114179	0.0204773	0.00569648	0.0417362	0.0904302	0.0691058	0.0617196	-0.00863312	-0.0612214	0.0297163	0.00125035	-0.0371317	-0.0343705	0.0226654	-0.0194127	-0.0219512	0.0175947	0.0224341	0.0740678	-0.000869818	0.00597269	0.0299749	0.0464617	0.0100253	0.0449118	0.0897833	-0.0114107	0.0528614	0.0280516	0.0301108
ENSG00000144746	3_69102350_C_T	rs9856591	-0.404055	-0.18432	-0.179587	-0.194268	-0.126343	-0.182914	-0.133498	-0.316021	-0.213232	-0.273592	-0.130551	-0.214045	-0.121317	-0.154987	-0.30984	-0.116641	-0.268976	-0.363714	-0.34243	-0.183203	-0.0751982	-0.058314	-0.197215	-0.335737	-0.253419	-0.0309794	-0.229604	-0.181517	-0.141247	-0.428856	-0.409306	-0.272415	-0.309038	-0.150053	-0.208257	-0.121895	-0.316258	-0.0727672	-0.187118	-0.188017	-0.193844	-0.230885	-0.0592877	-0.363363	-0.0686846	-0.358476	-0.0654836
ENSG00000144840	3_120788904_T_C	rs9858561	0.253934	0.00197108	-0.0128143	-0.00395415	-0.0029608	0.000580059	-0.0125769	-0.0200727	-0.0107749	-0.00497498	-0.00691098	-0.00197179	-0.0232738	-0.0250308	-0.0212441	-0.0155475	-0.0166394	-0.0231787	-0.00409742	-0.0155015	-0.00087761	-0.00781966	-0.0104432	-0.00781735	-0.010239	0.010388	0.000395446	-0.00969249	-0.0116456	0.0167766	0.0128606	-0.0110194	-0.00133584	-0.0180971	-0.0238637	-0.0137719	-0.00492632	-0.00698027	0.00109758	0.00112227	0.00600582	-0.0128533	-0.011646	-0.00652528	-0.00717097	-0.0034764	-0.0190209
ENSG00000144867	3_133762284_T_C	rs1405023	-0.198818	0.024233	-0.0219215	-0.0443139	-0.0156043	-0.0212092	-0.0130523	-0.0908748	-0.108468	-0.149791	-0.0123184	-0.0597328	-0.135201	-0.0570429	-0.165598	-0.0510762	-0.0811843	-0.138803	-0.0486807	-0.00863093	-0.0186307	-0.00346814	0.0285453	0.0327112	0.0169387	0.611026	0.0366891	-0.037404	0.010604	-0.0383466	0.0651008	-0.015291	0.0106249	0.00924738	0.0098433	0.0333404	-0.0199849	0.0102373	0.0488662	0.243281	0.183233	-0.0187687	0.0142589	0.00867337	-0.173867	-0.00356741	0.0057955
ENSG00000144908	3_126177729_G_A	rs9842910	-0.126026	-0.00697004	-0.02462	0.0229012	-0.0719181	-0.0390867	-0.11212	-0.0384387	0.000222644	0.0320388	-0.0170807	-0.0333472	0.017612	0.0119821	-0.0152932	-0.0367093	0.0442094	-0.0113752	0.0156053	0.0219152	-0.017878	0.00327377	-0.0631774	-0.00568571	0.0241137	-0.0336593	0.00548976	-0.0250012	0.0368102	0.00450931	0.037237	-0.0505725	-0.0254638	0.0856519	-0.0732191	-0.0509552	0.136452	-0.0300163	-0.00547397	0.0358543	0.0140816	-0.0320533	-0.0127121	-0.0603392	0.0814789	-0.0552311	0.0065937
ENSG00000145247	4_48946695_C_G	rs2605258	0.11165	-0.00954888	-0.00482034	-0.0221479	-0.0216435	-0.0209439	-0.0190324	-0.026685	-0.0263813	-0.0370387	0.0276436	0.037149	-0.00592224	-0.0148139	-0.0340161	-0.0185798	-0.0139291	-0.0129395	-0.0377772	0.0178715	-0.0223916	-0.0620819	-0.00773784	-0.0215109	-0.0137954	-0.0160303	-0.00524769	-0.0140671	-0.0306594	0.0416559	0.0122802	-0.0147422	0.0210583	-0.0130101	-0.017866	-0.0117997	0.0208499	-0.0163569	0.0065784	-0.00899115	-0.0257224	-0.0287322	-0.0201722	0.025003	-0.0181553	0.0130201	-0.01309
ENSG00000145332	4_87443931_C_T	rs13119333	-0.145788	-0.0151618	-0.0347577	-0.0290368	-0.0185443	-0.0303346	-0.0276915	-0.000340369	0.000307616	0.00050873	-0.0253605	-0.0478109	-0.00540722	-0.0202177	-0.00481581	-0.0160352	0.00476429	0.00588365	-0.00893672	0.000312958	-0.0156368	0.0154742	-0.0385342	-0.014244	-0.01615	-0.0195098	-0.0101353	-0.00669792	-0.0162041	-0.0668744	-0.036451	-0.0301431	-0.0433918	-0.0172465	-0.0273386	-0.0165533	-0.0196901	-0.0480426	-0.0282412	-0.0343636	-0.0369876	-0.0160615	-0.00594177	-0.0454748	-0.0130275	-0.0282125	-0.0350096
ENSG00000145348	4_106298892_A_G	rs72878537	0.289476	0.0366657	0.102332	0.231045	0.0693882	0.00155704	0.116563	0.0631403	0.117891	0.200673	0.166059	0.207977	0.119354	0.215703	0.0599275	0.0603758	0.0393321	-0.0289468	0.0893245	0.0417977	0.192435	0.518254	0.0867769	0.0249613	0.112863	0.258122	0.19518	0.180298	0.0816696	-0.0556009	0.0593982	0.0212262	0.0760709	0.244817	-0.0403766	-0.00604772	0.0635215	0.0555227	-0.0680591	0.150433	0.134344	-0.0614402	-0.101145	0.0731635	0.41704	-0.00710588	0.0971163
ENSG00000145349	4_113612070_T_C	rs62315055	0.10854	0.0267222	-0.0390522	-0.0854024	-0.027918	-0.024316	-0.0209021	-0.0209911	0.0344617	-0.0484202	-0.0355936	0.00560631	-0.0406383	0.00275302	0.0119054	-0.00109267	-0.0122561	-0.0131402	-0.0825931	0.0335934	-0.00210301	0.037835	-0.022172	-0.00142093	-0.00758587	0.039064	0.0171782	-0.03741	-0.013988	-0.011828	0.0022579	0.0372275	0.0225492	0.0283755	0.0557673	0.021623	0.0397185	-0.0563663	0.0269714	-0.0519699	-0.102637	0.00185492	-0.0465957	0.00981394	0.0331803	-0.0420152	0.0166052
ENSG00000145390	4_119465521_C_T	rs112258044	-0.396138	-0.152214	-0.111679	-0.131014	-0.108661	-0.105961	-0.0690135	0.0356976	0.0472948	0.0457309	0.216048	0.227474	0.0843349	0.059549	0.0359271	0.0761607	0.0696835	-0.00512587	-0.00145592	-0.140536	-0.111838	-0.0892346	-0.0952522	-0.146911	-0.0834291	-0.0770145	-0.102584	0.00268161	-0.0800089	-0.0850003	-0.0999024	-0.160996	-0.144433	0.000731656	-0.0703714	-0.0694682	-0.116259	0.00613211	-0.0706982	-0.0997195	-0.10822	-0.0695935	-0.108377	-0.129337	-0.0637217	-0.0432738	-0.101244
ENSG00000145425	4_151195993_C_T	rs77852985	-0.37505	-0.197987	-0.214424	-0.196198	-0.270613	-0.225012	-0.2471	-0.238998	-0.166126	-0.136537	-0.0845524	-0.130405	-0.191154	-0.222793	-0.177753	-0.171304	-0.25338	-0.176569	-0.15643	-0.230605	-0.185053	-0.146722	-0.166534	-0.187288	-0.284406	-0.135255	-0.250017	-0.193662	-0.124481	-0.208203	-0.179953	-0.245178	-0.281896	-0.112327	-0.234884	-0.204991	-0.241803	-0.213275	-0.215844	-0.118435	-0.0507557	-0.198364	-0.309632	-0.253634	-0.205628	-0.194786	-0.172279
ENSG00000145439	4_169009814_G_A	rs1458291	0.329425	0.370038	0.300388	0.263788	0.339221	0.268829	0.376083	0.270258	0.193753	0.22722	0.198175	0.233394	0.197341	0.222841	0.279613	0.214393	0.183332	0.195729	0.289393	0.194744	0.460474	0.499033	0.261742	0.313134	0.260214	0.344142	0.330445	0.255108	0.20377	0.212146	0.148689	0.232896	0.302563	0.212763	0.202277	0.186465	0.302565	0.189158	0.218036	0.226336	0.244406	0.344697	0.301734	0.382412	0.183497	0.232752	0.214394
[truncated: 1,327 more rows]
[truncated: 51 more columns]
