# Supplementary material for: Human milk variation is shaped by maternal genetics and impacts the infant gut microbiome
Source: Cell Genom. 2024 Sep 11;4(10):100638. doi: 10.1016/j.xgen.2024.100638 (PMC11602576; doi:10.1016/j.xgen.2024.100638)
Supplement: Table S13. Breast cancer GWAS loci tested for colocalization with milk eQTLs, related to Figure 2 — Each row represents a single colocalization result, if a milk eQTL or breast cancer association had multiple signals, there may be multiple rows per gene. milk_egene, Ensembl gene ID; milk_egene_name, gene name; nsnps, number of SNPs in both milk eQTL & GWAS summary statistics used in coloc analysis; milk_variant, fine-mapped top SNP for milk eQTL; milk_variant_ID, rsID of fine-mapped top SNP for milk eQTL; milk_credible_set_index, index of credible set for milk eQTL credible set in this colocalization; brca_variant, fine-mapped top SNP for breast cancer association; brca_variant_ID, rsID of fine-mapped top SNP for breast cancer association; brca_credible_set_index, index of credible set for breast cancer credible set in this colocalization; PP.H0.abf, coloc posterior probability of hypothesis 0 (neither trait has causal variant); PP.H1.abf, coloc posterior probability of hypothesis 1 (only milk eQTL has a causal variant); PP.H2.abf, coloc posterior probability of hypothesis 2 (only breast cancer has a causal variant); PP.H3.abf, coloc posterior probability of hypothesis 3 (both traits have causal variant, not a shared causal variant); PP.H4.abf, coloc posterior probability of hypothesis 4 (both traits have a shared causal variant); Beesley/Ferreira/Fachal/Zhang logical, was this gene connected to a GWAS locus in the cited publication. [file mmc12.xlsx]

## Sheet: ST13
Table S13. Breast cancer GWAS loci tested for colocalization with milk eQTLs, Related to Figure 2.
milk_egene	milk_egene_name	nsnps	milk_variant	milk_variant_ID	milk_credible_set_index	brca_variant	brca_variant_ID	brca_credible_set_index	PP.H0.abf	PP.H1.abf	PP.H2.abf	PP.H3.abf	PP.H4.abf	Beesley	Ferreira	Fachal	Zhang	Notes
ENSG00000156804	FBXO32	1292	chr8_123597926_G_A	rs58847541	1	chr8_123597926_G_A	rs58847541	1	2.03187e-19	1.34003e-12	4.10133e-10	0.000706266	0.999294	0	0	1	0
ENSG00000136944	LMX1B	1035	chr9_126620920_G_A	rs4455975	1	chr9_126620920_G_A	rs4455975	1	2.8911e-22	0.00139157	9.88485e-22	0.0027662	0.995842	0	0	0	0
ENSG00000204959	ARHGEF34P	353	chr7_144377836_G_A	rs720475	1	chr7_144377836_G_A	rs720475	1	5.64915e-08	5.61331e-07	0.00131622	0.0111036	0.98758	0	0	0	0	pseudogene
ENSG00000152348	ATG10	895	chr5_82090216_C_T	rs112355050	1	chr5_81972251_C_G	rs111549985	3	0	0	1.92775e-06	0.034353	0.965645	1	1	0	0
ENSG00000166446	CDYL2	2301	chr16_80611404_A_G	rs10468364	2	chr16_80611765_G_T	rs12446424	1	1.79864e-27	2.38638e-27	0.0218013	0.027023	0.951176	0	0	1	0
ENSG00000277053	GTF2IP1	331	chr7_74706039_G_A	rs1042288981	1	chr7_74696373_A_G	rs74910854	1	0.000712737	0.00318539	0.0109958	0.0472673	0.937839	0	0	0	0	pseudogene
ENSG00000152348	ATG10	895	chr5_82090216_C_T	rs112355050	1	chr5_81999143_CA_C	rs370637760	2	0	0	3.59705e-06	0.0658355	0.934161	1	1	0	0
ENSG00000163083	INHBB	892	chr2_120480990_A_G	rs2310910	1	chr2_120488992_C_T	rs10179592	1	5.52125e-20	1.13091e-18	0.00372209	0.0743949	0.921883	0	0	1	0
ENSG00000152348	ATG10	895	chr5_82090216_C_T	rs112355050	1	chr5_82099943_A_AT	rs11415494	1	0	0	5.02156e-06	0.0927013	0.907294	1	1	0	0
ENSG00000238083	LRRC37A2	50	chr17_46205680_CA_C	rs141775711;rs375183123	1	chr17_46205680_CA_C	rs141775711;rs375183123	2	0.0463595	0.0620299	0.00143365	0.000138177	0.890039	0	0	0	0
ENSG00000228696	ARL17B	50	chr17_46205680_CA_C	rs141775711;rs375183123	1	chr17_46205680_CA_C	rs141775711;rs375183123	2	0.0920722	0.059182	0.0028473	0.000138667	0.84576	0	0	0	0
ENSG00000116521	SCAMP3	438	chr1_155260914_GT_G	rs60762712	1	chr1_155244849_CGA_C	rs3841430;rs545536977	1	0	0	0.0931745	0.174389	0.732437	0	0	0	0
ENSG00000214425	LRRC37A4P	51	chr17_46497335_ATTTG_A	rs200194382	1	chr17_45910839_A_G	rs2435204	1	5.75476e-09	8.33482e-07	0.00187084	0.269503	0.728625	0	0	0	0
ENSG00000155542	SETD9	1580	chr5_56973929_C_CT	rs556440803	1	chr5_56840516_T_G	rs252922	3	0	0	0.0216037	0.269086	0.709311	0	1	0	0
ENSG00000226067	LINC00623	89	chr1_121429132_GAGTAGCTGGGACTACAGGTGCCAAGCTAC_G	rs149440816	1	chr1_121545103_T_A	rs7528274	1	1.3801e-45	2.62341e-45	0.101562	0.191643	0.706796	0	0	0	0
ENSG00000106683	LIMK1	1079	chr7_74083639_C_T	rs146777179	1	chr7_74122732_T_A	rs11766019	2	0.00103069	0.285904	0.000254327	0.0692611	0.64355	0	0	0	0
ENSG00000273136	NBPF26	96	chr1_121448885_A_G	rs1832560	2	chr1_121545103_T_A	rs7528274	1	3.84196e-45	1.04628e-45	0.282731	0.0757129	0.641556	0	0	0	0
ENSG00000130203	APOE	2953	chr19_44972456_A_G	rs204482	1	chr19_44860042_C_T	rs403155	2	1.78898e-05	0.182642	1.83348e-05	0.185922	0.6314	0	0	0	0
ENSG00000185499	MUC1	693	chr1_155334536_T_G	rs6692183	2	chr1_155248574_T_C	rs734073	3	0	0	0.0137089	0.359191	0.6271
ENSG00000144118	RALB	1295	chr2_120277947_ATG_A	rs34952113	1	chr2_120402655_G_A	rs76019754	3	9.07966e-26	0.0139623	2.51044e-24	0.384843	0.601195
ENSG00000117481	NSUN4	1269	chr1_46378201_A_AT	rs66676206	1	chr1_46347947_G_T	rs61358317	2	0.000497718	0.0818511	0.00194964	0.31943	0.596271
ENSG00000183741	CBX6	2157	chr22_38885631_A_G	rs4361209	1	chr22_38788723_GC_G	rs146069303	2	0.000170026	0.0220713	0.00304503	0.394119	0.580595
ENSG00000086015	MAST2	1095	chr1_45895505_G_A	rs7512395	1	chr1_45939542_T_G	rs34907901	3	0	0	1.44033e-12	0.455658	0.544342
ENSG00000116521	SCAMP3	438	chr1_155260914_GT_G	rs60762712	1	chr1_155248574_T_C	rs734073	3	0	0	0.158211	0.297512	0.544277
ENSG00000137944	KYAT3	2754	chr1_88975121_G_A	rs12065833	1	chr1_88650617_T_C	rs7534720	2	2.16371e-21	0.19402	3.00419e-21	0.268311	0.537669
ENSG00000275126	HIST1H4L	873	chr6_26897821_C_T	rs71557358	1	chr6_26993501_C_T	rs34546498	1	0.00030168	0.00150799	0.0773176	0.385412	0.535461
ENSG00000260075	NSFP1	50	chr17_46205680_CA_C	rs141775711;rs375183123	1	chr17_46205680_CA_C	rs141775711;rs375183123	2	0.460473	0.0356002	0.01424	0.000121794	0.489565
ENSG00000155542	SETD9	1580	chr5_56973929_C_CT	rs556440803	1	chr5_56849353_T_TA	rs367660223	2	0	0	0.0389519	0.486776	0.474272
ENSG00000170606	HSPA4	908	chr5_133107369_T_A	rs62375248	1	chr5_133067365_T_TA	rs546266155	1	7.86295e-09	4.93628e-05	9.22867e-05	0.578524	0.421334
ENSG00000197980	LEKR1	1326	chr3_156903759_C_A	rs6795327	1	chr3_156828469_TAACTCATGGTCCTCAG_T	rs6148152	3	0	0	0.128538	0.463884	0.407579
ENSG00000176681	LRRC37A	50	chr17_46205680_CA_C	rs141775711;rs375183123	1	chr17_46205680_CA_C	rs141775711;rs375183123	2	0.602617	0.0261425	0.0186358	0.000103447	0.352501
ENSG00000196275	GTF2IRD2	330	chr7_74674569_G_A	rs35473599	1	chr7_74696373_A_G	rs74910854	1	4.44461e-05	0.0400879	0.000685695	0.617776	0.341406
ENSG00000117448	AKR1A1	1508	chr1_45548286_A_ATT	rs565679158	1	chr1_45805052_A_AT	rs113686505	1	0	0	0.356225	0.303888	0.339888
ENSG00000224397	LINC01272	1253	chr20_50270731_C_T	rs17196752	1	chr20_50283557_G_A	rs6122895	2	0.000745622	0.312648	0.000863854	0.361576	0.324167
ENSG00000099331	MYO9B	1884	chr19_17043169_GA_G	rs11313415	1	chr19_17099805_G_A	rs7249698	2	0.0157782	0.0461246	0.15761	0.4601	0.320387
ENSG00000108924	HLF	1249	chr17_55151984_G_A	rs1994234	1	chr17_54998842_A_AT	rs200533640	2	0	0	0.340637	0.358407	0.300957
ENSG00000180573	HIST1H2AC	1600	chr6_26593155_G_GAAA	rs112340616	1	chr6_26993501_C_T	rs34546498	1	0.000776956	0.000200541	0.565275	0.145327	0.28842
ENSG00000166446	CDYL2	2301	chr16_80819661_T_TA	rs35666796	1	chr16_80809251_A_AGTATGAC	rs144993723	2	4.71734e-05	0.0023947	0.0140453	0.712449	0.271064
ENSG00000196683	TOMM7	3636	chr7_22843002_C_T	rs4329182	2	chr7_22783043_A_T	rs12530998	2	0.000187888	0.360556	0.000207397	0.39751	0.241539
ENSG00000122591	FAM126A	3886	chr7_22843002_C_T	rs4329182	2	chr7_22783043_A_T	rs12530998	2	0.00404953	0.361167	0.00457305	0.407413	0.222797
ENSG00000273542	HIST1H4K	2792	chr6_27707690_A_G	rs12179134	1	chr6_27442643_G_A	rs35984974	3	0	0	0.335879	0.452341	0.21178
ENSG00000108924	HLF	1249	chr17_55151984_G_A	rs1994234	1	chr17_55032711_T_C	rs2787506	3	0	0	0.38447	0.404785	0.210745
ENSG00000134262	AP4B1	1281	chr1_113597326_T_C	rs78749904	1	chr1_113761186_C_A	rs6679677	1	1.45903e-06	1.86e-06	0.348799	0.444242	0.206956
ENSG00000240875	LINC00886	1443	chr3_156774068_C_CT	rs559516692	2	chr3_156933056_A_C	rs79812643	1	1.49274e-299	2.38979e-296	0.000507813	0.812604	0.186888
ENSG00000177181	RIMKLA	2166	chr1_42336538_C_T	rs2479456	1	chr1_41671640_T_G	rs79724016	1	7.28271e-05	0.00023597	0.19588	0.63434	0.169471
ENSG00000117448	AKR1A1	1508	chr1_45548286_A_ATT	rs565679158	1	chr1_46040113_AC_A	rs71062735	3	0	0	0.448412	0.383049	0.168538
ENSG00000244509	APOBEC3C	2558	chr22_39011405_G_A	rs5995656	1	chr22_39162756_ATTC_A	rs35437513	2	0.000483218	0.000284504	0.5457	0.321027	0.132506
ENSG00000130208	APOC1	2878	chr19_44938650_C_G	rs12976395	1	chr19_44860042_C_T	rs403155	2	0.000283658	0.431581	0.00029105	0.442577	0.125267
ENSG00000226067	LINC00623	89	chr1_121432459_CT_C	rs1404534397	2	chr1_121432459_CT_C	rs1404534397	2	6.70922e-27	6.10366e-29	0.871339	0.00768499	0.120976	0	0	0	0
ENSG00000077157	PPP1R12B	2504	chr1_202362659_G_T	rs55828956	1	chr1_202196322_T_C	rs3010091	2	3.35499e-10	0.605691	1.55275e-10	0.280097	0.114211
ENSG00000139597	N4BP2L1	1035	chr13_32342160_C_A	rs206077	1	chr13_32299765_C_G	rs206129	2	0.525708	0.157118	0.156462	0.0465331	0.11418	0	0	0	0
ENSG00000087494	PTHLH	1223	chr12_28184723_A_C	rs11049411	2	chr12_28032715_T_C	rs79677774	2	1.40517e-12	3.59213e-13	0.707752	0.180704	0.111544
ENSG00000120875	DUSP4	946	chr8_29634180_A_G	rs12675660	1	chr8_29649578_C_T	rs7463114	1	8.09271e-17	2.38987e-15	0.0297403	0.878083	0.0921769
ENSG00000273542	HIST1H4K	2792	chr6_27707690_A_G	rs12179134	1	chr6_27702846_C_CA	rs35818944	2	0	0	0.388785	0.523906	0.0873094
ENSG00000226067	LINC00623	89	chr1_121429132_GAGTAGCTGGGACTACAGGTGCCAAGCTAC_G	rs149440816	1	chr1_121432459_CT_C	rs1404534397	2	2.42514e-27	4.6099e-27	0.314957	0.598523	0.08652
ENSG00000117983	MUC5B	2469	chr11_1225711_A_G	rs2672785	1	chr11_1922375_A_G	rs1398256	2	7.56876e-07	0.423101	8.79088e-07	0.491248	0.0856492
ENSG00000228049	POLR2J2	2354	chr7_102284885_G_A	rs803072	2	chr7_102824785_CTTT_C	rs577513809;rs1416164137	2	5.00174e-05	2.62828e-05	0.600863	0.31557	0.0834911
ENSG00000110651	CD81	751	chr11_1862709_C_T	rs74872739	1	chr11_1867111_G_A	rs12801875	2	0.00447942	0.00163962	0.671358	0.245585	0.0769378
ENSG00000185499	MUC1	693	chr1_155334536_T_G	rs6692183	2	chr1_155244849_CGA_C	rs3841430;rs545536977	1	0	0	0.0341721	0.898349	0.0674793
ENSG00000138162	TACC2	2438	chr10_122017459_C_CAGGCGCCATT	rs71022881	1	chr10_121580917_G_GC	rs35054928	1	0	0	0.346556	0.586945	0.066499
ENSG00000165929	TC2N	2069	chr14_91888608_C_CA	rs1158535727	1	chr14_91805450_C_T	rs11628554	1	1.52289e-55	1.40651e-55	0.486568	0.449255	0.0641771
ENSG00000239900	ADSL	1783	chr22_40730678_C_T	rs75603137	1	chr22_40481000_T_C	rs59098711	3	0	4.44659081257122e-323	0.0308676	0.907804	0.061328
ENSG00000159167	STC1	2144	chr8_23849979_AG_A	rs72577353	1	chr8_23791512_G_A	rs310303	2	0.00198499	0.0120789	0.130598	0.794577	0.0607619
ENSG00000197980	LEKR1	1326	chr3_156903759_C_A	rs6795327	1	chr3_156844906_G_GT	rs3060734	2	0	0	0.204183	0.738064	0.0577522
ENSG00000233483	CTD-2020K17.4	552	chr17_45253810_C_T	rs57989921	1	chr17_45134972_C_CT	rs545502941	2	0.112163	0.380391	0.10308	0.349476	0.0548893
ENSG00000163682	RPL9	2890	chr4_38965648_G_A	rs77933840	3	chr4_39361048_T_C	rs6816953	1	2.11961e-16	1.14916e-16	0.615348	0.333514	0.0511381
ENSG00000138162	TACC2	2438	chr10_122014031_C_CA	rs5788524	2	chr10_121580917_G_GC	rs35054928	1	0	0	0.672354	0.280145	0.0475009
ENSG00000169231	THBS3	670	chr1_155199058_T_C	rs2974937	1	chr1_155248574_T_C	rs734073	3	0	0	0.274422	0.678772	0.0468064
ENSG00000114861	FOXP1	850	chr3_71386223_G_A	rs10470554	1	chr3_71483587_C_T	rs62247166	1	7.37024e-07	5.23253e-07	0.557875	0.395973	0.0461506
ENSG00000226067	LINC00623	89	chr1_121432459_CT_C	rs1404534397	2	chr1_121563236_T_C	rs72699842	3	4.92324e-09	4.47888e-11	0.94563	0.00851108	0.0458585	0	0	0	0
ENSG00000100376	FAM118A	2179	chr22_45360201_A_G	rs1569413	1	chr22_45258401_CTTCT_C	rs150493250	2	5.75033e-24	0.371782	9.03761e-24	0.584229	0.0439891
ENSG00000182054	IDH2	2842	chr15_90109062_G_T	rs61302266	1	chr15_90818706_C_G	rs447804	3	1.90173e-107	0.621275	1.03096e-107	0.336721	0.0420032
ENSG00000118898	PPL	2836	chr16_4855126_T_G	rs79338890	1	chr16_3977748_G_A	rs2601774	1	0.0011187	0.000795122	0.560157	0.398053	0.0398759
ENSG00000115112	TFCP2L1	2439	chr2_121311682_G_A	rs2580366	1	chr2_120488992_C_T	rs10179592	1	8.96131e-18	5.39815e-18	0.599327	0.360945	0.0397276
ENSG00000124380	SNRNP27	1969	chr2_69423395_C_T	rs11892371	2	chr2_69945455_G_A	rs6756513	2	0.00643537	0.00225013	0.705304	0.246531	0.0394796
ENSG00000068971	PPP2R5B	1392	chr11_65245363_CT_C	rs35886489	2	chr11_65831216_C_CA	rs1259766146	1	0	0	0.66063	0.300544	0.0388259
ENSG00000068971	PPP2R5B	1392	chr11_65245363_CT_C	rs35886489	2	chr11_65828361_G_T	rs143671198	3	0	0	0.66063	0.300544	0.0388259
ENSG00000160284	SPATC1L	1887	chr21_46250719_G_C	rs4818829	1	chr21_46360308_C_T	rs9808759	1	0.000346785	0.00236746	0.122617	0.837019	0.0376489
ENSG00000259291	RP11-617F23.1	2832	chr15_90108929_A_G	rs60760826	1	chr15_90818706_C_G	rs447804	3	0.162918	0.460687	0.088582	0.250411	0.0374021
ENSG00000226067	LINC00623	89	chr1_121432459_CT_C	rs1404534397	2	chr1_121545103_T_A	rs7528274	1	1.29818e-44	1.181e-46	0.955327	0.00861891	0.0360536	0	0	0	0
ENSG00000183828	NUDT14	1393	chr14_105174123_A_G	rs11844206	1	chr14_104774548_G_C	rs2494734	1	0.00974244	0.00377435	0.685886	0.265651	0.0349466
ENSG00000180855	ZNF443	1650	chr19_12641759_GCC_G	rs151074813	2	chr19_13044591_A_C	rs10418716	2	0.083001	0.0229732	0.673354	0.186303	0.0343685
ENSG00000197958	RPL12	2341	chr9_127520845_C_T	rs71497661	2	chr9_126620920_G_A	rs4455975	1	0.0385782	0.0149771	0.657079	0.255027	0.0343389
ENSG00000087077	TRIP6	3551	chr7_100868819_G_A	rs2075756	1	chr7_100922652_T_A	rs58751618	2	2.2438e-42	0.625696	1.22085e-42	0.340373	0.0339311
ENSG00000144118	RALB	1295	chr2_120476950_C_G	rs17050177	2	chr2_120488992_C_T	rs10179592	1	1.34344e-17	2.54051e-18	0.812918	0.153659	0.0334227
ENSG00000133466	C1QTNF6	2283	chr22_37186126_C_T	rs734139	1	chr22_38172999_G_A	rs738322	3	3.57258e-178	3.59414e-178	0.482309	0.485156	0.0325345
ENSG00000066185	ZMYND12	2679	chr1_42524553_G_A	rs6702464	1	chr1_41671640_T_G	rs79724016	1	0.000396786	0.000817878	0.315698	0.65067	0.0324176
ENSG00000251022	THAP9-AS1	1810	chr4_82980414_C_T	rs4693067	1	chr4_83549471_GTA_G	rs200178717	1	7.4657e-10	0.250953	2.13509e-09	0.717631	0.0314155
ENSG00000182054	IDH2	2842	chr15_90109062_G_T	rs61302266	1	chr15_90971586_C_CT	rs34967462	2	1.75851e-107	0.574488	1.20867e-107	0.3948	0.0307114
ENSG00000268043	NBPF12	894	chr1_147007226_C_T	rs56249088	1	chr1_146049473_C_G	rs34342784	1	0.0149127	0.00387679	0.754803	0.196163	0.0302443
ENSG00000188002	RP11-43F13.1	1568	chr5_1593812_C_T	rs12515373	2	chr5_1311083_T_C	rs12332579	2	0.00422367	0.69968	0.00159931	0.264877	0.0296193
ENSG00000111725	PRKAB1	2380	chr12_120426213_TAA_T	rs71950891	3	chr12_120337167_G_A	rs7314115	1	0	0	0.56958	0.401314	0.0291061
ENSG00000197345	MRPL21	2068	chr11_68948206_G_A	rs516425	1	chr11_69548388_CA_C	rs34968909	2	5.62931e-14	3.39586e-14	0.605952	0.365481	0.0285678
ENSG00000108924	HLF	1249	chr17_55409563_A_G	rs4794579	2	chr17_55032711_T_C	rs2787506	3	0	0	0.743574	0.227896	0.0285301
ENSG00000118898	PPL	2836	chr16_4855126_T_G	rs79338890	1	chr16_4014636_C_G	rs62036957	2	0.238275	0.169355	0.329702	0.23428	0.0283874
ENSG00000139597	N4BP2L1	1035	chr13_32342160_C_A	rs206077	1	chr13_32265853_G_A	rs56404467	1	0.000218548	6.53173e-05	0.747887	0.223463	0.0283652
ENSG00000149716	ORAOV1	1411	chr11_69722675_G_A	rs60603533	1	chr11_69516650_C_T	rs78540526	1	6.31838e-175	5.4243e-175	0.522937	0.448883	0.0281798
ENSG00000135127	BICDL1	1613	chr12_120091862_G_A	rs59168361	1	chr12_120351211_T_G	rs10849743	2	3.26608e-07	1.36241e-07	0.685884	0.286054	0.0280618
ENSG00000233006	AC034220.3	3261	chr5_132320824_G_A	rs272842	1	chr5_132473177_A_G	rs2548993	1	7.44934e-07	5.6776e-07	0.551681	0.420414	0.0279032
ENSG00000123106	CCDC91	1488	chr12_28177726_T_C	rs6487665	1	chr12_28195491_G_A	rs7974904	3	1.96589e-11	1.19739e-10	0.137117	0.835098	0.0277856
ENSG00000185043	CIB1	3036	chr15_90314111_T_C	rs68030432	1	chr15_90818706_C_G	rs447804	3	0.299895	0.328238	0.164435	0.179921	0.0275121
ENSG00000182054	IDH2	2842	chr15_90114608_C_T	rs4932284	2	chr15_90818706_C_G	rs447804	3	9.33567e-55	0.630761	5.06105e-55	0.341893	0.0273458
ENSG00000259291	RP11-617F23.1	2832	chr15_90108929_A_G	rs60760826	1	chr15_90971586_C_CT	rs34967462	2	0.150354	0.425159	0.103927	0.293824	0.0267369
ENSG00000135127	BICDL1	1613	chr12_120091862_G_A	rs59168361	1	chr12_120342128_T_G	rs2522137	1	0	0	0.686908	0.286484	0.0266081
ENSG00000089063	TMEM230	3242	chr20_5081864_C_CTTTTTTTTCTTTTTT	rs143116764	1	chr20_5746925_C_G	rs6085261	3	3.13415e-05	0.674769	1.38891e-05	0.298974	0.0262124
ENSG00000228049	POLR2J2	2354	chr7_102749819_A_G	rs17132619	1	chr7_102824785_CTTT_C	rs577513809;rs1416164137	2	1.15638e-05	6.95978e-05	0.138916	0.836034	0.0249685
ENSG00000077549	CAPZB	4006	chr1_19459525_C_T	rs75947349	1	chr1_18460285_C_G	rs7535812	3	0	0	0.458136	0.518079	0.0237846
ENSG00000185507	IRF7	1360	chr11_621634_G_A	rs2740373	1	chr11_772177_G_T	rs12800942	2	0.0162786	0.652481	0.00748619	0.300016	0.023738
ENSG00000101134	DOK5	2394	chr20_54284724_T_C	rs6123372	1	chr20_53676307_CT_C	rs35865493;rs1488904763	2	0.0694702	0.482966	0.0533095	0.370567	0.0236877
ENSG00000135127	BICDL1	1613	chr12_120091862_G_A	rs59168361	1	chr12_120340089_C_CT	rs11399604	3	0	0	0.689004	0.287364	0.0236322
ENSG00000178852	EFCAB13	1872	chr17_47325691_C_T	rs12948299	2	chr17_46497335_ATTTG_A	rs200194382	1	0.0278358	0.204692	0.0891326	0.655395	0.0229449
ENSG00000260075	NSFP1	50	chr17_46205680_CA_C	rs141775711;rs375183123	1	chr17_45910839_A_G	rs2435204	1	2.69085e-06	2.08035e-07	0.907099	0.0700842	0.0228138
ENSG00000238083	LRRC37A2	50	chr17_46205680_CA_C	rs141775711;rs375183123	1	chr17_45910839_A_G	rs2435204	1	1.24133e-06	1.66092e-06	0.418458	0.559861	0.0216777
ENSG00000225138	CTD-2228K2.7	1757	chr5_435319_A_G	rs78091523	1	chr5_431081_C_T	rs768479	2	0.198168	0.250079	0.234402	0.295761	0.0215901
ENSG00000239467	AC007405.6	1336	chr2_171636966_T_TCTC	rs142923187	1	chr2_171594989_C_A	rs111603220	2	0.296069	0.0475388	0.547462	0.0878622	0.0210683
ENSG00000115457	IGFBP2	2012	chr2_216434851_ATTTTTT_A	rs529080697;rs35352025	1	chr2_217032618_G_A	rs62174839	3	1.20435e-106	4.04255e-106	0.224807	0.75455	0.020643
ENSG00000144118	RALB	1295	chr2_120476950_C_G	rs17050177	2	chr2_120399909_C_G	rs73949122	2	2.51852e-07	4.76263e-08	0.823767	0.155737	0.0204957
ENSG00000131236	CAP1	3129	chr1_40026093_T_C	rs11207350	1	chr1_40914768_T_C	rs4233486	1	0.000317679	0.00213378	0.126623	0.850458	0.0204678
ENSG00000188825	LINC00910	1474	chr17_43479956_ATTT_A	rs200180575;rs71361525	2	chr17_42545775_T_C	rs600233	1	0	0	0.342689	0.63693	0.0203803
ENSG00000138162	TACC2	2438	chr10_122014031_C_CA	rs5788524	2	chr10_121700867_CT_C	rs111470625	3	2.37937e-109	9.91732e-110	0.691509	0.288184	0.0203071
ENSG00000111725	PRKAB1	2380	chr12_120426213_TAA_T	rs71950891	3	chr12_120340089_C_CT	rs11399604	3	0	0	0.574882	0.405068	0.0200499
ENSG00000214425	LRRC37A4P	51	chr17_46497335_ATTTG_A	rs200194382	1	chr17_46205680_CA_C	rs141775711;rs375183123	2	0.00652638	0.945238	0.000195398	0.0282605	0.0197797
ENSG00000124380	SNRNP27	1969	chr2_69423395_C_T	rs11892371	2	chr2_69023500_G_A	rs66686620	3	0.259895	0.0908723	0.466558	0.163093	0.019582
ENSG00000174899	PQLC2L	3055	chr3_157535921_A_G	rs7617789	1	chr3_156933056_A_C	rs79812643	1	1.82893e-296	1.08724e-296	0.614925	0.365513	0.0195625
ENSG00000170214	ADRA1B	2746	chr5_159892530_C_T	rs7730455	1	chr5_158916961_A_G	rs7736883	1	3.69865e-22	3.55628e-22	0.499872	0.480592	0.0195361
ENSG00000188825	LINC00910	1474	chr17_43479956_ATTT_A	rs200180575;rs71361525	2	chr17_42546140_C_T	rs601999	2	0	0	0.342991	0.637494	0.0195147
ENSG00000196159	FAT4	2810	chr4_126112376_CTT_C	rs200322618;rs372051356;rs1403435464	2	chr4_125787618_TA_T	rs5861742	2	0.0453297	0.0470632	0.435738	0.452363	0.0195057
ENSG00000087494	PTHLH	1223	chr12_28018615_T_C	rs56306000	1	chr12_28032715_T_C	rs79677774	2	3.47869e-13	1.59896e-12	0.175214	0.805319	0.0194673
ENSG00000182054	IDH2	2842	chr15_90114608_C_T	rs4932284	2	chr15_90971586_C_CT	rs34967462	2	8.60227e-55	0.581209	5.91257e-55	0.399442	0.0193492
ENSG00000111786	SRSF9	1054	chr12_120422451_A_G	rs2701635	1	chr12_120342128_T_G	rs2522137	1	0	0	0.433009	0.547762	0.0192287
ENSG00000068971	PPP2R5B	1392	chr11_65019885_A_G	rs79095511	1	chr11_65831216_C_CA	rs1259766146	1	0	0	0.424536	0.556452	0.0190119
ENSG00000068971	PPP2R5B	1392	chr11_65019885_A_G	rs79095511	1	chr11_65828361_G_T	rs143671198	3	0	0	0.424536	0.556452	0.0190119
ENSG00000165929	TC2N	2069	chr14_91888608_C_CA	rs1158535727	1	chr14_91472466_T_G	rs201269367	2	0	0	0.510082	0.471063	0.0188559
ENSG00000185043	CIB1	3036	chr15_90314111_T_C	rs68030432	1	chr15_90971586_C_CT	rs34967462	2	0.276264	0.302374	0.19229	0.210426	0.018645
ENSG00000175376	EIF1AD	1061	chr11_65979586_G_A	rs754532	1	chr11_65786021_C_A	rs12287832	2	3.73874e-06	1.63714e-06	0.682525	0.298831	0.0186385
ENSG00000118898	PPL	2836	chr16_4855126_T_G	rs79338890	1	chr16_4083075_C_A	rs7193552	3	0.21612	0.153608	0.357594	0.254124	0.0185542
ENSG00000279672	CMB9-55F22.1	805	chr11_782563_C_G	rs11246310	1	chr11_803017_A_G	rs6597981	1	3.27216e-11	1.29272e-09	0.0242327	0.957317	0.0184503
ENSG00000106477	CEP41	1863	chr7_130222449_T_C	rs73146730	2	chr7_131057791_TAAAAAAAAAAA_T	rs536253797;rs374890510	3	0	0	0.756954	0.224825	0.0182216
ENSG00000239467	AC007405.6	1336	chr2_171636966_T_TCTC	rs142923187	1	chr2_171526395_C_T	rs13406134	1	0.000268705	4.31452e-05	0.845857	0.135781	0.0180505
ENSG00000143537	ADAM15	789	chr1_155061442_C_T	rs41264285	1	chr1_155244849_CGA_C	rs3841430;rs545536977	1	0	0	0.181702	0.800627	0.0176705
ENSG00000169231	THBS3	670	chr1_155199058_T_C	rs2974937	1	chr1_155244849_CGA_C	rs3841430;rs545536977	1	0	0	0.282804	0.699568	0.0176279
ENSG00000244509	APOBEC3C	2558	chr22_39011405_G_A	rs5995656	1	chr22_38172999_G_A	rs738322	1	9.61707e-15	5.66225e-15	0.618486	0.364112	0.0174023
ENSG00000066185	ZMYND12	2679	chr1_42524553_G_A	rs6702464	1	chr1_41552464_G_A	rs76019029	2	0.104803	0.216026	0.216234	0.445679	0.017257
ENSG00000180855	ZNF443	1650	chr19_12641759_GCC_G	rs151074813	2	chr19_13047463_T_C	rs78269692	1	0.000278936	7.72044e-05	0.769573	0.21297	0.0171018
ENSG00000205869	KRTAP5-1	1528	chr11_1586999_C_A	rs11034930	1	chr11_1922375_A_G	rs1398256	2	0.000141421	0.397108	0.000208607	0.585731	0.0168104
ENSG00000133067	LGR6	2637	chr1_202259239_T_G	rs12118481	1	chr1_202196322_T_C	rs3010091	2	0.410758	0.262092	0.189494	0.120877	0.0167796
ENSG00000127507	ADGRE2	3334	chr19_14795781_C_T	rs140371484	1	chr19_14901422_A_G	rs4594370	2	0.000294804	0.367199	0.000494098	0.6154	0.0166122
ENSG00000271425	NBPF10	37	chr1_146027599_G_C	rs115674774	1	chr1_145743787_T_A	rs2027568	2	0	0	0.967252	0.0161902	0.0165581
ENSG00000273542	HIST1H4K	2792	chr6_27707690_A_G	rs12179134	1	chr6_27205737_A_G	rs858983	1	3.89123e-25	5.24536e-25	0.418888	0.564626	0.0164866
ENSG00000163655	GMPS	3031	chr3_155932314_A_C	rs191482164	1	chr3_156828469_TAACTCATGGTCCTCAG_T	rs6148152	3	0	0	0.42106	0.562497	0.0164429
ENSG00000099330	OCEL1	1546	chr19_17227511_T_C	rs12460100	1	chr19_17283116_C_A	rs56069439	1	0.00050592	0.000263605	0.646191	0.336659	0.0163803
ENSG00000068971	PPP2R5B	1392	chr11_65245363_CT_C	rs35886489	2	chr11_65385736_G_A	rs139263439	2	3.69758e-09	1.6826e-09	0.676099	0.307629	0.016272
ENSG00000122591	FAM126A	3886	chr7_23015383_T_C	rs10277714	1	chr7_22783043_A_T	rs12530998	2	0.00600295	0.456029	0.00677901	0.514952	0.0162376
ENSG00000197345	MRPL21	2068	chr11_68948206_G_A	rs516425	1	chr11_69516650_C_T	rs78540526	1	1.13283e-174	6.83372e-175	0.613835	0.370261	0.0159041
ENSG00000144118	RALB	1295	chr2_120476950_C_G	rs17050177	2	chr2_120402655_G_A	rs76019754	3	0.02889	0.00546322	0.79878	0.151021	0.0158453
ENSG00000273136	NBPF26	96	chr1_121448885_A_G	rs1832560	2	chr1_121563236_T_C	rs72699842	3	4.02735e-09	1.09677e-09	0.773552	0.21063	0.0158185
ENSG00000165929	TC2N	2069	chr14_91888608_C_CA	rs1158535727	1	chr14_91465130_CT_C	rs34464175	3	0	0	0.511674	0.47254	0.0157857
ENSG00000134107	BHLHE40	1079	chr3_4742018_G_A	rs3792493	1	chr3_4827938_T_C	rs3805026	2	0.091338	0.752937	0.0151458	0.124822	0.0157578
ENSG00000271425	NBPF10	37	chr1_146027599_G_C	rs115674774	1	chr1_145737064_G_C	rs1778523	3	0	0	0.968135	0.0162068	0.0156581
ENSG00000267440	CTC-501O10.1	1525	chr17_43637198_G_C	rs75646728	1	chr17_42689192_T_C	rs72826965	1	0.0673455	0.34662	0.0927963	0.477581	0.015658
ENSG00000270020	RP11-463O9.9	2940	chr16_86683937_CT_C	rs143441020	1	chr16_86936848_A_G	rs60076424	2	0.275213	0.441351	0.10286	0.164923	0.0156534
ENSG00000127507	ADGRE2	3334	chr19_14833231_C_A	rs4500882	2	chr19_13841016_G_A	rs1531212	1	0.000680195	0.000440403	0.59684	0.386402	0.0156372
ENSG00000103248	MTHFSD	2940	chr16_86530620_A_C	rs568955092	1	chr16_86936848_A_G	rs60076424	2	2.27829e-09	0.716798	8.51508e-10	0.267872	0.0153297
ENSG00000271425	NBPF10	37	chr1_146027599_G_C	rs115674774	1	chr1_145804546_A_T	rs12732381	1	8.05856e-12	1.35163e-13	0.968479	0.0162133	0.0153078
ENSG00000106477	CEP41	1863	chr7_130222449_T_C	rs73146730	2	chr7_131055603_C_G	rs10216071	2	0	0	0.759225	0.225505	0.0152698
ENSG00000136944	LMX1B	1035	chr9_126620920_G_A	rs4455975	1	chr9_126686235_A_G	rs4111368	3	8.98144e-20	0.432304	1.14783e-19	0.552456	0.0152396
ENSG00000087494	PTHLH	1223	chr12_28184723_A_C	rs11049411	2	chr12_27990458_T_TAA	rs138562450	1	1.49282e-47	3.81621e-48	0.784303	0.200466	0.0152302
ENSG00000250508	RP11-757G1.6	2221	chr11_68966752_C_T	rs12291142	2	chr11_69548388_CA_C	rs34968909	2	5.6782e-14	3.4715e-14	0.611214	0.37365	0.0151362
ENSG00000176681	LRRC37A	50	chr17_46205680_CA_C	rs141775711;rs375183123	1	chr17_45910839_A_G	rs2435204	1	2.80031e-06	1.21482e-07	0.943999	0.040922	0.0150763
ENSG00000087494	PTHLH	1223	chr12_28184723_A_C	rs11049411	2	chr12_28195491_G_A	rs7974904	3	1.17213e-10	2.99639e-11	0.784427	0.200498	0.0150747
ENSG00000186470	BTN3A2	2668	chr6_26358547_T_C	rs9393704	1	chr6_26993501_C_T	rs34546498	1	5.97019e-32	0.00115653	5.0798e-29	0.984012	0.014832
ENSG00000149716	ORAOV1	1411	chr11_69722675_G_A	rs60603533	1	chr11_69548388_CA_C	rs34968909	2	4.61528e-14	3.96219e-14	0.530181	0.455128	0.0146916
ENSG00000124380	SNRNP27	1969	chr2_69423395_C_T	rs11892371	2	chr2_69208111_C_T	rs11126226	1	0.00202629	0.000708491	0.728163	0.254573	0.0145288
ENSG00000106477	CEP41	1863	chr7_130222449_T_C	rs73146730	2	chr7_130977965_C_G	rs205740	1	2.29575e-07	6.81977e-08	0.759967	0.225728	0.0143049
ENSG00000087494	PTHLH	1223	chr12_28018615_T_C	rs56306000	1	chr12_27990458_T_TAA	rs138562450	1	3.35303e-48	1.5412e-47	0.176162	0.80969	0.0141483
ENSG00000111786	SRSF9	1054	chr12_120422451_A_G	rs2701635	1	chr12_120340089_C_CT	rs11399604	3	0	0	0.435268	0.55063	0.0141025
ENSG00000104447	TRPS1	813	chr8_115623384_T_C	rs2721938	1	chr8_116016375_CT_C	rs59995943	2	0.169822	0.141396	0.36817	0.306515	0.0140975
ENSG00000133466	C1QTNF6	2283	chr22_37186126_C_T	rs734139	1	chr22_38198076_C_T	rs4821760	1	2.06062e-21	2.07306e-21	0.491563	0.494503	0.0139333
ENSG00000261175	CTD-2015G9.2	2148	chr16_86718214_A_C	rs299993	1	chr16_86936848_A_G	rs60076424	2	4.65585e-13	0.757878	1.40203e-13	0.228194	0.0139278
ENSG00000116874	WARS2	2304	chr1_119127665_T_G	rs75385241	2	chr1_120024540_C_T	rs12130502	2	0.000291861	0.00027603	0.506536	0.479032	0.0138641
ENSG00000108924	HLF	1249	chr17_55409563_A_G	rs4794579	2	chr17_54998066_G_A	rs4794551	1	0	0	0.754803	0.231368	0.0138297
ENSG00000132016	C19orf57	2281	chr19_13307893_C_T	rs16015	2	chr19_13841016_G_A	rs1531212	2	9.7166e-06	6.08765e-06	0.606318	0.379843	0.0138225
ENSG00000068971	PPP2R5B	1392	chr11_65019885_A_G	rs79095511	1	chr11_65385736_G_A	rs139263439	2	2.33446e-09	3.06005e-09	0.426854	0.559501	0.0136447
ENSG00000273136	NBPF26	96	chr1_121448885_A_G	rs1832560	2	chr1_121432459_CT_C	rs1404534397	2	5.96977e-27	1.62575e-27	0.775305	0.211112	0.0135831
ENSG00000108924	HLF	1249	chr17_55409563_A_G	rs4794579	2	chr17_54998842_A_AT	rs200533640	2	0	0	0.755234	0.231501	0.0132653
ENSG00000260711	RP11-747H7.3	1626	chr14_91742279_GA_G	rs1194809666;rs35982916	1	chr14_91472466_T_G	rs201269367	2	0	0	0.594444	0.392463	0.0130922
ENSG00000019186	CYP24A1	2284	chr20_54180698_C_G	rs6023002	1	chr20_53676307_CT_C	rs35865493;rs1488904763	2	3.35606e-07	0.567209	2.48386e-07	0.419772	0.0130189
ENSG00000138162	TACC2	2438	chr10_122014031_C_CA	rs5788524	2	chr10_121701750_C_T	rs1219507	2	6.89818e-77	2.87519e-77	0.696644	0.290339	0.013017
ENSG00000250508	RP11-757G1.6	2221	chr11_68966752_C_T	rs12291142	2	chr11_69606771_TTGTGTGTG_T	rs1306251063;rs10524715;rs1482273540	3	7.73007e-11	4.72597e-11	0.612571	0.374484	0.0129453
ENSG00000196683	TOMM7	3636	chr7_22803511_T_C	rs13247324	1	chr7_22783043_A_T	rs12530998	2	1.43833e-11	0.469276	1.58768e-11	0.517975	0.0127491
ENSG00000100764	PSMC1	3038	chr14_90274244_C_G	rs10140761	1	chr14_91272352_G_T	rs12878426	2	0.209337	0.272747	0.219376	0.285802	0.012737
ENSG00000165934	CPSF2	2777	chr14_92115481_G_A	rs34145809	1	chr14_91465130_CT_C	rs34464175	3	0	0	0.453257	0.534011	0.0127313
ENSG00000077549	CAPZB	4006	chr1_19459525_C_T	rs75947349	1	chr1_18465284_G_A	rs3007726	2	0	0	0.463326	0.523971	0.012703
ENSG00000133466	C1QTNF6	2283	chr22_37186126_C_T	rs734139	1	chr22_38196808_C_CAA	rs71324895	2	8.33203e-248	8.38233e-248	0.492232	0.495178	0.01259
ENSG00000163682	RPL9	2890	chr4_38965648_G_A	rs77933840	3	chr4_38754082_T_C	rs111065428	3	0	0	0.640361	0.347152	0.0124863
ENSG00000174899	PQLC2L	3055	chr3_157535921_A_G	rs7617789	1	chr3_156844906_G_GT	rs3060734	2	0	0	0.619493	0.368243	0.0122637
ENSG00000188002	RP11-43F13.1	1568	chr5_1593941_A_G	rs7734433	1	chr5_1311083_T_C	rs12332579	2	8.41772e-31	0.716538	3.1874e-31	0.271295	0.012167
ENSG00000143537	ADAM15	789	chr1_155061442_C_T	rs41264285	1	chr1_155248574_T_C	rs734073	3	0	0	0.182726	0.805149	0.0121247
ENSG00000115112	TFCP2L1	2439	chr2_121311682_G_A	rs2580366	1	chr2_120402655_G_A	rs76019754	3	0.023885	0.014388	0.592664	0.356987	0.0120767
ENSG00000197345	MRPL21	2068	chr11_68948206_G_A	rs516425	1	chr11_69606771_TTGTGTGTG_T	rs1306251063;rs10524715;rs1482273540	3	7.77687e-11	4.69136e-11	0.616279	0.371744	0.0119768
ENSG00000152932	RAB3C	2020	chr5_58764298_G_GC	rs79165454	1	chr5_59047240_T_A	rs1498608	1	0.000357509	0.00385185	0.0835615	0.900278	0.0119508
ENSG00000163682	RPL9	2890	chr4_38965648_G_A	rs77933840	3	chr4_38753857_A_C	rs111066799	2	0	0	0.640718	0.347346	0.0119361
ENSG00000228049	POLR2J2	2354	chr7_102284885_G_A	rs803072	2	chr7_102783171_G_A	rs4361704	3	0.000296084	0.000155584	0.647481	0.340209	0.0118579
ENSG00000165934	CPSF2	2777	chr14_92115481_G_A	rs34145809	1	chr14_91472466_T_G	rs201269367	2	0	0	0.453672	0.534502	0.0118257
ENSG00000131236	CAP1	3129	chr1_40026093_T_C	rs11207350	1	chr1_40513583_CT_C	rs576118331	3	0.0571422	0.383811	0.070922	0.476344	0.01178
ENSG00000108262	GIT1	1481	chr17_29577967_G_A	rs614334	1	chr17_30560116_G_A	rs111780165	1	0.00280866	0.00134887	0.664827	0.319264	0.0117511
ENSG00000261175	CTD-2015G9.2	2148	chr16_86720549_A_T	rs112837277	2	chr16_86936848_A_G	rs60076424	2	0.283227	0.476343	0.0852888	0.143419	0.0117224
ENSG00000127507	ADGRE2	3334	chr19_14833231_C_A	rs4500882	2	chr19_14901422_A_G	rs4594370	2	0.224174	0.145145	0.375721	0.243243	0.011717
ENSG00000101134	DOK5	2394	chr20_54284724_T_C	rs6123372	1	chr20_53956285_TTC_T	rs141973238	1	0.0283	0.196745	0.0959842	0.667271	0.0116994
ENSG00000085644	ZNF213	2118	chr16_3152684_C_CA	rs35419536	1	chr16_4076200_C_T	rs2283498	2	0.00684512	0.576154	0.00475902	0.400543	0.0116986
ENSG00000165806	CASP7	2219	chr10_113607243_C_CA	rs200489895	3	chr10_113404877_CTTTTTTTTTTTTTTTTTT_C	rs201564040;rs1306263368;rs1295962099;rs1227593754	3	0	0	0.616653	0.371656	0.0116914
ENSG00000261390	MAFTRR	4740	chr16_79663042_C_T	rs7200841	1	chr16_80238102_C_T	rs112405525	2	0.0108147	0.545878	0.00838675	0.423303	0.0116177
ENSG00000196159	FAT4	2810	chr4_126112376_CTT_C	rs200322618;rs372051356;rs1403435464	2	chr4_125922349_G_T	rs77528541	1	0.00199196	0.00206814	0.482965	0.501412	0.0115629
ENSG00000108262	GIT1	1481	chr17_29577967_G_A	rs614334	1	chr17_29400904_CTTT_C	rs10539936;rs1196416437	2	0.495354	0.237897	0.172413	0.0827795	0.0115563
ENSG00000087365	SF3B2	1154	chr11_66054179_C_CA	rs537825357	1	chr11_65831216_C_CA	rs1259766146	1	0	0	0.395763	0.592714	0.0115232
ENSG00000087365	SF3B2	1154	chr11_66054179_C_CA	rs537825357	1	chr11_65828361_G_T	rs143671198	3	0	0	0.395763	0.592714	0.0115232
ENSG00000163644	PPM1K	1574	chr4_88290370_C_T	rs6845249	1	chr4_88107623_A_G	rs2054576	1	0.0190854	0.0679348	0.197716	0.70375	0.0115136
ENSG00000115112	TFCP2L1	2439	chr2_121311682_G_A	rs2580366	1	chr2_120399909_C_G	rs73949122	2	2.62075e-07	1.57869e-07	0.616933	0.371607	0.0114597
ENSG00000167081	PBX3	2581	chr9_125761990_G_A	rs10760400	1	chr9_126620920_G_A	rs4455975	1	0.0763993	0.0929045	0.369718	0.449569	0.0114098
ENSG00000169129	AFAP1L2	3125	chr10_114522442_G_A	rs35841256	2	chr10_113404877_CTTTTTTTTTTTTTTTTTT_C	rs201564040;rs1306263368;rs1295962099;rs1227593754	2	0	0	0.63907	0.349544	0.0113864
ENSG00000260711	RP11-747H7.3	1626	chr14_91742279_GA_G	rs1194809666;rs35982916	1	chr14_91465130_CT_C	rs34464175	3	0	0	0.595512	0.393171	0.011317
ENSG00000115138	POMC	1641	chr2_24840115_T_C	rs62140606	1	chr2_25173464_T_TCAAAA	rs1491391486	1	0	0	0.560105	0.428592	0.0113037
ENSG00000053747	LAMA3	2464	chr18_23845888_C_T	rs10853591	1	chr18_22897971_C_G	rs12962334	1	0.00146361	0.000963563	0.594785	0.391552	0.0112356
ENSG00000175376	EIF1AD	1061	chr11_65979586_G_A	rs754532	1	chr11_65831216_C_CA	rs1259766146	1	0	0	0.687709	0.301115	0.0111754
ENSG00000175376	EIF1AD	1061	chr11_65979586_G_A	rs754532	1	chr11_65828361_G_T	rs143671198	3	0	0	0.687709	0.301115	0.0111754
ENSG00000250508	RP11-757G1.6	2221	chr11_68966752_C_T	rs12291142	2	chr11_69516650_C_T	rs78540526	1	1.13287e-174	6.92605e-175	0.613857	0.375274	0.010869
ENSG00000008517	IL32	2202	chr16_3064025_T_A	rs56037566	1	chr16_4076200_C_T	rs2283498	2	1.90479e-05	0.685899	8.42181e-06	0.303241	0.0108317
ENSG00000172239	PAIP1	2974	chr5_44134991_G_A	rs12054795	2	chr5_44313588_GT_G	rs11324688;rs576829398	3	9.99397e-15	1.8749e-14	0.343945	0.64523	0.0108249
ENSG00000157110	RBPMS	2753	chr8_30462021_G_A	rs11993146	1	chr8_29649578_C_T	rs7463114	1	8.39612e-16	1.03313e-15	0.443507	0.54571	0.0107825
ENSG00000136869	TLR4	3354	chr9_117715853_G_C	rs11536889	1	chr9_117762663_C_T	rs145625125	2	1.18764e-09	0.588326	8.09553e-10	0.401009	0.0106645
ENSG00000174899	PQLC2L	3055	chr3_157535921_A_G	rs7617789	1	chr3_156828469_TAACTCATGGTCCTCAG_T	rs6148152	3	0	0	0.620505	0.368848	0.0106464
ENSG00000116857	TMEM9	1860	chr1_201151602_C_A	rs2068152	1	chr1_201042696_G_A	rs1507147	2	0.0420737	0.570987	0.0258265	0.350472	0.0106408
ENSG00000141179	PCTP	2180	chr17_55783459_A_G	rs12937728	1	chr17_54998842_A_AT	rs200533640	2	0	0	0.246459	0.742982	0.010559
ENSG00000185043	CIB1	3036	chr15_90314111_T_C	rs68030432	1	chr15_90965985_C_A	rs77554484	1	4.16008e-13	4.55325e-13	0.472436	0.517065	0.0104997
ENSG00000115138	POMC	1641	chr2_24840115_T_C	rs62140606	1	chr2_25125751_A_G	rs149505247	2	1.26802e-143	9.7034e-144	0.56072	0.429065	0.0102147
ENSG00000111725	PRKAB1	2380	chr12_120426213_TAA_T	rs71950891	3	chr12_120345724_A_G	rs1076205	2	0	0	0.580733	0.409212	0.0100553
ENSG00000113312	TTC1	2539	chr5_159873557_A_G	rs73311410	1	chr5_159012904_C_A	rs55816233	1	1.30565e-08	2.06264e-08	0.383741	0.606208	0.0100512
ENSG00000161328	LRRC56	1546	chr11_557540_A_G	rs11825368	1	chr11_772177_G_T	rs12800942	2	0.0530616	0.589777	0.0286534	0.318461	0.0100461
ENSG00000053747	LAMA3	2464	chr18_23845888_C_T	rs10853591	1	chr18_22701130_CTTA_C	rs66725520	2	0.455548	0.299909	0.141424	0.093086	0.0100325
ENSG00000228049	POLR2J2	2354	chr7_102284885_G_A	rs803072	2	chr7_101909160_G_A	rs71559437	1	0.00148156	0.000778517	0.647518	0.340232	0.00998958
ENSG00000231365	RP11-418J17.1	2650	chr1_119088551_T_C	rs17023223	1	chr1_120024540_C_T	rs12130502	2	0.000196912	0.00037319	0.341788	0.647741	0.00990063
ENSG00000158525	CPA5	1975	chr7_130369363_G_A	rs6964569	1	chr7_131057791_TAAAAAAAAAAA_T	rs536253797;rs374890510	3	0	0	0.439785	0.550331	0.0098845
ENSG00000136944	LMX1B	1035	chr9_126620920_G_A	rs4455975	1	chr9_126597214_GT_G	rs74989508	2	8.7142e-20	0.419441	1.18599e-19	0.570835	0.00972323
ENSG00000174130	TLR6	1572	chr4_38855689_G_A	rs17429224	1	chr4_38754082_T_C	rs111065428	3	0	0	0.0618284	0.92846	0.00971185
ENSG00000169129	AFAP1L2	3125	chr10_114522442_G_A	rs35841256	2	chr10_113405034_C_T	rs7913766	3	0	0	0.64015	0.350138	0.00971182
ENSG00000233006	AC034220.3	3261	chr5_132320824_G_A	rs272842	1	chr5_132311782_G_A	rs3828671	2	0	0	0.56199	0.428308	0.00970209
ENSG00000174130	TLR6	1572	chr4_38855689_G_A	rs17429224	1	chr4_38753857_A_C	rs111066799	2	0	0	0.0618302	0.928487	0.00968302
ENSG00000110651	CD81	751	chr11_1862709_C_T	rs74872739	1	chr11_1875727_G_C	rs588321	1	1.20713e-39	4.41849e-40	0.725004	0.265356	0.0096394
ENSG00000108924	HLF	1249	chr17_55151984_G_A	rs1994234	1	chr17_54998066_G_A	rs4794551	1	0	0	0.482192	0.508179	0.00962846
ENSG00000172250	SERHL	3059	chr22_42267868_G_A	rs134878	2	chr22_42717787_C_A	rs5751348	2	0.00405322	0.00458046	0.460908	0.520843	0.00961483
ENSG00000262714	RP11-44F14.8	2737	chr16_53370291_A_C	rs10775327	1	chr16_52596608_TA_T	rs1198356573;rs34285055	2	4.13642e-265	2.56791e-265	0.611101	0.379356	0.00954308
ENSG00000281005	LINC00921	1691	chr16_3417266_C_G	rs7189530	1	chr16_4076200_C_T	rs2283498	2	0.0572304	0.551957	0.0358257	0.345501	0.00948588
ENSG00000233006	AC034220.3	3261	chr5_132320824_G_A	rs272842	1	chr5_132299399_A_T	rs404771	3	0	0	0.56213	0.428415	0.00945522
ENSG00000165806	CASP7	2219	chr10_113607243_C_CA	rs200489895	3	chr10_113405034_C_T	rs7913766	2	0	0	0.618068	0.372513	0.00941861
ENSG00000158525	CPA5	1975	chr7_130369363_G_A	rs6964569	1	chr7_130977965_C_G	rs205740	1	1.32941e-07	1.66363e-07	0.439997	0.550597	0.00940532
ENSG00000077549	CAPZB	4006	chr1_19459525_C_T	rs75947349	1	chr1_18481459_C_A	rs11261022	1	4.66645e-15	5.2775e-15	0.464876	0.525731	0.00939239
ENSG00000132016	C19orf57	2281	chr19_13307893_C_T	rs16015	2	chr19_13044591_A_C	rs10418716	3	0.135447	0.0848605	0.473603	0.296703	0.00938652
ENSG00000165806	CASP7	2219	chr10_113607243_C_CA	rs200489895	3	chr10_113029318_T_C	rs7077039	1	4.15988e-08	2.50731e-08	0.618089	0.372526	0.00938563
ENSG00000167081	PBX3	2581	chr9_125761990_G_A	rs10760400	1	chr9_126597214_GT_G	rs74989508	2	0.176806	0.215003	0.270242	0.328606	0.00934362
ENSG00000213985	AC078899.1	3342	chr19_20307093_A_AAAT	rs112783507	1	chr19_19366411_A_T	rs10423147	2	0.0575107	0.116633	0.269681	0.546899	0.00927594
ENSG00000231742	LINC01273	1475	chr20_50173208_T_C	rs6012867	1	chr20_50283557_G_A	rs6122895	2	0.0043996	0.522519	0.00387317	0.45998	0.00922826
ENSG00000170214	ADRA1B	2746	chr5_159892530_C_T	rs7730455	1	chr5_159050152_T_TTCTC	rs1491374648	2	0.000116739	0.000112246	0.505	0.485544	0.00922695
ENSG00000132016	C19orf57	2281	chr19_13307893_C_T	rs16015	2	chr19_13047463_T_C	rs78269692	1	5.82278e-06	3.64809e-06	0.609145	0.381623	0.00922223
ENSG00000237595	RP11-112L6.3	1509	chr20_50172851_A_G	rs6122884	1	chr20_50283557_G_A	rs6122895	2	0.00350737	0.523058	0.0030922	0.461124	0.00921767
ENSG00000115946	PNO1	3211	chr2_68203601_C_CA	rs35483386	1	chr2_69155281_G_A	rs55729305	2	0.100236	0.399444	0.0985289	0.392623	0.00916896
ENSG00000127530	OR7C1	3343	chr19_14882624_A_G	rs16980065	1	chr19_14901422_A_G	rs4594370	2	7.5678e-05	0.37252	0.000125595	0.618214	0.00906423
ENSG00000183569	SERHL2	2975	chr22_42265138_G_A	rs134874	2	chr22_41642782_C_T	rs73161324	1	8.06978e-06	7.94549e-06	0.499334	0.491625	0.00902571
ENSG00000262370	RP11-473M20.9	2137	chr16_3087260_A_G	rs12919933	1	chr16_4076200_C_T	rs2283498	2	0.311787	0.376282	0.1373	0.165683	0.00894856
ENSG00000158525	CPA5	1975	chr7_130369363_G_A	rs6964569	1	chr7_131055603_C_G	rs10216071	2	0	0	0.44023	0.550889	0.00888097
ENSG00000165934	CPSF2	2777	chr14_92115481_G_A	rs34145809	1	chr14_91805450_C_T	rs11628554	1	1.42422e-55	1.67805e-55	0.455023	0.5361	0.00887672
ENSG00000116874	WARS2	2304	chr1_119127665_T_G	rs75385241	2	chr1_120015689_GA_G	rs112101910	3	1.65884e-13	1.56886e-13	0.509405	0.481756	0.00883909
ENSG00000116874	WARS2	2304	chr1_119127665_T_G	rs75385241	2	chr1_120015954_CA_C	rs142931224	1	2.12864e-34	2.01318e-34	0.509407	0.481758	0.0088353
ENSG00000243926	TIPARP-AS1	1476	chr3_156712389_T_C	rs62277394	1	chr3_156933056_A_C	rs79812643	1	1.03391e-296	1.90329e-296	0.3489	0.642265	0.00883468
ENSG00000099330	OCEL1	1546	chr19_17227511_T_C	rs12460100	1	chr19_17099805_G_A	rs7249698	2	0.0565	0.0294388	0.595159	0.310085	0.00881772
ENSG00000133067	LGR6	2637	chr1_202259239_T_G	rs12118481	1	chr1_201468704_C_T	rs35383942	1	8.22873e-10	5.2505e-10	0.605149	0.386109	0.00874188
ENSG00000115138	POMC	1641	chr2_24840115_T_C	rs62140606	1	chr2_25183249_A_T	rs2384091	3	0	0	0.561556	0.429707	0.00873638
ENSG00000262714	RP11-44F14.8	2737	chr16_53370291_A_C	rs10775327	1	chr16_52603720_C_A	rs45560737	3	9.91228e-151	6.15359e-151	0.611603	0.379669	0.00872842
ENSG00000177106	EPS8L2	1149	chr11_698443_T_A	rs10902197	1	chr11_772177_G_T	rs12800942	2	0.00415706	0.671467	0.00194229	0.313709	0.00872526
ENSG00000023191	RNH1	1683	chr11_500248_G_A	rs7113204	1	chr11_772177_G_T	rs12800942	2	3.18454e-05	0.636079	1.77822e-05	0.355164	0.00870723
ENSG00000023041	ZDHHC6	1640	chr10_112431792_T_C	rs2900946	1	chr10_113017911_C_T	rs10885405	1	1.1645e-09	2.80308e-09	0.290958	0.700351	0.00869037
ENSG00000213281	NRAS	2585	chr1_114760748_C_A	rs11801727	1	chr1_113903258_G_A	rs7513707	1	5.83403e-08	6.88258e-07	0.0774645	0.913855	0.00867955
ENSG00000103423	DNAJA3	1705	chr16_4422086_A_T	rs7184899	1	chr16_4083075_C_A	rs7193552	2	1.39508e-13	0.519659	1.26631e-13	0.471676	0.00866546
ENSG00000262714	RP11-44F14.8	2737	chr16_53370291_A_C	rs10775327	1	chr16_52540431_G_A	rs35850695	1	6.57303e-191	4.08057e-191	0.611657	0.379703	0.00864042
ENSG00000113312	TTC1	2539	chr5_159873557_A_G	rs73311410	1	chr5_159050152_T_TTCTC	rs1491374648	2	0.212312	0.335406	0.171997	0.2717	0.00858516
ENSG00000170745	KCNS3	4317	chr2_18168146_G_A	rs115198645	2	chr2_19245237_A_G	rs10178428	3	0	0	0.529326	0.462094	0.00857959
ENSG00000244509	APOBEC3C	2558	chr22_39011405_G_A	rs5995656	1	chr22_38118753_G_GT	rs796283476	3	2.33669e-13	1.37577e-13	0.624032	0.367395	0.00857305
ENSG00000170745	KCNS3	4317	chr2_18168146_G_A	rs115198645	2	chr2_19245717_C_CT	rs111413877	2	0	0	0.529332	0.462099	0.00856857
ENSG00000146476	ARMT1	1594	chr6_151470891_T_C	rs74798609	1	chr6_151637477_G_T	rs6912323	1	6.88153e-30	1.2048e-29	0.360434	0.63102	0.00854641
ENSG00000116857	TMEM9	1860	chr1_201151602_C_A	rs2068152	1	chr1_201468704_C_T	rs35383942	1	2.62456e-11	3.56182e-10	0.0680472	0.923458	0.00849486
ENSG00000255026	RP11-326C3.2	1956	chr11_289553_G_C	rs3932433	1	chr11_772177_G_T	rs12800942	2	1.20756e-05	0.61962	7.24831e-06	0.371908	0.00845241
ENSG00000163655	GMPS	3031	chr3_155932314_A_C	rs191482164	1	chr3_156844906_G_GT	rs3060734	2	0	0	0.424477	0.567078	0.0084452
ENSG00000149716	ORAOV1	1411	chr11_69722675_G_A	rs60603533	1	chr11_69606771_TTGTGTGTG_T	rs1306251063;rs10524715;rs1482273540	3	6.46533e-11	5.55046e-11	0.533536	0.458021	0.00844335
ENSG00000156414	TDRD9	2887	chr14_103898973_G_A	rs17101911	1	chr14_103704128_G_A	rs3212079	2	0.266187	0.369367	0.149115	0.206898	0.00843408
ENSG00000142102	PGGHG	1956	chr11_289553_G_C	rs3932433	1	chr11_772177_G_T	rs12800942	2	4.99364e-05	0.619606	2.99741e-05	0.371899	0.00841456
ENSG00000171298	GAA	2119	chr17_79130670_G_A	rs1795957	1	chr17_79802903_G_GC	rs1159024313	2	1.12446e-35	3.79096e-35	0.226867	0.764833	0.00829985
ENSG00000166446	CDYL2	2301	chr16_80611404_A_G	rs10468364	2	chr16_80809251_A_AGTATGAC	rs144993723	2	0.00142676	0.00189299	0.4248	0.563597	0.00828333
ENSG00000170745	KCNS3	4317	chr2_18168146_G_A	rs115198645	2	chr2_19227668_G_A	rs851422	1	0	0	0.529504	0.46225	0.00824557
ENSG00000157240	FZD1	1944	chr7_91241919_A_G	rs75414672	1	chr7_91948605_C_CTTTTTTTTT	rs55928500	2	0	0	0.203062	0.788697	0.00824112
ENSG00000104447	TRPS1	813	chr8_115623384_T_C	rs2721938	1	chr8_116244714_C_T	rs799885	3	0.248549	0.206945	0.292653	0.24365	0.00820341
ENSG00000228696	ARL17B	50	chr17_46205680_CA_C	rs141775711;rs375183123	1	chr17_45910839_A_G	rs2435204	1	1.79107e-06	1.15126e-06	0.603778	0.38808	0.00813903
ENSG00000143321	HDGF	1812	chr1_156755209_G_A	rs9427242	1	chr1_155889135_T_TA	rs3079468	2	0.104868	0.156725	0.292808	0.437586	0.00801337
ENSG00000167081	PBX3	2581	chr9_125761990_G_A	rs10760400	1	chr9_126686235_A_G	rs4111368	3	0.18757	0.228093	0.260114	0.316293	0.00793064
ENSG00000279672	CMB9-55F22.1	805	chr11_782563_C_G	rs11246310	1	chr11_772177_G_T	rs12800942	2	0.0161519	0.638106	0.00834149	0.329529	0.00787186
ENSG00000114861	FOXP1	850	chr3_71386223_G_A	rs10470554	1	chr3_71463683_T_A	rs55768568	3	0	0	0.58026	0.411943	0.00779661
ENSG00000183569	SERHL2	2975	chr22_42265138_G_A	rs134874	2	chr22_42717787_C_A	rs5751348	2	0.00435866	0.00429153	0.495618	0.487969	0.0077625
ENSG00000231365	RP11-418J17.1	2650	chr1_119088551_T_C	rs17023223	1	chr1_120015954_CA_C	rs142931224	1	1.43385e-34	2.71746e-34	0.342747	0.649563	0.00769032
ENSG00000189283	FHIT	3877	chr3_60084102_C_A	rs3845977	1	chr3_60155686_C_G	rs6780176	2	2.38047e-06	0.485016	2.48992e-06	0.507301	0.00767769
ENSG00000140104	C14orf79	1378	chr14_105013730_G_A	rs71423804	1	chr14_104747641_G_T	rs4983544	1	0.000205598	0.000163266	0.552942	0.439076	0.00761361
ENSG00000231365	RP11-418J17.1	2650	chr1_119088551_T_C	rs17023223	1	chr1_120015689_GA_G	rs112101910	3	1.11676e-13	2.11651e-13	0.342782	0.649629	0.00758989
ENSG00000168056	LTBP3	865	chr11_65802459_G_T	rs34509162	1	chr11_65786021_C_A	rs12287832	3	3.12779e-06	2.33248e-06	0.568486	0.42392	0.00758832
ENSG00000114861	FOXP1	850	chr3_71386223_G_A	rs10470554	1	chr3_71476657_AT_A	rs544316609	2	0	0	0.580391	0.412036	0.00757357
ENSG00000168056	LTBP3	865	chr11_65802459_G_T	rs34509162	1	chr11_65831216_C_CA	rs1259766146	1	0	0	0.568539	0.42396	0.00750122
ENSG00000168056	LTBP3	865	chr11_65802459_G_T	rs34509162	1	chr11_65828361_G_T	rs143671198	2	0	0	0.568539	0.42396	0.00750122
ENSG00000064763	FAR2	3705	chr12_29145440_T_C	rs11050076	1	chr12_28987327_A_G	rs1027113	2	1.58893e-10	1.63895e-09	0.0877208	0.90481	0.00746962
ENSG00000260711	RP11-747H7.3	1626	chr14_91742279_GA_G	rs1194809666;rs35982916	1	chr14_91805450_C_T	rs11628554	1	1.87106e-55	1.23539e-55	0.597843	0.394718	0.0074388
ENSG00000134262	AP4B1	1281	chr1_113597326_T_C	rs78749904	1	chr1_113553475_T_G	rs12035317	3	0	0	0.436364	0.556271	0.00736527
ENSG00000006015	C19orf60	1142	chr19_18587411_C_T	rs10407322	1	chr19_18517886_C_CA	rs35771773	2	0	0	0.155163	0.837477	0.0073598
ENSG00000157240	FZD1	1944	chr7_91241919_A_G	rs75414672	1	chr7_91947175_C_CGT	rs10575647	3	0	0	0.203255	0.78945	0.00729516
ENSG00000163655	GMPS	3031	chr3_155932314_A_C	rs191482164	1	chr3_156933056_A_C	rs79812643	1	6.43696e-297	8.59968e-297	0.424974	0.567744	0.00728206
ENSG00000111786	SRSF9	1054	chr12_120422451_A_G	rs2701635	1	chr12_120351211_T_G	rs10849743	2	2.08879e-07	2.64253e-07	0.438274	0.554448	0.00727771
ENSG00000172250	SERHL	3059	chr22_42267868_G_A	rs134878	2	chr22_41642782_C_T	rs73161324	1	7.53352e-06	8.51347e-06	0.466063	0.526674	0.00724726
ENSG00000100554	ATP6V1D	2796	chr14_67273117_CTT_C	rs57837325	1	chr14_68125753_TG_T	rs147281921	3	1.22026e-06	0.536649	1.03715e-06	0.456106	0.00724336
ENSG00000157240	FZD1	1944	chr7_91241919_A_G	rs75414672	1	chr7_91992678_A_AC	rs34617770	1	0	0	0.203266	0.789491	0.00724322
ENSG00000138029	HADHB	2172	chr2_26296728_TAC_T	rs72453316;rs375572286	1	chr2_25886881_T_TTTTA	rs144079028	3	0.0055619	0.417115	0.00750273	0.562653	0.00716759
ENSG00000050327	ARHGEF5	485	chr7_144414614_C_A	rs1074358	1	chr7_144377836_G_A	rs720475	1	2.10364e-05	2.30644e-05	0.47363	0.519276	0.00705022
ENSG00000168234	TTC39C	2154	chr18_23855218_G_A	rs116998732;18:23855219:G:T	2	chr18_23004284_T_C	rs12458661	1	0.00573304	0.00523569	0.513276	0.468735	0.00702095
ENSG00000100764	PSMC1	3038	chr14_90274244_C_G	rs10140761	1	chr14_91270842_G_A	rs11846748	1	0.000452536	0.000589613	0.430751	0.561216	0.00699107
ENSG00000177181	RIMKLA	2166	chr1_42336538_C_T	rs2479456	1	chr1_41627258_T_C	rs752011	2	0.078468	0.254247	0.155775	0.504719	0.00679119
ENSG00000087245	MMP2	3018	chr16_55455111_G_A	rs9935503	1	chr16_56403960_T_A	rs2432542	1	0.00552375	0.00787161	0.404052	0.57578	0.006773
ENSG00000117983	MUC5B	2469	chr11_1229679_G_C	rs56069229	2	chr11_1922375_A_G	rs1398256	2	0.0148049	0.444729	0.0171954	0.516526	0.00674466
ENSG00000248898	CTD-2288O8.1	3073	chr5_52722901_C_A	rs149592325	1	chr5_52331067_GA_G	rs35895662	1	0.000390725	0.000986585	0.28139	0.7105	0.00673263
ENSG00000177181	RIMKLA	2166	chr1_42336538_C_T	rs2479456	1	chr1_41552464_G_A	rs76019029	3	0.0685308	0.222049	0.165739	0.537005	0.00667559
ENSG00000164120	HPGD	2366	chr4_174710835_A_G	rs4695954	2	chr4_174927217_A_C	rs10006834	3	0	0	0.373689	0.61978	0.00653161
ENSG00000089063	TMEM230	3242	chr20_5081864_C_CTTTTTTTTCTTTTTT	rs143116764	1	chr20_5781488_T_C	rs6053677	2	1.54584e-05	0.332813	3.06863e-05	0.660651	0.00649007
ENSG00000134909	ARHGAP32	1574	chr11_129311365_T_C	rs112373502	1	chr11_129373522_G_T	rs7939702	2	0.000323016	0.000438416	0.421152	0.571599	0.00648791
ENSG00000156414	TDRD9	2887	chr14_103898973_G_A	rs17101911	1	chr14_104747641_G_T	rs4983544	1	0.000114588	0.000159005	0.41601	0.577252	0.00646503
ENSG00000146476	ARMT1	1594	chr6_151470891_T_C	rs74798609	1	chr6_151703850_T_C	rs851982	2	8.28613e-38	1.45071e-37	0.361219	0.632399	0.00638223
ENSG00000172239	PAIP1	2974	chr5_44134991_G_A	rs12054795	2	chr5_44453790_C_T	rs7733376	2	1.77505e-25	3.33005e-25	0.345487	0.648131	0.00638199
ENSG00000006015	C19orf60	1142	chr19_18587411_C_T	rs10407322	1	chr19_18484279_C_T	rs8107222	3	0	0	0.155319	0.838321	0.00636022
ENSG00000242247	ARFGAP3	3521	chr22_42883801_C_T	rs4822219	1	chr22_43072659_G_T	rs28599928	3	1.1628e-15	0.123766	8.17299e-15	0.869904	0.00632955
ENSG00000270020	RP11-463O9.9	2940	chr16_86683937_CT_C	rs143441020	1	chr16_86999249_C_T	rs4843504	1	6.08005e-05	9.7504e-05	0.381602	0.611951	0.00628924
ENSG00000115884	SDC1	3255	chr2_20114552_C_T	rs11685788	1	chr2_19245717_C_CT	rs111413877	2	0	0	0.08872	0.905034	0.00624615
ENSG00000115946	PNO1	3211	chr2_68203601_C_CA	rs35483386	1	chr2_69020394_CTGTTT_C	rs150328935	1	0.00625947	0.0249442	0.193091	0.769463	0.00624155
ENSG00000262370	RP11-473M20.9	2137	chr16_3087260_A_G	rs12919933	1	chr16_3977748_G_A	rs2601774	1	0.000413849	0.000499456	0.449899	0.542951	0.00623656
ENSG00000019186	CYP24A1	2284	chr20_54180698_C_G	rs6023002	1	chr20_53956285_TTC_T	rs141973238	1	1.41502e-07	0.239153	4.4653e-07	0.754669	0.00617808
ENSG00000127838	PNKD	2654	chr2_218326533_T_C	rs3731861	1	chr2_217309655_C_T	rs116547900	3	1.03422e-10	0.26377	2.86262e-10	0.730081	0.0061487
ENSG00000143321	HDGF	1812	chr1_156755209_G_A	rs9427242	1	chr1_156214807_G_A	rs2244144	3	0.00807064	0.0120616	0.390357	0.583379	0.00613168
ENSG00000152932	RAB3C	2020	chr5_58764298_G_GC	rs79165454	1	chr5_59152906_T_C	rs1105577	3	0.032795	0.353337	0.0516174	0.55612	0.0061299
ENSG00000274523	RCC1L	402	chr7_75041295_G_A	rs181791007	1	chr7_74696373_A_G	rs74910854	1	0.000331375	0.0600403	0.00512411	0.928403	0.00610161
ENSG00000081052	COL4A4	2392	chr2_227021825_A_AAAAAT	rs145326947	1	chr2_226362236_A_G	rs12479355	1	3.022e-05	0.000602801	0.0474197	0.945873	0.00607398
ENSG00000143321	HDGF	1812	chr1_156755209_G_A	rs9427242	1	chr1_155745850_G_A	rs11264409	1	0.00890204	0.0133041	0.389565	0.582194	0.00603541
ENSG00000134909	ARHGAP32	1574	chr11_129311365_T_C	rs112373502	1	chr11_129591121_G_A	rs11822830	1	9.48882e-09	1.28788e-08	0.421681	0.572318	0.00600175
ENSG00000213985	AC078899.1	3342	chr19_20307093_A_AAAT	rs112783507	1	chr19_19466406_C_G	rs4808961	1	3.96484e-09	8.04075e-09	0.328277	0.665739	0.00598436
ENSG00000146476	ARMT1	1594	chr6_151470891_T_C	rs74798609	1	chr6_151628671_A_C	rs6913578	3	1.78095e-27	3.11803e-27	0.361396	0.632711	0.0058927
ENSG00000079308	TNS1	3199	chr2_218004156_T_C	rs11675601	1	chr2_217032618_G_A	rs62174839	3	2.01423e-106	3.31196e-106	0.375981	0.618207	0.0058119
ENSG00000173821	RNF213	2671	chr17_80446369_G_A	rs4074301	1	chr17_79831137_G_C	rs9747031	1	0.0107941	0.0142408	0.417873	0.551296	0.00579633
ENSG00000124380	SNRNP27	1969	chr2_69770863_A_G	rs10209551	1	chr2_69023500_G_A	rs66686620	3	0.000811584	0.35491	0.00145694	0.637116	0.00570597
ENSG00000225138	CTD-2228K2.7	1757	chr5_435319_A_G	rs78091523	1	chr5_314820_T_C	rs7736	1	0.00307972	0.00388647	0.436517	0.550853	0.0056639
ENSG00000087077	TRIP6	3551	chr7_100868819_G_A	rs2075756	1	chr7_101872021_A_C	rs6944154	1	1.3076e-42	0.36463	2.25828e-42	0.629722	0.00564754
ENSG00000226067	LINC00623	89	chr1_121429132_GAGTAGCTGGGACTACAGGTGCCAAGCTAC_G	rs149440816	1	chr1_121563236_T_C	rs72699842	3	1.78463e-09	3.39237e-09	0.342783	0.651578	0.00563985
ENSG00000160307	S100B	2072	chr21_46606033_G_C	rs2839365	1	chr21_46360308_C_T	rs9808759	1	1.08014e-06	0.00183459	0.00058415	0.992151	0.00542928
ENSG00000079308	TNS1	3199	chr2_218004156_T_C	rs11675601	1	chr2_217037012_TA_T	rs10709272	1	0	0	0.376173	0.618523	0.00530458
ENSG00000087365	SF3B2	1154	chr11_66054179_C_CA	rs537825357	1	chr11_65786021_C_A	rs12287832	2	2.18153e-06	3.26729e-06	0.398284	0.596502	0.00520932
ENSG00000134262	AP4B1	1281	chr1_113597326_T_C	rs78749904	1	chr1_113547081_T_TA	rs1328419304	2	0	0	0.43733	0.557507	0.00516248
ENSG00000079308	TNS1	3199	chr2_218004156_T_C	rs11675601	1	chr2_217046555_C_T	rs10192175	2	3.08754e-152	5.07677e-152	0.376231	0.618618	0.00515088
ENSG00000239900	ADSL	1783	chr22_41090189_A_G	rs5758222	2	chr22_40508703_C_CT	rs1246457062	2	2.45941e-176	5.95105e-176	0.290925	0.703944	0.00513068
ENSG00000172239	PAIP1	2974	chr5_44134991_G_A	rs12054795	2	chr5_44494201_T_C	rs11750654	1	1.28815e-30	2.4166e-30	0.34595	0.649002	0.00504782
ENSG00000077380	DYNC1I2	1801	chr2_171778204_G_GAAAC	rs113618094	1	chr2_171594989_C_A	rs111603220	2	1.94384e-07	0.348088	3.61248e-07	0.646884	0.00502762
ENSG00000141179	PCTP	2180	chr17_55783459_A_G	rs12937728	1	chr17_55032711_T_C	rs2787506	3	0	0	0.247839	0.747153	0.00500807
ENSG00000188002	RP11-43F13.1	1568	chr5_1593812_C_T	rs12515373	2	chr5_1226761_A_G	rs11746101	1	0.000936064	0.155066	0.0050343	0.833956	0.00500784
ENSG00000100600	LGMN	1502	chr14_92696744_A_G	rs9743471	1	chr14_92634856_T_TA	rs556138832	2	0	0	0.105216	0.889823	0.00496118
ENSG00000243926	TIPARP-AS1	1476	chr3_156712389_T_C	rs62277394	1	chr3_156844906_G_GT	rs3060734	2	0	0	0.350281	0.644815	0.00490434
ENSG00000175857	GAPT	2784	chr5_58536924_T_C	rs143045638	1	chr5_59152906_T_C	rs1105577	3	0.000516765	0.342953	0.000980426	0.650653	0.00489724
ENSG00000239900	ADSL	1783	chr22_40730678_C_T	rs75603137	1	chr22_40508703_C_CT	rs1246457062	2	2.7661e-177	8.13609e-176	0.0327204	0.962414	0.00486574
ENSG00000138162	TACC2	2438	chr10_122017459_C_CAGGCGCCATT	rs71022881	1	chr10_121700867_CT_C	rs111470625	3	1.27102e-109	2.15316e-109	0.369394	0.625757	0.00484934
ENSG00000164120	HPGD	2366	chr4_174710835_A_G	rs4695954	2	chr4_174907561_ATTTT_A	rs138444432	1	0	0	0.374343	0.620869	0.00478808
ENSG00000221823	PPP3R1	3102	chr2_68255526_G_C	rs150856695	1	chr2_69023500_G_A	rs66686620	2	0.0400544	0.0793061	0.293919	0.581939	0.00478087
ENSG00000164120	HPGD	2366	chr4_174710835_A_G	rs4695954	2	chr4_174914897_A_G	rs6553847	2	0	0	0.374371	0.620915	0.00471359
ENSG00000240344	PPIL3	1382	chr2_200848215_C_T	rs55857107	2	chr2_201125817_T_G	rs13015648	3	1.5425e-05	7.39307e-05	0.171803	0.82343	0.00467767
ENSG00000141179	PCTP	2180	chr17_55783459_A_G	rs12937728	1	chr17_54998066_G_A	rs4794551	1	0	0	0.24793	0.747429	0.00464142
ENSG00000168743	NPNT	2946	chr4_105899390_A_G	rs58094608	1	chr4_105435604_C_A	rs77928427	2	6.61416e-09	0.352586	1.2058e-08	0.642777	0.00463721
ENSG00000145348	TBCK	3620	chr4_106294485_C_CT	rs534521017	1	chr4_105435604_C_A	rs77928427	2	0.00246158	0.336615	0.0047645	0.651525	0.00463385
ENSG00000100600	LGMN	1502	chr14_92696744_A_G	rs9743471	1	chr14_92633129_G_A	rs59067086	1	0	0	0.105255	0.890155	0.00458956
ENSG00000099331	MYO9B	1884	chr19_17043169_GA_G	rs11313415	1	chr19_17283116_C_A	rs56069439	1	0.000195584	0.000571752	0.253526	0.741124	0.00458298
ENSG00000091409	ITGA6	4259	chr2_172323908_CT_C	rs11442091	1	chr2_173346180_G_C	rs2010610	1	2.44043e-05	5.05614e-05	0.324052	0.671369	0.00450465
ENSG00000115457	IGFBP2	2012	chr2_216434851_ATTTTTT_A	rs529080697;rs35352025	1	chr2_217037012_TA_T	rs10709272	1	0	0	0.22851	0.767013	0.00447674
ENSG00000100162	CENPM	1377	chr22_41854130_TTTG_T	rs138917325	1	chr22_41642782_C_T	rs73161324	1	5.2171e-05	0.000111084	0.31809	0.677276	0.00447092
ENSG00000261175	CTD-2015G9.2	2148	chr16_86720549_A_T	rs112837277	2	chr16_86999249_C_T	rs4843504	1	4.93973e-05	8.30783e-05	0.371173	0.624245	0.00444976
ENSG00000138162	TACC2	2438	chr10_122017459_C_CAGGCGCCATT	rs71022881	1	chr10_121701750_C_T	rs1219507	2	3.65963e-77	6.19955e-77	0.369585	0.626082	0.00433365
ENSG00000243926	TIPARP-AS1	1476	chr3_156712389_T_C	rs62277394	1	chr3_156828469_TAACTCATGGTCCTCAG_T	rs6148152	3	0	0	0.350506	0.645229	0.00426501
ENSG00000248898	CTD-2288O8.1	3073	chr5_52722901_C_A	rs149592325	1	chr5_52792018_G_T	rs6879147	2	0.00269805	0.00681259	0.279802	0.706494	0.00419288
ENSG00000239900	ADSL	1783	chr22_41090189_A_G	rs5758222	2	chr22_40483372_A_AT	rs906011139	1	1.97528e-143	4.77961e-143	0.291205	0.704624	0.00417096
ENSG00000180855	ZNF443	1650	chr19_12501410_T_G	rs12974774	1	chr19_13044591_A_C	rs10418716	2	0.0030184	0.106266	0.0244871	0.862082	0.00414652
ENSG00000239900	ADSL	1783	chr22_41090189_A_G	rs5758222	2	chr22_40481000_T_C	rs59098711	3	1.48219693752374e-323	3.45845952088873e-323	0.291216	0.70465	0.00413385
ENSG00000221823	PPP3R1	3102	chr2_68255526_G_C	rs150856695	1	chr2_69208111_C_T	rs11126226	1	0.00909791	0.0180135	0.3251	0.643676	0.00411302
ENSG00000132016	C19orf57	2281	chr19_13893916_CA_C	rs35791732	1	chr19_13044591_A_C	rs10418716	3	0.00104507	0.220434	0.00365418	0.770759	0.00410783
ENSG00000026950	BTN3A1	2564	chr6_26371136_C_T	rs7750384	2	chr6_26993501_C_T	rs34546498	1	0.000200922	0.0010195	0.163773	0.830993	0.00401361
ENSG00000131236	CAP1	3129	chr1_40026093_T_C	rs11207350	1	chr1_39954060_C_T	rs61781296	2	0.0081098	0.0544718	0.120985	0.812625	0.00380861
ENSG00000123106	CCDC91	1488	chr12_28177726_T_C	rs6487665	1	chr12_28032715_T_C	rs79677774	2	2.87385e-13	1.75041e-12	0.140494	0.855718	0.00378783
ENSG00000241549	GUSBP2	968	chr6_26997076_G_A	rs9368485	1	chr6_26993501_C_T	rs34546498	1	0.00093758	0.00280233	0.248811	0.743663	0.00378604
ENSG00000141384	TAF4B	2259	chr18_26291733_T_G	rs1677017	1	chr18_26968101_C_T	rs28564652	1	0	0	0.168525	0.827702	0.00377225
ENSG00000259291	RP11-617F23.1	2832	chr15_90108929_A_G	rs60760826	1	chr15_90988765_C_T	rs12594752	1	3.57151e-13	1.00993e-12	0.260271	0.735968	0.00376146
ENSG00000079277	MKNK1	1655	chr1_46606340_C_CTGGG	rs3834016	1	chr1_46347947_G_T	rs61358317	2	2.77353e-07	0.237971	8.83764e-07	0.758267	0.00376103
ENSG00000242247	ARFGAP3	3521	chr22_42894530_C_T	rs111228786	2	chr22_43072659_G_T	rs28599928	3	0.000814221	0.123273	0.00572292	0.866444	0.0037462
ENSG00000115884	SDC1	3255	chr2_20114552_C_T	rs11685788	1	chr2_19245237_A_G	rs10178428	1	0	0	0.0889575	0.907462	0.00358101
ENSG00000189306	RRP7A	2933	chr22_42568191_A_G	rs113075115	2	chr22_42709150_C_G	rs5758884	2	0.000502186	0.242343	0.00155882	0.752247	0.00334879
ENSG00000134107	BHLHE40	1079	chr3_4742018_G_A	rs3792493	1	chr3_4700567_A_G	rs6762558	1	3.01389e-14	2.48448e-13	0.107827	0.888859	0.00331381
ENSG00000159167	STC1	2144	chr8_23849979_AG_A	rs72577353	1	chr8_23549462_G_C	rs76063664	3	0.0193564	0.117786	0.121321	0.738242	0.00329465
ENSG00000164120	HPGD	2366	chr4_174721854_CATATGTGTGTGT_C	rs148891152	3	chr4_174927217_A_C	rs10006834	3	0	0	0.24864	0.748085	0.00327494
ENSG00000138029	HADHB	2172	chr2_26296728_TAC_T	rs72453316;rs375572286	1	chr2_25955848_C_T	rs35503229	2	0.00254455	0.190828	0.0105714	0.792795	0.003261
ENSG00000171298	GAA	2119	chr17_79130670_G_A	rs1795957	1	chr17_79798388_G_C	rs9906169	3	6.20635e-18	2.09238e-17	0.22802	0.768728	0.00325189
ENSG00000240344	PPIL3	1382	chr2_200848215_C_T	rs55857107	2	chr2_201258707_T_C	rs3769821	1	2.12896e-27	1.02039e-26	0.172074	0.82473	0.00319547
ENSG00000152932	RAB3C	2020	chr5_58764298_G_GC	rs79165454	1	chr5_58888234_T_C	rs10472076	2	0.0117273	0.126351	0.0729354	0.785809	0.00317725
ENSG00000267368	UPK3BL	1022	chr7_101925411_A_G	rs62463738	1	chr7_101909160_G_A	rs71559437	1	6.32691e-05	0.000161788	0.280184	0.716463	0.0031279
ENSG00000197980	LEKR1	1326	chr3_156903759_C_A	rs6795327	1	chr3_156933056_A_C	rs79812643	1	6.34638e-297	2.29439e-296	0.216013	0.780942	0.00304421
ENSG00000164120	HPGD	2366	chr4_174721854_CATATGTGTGTGT_C	rs148891152	3	chr4_174907561_ATTTT_A	rs138444432	1	0	0	0.248698	0.748258	0.00304376
ENSG00000118762	PKD2	1558	chr4_87983966_C_CA	rs147992866	1	chr4_88058377_C_A	rs2725207	1	0.00213895	0.032931	0.0586671	0.903226	0.0030365
ENSG00000115457	IGFBP2	2012	chr2_216434851_ATTTTTT_A	rs529080697;rs35352025	1	chr2_217046555_C_T	rs10192175	2	1.87801e-152	6.30378e-152	0.228845	0.76814	0.00301551
ENSG00000189306	RRP7A	2933	chr22_42510908_A_G	rs55803321	1	chr22_42709150_C_G	rs5758884	2	7.62888e-19	0.242927	2.36806e-18	0.754059	0.00301378
ENSG00000123106	CCDC91	1488	chr12_28177726_T_C	rs6487665	1	chr12_27990458_T_TAA	rs138562450	1	2.32698e-48	1.41732e-47	0.140603	0.856384	0.00301289
ENSG00000171298	GAA	2119	chr17_79130670_G_A	rs1795957	1	chr17_79816254_A_C	rs9913524	1	0.000142145	0.000479219	0.227942	0.768466	0.00297043
ENSG00000100106	TRIOBP	1757	chr22_37721936_C_T	rs5750482	1	chr22_38172826_C_G	rs738321	1	3.85352e-17	4.27474e-16	0.0824499	0.914618	0.00293222
ENSG00000100401	RANGAP1	1877	chr22_41232331_CA_C	rs796921112;rs1229712130	1	chr22_40481000_T_C	rs59098711	3	9.88131291682493e-324	3.95252516672997e-323	0.224506	0.77261	0.00288409
ENSG00000164008	C1orf50	2340	chr1_42627889_C_T	rs1819234	1	chr1_41767843_C_T	rs113516359	1	0.00400164	0.0330521	0.103686	0.856399	0.00286194
ENSG00000155906	RMND1	1694	chr6_151440486_A_G	rs7752091	1	chr6_151637477_G_T	rs6912323	1	4.67069e-30	1.43676e-29	0.244636	0.752526	0.00283835
ENSG00000164120	HPGD	2366	chr4_174721854_CATATGTGTGTGT_C	rs148891152	3	chr4_174914897_A_G	rs6553847	2	0	0	0.24876	0.748446	0.00279408
ENSG00000155906	RMND1	1694	chr6_151440486_A_G	rs7752091	1	chr6_151703850_T_C	rs851982	2	5.61214e-38	1.72636e-37	0.244651	0.752572	0.00277675
ENSG00000155906	RMND1	1694	chr6_151440486_A_G	rs7752091	1	chr6_151628671_A_C	rs6913578	3	1.20566e-27	3.70877e-27	0.244658	0.752592	0.00274969
ENSG00000130312	MRPL34	1427	chr19_17302074_G_A	rs34272905	1	chr19_17099805_G_A	rs7249698	2	5.01609e-07	0.0940096	4.81972e-06	0.903289	0.00269626
ENSG00000100401	RANGAP1	1877	chr22_41232331_CA_C	rs796921112;rs1229712130	1	chr22_40508703_C_CT	rs1246457062	2	1.8983e-176	6.53283e-176	0.224552	0.772767	0.00268085
ENSG00000100401	RANGAP1	1877	chr22_41232331_CA_C	rs796921112;rs1229712130	1	chr22_40483372_A_AT	rs906011139	1	1.52319e-143	5.24191e-143	0.224556	0.772783	0.0026612
ENSG00000233483	CTD-2020K17.4	552	chr17_45253810_C_T	rs57989921	1	chr17_45961775_G_GT	rs532052263	1	0.000972483	0.00329808	0.226144	0.76694	0.002646
ENSG00000042980	ADAM28	3413	chr8_24337035_A_G	rs62502745	1	chr8_23549462_G_C	rs76063664	3	0.0123283	0.126416	0.0762979	0.782365	0.00259289
ENSG00000198815	FOXJ3	1783	chr1_42199623_TA_T	rs34647911	1	chr1_41710929_C_T	rs36021639	3	0.00227761	0.215597	0.00814914	0.771384	0.00259264
ENSG00000178852	EFCAB13	1872	chr17_47308152_G_A	rs116860178	1	chr17_46497335_ATTTG_A	rs200194382	1	9.88678e-06	0.237354	3.16583e-05	0.760023	0.0025812
ENSG00000223387	RP11-408H1.3	1110	chr3_172594824_G_A	rs234047	1	chr3_172481981_C_A	rs12492800	2	2.01481e-18	0.0471593	4.05988e-17	0.950264	0.00257644
ENSG00000185303	SFTPA2	2701	chr10_79564127_G_A	rs17881986	1	chr10_79093135_AACAC_A	rs5786379;rs1491583253	3	2.64521e-08	1.53813e-07	0.14637	0.851107	0.00252298
ENSG00000042980	ADAM28	3413	chr8_24337035_A_G	rs62502745	1	chr8_23791512_G_A	rs310303	2	0.0013396	0.0137365	0.0873	0.895182	0.00244154
ENSG00000131469	RPL27	882	chr17_43005088_G_T	rs1108287	1	chr17_42546140_C_T	rs601999	2	0	0	0.202409	0.795159	0.00243271
ENSG00000141384	TAF4B	2259	chr18_26291733_T_G	rs1677017	1	chr18_26969376_C_G	rs60363468	3	0	0	0.168756	0.828841	0.00240265
ENSG00000131469	RPL27	882	chr17_43005088_G_T	rs1108287	1	chr17_42545775_T_C	rs600233	1	0	0	0.202416	0.795186	0.00239781
ENSG00000115884	SDC1	3255	chr2_20114552_C_T	rs11685788	1	chr2_19227668_G_A	rs851422	3	0	0	0.0890666	0.908577	0.00235609
ENSG00000086015	MAST2	1095	chr1_45895505_G_A	rs7512395	1	chr1_45805052_A_AT	rs113686505	2	0	0	3.14605e-12	0.997646	0.00235408
ENSG00000136830	FAM129B	2293	chr9_127562251_C_A	rs2249744	1	chr9_126620920_G_A	rs4455975	1	0.000374681	0.0561583	0.00623756	0.934899	0.00233073
ENSG00000240344	PPIL3	1382	chr2_200848215_C_T	rs55857107	2	chr2_200824672_C_CT	rs1262624706	2	1.03659e-07	4.96827e-07	0.172236	0.825508	0.00225504
ENSG00000171346	KRT15	2278	chr17_41529052_C_T	rs7210782	1	chr17_42463151_CACCGCCGAGCCCGGCTAATTTTTTTTTTCT_C	rs149422595	2	0.00101797	0.133502	0.00653262	0.856718	0.00222932
ENSG00000160285	LSS	1694	chr21_46320501_T_A	rs9647243	1	chr21_46360308_C_T	rs9808759	1	0.000203539	0.00149924	0.119065	0.877006	0.00222607
ENSG00000087494	PTHLH	1223	chr12_28018615_T_C	rs56306000	1	chr12_28195491_G_A	rs7974904	3	2.66412e-11	1.22454e-10	0.178292	0.819503	0.0022056
ENSG00000141384	TAF4B	2259	chr18_26291733_T_G	rs1677017	1	chr18_26576461_G_A	rs16942421	2	1.14242e-55	5.61096e-55	0.168799	0.829049	0.00215253
ENSG00000005075	POLR2J	1833	chr7_102461896_C_T	rs11764446	3	chr7_101909160_G_A	rs71559437	1	5.8703e-11	0.000872693	6.70651e-08	0.997001	0.00212612
ENSG00000228049	POLR2J2	2354	chr7_102749819_A_G	rs17132619	1	chr7_102783171_G_A	rs4361704	3	6.49912e-05	0.000391157	0.142124	0.855386	0.00203428
ENSG00000185303	SFTPA2	2701	chr10_79564127_G_A	rs17881986	1	chr10_79091500_T_G	rs719338	1	9.74864e-21	5.66862e-20	0.146447	0.851553	0.00200051
ENSG00000022840	RNF10	1359	chr12_120515985_G_A	rs719449	1	chr12_120351211_T_G	rs10849743	2	6.11213e-08	4.14932e-07	0.12814	0.869896	0.00196322
ENSG00000100325	ASCC2	2579	chr22_29834827_AAT_A	rs58443474	1	chr22_29150373_G_A	rs77604554	2	2.56959e-150	1.48086e-149	0.147576	0.85048	0.00194394
ENSG00000257176	RP11-996F15.2	3921	chr12_29366231_A_C	rs7953619	1	chr12_28987327_A_G	rs1027113	2	1.64322e-08	5.96812e-07	0.0267455	0.971382	0.00187171
ENSG00000281005	LINC00921	1691	chr16_3417266_C_G	rs7189530	1	chr16_3977748_G_A	rs2601774	1	0.000101206	0.000976075	0.0936697	0.903391	0.00186246
ENSG00000006015	C19orf60	1142	chr19_18587411_C_T	rs10407322	1	chr19_18523954_C_T	rs58842178	1	0	0	0.156024	0.842132	0.00184479
ENSG00000228049	POLR2J2	2354	chr7_102749819_A_G	rs17132619	1	chr7_101909160_G_A	rs71559437	1	0.000324662	0.00195401	0.141894	0.854001	0.00182609
ENSG00000022840	RNF10	1359	chr12_120515985_G_A	rs719449	1	chr12_120342128_T_G	rs2522137	1	0	0	0.12816	0.870029	0.00181095
ENSG00000100325	ASCC2	2579	chr22_29834827_AAT_A	rs58443474	1	chr22_29143659_G_A	rs8135766	1	2.67331e-28	1.54063e-27	0.147597	0.850601	0.00180185
ENSG00000188002	RP11-43F13.1	1568	chr5_1593941_A_G	rs7734433	1	chr5_1226761_A_G	rs11746101	1	1.83867e-31	0.156513	9.88867e-31	0.841745	0.00174218
ENSG00000106683	LIMK1	1079	chr7_74083639_C_T	rs146777179	1	chr7_74696373_A_G	rs74910854	1	0.000217504	0.0603337	0.00336834	0.934348	0.00173248
ENSG00000185303	SFTPA2	2701	chr10_79564127_G_A	rs17881986	1	chr10_79126304_C_T	rs10762849	2	2.57939e-18	1.49986e-17	0.146488	0.851794	0.0017177
ENSG00000159167	STC1	2144	chr8_23849979_AG_A	rs72577353	1	chr8_23602610_A_G	rs6557699	1	3.70635e-05	0.000225535	0.140864	0.857166	0.00170764
ENSG00000154822	PLCL2	1733	chr3_16810163_C_T	rs35992988	1	chr3_16737360_A_G	rs1375631	1	0.000105532	0.000771697	0.119994	0.877443	0.00168598
ENSG00000022840	RNF10	1359	chr12_120515985_G_A	rs719449	1	chr12_120340089_C_CT	rs11399604	3	0	0	0.128176	0.870138	0.00168574
ENSG00000204851	PNMAL2	3024	chr19_46365128_A_G	rs62136106	1	chr19_45662556_CTTTTTTTTTT_C	rs558910955	2	1.54048e-11	1.86931e-10	0.0760071	0.922307	0.00168552
ENSG00000168291	PDHB	2717	chr3_58484949_T_TATAAAGTGAAA	rs11269731	1	chr3_59379312_A_T	rs7612544	1	5.47292e-05	0.00260182	0.0205126	0.975163	0.00166746
ENSG00000174130	TLR6	1572	chr4_38855689_G_A	rs17429224	1	chr4_39010207_T_C	rs34800587	1	1.7578e-14	2.6397e-13	0.0623335	0.93606	0.00160687
ENSG00000175857	GAPT	2784	chr5_58536924_T_C	rs143045638	1	chr5_58888234_T_C	rs10472076	2	0.000185931	0.123394	0.00131622	0.873511	0.00159256
ENSG00000176018	LYSMD3	2529	chr5_90383893_A_G	rs2935495	1	chr5_91493220_T_G	rs10514348	3	1.92933e-06	5.35515e-05	0.0347188	0.96367	0.00155541
ENSG00000156804	FBXO32	1292	chr8_123587546_C_T	rs13251106	3	chr8_123597926_G_A	rs58847541	1	4.34499e-11	4.51198e-10	0.0877039	0.910742	0.00155413
ENSG00000064763	FAR2	3705	chr12_29145440_T_C	rs11050076	1	chr12_28257930_AT_A	rs1393901063;rs71438740	3	1.48161e-15	1.52826e-14	0.0882435	0.910212	0.00154415
ENSG00000196159	FAT4	2810	chr4_125340106_C_G	rs2663285	1	chr4_125787618_TA_T	rs5861742	2	3.36462e-10	0.0940857	3.23429e-09	0.90441	0.00150479
ENSG00000156804	FBXO32	1292	chr8_123587546_C_T	rs13251106	3	chr8_123517137_A_G	rs7834818	2	6.88174e-05	0.000714622	0.087641	0.910089	0.00148624
ENSG00000198729	PPP1R14C	2875	chr6_150161661_C_T	rs2343535	1	chr6_149216478_CAAAAAAAAAAAAAAAA_C	rs202110564;rs1431090548	3	1.61225e-29	1.92166e-28	0.077294	0.921274	0.00143151
ENSG00000105287	PRKD2	3109	chr19_46753285_C_T	rs113374757	1	chr19_45692498_A_C	rs7245708	2	3.08595e-05	0.120571	0.000224658	0.877762	0.00141154
ENSG00000160961	ZNF333	2809	chr19_14655332_C_G	rs8106222	1	chr19_13841016_G_A	rs1531212	1	0.000216445	0.00171414	0.11174	0.884924	0.00140572
ENSG00000197958	RPL12	2341	chr9_127418944_G_C	rs10987645	1	chr9_126620920_G_A	rs4455975	1	1.70432e-18	0.0553783	2.90287e-17	0.943223	0.00139858
ENSG00000100600	LGMN	1502	chr14_92696744_A_G	rs9743471	1	chr14_92630271_A_G	rs12590180	3	0	0	0.105594	0.893032	0.0013732
ENSG00000099814	CEP170B	1135	chr14_104814510_C_T	rs2498782	1	chr14_104747641_G_T	rs4983544	1	4.5339e-05	0.000366634	0.109859	0.888369	0.00136089
ENSG00000163083	INHBB	892	chr2_120480990_A_G	rs2310910	1	chr2_120399909_C_G	rs73949122	2	1.78129e-08	3.64858e-07	0.0464899	0.95224	0.00126938
ENSG00000118785	SPP1	1579	chr4_87975645_T_G	rs28357094	1	chr4_88058377_C_A	rs2725207	1	1.54001e-47	0.0348112	4.26434e-46	0.963929	0.00125978
ENSG00000131238	PPT1	3077	chr1_40091984_A_G	rs6672053	1	chr1_39954060_C_T	rs61781296	2	6.93914e-14	0.100986	6.16908e-13	0.897788	0.00122617
ENSG00000124380	SNRNP27	1969	chr2_69770863_A_G	rs10209551	1	chr2_69945455_G_A	rs6756513	2	2.06038e-05	0.00901017	0.00225814	0.987494	0.00121716
ENSG00000064763	FAR2	3705	chr12_29145440_T_C	rs11050076	1	chr12_28173876_GA_G	rs149544136;rs1428536856	1	1.90408e-21	1.96403e-20	0.088273	0.910518	0.00120915
ENSG00000042980	ADAM28	3413	chr8_24337035_A_G	rs62502745	1	chr8_23602610_A_G	rs6557699	1	2.48801e-05	0.000255125	0.0887305	0.909854	0.001136
ENSG00000236383	LINC00854	905	chr17_43060788_C_T	rs8077486	1	chr17_42546140_C_T	rs601999	2	0	0	0.0751185	0.923792	0.00108987
ENSG00000100106	TRIOBP	1757	chr22_37721936_C_T	rs5750482	1	chr22_38196808_C_CAA	rs71324895	2	0	0	0.0826038	0.916329	0.0010672
ENSG00000236383	LINC00854	905	chr17_43060788_C_T	rs8077486	1	chr17_42545775_T_C	rs600233	1	0	0	0.0751208	0.92382	0.00105916
ENSG00000170322	NFRKB	1766	chr11_129880057_C_T	rs1783909	1	chr11_129392044_G_A	rs7116042	2	6.73577e-05	0.0937394	0.000649934	0.904488	0.00105495
ENSG00000204851	PNMAL2	3024	chr19_46365128_A_G	rs62136106	1	chr19_45663102_T_A	rs8103658	3	3.38327e-06	4.10544e-05	0.0760516	0.922849	0.00105469
ENSG00000260135	RP11-212I21.2	2940	chr16_55440412_C_T	rs715012	1	chr16_56403960_T_A	rs2432542	1	1.79086e-10	0.0143177	1.23159e-08	0.984635	0.00104769
ENSG00000150712	MTMR12	1722	chr5_32251736_A_G	rs6875215	1	chr5_32581080_G_A	rs12519859	1	8.94619e-07	0.00778561	0.000113883	0.991087	0.00101284
ENSG00000163083	INHBB	892	chr2_120480990_A_G	rs2310910	1	chr2_120402655_G_A	rs76019754	3	0.00188171	0.0385427	0.0446202	0.913944	0.00101111
ENSG00000204851	PNMAL2	3024	chr19_46365128_A_G	rs62136106	1	chr19_45676926_C_T	rs11672660	1	2.18957e-14	2.65694e-13	0.0760587	0.922935	0.0010062
ENSG00000274618	HIST1H4F	3024	chr6_26221311_TTG_T	rs111572386	1	chr6_26993501_C_T	rs34546498	1	8.50371e-05	0.00106627	0.0737021	0.924143	0.00100334
ENSG00000198729	PPP1R14C	2875	chr6_150161661_C_T	rs2343535	1	chr6_149287718_A_G	rs76501773	2	2.32169e-12	2.76725e-11	0.0773317	0.921725	0.000943566
ENSG00000156804	FBXO32	1292	chr8_123587546_C_T	rs13251106	3	chr8_123726502_C_T	rs970822	3	1.71469e-10	1.78059e-09	0.0877583	0.911309	0.000932642
ENSG00000100106	TRIOBP	1757	chr22_37721936_C_T	rs5750482	1	chr22_38201305_TATCTATC_T	rs3041785	3	0	0	0.0826178	0.916484	0.000897958
ENSG00000155542	SETD9	1580	chr5_56973929_C_CT	rs556440803	1	chr5_56781150_G_A	rs62355909	1	3.72385e-90	4.6627e-89	0.0738923	0.925217	0.000890513
ENSG00000075651	PLD1	2882	chr3_171719363_G_A	rs9290432	1	chr3_172481981_C_A	rs12492800	2	5.13123e-07	0.0595781	8.09196e-06	0.939546	0.000867411
ENSG00000198729	PPP1R14C	2875	chr6_150161661_C_T	rs2343535	1	chr6_149255943_A_G	rs7758080	1	6.18309e-28	7.3697e-27	0.0773381	0.921802	0.000860254
ENSG00000155368	DBI	2642	chr2_119387196_T_TTTGA	rs143846479	1	chr2_120368703_A_G	rs12622286	3	2.56899e-05	0.0844967	0.000277993	0.914344	0.000855372
ENSG00000161328	LRRC56	1546	chr11_557540_A_G	rs11825368	1	chr11_803017_A_G	rs6597981	1	7.53379e-10	8.37377e-09	0.0824725	0.916676	0.000851188
ENSG00000117983	MUC5B	2469	chr11_1229679_G_C	rs56069229	2	chr11_1875727_G_C	rs588321	1	5.1067e-36	1.53402e-34	0.0321901	0.966966	0.000843942
ENSG00000163468	CCT3	1307	chr1_156314104_A_C	rs12036837	1	chr1_155682607_T_C	rs6672128	3	0	0	0.0294147	0.969756	0.000829433
ENSG00000239900	ADSL	1783	chr22_40730678_C_T	rs75603137	1	chr22_40483372_A_AT	rs906011139	1	2.22845e-144	6.55468e-143	0.0328529	0.966321	0.000826549
ENSG00000175054	ATR	2699	chr3_142334975_A_ACAG	rs59635552	1	chr3_141459505_A_G	rs9289629	1	1.05939e-05	0.000235646	0.0429773	0.955965	0.00081183
ENSG00000148735	PLEKHS1	2174	chr10_113618605_T_C	rs10885480	1	chr10_113029318_T_C	rs7077039	1	1.74547e-09	6.55066e-08	0.0259348	0.973317	0.000748493
ENSG00000198668	CALM1	2852	chr14_90383064_T_G	rs9806062	1	chr14_91294178_C_T	rs12891713	2	0.000103755	0.00154802	0.0626643	0.934948	0.000735833
ENSG00000164924	YWHAZ	1249	chr8_101069682_A_C	rs13254958	1	chr8_101470872_T_C	rs62517052	1	1.02537e-05	0.00017391	0.0556259	0.943457	0.000732766
ENSG00000198668	CALM1	2852	chr14_90383064_T_G	rs9806062	1	chr14_91374725_A_G	rs941764	1	2.76231e-11	4.12136e-10	0.0627716	0.936548	0.000680301
ENSG00000272079	LA16c-380H5.5	2142	chr16_3000132_C_G	rs2524315	1	chr16_3977748_G_A	rs2601774	1	6.81308e-06	0.000593489	0.0113349	0.987385	0.000680138
ENSG00000198815	FOXJ3	1783	chr1_42199623_TA_T	rs34647911	1	chr1_41671640_T_G	rs79724016	1	1.00654e-05	0.000952781	0.0104369	0.987947	0.000653511
ENSG00000118785	SPP1	1579	chr4_87852817_A_C	rs6532024	2	chr4_88058377_C_A	rs2725207	1	3.79572e-06	0.0348288	0.000105104	0.964417	0.000645112
ENSG00000185507	IRF7	1360	chr11_621634_G_A	rs2740373	1	chr11_803017_A_G	rs6597981	1	2.08417e-10	8.35384e-09	0.0243261	0.975045	0.000629353
ENSG00000062194	GPBP1	2162	chr5_57301113_A_G	rs185307	1	chr5_56840516_T_G	rs252922	3	0	0	0.0455549	0.953818	0.000626602
ENSG00000100280	AP1B1	1491	chr22_29371045_A_G	rs2267135	1	chr22_28958451_GGGC_G	rs143482726	1	2.25868e-16	0.0342628	6.36224e-15	0.965111	0.000626579
ENSG00000099797	TECR	2333	chr19_14553016_T_C	rs34352167	1	chr19_13841016_G_A	rs1531212	1	9.81262e-05	0.00174936	0.0529825	0.944554	0.000615773
ENSG00000062194	GPBP1	2162	chr5_57301113_A_G	rs185307	1	chr5_56849353_T_TA	rs367660223	2	0	0	0.0455558	0.953838	0.000606073
ENSG00000255153	TOLLIP-AS1	1019	chr11_1783831_C_T	rs77580540	1	chr11_1867111_G_A	rs12801875	2	8.12867e-05	0.00644497	0.0123668	0.980521	0.000586335
ENSG00000062194	GPBP1	2162	chr5_57301113_A_G	rs185307	1	chr5_56781150_G_A	rs62355909	1	2.29586e-90	4.80703e-89	0.0455568	0.953857	0.000585799
ENSG00000112031	MTRF1L	3281	chr6_152879428_G_A	rs604150	1	chr6_152034290_A_AAAAT	rs145328300	3	6.59671e-21	2.08439e-19	0.0306609	0.968805	0.000533985
ENSG00000163468	CCT3	1307	chr1_156314104_A_C	rs12036837	1	chr1_155674160_CAAAAAAAAAAAA_C	rs202028267;rs1313129660	2	0	0	0.0294235	0.970047	0.000529051
ENSG00000163468	CCT3	1307	chr1_156314104_A_C	rs12036837	1	chr1_155587180_G_A	rs12091730	1	2.42797e-35	8.00466e-34	0.0294237	0.970056	0.000520641
ENSG00000257176	RP11-996F15.2	3921	chr12_29366231_A_C	rs7953619	1	chr12_28426391_A_G	rs11613130	3	3.91839e-05	0.00142315	0.0267425	0.971275	0.000520258
ENSG00000184117	NIPSNAP1	1930	chr22_29573872_T_G	rs695399	1	chr22_28958451_GGGC_G	rs143482726	1	0.000126286	0.0338784	0.0035856	0.961898	0.000511843
ENSG00000083937	CHMP2B	1960	chr3_87244392_G_A	rs2879985	1	chr3_87020537_A_G	rs9864343	1	3.91979e-05	0.0359509	0.00104939	0.962464	0.000496035
ENSG00000112031	MTRF1L	3281	chr6_152879428_G_A	rs604150	1	chr6_152043057_G_A	rs117507065	2	1.01095e-29	3.19436e-28	0.0306624	0.968852	0.00048576
ENSG00000054690	PLEKHH1	2605	chr14_67552654_C_CTA	rs36118167	1	chr14_68513118_T_C	rs11624333	1	1.41752e-40	1.04331e-38	0.0133982	0.986121	0.000480645
ENSG00000176018	LYSMD3	2529	chr5_90383893_A_G	rs2935495	1	chr5_91364350_CAA_C	rs200529126	1	3.79262e-18	1.0527e-16	0.0347591	0.96479	0.000450585
ENSG00000176018	LYSMD3	2529	chr5_90383893_A_G	rs2935495	1	chr5_91250507_C_CT	rs35734306	2	2.95103e-05	0.000819103	0.03473	0.963984	0.00043762
ENSG00000186470	BTN3A2	2668	chr6_26383158_T_C	rs9461249	2	chr6_26993501_C_T	rs34546498	1	3.5758e-05	0.00113763	0.0304251	0.967964	0.000437494
ENSG00000226864	ATE1-AS1	2324	chr10_121928637_A_T	rs10887024	1	chr10_121701750_C_T	rs1219507	2	1.463e-78	9.88742e-77	0.0145745	0.98499	0.000435738
ENSG00000198162	MAN1A2	1257	chr1_117541246_A_T	rs17606012	1	chr1_117608763_C_CT	rs1460888694	2	0	0	0.0279736	0.971615	0.000411286
ENSG00000116874	WARS2	2304	chr1_119210913_A_C	rs12092428	1	chr1_120024540_C_T	rs12130502	2	1.38071e-05	0.000561818	0.0239628	0.975053	0.000408758
ENSG00000135124	P2RX4	3732	chr12_121222984_T_C	rs25643	1	chr12_120351211_T_G	rs10849743	2	1.1756e-08	4.64322e-07	0.0246834	0.974912	0.000404097
ENSG00000133063	CHIT1	2227	chr1_203231185_G_A	rs111604248	1	chr1_203832121_T_C	rs59867004	1	1.19744e-08	2.98523e-07	0.0385495	0.961047	0.000403055
ENSG00000011485	PPP5C	2944	chr19_46365128_A_G	rs62136106	1	chr19_45676926_C_T	rs11672660	1	2.80468e-15	2.84948e-13	0.00974293	0.989854	0.000402801
ENSG00000171346	KRT15	2278	chr17_41529052_C_T	rs7210782	1	chr17_42333221_G_T	rs17881320	1	0.000113307	0.0148597	0.00745108	0.977173	0.000402789
ENSG00000100380	ST13	1100	chr22_40821054_C_T	rs138333	1	chr22_40483372_A_AT	rs906011139	1	1.82259e-144	6.57012e-143	0.026981	0.972617	0.000401801
ENSG00000156804	FBXO32	1292	chr8_123652552_T_C	rs7387544	2	chr8_123517137_A_G	rs7834818	2	2.54937e-05	0.000758798	0.032467	0.966351	0.00039805
ENSG00000164935	DCSTAMP	3209	chr8_104334768_T_C	rs2514662	1	chr8_105346392_A_T	rs12546444	1	3.53848e-07	1.12948e-05	0.0303649	0.969246	0.000377789
ENSG00000148735	PLEKHS1	2174	chr10_113618605_T_C	rs10885480	1	chr10_113405034_C_T	rs7913766	2	0	0	0.0259445	0.97368	0.000375142
ENSG00000100605	ITPK1	2551	chr14_93095552_G_A	rs75421488	1	chr14_92633129_G_A	rs59067086	1	0	0	0.0294942	0.970138	0.000367792
ENSG00000156804	FBXO32	1292	chr8_123652552_T_C	rs7387544	2	chr8_123597926_G_A	rs58847541	1	1.6098e-11	4.79142e-10	0.0324938	0.96715	0.000356469
ENSG00000156804	FBXO32	1292	chr8_123652552_T_C	rs7387544	2	chr8_123726502_C_T	rs970822	3	6.34896e-11	1.88971e-09	0.0324942	0.967162	0.000344036
ENSG00000100605	ITPK1	2551	chr14_93095552_G_A	rs75421488	1	chr14_92634856_T_TA	rs556138832	2	0	0	0.0294949	0.970162	0.000343551
ENSG00000141854	MISP3	2345	chr19_14077035_G_GA	rs34438120	1	chr19_13139107_G_T	rs117922601	1	2.0345e-07	7.40601e-06	0.0267272	0.972923	0.000342187
ENSG00000198162	MAN1A2	1257	chr1_117541246_A_T	rs17606012	1	chr1_117624231_C_A	rs58044580	3	0	0	0.0279755	0.971684	0.000340941
ENSG00000180855	ZNF443	1650	chr19_12501410_T_G	rs12974774	1	chr19_13047463_T_C	rs78269692	1	1.00039e-05	0.000352197	0.0276004	0.971697	0.000340912
ENSG00000112992	NNT	3323	chr5_43550883_T_TA	rs34340938	1	chr5_44508507_TA_T	rs35502294	2	9.24077e-70	3.30709e-68	0.0271736	0.97249	0.000336602
ENSG00000100605	ITPK1	2551	chr14_93095552_G_A	rs75421488	1	chr14_92630271_A_G	rs12590180	3	0	0	0.0294951	0.970169	0.000335652
ENSG00000100243	CYB5R3	3090	chr22_42579203_T_TA	rs544542689	1	chr22_42717787_C_A	rs5751348	2	7.57007e-05	0.00673759	0.0110314	0.981825	0.000330021
ENSG00000100380	ST13	1100	chr22_40821054_C_T	rs138333	1	chr22_40508703_C_CT	rs1246457062	2	2.27474e-177	8.20002e-176	0.0269833	0.9727	0.000316272
ENSG00000112031	MTRF1L	3281	chr6_152879428_G_A	rs604150	1	chr6_152114698_C_G	rs2747651	1	2.50103e-33	7.90262e-32	0.0306676	0.969019	0.000313494
ENSG00000112992	NNT	3323	chr5_43550883_T_TA	rs34340938	1	chr5_44450692_C_A	rs61399521	3	5.06437e-31	1.81244e-29	0.0271743	0.972514	0.000311393
ENSG00000112992	NNT	3323	chr5_43550883_T_TA	rs34340938	1	chr5_44706396_A_G	rs10941679	1	2.36302e-120	8.45679e-119	0.0271744	0.972517	0.000308665
ENSG00000213214	ARHGEF35	937	chr7_144021450_T_C	rs12703557	2	chr7_144431180_GA_G	rs59025819	1	1.19922e-05	0.00106842	0.0110843	0.987528	0.000307562
ENSG00000244198	RP4-545C24.1	1113	chr7_144021450_T_C	rs12703557	1	chr7_144431180_GA_G	rs59025819	1	2.94903e-05	0.001249	0.0230299	0.975385	0.000306991
ENSG00000257176	RP11-996F15.2	3921	chr12_29366231_A_C	rs7953619	1	chr12_28291989_T_C	rs4357727	1	2.15214e-10	7.81651e-09	0.0267874	0.972906	0.000306418
ENSG00000122591	FAM126A	3886	chr7_23015383_T_C	rs10277714	1	chr7_21901342_A_G	rs7971	1	4.51756e-05	0.00343188	0.0129435	0.983285	0.000294196
ENSG00000005075	POLR2J	1833	chr7_101818362_CTT_C	rs34448245	2	chr7_101909160_G_A	rs71559437	1	9.56402e-06	0.000864729	0.0109264	0.987906	0.000292926
ENSG00000130312	MRPL34	1427	chr19_17302074_G_A	rs34272905	1	chr19_17283116_C_A	rs56069439	1	5.36228e-09	0.00100498	5.32876e-06	0.998697	0.000292899
ENSG00000145348	TBCK	3620	chr4_106294485_C_CT	rs534521017	1	chr4_105147856_G_T	rs62331150	1	4.85527e-05	0.00663946	0.00720899	0.98581	0.000292519
ENSG00000148735	PLEKHS1	2174	chr10_113618605_T_C	rs10885480	1	chr10_113404877_CTTTTTTTTTTTTTTTTTT_C	rs201564040;rs1306263368;rs1295962099;rs1227593754	3	0	0	0.0259466	0.973763	0.000290312
ENSG00000087448	KLHL42	1676	chr12_27784538_C_G	rs61915423	1	chr12_28032715_T_C	rs79677774	2	2.62477e-14	2.01698e-12	0.0128425	0.986874	0.000283362
ENSG00000242247	ARFGAP3	3521	chr22_42894530_C_T	rs111228786	2	chr22_42717787_C_A	rs5751348	2	6.47671e-05	0.00980575	0.00649506	0.983353	0.000281722
ENSG00000231742	LINC01273	1475	chr20_50173208_T_C	rs6012867	1	chr20_50329374_A_G	rs6122906	1	5.87781e-07	6.98079e-05	0.00834677	0.991305	0.000278176
ENSG00000135124	P2RX4	3732	chr12_121222984_T_C	rs25643	1	chr12_120342128_T_G	rs2522137	1	0	0	0.0246866	0.975037	0.000276178
ENSG00000100380	ST13	1100	chr22_40821054_C_T	rs138333	1	chr22_40481000_T_C	rs59098711	3	0	4.94065645841247e-323	0.0269844	0.97274	0.000275443
ENSG00000116874	WARS2	2304	chr1_119210913_A_C	rs12092428	1	chr1_120015689_GA_G	rs112101910	3	7.80886e-15	3.17745e-13	0.0239799	0.975749	0.000271456
ENSG00000135124	P2RX4	3732	chr12_121222984_T_C	rs25643	1	chr12_120340089_C_CT	rs11399604	3	0	0	0.0246867	0.975042	0.000271376
ENSG00000116874	WARS2	2304	chr1_119210913_A_C	rs12092428	1	chr1_120015954_CA_C	rs142931224	1	1.00204e-35	4.07734e-34	0.0239799	0.975749	0.000270942
ENSG00000226864	ATE1-AS1	2324	chr10_121928637_A_T	rs10887024	1	chr10_121700867_CT_C	rs111470625	3	5.07941e-111	3.43284e-109	0.0145769	0.985154	0.000268857
ENSG00000141854	MISP3	2345	chr19_14077035_G_GA	rs34438120	1	chr19_13841016_G_A	rs1531212	2	2.46403e-07	8.96955e-06	0.0267291	0.972993	0.000268243
ENSG00000134256	CD101	2454	chr1_117009787_T_G	rs17036712	1	chr1_117624231_C_A	rs58044580	3	0	0	0.0181029	0.98165	0.000247336
ENSG00000170606	HSPA4	908	chr5_133107369_T_A	rs62375248	1	chr5_133092985_AT_A	rs537301370	2	4.0292e-125	2.52949e-121	0.000159224	0.999594	0.000247113
ENSG00000146242	TPBG	2763	chr6_82262302_G_A	rs495575	1	chr6_82289524_G_A	rs490067	1	8.96568e-40	9.55224e-38	0.00929641	0.990461	0.000242837
ENSG00000183346	C10orf107	3159	chr10_61702404_G_A	rs12777213	1	chr10_62678509_C_T	rs117086954	1	0	1.06104e-307	0.0110403	0.988724	0.000235468
ENSG00000166446	CDYL2	2301	chr16_80819661_T_TA	rs35666796	1	chr16_80611765_G_T	rs12446424	1	1.59344e-27	8.08889e-26	0.019314	0.980453	0.000233073
ENSG00000198815	FOXJ3	1783	chr1_42199623_TA_T	rs34647911	1	chr1_41633353_G_T	rs6675999	2	6.25529e-05	0.0059212	0.0103888	0.983395	0.000232798
ENSG00000177106	EPS8L2	1149	chr11_698443_T_A	rs10902197	1	chr11_803017_A_G	rs6597981	1	2.77028e-11	4.47468e-09	0.00615158	0.99363	0.000218572
ENSG00000134256	CD101	2454	chr1_117009787_T_G	rs17036712	1	chr1_117608763_C_CT	rs1460888694	2	0	0	0.0181036	0.981687	0.000209334
ENSG00000261390	MAFTRR	4740	chr16_79663042_C_T	rs7200841	1	chr16_80614430_A_G	rs7499149	1	5.85697e-27	2.95634e-25	0.0194227	0.980369	0.000208422
ENSG00000122591	FAM126A	3886	chr7_22843002_C_T	rs4329182	2	chr7_21901342_A_G	rs7971	1	3.85573e-05	0.00343883	0.0110473	0.985277	0.000198242
ENSG00000183741	CBX6	2157	chr22_38885631_A_G	rs4361209	1	chr22_38172999_G_A	rs738322	1	1.26044e-14	1.6362e-12	0.00764312	0.992164	0.000193305
ENSG00000242247	ARFGAP3	3521	chr22_42883801_C_T	rs4822219	1	chr22_42717787_C_A	rs5751348	2	9.27432e-17	0.0098714	9.3006e-15	0.989937	0.000191811
ENSG00000162069	BICDL2	2191	chr16_3024637_CT_C	rs34833478	1	chr16_3977748_G_A	rs2601774	1	8.72682e-06	0.00059187	0.0145188	0.984693	0.000187837
ENSG00000226864	ATE1-AS1	2324	chr10_121928637_A_T	rs10887024	1	chr10_121580917_G_GC	rs35054928	1	0	0	0.0145781	0.985235	0.000187098
ENSG00000237440	ZNF737	3980	chr19_20560069_G_A	rs182740048	2	chr19_19537537_G_C	rs1054930	1	3.12723e-06	0.000228658	0.0134864	0.986104	0.000178276
ENSG00000155368	DBI	2642	chr2_119387196_T_TTTGA	rs143846479	1	chr2_120335626_AT_A	rs1237743549;rs59819837	2	5.62855e-06	0.0185129	0.000298262	0.981012	0.00017143
ENSG00000138029	HADHB	2172	chr2_26296728_TAC_T	rs72453316;rs375572286	1	chr2_25250442_G_A	rs13427672	1	9.76582e-06	0.000732388	0.0131468	0.985946	0.000165169
ENSG00000237595	RP11-112L6.3	1509	chr20_50172851_A_G	rs6122884	1	chr20_50329374_A_G	rs6122906	1	4.68986e-07	6.99404e-05	0.00665929	0.993106	0.000164262
ENSG00000274750	HIST1H3E	2923	chr6_26256096_T_A	rs113432940	1	chr6_26993501_C_T	rs34546498	1	1.48338e-05	0.00114391	0.0127847	0.985892	0.000164171
ENSG00000085644	ZNF213	2118	chr16_3152684_C_CA	rs35419536	1	chr16_3977748_G_A	rs2601774	1	1.22443e-05	0.00103061	0.0117271	0.987071	0.000158552
ENSG00000054690	PLEKHH1	2605	chr14_67552654_C_CTA	rs36118167	1	chr14_68183297_G_A	rs2588813	2	2.99812e-11	2.20665e-09	0.0134027	0.986449	0.000148657
ENSG00000203668	CHML	1846	chr1_241625539_T_A	rs652571	1	chr1_241870961_A_G	rs72755295	1	8.03404e-09	5.59407e-07	0.0141563	0.985698	0.000145177
ENSG00000087448	KLHL42	1676	chr12_27784538_C_G	rs61915423	1	chr12_27990458_T_TAA	rs138562450	1	2.31823e-49	1.78142e-47	0.0128444	0.987017	0.000138144
ENSG00000087448	KLHL42	1676	chr12_27784538_C_G	rs61915423	1	chr12_28195491_G_A	rs7974904	3	3.01915e-12	2.32004e-10	0.0128445	0.987021	0.000134221
ENSG00000054690	PLEKHH1	2605	chr14_67552654_C_CTA	rs36118167	1	chr14_68184625_C_A	rs59333573	3	2.49971e-09	1.83981e-07	0.0134029	0.986465	0.000132185
ENSG00000183346	C10orf107	3159	chr10_61702404_G_A	rs12777213	1	chr10_62517610_G_A	rs75847566	3	0	0	0.0110414	0.988827	0.000131971
ENSG00000100243	CYB5R3	3090	chr22_42579203_T_TA	rs544542689	1	chr22_41642782_C_T	rs73161324	1	2.29566e-07	2.0432e-05	0.0111091	0.988743	0.000127066
ENSG00000183346	C10orf107	3159	chr10_61702404_G_A	rs12777213	1	chr10_62520646_C_CT	rs776256169	2	0	0	0.0110415	0.988834	0.000124053
ENSG00000255153	TOLLIP-AS1	1019	chr11_1783831_C_T	rs77580540	1	chr11_1875727_G_C	rs588321	1	1.97848e-41	1.56867e-39	0.0124539	0.98743	0.000115947
ENSG00000112343	TRIM38	2920	chr6_25963738_C_T	rs12210098	1	chr6_26637496_T_C	rs71557344	1	8.64276e-06	0.00155396	0.00552174	0.992802	0.000113424
ENSG00000242265	PEG10	1115	chr7_94684094_AT_A	rs5885876	1	chr7_94482644_T_C	rs2188648	1	9.69078e-12	2.854e-08	0.000339398	0.99955	0.000110131
ENSG00000158406	HIST1H4H	2829	chr6_26285332_G_A	rs2393592	1	chr6_26993501_C_T	rs34546498	1	1.98725e-06	0.00116575	0.00169963	0.997023	0.000109515
ENSG00000168234	TTC39C	2154	chr18_23992873_C_G	rs12327412	1	chr18_23004284_T_C	rs12458661	1	7.13081e-10	0.0110449	6.38417e-08	0.988847	0.000107612
ENSG00000103460	TOX3	1214	chr16_52867414_T_C	rs7188621	2	chr16_52540431_G_A	rs35850695	1	2.97353e-193	1.07154e-190	0.00276704	0.997129	0.000104452
ENSG00000146242	TPBG	2763	chr6_82262302_G_A	rs495575	1	chr6_81440293_A_AT	rs35806395	2	0	0	0.0092977	0.990598	0.000104026
ENSG00000159423	ALDH4A1	3863	chr1_19393203_C_T	rs12094018	1	chr1_18481459_C_A	rs11261022	1	4.66098e-17	1.04666e-14	0.00443298	0.995463	0.000104016
ENSG00000113407	TARS	3277	chr5_33427271_G_C	rs6892154	1	chr5_32581080_G_A	rs12519859	1	7.02146e-07	0.00683321	0.000102032	0.992961	0.000102934
ENSG00000146242	TPBG	2763	chr6_82262302_G_A	rs495575	1	chr6_81439765_T_G	rs2120533	3	0	0	0.00929772	0.9906	0.000102316
ENSG00000011485	PPP5C	2944	chr19_46365128_A_G	rs62136106	1	chr19_45662556_CTTTTTTTTTT_C	rs558910955	2	1.97521e-12	2.00676e-10	0.0097459	0.990156	9.77911e-05
ENSG00000011485	PPP5C	2944	chr19_46365128_A_G	rs62136106	1	chr19_45663102_T_A	rs8103658	3	4.33538e-07	4.40463e-05	0.0097455	0.990116	9.45006e-05
ENSG00000132016	C19orf57	2281	chr19_13893916_CA_C	rs35791732	1	chr19_13047463_T_C	rs78269692	1	4.51002e-08	9.51287e-06	0.00471812	0.99518	9.23394e-05
ENSG00000242498	ARPIN	2977	chr15_89849428_G_A	rs7174477	1	chr15_90904637_T_G	rs7184022	1	1.39589e-05	0.00332875	0.00416158	0.992407	8.90709e-05
ENSG00000005075	POLR2J	1833	chr7_102473462_T_C	rs1131383	1	chr7_101909160_G_A	rs71559437	1	1.39496e-159	0.000874472	1.59367e-156	0.999038	8.77691e-05
ENSG00000168743	NPNT	2946	chr4_105899390_A_G	rs58094608	1	chr4_105147856_G_T	rs62331150	1	1.29152e-10	0.00688479	1.86282e-08	0.993028	8.76674e-05
ENSG00000232445	RP11-132A1.4	3296	chr7_101294480_GC_G	rs34003032	1	chr7_101909160_G_A	rs71559437	1	1.95265e-06	0.000248549	0.00779232	0.99187	8.70964e-05
ENSG00000240875	LINC00886	1443	chr3_156774068_C_CT	rs559516692	2	chr3_156844906_G_GT	rs3060734	2	0	0	0.000624191	0.999291	8.44122e-05
ENSG00000172250	SERHL	3059	chr22_42537620_A_C	rs4822161	1	chr22_42717787_C_A	rs5751348	2	2.5764e-27	0.00871661	2.92973e-25	0.991202	8.17839e-05
ENSG00000183569	SERHL2	2975	chr22_42537620_A_C	rs4822161	1	chr22_42717787_C_A	rs5751348	2	1.7969e-29	0.00871701	2.04323e-27	0.991201	8.17755e-05
ENSG00000130303	BST2	3243	chr19_17414271_ACT_A	rs71927544	1	chr19_17272793_C_T	rs62126227	2	6.56833e-12	0.00715348	9.11559e-10	0.992767	7.92812e-05
ENSG00000242247	ARFGAP3	3521	chr22_42894530_C_T	rs111228786	2	chr22_41815785_C_G	rs8137282	1	1.51488e-07	2.29353e-05	0.00656102	0.993339	7.72182e-05
ENSG00000183741	CBX6	2157	chr22_38885631_A_G	rs4361209	1	chr22_38118753_G_GT	rs796283476	3	3.22437e-17	4.18561e-15	0.00764401	0.99228	7.60573e-05
ENSG00000234906	APOC2	2588	chr19_44946027_G_T	rs2288911	1	chr19_45663102_T_A	rs8103658	3	2.00317e-07	4.40758e-05	0.00452372	0.995357	7.504e-05
ENSG00000224397	LINC01272	1253	chr20_50270731_C_T	rs17196752	1	chr20_50329374_A_G	rs6122906	1	1.84114e-07	7.72013e-05	0.00237883	0.997471	7.30501e-05
ENSG00000127530	OR7C1	3343	chr19_14882624_A_G	rs16980065	1	chr19_13841016_G_A	rs1531212	1	2.37949e-07	0.00117129	0.000202858	0.998554	7.1646e-05
ENSG00000170606	HSPA4	908	chr5_133107369_T_A	rs62375248	1	chr5_133033709_C_T	rs73268661	3	9.54896e-107	5.99474e-103	0.000159253	0.999771	6.93521e-05
ENSG00000196683	TOMM7	3636	chr7_22843002_C_T	rs4329182	2	chr7_21901342_A_G	rs7971	1	1.63742e-06	0.0031422	0.000519163	0.996271	6.59922e-05
ENSG00000184117	NIPSNAP1	1930	chr22_29573872_T_G	rs695399	1	chr22_29143659_G_A	rs8135766	3	4.93864e-211	1.32488e-208	0.00371355	0.996223	6.31653e-05
ENSG00000084676	NCOA1	2408	chr2_24507719_A_G	rs1822298	1	chr2_25183249_A_T	rs2384091	3	0	0	0.00450599	0.995431	6.29999e-05
ENSG00000184117	NIPSNAP1	1930	chr22_29573872_T_G	rs695399	1	chr22_29150373_G_A	rs77604554	2	3.06156e-159	8.21316e-157	0.00371355	0.996224	6.20426e-05
ENSG00000159423	ALDH4A1	3863	chr1_19393203_C_T	rs12094018	1	chr1_18460285_C_G	rs7535812	3	0	0	0.00443318	0.995506	6.07741e-05
ENSG00000234906	APOC2	2588	chr19_44946027_G_T	rs2288911	1	chr19_45676926_C_T	rs11672660	1	1.28244e-15	2.82177e-13	0.00452399	0.995416	6.03735e-05
ENSG00000103460	TOX3	1214	chr16_52867414_T_C	rs7188621	2	chr16_52596608_TA_T	rs1198356573;rs34285055	2	1.87303e-267	6.74965e-265	0.00276716	0.997173	5.97102e-05
ENSG00000273136	NBPF26	96	chr1_120949930_T_C	rs76112343	1	chr1_121563236_T_C	rs72699842	3	9.68877e-17	5.206e-09	1.86097e-08	0.999942	5.84302e-05
ENSG00000175857	GAPT	2784	chr5_58536924_T_C	rs143045638	1	chr5_59047240_T_A	rs1498608	1	6.08398e-06	0.00403765	0.00149837	0.9944	5.79505e-05
ENSG00000159423	ALDH4A1	3863	chr1_19393203_C_T	rs12094018	1	chr1_18465284_G_A	rs3007726	2	0	0	0.00443319	0.99551	5.65e-05
ENSG00000213445	SIPA1	1069	chr11_65638129_G_T	rs2306363	1	chr11_65831216_C_CA	rs1259766146	1	0	0	0.00210068	0.997843	5.58569e-05
ENSG00000213445	SIPA1	1069	chr11_65638129_G_T	rs2306363	1	chr11_65828361_G_T	rs143671198	2	0	0	0.00210068	0.997843	5.58569e-05
ENSG00000169515	CCDC8	3068	chr19_46456226_CT_C	rs5828276	1	chr19_45663102_T_A	rs8103658	3	4.44638e-08	4.44415e-05	0.000999402	0.998901	5.5474e-05
ENSG00000084676	NCOA1	2408	chr2_24507719_A_G	rs1822298	1	chr2_25173464_T_TCAAAA	rs1491391486	1	0	0	0.00450602	0.995439	5.5318e-05
ENSG00000124380	SNRNP27	1969	chr2_69770863_A_G	rs10209551	1	chr2_69208111_C_T	rs11126226	1	6.33091e-06	0.00276854	0.00227507	0.994898	5.18388e-05
ENSG00000112343	TRIM38	2920	chr6_26040094_C_T	rs60892124	2	chr6_26637496_T_C	rs71557344	1	1.61637e-06	0.00156108	0.00103267	0.997354	5.02148e-05
ENSG00000132016	C19orf57	2281	chr19_13893916_CA_C	rs35791732	1	chr19_13841016_G_A	rs1531212	2	7.56133e-08	1.59489e-05	0.00471829	0.995216	5.01315e-05
ENSG00000103460	TOX3	1214	chr16_52867414_T_C	rs7188621	2	chr16_52603720_C_A	rs45560737	3	4.48479e-153	1.61614e-150	0.00276719	0.997183	4.96032e-05
ENSG00000204949	FAM83A-AS1	1934	chr8_123184154_C_T	rs62521842	1	chr8_123597926_G_A	rs58847541	1	3.12172e-13	4.95213e-10	0.000629951	0.999322	4.8034e-05
ENSG00000196159	FAT4	2810	chr4_125340106_C_G	rs2663285	1	chr4_125922349_G_T	rs77528541	1	1.46882e-11	0.0041073	3.56127e-09	0.995845	4.78299e-05
ENSG00000168958	MFF	3492	chr2_227369768_A_G	rs74522771	1	chr2_226362236_A_G	rs12479355	1	1.39635e-06	0.000457416	0.00304186	0.996453	4.6483e-05
ENSG00000137944	KYAT3	2754	chr1_88975121_G_A	rs12065833	1	chr1_87963341_C_A	rs11583393	1	1.85214e-23	0.00166082	1.1133e-20	0.998293	4.63942e-05
ENSG00000084676	NCOA1	2408	chr2_24507719_A_G	rs1822298	1	chr2_25125751_A_G	rs149505247	2	1.01894e-145	2.25096e-143	0.00450607	0.995449	4.53384e-05
ENSG00000100376	FAM118A	2179	chr22_45360201_A_G	rs1569413	1	chr22_45878192_A_G	rs77848624	1	2.25992e-26	0.00146112	1.54437e-23	0.998494	4.51395e-05
ENSG00000234906	APOC2	2588	chr19_44946027_G_T	rs2288911	1	chr19_45662556_CTTTTTTTTTT_C	rs558910955	2	9.06828e-13	1.9953e-10	0.00452406	0.995431	4.45911e-05
ENSG00000127507	ADGRE2	3334	chr19_14795781_C_T	rs140371484	1	chr19_13841016_G_A	rs1531212	1	9.13157e-07	0.0011374	0.000801254	0.998017	4.36426e-05
ENSG00000196683	TOMM7	3636	chr7_22803511_T_C	rs13247324	1	chr7_21901342_A_G	rs7971	1	9.63615e-14	0.00314392	3.05526e-11	0.996817	3.87663e-05
ENSG00000240344	PPIL3	1382	chr2_200877622_C_T	rs2136600	1	chr2_201125817_T_G	rs13015648	3	1.98557e-21	8.97715e-05	2.21152e-17	0.999873	3.68034e-05
ENSG00000086015	MAST2	1095	chr1_45786006_T_C	rs11211185	2	chr1_45939542_T_G	rs34907901	3	0	0	0.000722098	0.999246	3.15605e-05
ENSG00000168306	ACOX2	2905	chr3_58532983_A_G	rs13083957	1	chr3_59379312_A_T	rs7612544	1	5.35716e-25	0.00264454	2.02032e-22	0.997324	3.14856e-05
ENSG00000160294	MCM3AP	1778	chr21_46284982_G_A	rs9975588	1	chr21_46360308_C_T	rs9808759	1	6.80965e-08	0.00242258	2.80394e-05	0.997518	3.11873e-05
ENSG00000005339	CREBBP	720	chr16_3918344_A_G	rs12597313	1	chr16_4001188_C_G	rs2531972	1	1.62982e-12	1.10155e-09	0.00147734	0.998492	3.10362e-05
ENSG00000131238	PPT1	3077	chr1_40091984_A_G	rs6672053	1	chr1_40914768_T_C	rs4233486	1	2.35055e-15	0.00342078	6.84768e-13	0.996549	3.06624e-05
ENSG00000168309	FAM107A	2798	chr3_58589916_C_T	rs2364309	1	chr3_59379312_A_T	rs7612544	1	3.69183e-07	0.00251359	0.00014648	0.997312	2.78802e-05
ENSG00000189283	FHIT	3877	chr3_60084102_C_A	rs3845977	1	chr3_59379312_A_T	rs7612544	1	1.08759e-08	0.00221595	4.89699e-06	0.997754	2.48824e-05
ENSG00000075234	TTC38	2013	chr22_46289120_G_A	rs6007794	1	chr22_45878192_A_G	rs77848624	1	2.33384e-11	0.00243854	9.54709e-09	0.997537	2.40064e-05
ENSG00000142156	COL6A1	2682	chr21_45866575_G_A	rs741955	1	chr21_46360308_C_T	rs9808759	1	2.01034e-11	0.00209273	9.58599e-09	0.997886	2.11089e-05
ENSG00000120262	CCDC170	1583	chr6_151472253_A_G	rs9383903	1	chr6_151703850_T_C	rs851982	2	4.41623e-40	2.28947e-37	0.00192518	0.998054	2.09113e-05
ENSG00000113318	MSH3	3532	chr5_80651612_A_G	rs863216	1	chr5_81852900_G_T	rs72774933	1	6.25954e-07	0.000933182	0.000669685	0.998378	1.89198e-05
ENSG00000120262	CCDC170	1583	chr6_151472253_A_G	rs9383903	1	chr6_151628671_A_C	rs6913578	3	9.48721e-30	4.91838e-27	0.00192518	0.998056	1.88357e-05
ENSG00000189306	RRP7A	2933	chr22_42568191_A_G	rs113075115	2	chr22_41642782_C_T	rs73161324	1	1.054e-07	5.08638e-05	0.00206778	0.997862	1.87622e-05
ENSG00000120262	CCDC170	1583	chr6_151472253_A_G	rs9383903	1	chr6_151637477_G_T	rs6912323	1	3.67563e-32	1.90553e-29	0.00192518	0.998056	1.85108e-05
ENSG00000100196	KDELR3	1248	chr22_38435656_A_G	rs7291841	1	chr22_38118753_G_GT	rs796283476	2	4.87907e-23	4.77825e-20	0.00102004	0.998962	1.76693e-05
ENSG00000086015	MAST2	1095	chr1_45786006_T_C	rs11211185	2	chr1_45805052_A_AT	rs113686505	2	0	0	0.000722109	0.999261	1.68795e-05
ENSG00000264343	NOTCH2NL	37	chr1_146049473_C_G	rs34342784	1	chr1_145804546_A_T	rs12732381	1	1.43657e-15	8.31927e-12	0.000172648	0.999811	1.62317e-05
ENSG00000213214	ARHGEF35	937	chr7_144169644_C_T	rs1635886	1	chr7_144431180_GA_G	rs59025819	1	1.18992e-24	0.00108073	1.09983e-21	0.998904	1.5659e-05
ENSG00000100196	KDELR3	1248	chr22_38435656_A_G	rs7291841	1	chr22_38182417_C_CT	rs35918994	3	4.26062e-13	4.17257e-10	0.00102004	0.998964	1.55182e-05
ENSG00000170382	LRRN2	3021	chr1_204742149_G_A	rs12567860	1	chr1_203832121_T_C	rs59867004	1	1.48464e-10	1.60714e-07	0.00092291	0.999062	1.50346e-05
ENSG00000100196	KDELR3	1248	chr22_38435656_A_G	rs7291841	1	chr22_38176519_C_G	rs133015	1	5.57614e-19	5.46091e-16	0.00102004	0.998965	1.44778e-05
ENSG00000204949	FAM83A-AS1	1934	chr8_123184154_C_T	rs62521842	1	chr8_123517137_A_G	rs7834818	2	4.94297e-07	0.000784127	0.000629478	0.998572	1.42757e-05
ENSG00000026950	BTN3A1	2564	chr6_26396272_A_G	rs7356982	1	chr6_26993501_C_T	rs34546498	1	9.04563e-08	0.00122522	7.37316e-05	0.998687	1.39581e-05
ENSG00000005339	CREBBP	720	chr16_3918344_A_G	rs12597313	1	chr16_4002716_G_A	rs79848463	2	0	0	0.00147736	0.998509	1.38544e-05
ENSG00000005339	CREBBP	720	chr16_3918344_A_G	rs12597313	1	chr16_4001739_G_GT	rs60955922	3	0	0	0.00147736	0.998509	1.3393e-05
ENSG00000131473	ACLY	1718	chr17_41878528_A_C	rs12452032	1	chr17_42553937_C_T	rs2676530	3	0	0	0.000803947	0.999183	1.30546e-05
ENSG00000131018	SYNE1	2892	chr6_152330899_T_A	rs6911096	1	chr6_151637477_G_T	rs6912323	1	4.75019e-67	2.01356e-63	0.000235851	0.999751	1.27663e-05
ENSG00000169515	CCDC8	3068	chr19_46456226_CT_C	rs5828276	1	chr19_45676926_C_T	rs11672660	1	2.87818e-16	2.87674e-13	0.000999492	0.99899	1.02357e-05
ENSG00000131473	ACLY	1718	chr17_41878528_A_C	rs12452032	1	chr17_42545775_T_C	rs600233	2	0	0	0.000803949	0.999186	9.6768e-06
ENSG00000169515	CCDC8	3068	chr19_46456226_CT_C	rs5828276	1	chr19_45662556_CTTTTTTTTTT_C	rs558910955	2	2.02615e-13	2.02513e-10	0.000999492	0.998991	9.65452e-06
ENSG00000204949	FAM83A-AS1	1934	chr8_123184154_C_T	rs62521842	1	chr8_123726502_C_T	rs970822	3	1.23101e-12	1.95281e-09	0.000629976	0.999361	9.44481e-06
ENSG00000103423	DNAJA3	1705	chr16_4422086_A_T	rs7184899	1	chr16_3977748_G_A	rs2601774	1	2.64543e-16	0.000985409	2.68193e-13	0.999005	9.2547e-06
ENSG00000008517	IL32	2202	chr16_3064025_T_A	rs56037566	1	chr16_3977748_G_A	rs2601774	1	2.54782e-08	0.000917452	2.77442e-05	0.999046	9.03667e-06
ENSG00000163412	EIF4E3	1378	chr3_71761055_T_G	rs7625774	1	chr3_71483587_C_T	rs62247166	1	7.33896e-10	1.32036e-06	0.000555515	0.999434	8.80214e-06
ENSG00000163412	EIF4E3	1378	chr3_71761055_T_G	rs7625774	1	chr3_71476657_AT_A	rs544316609	2	0	0	0.000555515	0.999436	8.54802e-06
ENSG00000188825	LINC00910	1474	chr17_43314405_G_A	rs75566810	1	chr17_42545775_T_C	rs600233	1	0	0	0.000522861	0.999469	8.46761e-06
ENSG00000131473	ACLY	1718	chr17_41878528_A_C	rs12452032	1	chr17_42549489_G_A	rs680746	1	0	0	0.000803951	0.999188	8.34952e-06
ENSG00000188825	LINC00910	1474	chr17_43314405_G_A	rs75566810	1	chr17_42546140_C_T	rs601999	2	0	0	0.000522861	0.999469	8.28043e-06
ENSG00000086015	MAST2	1095	chr1_45786006_T_C	rs11211185	2	chr1_45704091_A_G	rs139771167	1	0	0	0.000722115	0.99927	7.62839e-06
ENSG00000163412	EIF4E3	1378	chr3_71761055_T_G	rs7625774	1	chr3_71463683_T_A	rs55768568	3	0	0	0.000555516	0.999437	7.61817e-06
ENSG00000147689	FAM83A	1950	chr8_123178205_A_G	rs16898086	1	chr8_123517137_A_G	rs7834818	2	6.49424e-19	0.000784628	8.27029e-16	0.999208	7.40682e-06
ENSG00000128272	ATF4	1567	chr22_39544257_C_CT	rs539697656	1	chr22_40485398_T_C	rs3827381	1	0	0	0.00081	0.999183	7.39238e-06
ENSG00000156804	FBXO32	1292	chr8_123597926_G_A	rs58847541	1	chr8_123517137_A_G	rs7834818	2	1.18967e-10	0.000784597	1.51509e-07	0.999208	7.31879e-06
ENSG00000128272	ATF4	1567	chr22_39544257_C_CT	rs539697656	1	chr22_40483372_A_AT	rs906011139	3	0	0	0.00081	0.999183	7.27076e-06
ENSG00000128272	ATF4	1567	chr22_39544257_C_CT	rs539697656	1	chr22_40508703_C_CT	rs1246457062	2	6.94077e-47	8.56184e-44	0.00081	0.999183	7.23176e-06
ENSG00000170322	NFRKB	1766	chr11_129880057_C_T	rs1783909	1	chr11_129591121_G_A	rs11822830	1	5.87448e-12	8.17531e-09	0.000718042	0.999275	7.14978e-06
ENSG00000100568	VTI1B	2663	chr14_67631434_C_T	rs4902502	1	chr14_68184625_C_A	rs59333573	3	9.78291e-11	1.86407e-07	0.000524535	0.999468	6.82958e-06
ENSG00000240875	LINC00886	1443	chr3_156774068_C_CT	rs559516692	2	chr3_156828469_TAACTCATGGTCCTCAG_T	rs6148152	3	0	0	0.000624239	0.999369	6.40035e-06
ENSG00000130208	APOC1	2878	chr19_44938650_C_G	rs12976395	1	chr19_43919418_C_T	rs375066	1	1.89057e-12	2.87647e-09	0.000656818	0.999337	5.91914e-06
ENSG00000155368	DBI	2642	chr2_119387196_T_TTTGA	rs143846479	1	chr2_120284403_A_AT	rs35585397	1	8.80029e-08	0.00028945	0.000303852	0.999401	5.7738e-06
ENSG00000100568	VTI1B	2663	chr14_67631434_C_T	rs4902502	1	chr14_68183297_G_A	rs2588813	2	1.17338e-12	2.2358e-09	0.000524535	0.99947	5.62406e-06
ENSG00000237440	ZNF737	3980	chr19_20567075_GAAAATATATATATATATATATA_G	rs1201806550;rs782355719	1	chr19_19537537_G_C	rs1054930	1	5.22767e-47	0.000231825	2.25447e-43	0.999763	5.27466e-06
ENSG00000163531	NFASC	2904	chr1_204959694_C_T	rs881399	2	chr1_203832121_T_C	rs59867004	1	2.22748e-10	3.90465e-07	0.000570139	0.999424	5.19655e-06
ENSG00000100568	VTI1B	2663	chr14_67631434_C_T	rs4902502	1	chr14_68513118_T_C	rs11624333	1	5.54957e-42	1.05744e-38	0.000524536	0.99947	5.06221e-06
ENSG00000264343	NOTCH2NL	37	chr1_146049473_C_G	rs34342784	1	chr1_145743787_T_A	rs2027568	2	0	0	0.00017265	0.999822	4.96352e-06
ENSG00000184983	NDUFA6	2221	chr22_42070505_G_C	rs133375	2	chr22_41642782_C_T	rs73161324	1	5.73973e-09	0.000163979	3.49958e-05	0.999796	4.72384e-06
ENSG00000136869	TLR4	3354	chr9_117715853_G_C	rs11536889	1	chr9_116705381_A_G	rs803917	1	1.0557e-12	0.000522967	2.01762e-09	0.999473	4.35644e-06
ENSG00000264343	NOTCH2NL	37	chr1_146049473_C_G	rs34342784	1	chr1_145737064_G_C	rs1778523	3	0	0	0.00017265	0.999823	4.20342e-06
ENSG00000179913	B3GNT3	2673	chr19_17800190_C_T	rs35663425	1	chr19_18517886_C_CA	rs35771773	2	0	0	0.000364773	0.999631	4.18999e-06
ENSG00000179913	B3GNT3	2673	chr19_17800190_C_T	rs35663425	1	chr19_18479441_C_G	rs10409505	1	0	0	0.000364773	0.999631	4.1489e-06
ENSG00000077380	DYNC1I2	1801	chr2_171778204_G_GAAAC	rs113618094	1	chr2_171526395_C_T	rs13406134	1	1.75474e-10	0.000314225	5.58257e-07	0.999682	3.50089e-06
ENSG00000225484	NUTM2B-AS1	2858	chr10_79871156_C_T	rs61862199	2	chr10_79130917_T_C	rs4979845	2	1.55411e-20	9.84261e-17	0.00015787	0.999839	3.40431e-06
ENSG00000205869	KRTAP5-1	1528	chr11_1586999_C_A	rs11034930	1	chr11_1875727_G_C	rs588321	1	3.6038e-39	1.01194e-35	0.000355999	0.999641	3.25037e-06
ENSG00000179913	B3GNT3	2673	chr19_17800190_C_T	rs35663425	1	chr19_18463985_C_CA	rs35433498	3	0	0	0.000364774	0.999632	3.07512e-06
ENSG00000105287	PRKD2	3109	chr19_46753285_C_T	rs113374757	1	chr19_45680328_C_T	rs61373376	1	8.63302e-10	3.37302e-06	0.000255876	0.999738	2.83105e-06
ENSG00000131018	SYNE1	2892	chr6_152330899_T_A	rs6911096	1	chr6_151702056_G_A	rs851984	2	5.81651e-28	2.46556e-24	0.000235854	0.999762	2.63202e-06
ENSG00000089063	TMEM230	3242	chr20_5081864_C_CTTTTTTTTCTTTTTT	rs143116764	1	chr20_5967581_G_A	rs16991615	1	5.41794e-09	0.000116646	4.644e-05	0.999834	2.53896e-06
ENSG00000131018	SYNE1	2892	chr6_152330899_T_A	rs6911096	1	chr6_152114698_C_G	rs2747651	3	6.35683e-24	2.6946e-20	0.000235854	0.999762	2.45891e-06
ENSG00000273136	NBPF26	96	chr1_120949930_T_C	rs76112343	1	chr1_121545103_T_A	rs7528274	1	2.52897e-52	1.35887e-44	1.86107e-08	0.999998	2.37385e-06
ENSG00000225484	NUTM2B-AS1	2858	chr10_79871156_C_T	rs61862199	2	chr10_79094759_G_A	rs7922498	3	6.5553e-24	4.15167e-20	0.00015787	0.99984	2.21139e-06
ENSG00000094755	GABRP	2554	chr5_170782631_T_C	rs6555917	1	chr5_170164456_T_C	rs10074269	1	4.42626e-21	0.000181256	2.44154e-17	0.999817	1.82736e-06
ENSG00000103248	MTHFSD	2940	chr16_86530620_A_C	rs568955092	1	chr16_86999249_C_T	rs4843504	1	5.06336e-13	0.000159304	3.17791e-09	0.999839	1.75548e-06
ENSG00000184983	NDUFA6	2221	chr22_42363314_G_A	rs117943151	1	chr22_41642782_C_T	rs73161324	1	9.35653e-18	0.000163985	5.70478e-14	0.999834	1.6421e-06
ENSG00000198478	SH3BGRL2	3246	chr6_79647604_A_G	rs12527526	1	chr6_80396145_T_G	rs1836962	1	2.97084e-09	3.00119e-05	9.89757e-05	0.999869	1.56873e-06
ENSG00000164120	HPGD	2366	chr4_174614139_TAGAG_T	rs72484442	1	chr4_174927217_A_C	rs10006834	3	0	0	0.000179831	0.999819	1.53826e-06
ENSG00000164120	HPGD	2366	chr4_174614139_TAGAG_T	rs72484442	1	chr4_174907561_ATTTT_A	rs138444432	1	0	0	0.000179831	0.999819	1.51761e-06
ENSG00000164120	HPGD	2366	chr4_174614139_TAGAG_T	rs72484442	1	chr4_174914897_A_G	rs6553847	2	0	0	0.000179831	0.999819	1.49354e-06
ENSG00000163682	RPL9	2890	chr4_39052972_G_C	rs78681578	2	chr4_39361048_T_C	rs6816953	1	1.22324e-20	3.44444e-16	3.55121e-05	0.999963	1.43562e-06
ENSG00000225484	NUTM2B-AS1	2858	chr10_79871156_C_T	rs61862199	2	chr10_79093135_AACAC_A	rs5786379;rs1491583253	1	7.64549e-49	4.84211e-45	0.000157871	0.999841	1.39091e-06
ENSG00000163820	FYCO1	3118	chr3_45987966_C_G	rs1873000	1	chr3_46849076_G_GT	rs559989662	1	1.38146e-18	1.16677e-14	0.000118386	0.99988	1.39047e-06
ENSG00000142102	PGGHG	1956	chr11_289553_G_C	rs3932433	1	chr11_803017_A_G	rs6597981	1	8.36647e-13	1.0381e-08	8.05872e-05	0.999918	1.35792e-06
ENSG00000130203	APOE	2953	chr19_44972456_A_G	rs204482	1	chr19_43919418_C_T	rs375066	1	2.31387e-13	2.36229e-09	9.79407e-05	0.999901	1.31548e-06
ENSG00000261175	CTD-2015G9.2	2148	chr16_86718214_A_C	rs299993	1	chr16_86999249_C_T	rs4843504	1	8.17462e-17	0.000133066	6.14244e-13	0.999866	1.11702e-06
ENSG00000182013	PNMAL1	3080	chr19_46471471_T_C	rs3760832	1	chr19_45663102_T_A	rs8103658	3	2.64203e-45	4.44911e-05	5.93807e-41	0.999954	1.10985e-06
ENSG00000104884	ERCC2	1721	chr19_45365051_G_T	rs238406	1	chr19_45663102_T_A	rs8103658	3	2.43709e-10	4.47175e-05	5.44967e-06	0.999949	1.04457e-06
ENSG00000124440	HIF3A	2676	chr19_46293937_G_A	rs73059726	1	chr19_45663102_T_A	rs8103658	3	7.85439e-15	4.4485e-05	1.76555e-10	0.999955	8.23598e-07
ENSG00000198133	TMEM229B	2587	chr14_67516823_T_G	rs7140327	1	chr14_68513118_T_C	rs11624333	1	8.99859e-43	1.40475e-38	6.40543e-05	0.999935	7.8977e-07
ENSG00000067596	DHX8	1685	chr17_43574517_G_A	rs11650719	1	chr17_42534324_A_G	rs4793090	1	4.13213e-12	4.08657e-05	1.01111e-07	0.999958	7.2803e-07
ENSG00000164402	2024-09-08	1217	chr5_132772334_G_A	rs30531	1	chr5_133067365_T_TA	rs546266155	1	6.42546e-19	8.52387e-05	7.53755e-15	0.999914	7.17995e-07
ENSG00000198496	NBR2	962	chr17_43127753_A_G	rs34410138	1	chr17_42546140_C_T	rs601999	2	0	0	2.16015e-06	0.999997	6.42979e-07
ENSG00000198133	TMEM229B	2587	chr14_67516823_T_G	rs7140327	1	chr14_68184625_C_A	rs59333573	3	7.0598e-12	1.10209e-07	6.40543e-05	0.999935	6.28914e-07
ENSG00000198133	TMEM229B	2587	chr14_67516823_T_G	rs7140327	1	chr14_68183297_G_A	rs2588813	2	2.4046e-13	3.75376e-09	6.40543e-05	0.999935	6.14733e-07
ENSG00000173801	JUP	1842	chr17_41812449_T_G	rs729636	2	chr17_42553937_C_T	rs2676530	3	0	0	5.9633e-06	0.999993	5.67322e-07
ENSG00000023191	RNH1	1683	chr11_500248_G_A	rs7113204	1	chr11_803017_A_G	rs6597981	1	4.90894e-13	9.80511e-09	5.00626e-05	0.999949	5.56762e-07
ENSG00000198496	NBR2	962	chr17_43127753_A_G	rs34410138	1	chr17_42545775_T_C	rs600233	1	0	0	2.16015e-06	0.999997	5.45594e-07
ENSG00000163682	RPL9	2890	chr4_39052972_G_C	rs78681578	2	chr4_38754082_T_C	rs111065428	3	0	0	3.55122e-05	0.999964	5.34718e-07
ENSG00000255026	RP11-326C3.2	1956	chr11_289553_G_C	rs3932433	1	chr11_803017_A_G	rs6597981	1	2.02325e-13	1.03817e-08	1.94883e-05	0.99998	5.2949e-07
ENSG00000163682	RPL9	2890	chr4_39052972_G_C	rs78681578	2	chr4_38753857_A_C	rs111066799	2	0	0	3.55122e-05	0.999964	4.65352e-07
ENSG00000100554	ATP6V1D	2796	chr14_67273117_CTT_C	rs57837325	1	chr14_68184625_C_A	rs59333573	2	1.10795e-10	4.87256e-05	2.27373e-06	0.999949	4.44443e-07
ENSG00000119927	GPAM	2096	chr10_112158474_G_A	rs17129561	1	chr10_113017911_C_T	rs10885405	1	6.16902e-14	3.4627e-09	1.78153e-05	0.999982	4.28068e-07
ENSG00000257218	GATC	1199	chr12_120443787_CA_C	rs113278902	2	chr12_120351211_T_G	rs10849743	2	4.29201e-12	4.76843e-07	9.0008e-06	0.99999	4.0104e-07
ENSG00000189306	RRP7A	2933	chr22_42510908_A_G	rs55803321	1	chr22_41642782_C_T	rs73161324	1	1.60066e-22	5.09701e-05	3.14024e-18	0.999949	3.98203e-07
ENSG00000242247	ARFGAP3	3521	chr22_42883801_C_T	rs4822219	1	chr22_41815785_C_G	rs8137282	1	2.16921e-19	2.30886e-05	9.39492e-15	0.999977	2.90169e-07
ENSG00000144118	RALB	1295	chr2_120277947_ATG_A	rs34952113	1	chr2_120399909_C_G	rs73949122	2	1.98816e-30	3.05732e-07	6.50296e-24	0.999999	2.39015e-07
ENSG00000111725	PRKAB1	2380	chr12_119683245_G_A	rs278154	2	chr12_120337167_G_A	rs7314115	1	0	0	6.26534e-06	0.999993	2.37917e-07
ENSG00000165806	CASP7	2219	chr10_113713216_T_TA	rs574590203	1	chr10_113029318_T_C	rs7077039	1	3.51498e-40	6.73023e-08	5.22267e-33	1	2.23028e-07
ENSG00000257218	GATC	1199	chr12_120464476_T_C	rs566124	1	chr12_120351211_T_G	rs10849743	2	1.31779e-30	4.76847e-07	2.76355e-24	0.999999	2.04836e-07
ENSG00000014216	CAPN1	1603	chr11_65186582_C_T	rs3825072	1	chr11_65385736_G_A	rs139263439	2	3.04463e-14	5.47183e-09	5.56417e-06	0.999994	1.83607e-07
ENSG00000173801	JUP	1842	chr17_41812449_T_G	rs729636	2	chr17_42549489_G_A	rs680746	1	0	0	5.9633e-06	0.999994	1.60529e-07
ENSG00000183569	SERHL2	2975	chr22_42537620_A_C	rs4822161	1	chr22_41642782_C_T	rs73161324	1	3.33135e-32	1.61608e-05	2.06134e-27	0.999984	1.51364e-07
ENSG00000172250	SERHL	3059	chr22_42537620_A_C	rs4822161	1	chr22_41642782_C_T	rs73161324	1	4.77762e-30	1.61639e-05	2.95569e-25	0.999984	1.51331e-07
ENSG00000280670	CCDC163	1524	chr1_45535233_A_AT	rs11318077	1	chr1_46040113_AC_A	rs71062735	3	0	0	1.43966e-05	0.999985	1.40931e-07
ENSG00000280670	CCDC163	1524	chr1_45535233_A_AT	rs11318077	1	chr1_45805052_A_AT	rs113686505	1	0	0	1.43966e-05	0.999985	1.36736e-07
ENSG00000253438	PCAT1	2297	chr8_127012808_A_G	rs17762878	1	chr8_127351121_A_G	rs13272866	1	4.96247e-144	1.29913e-138	3.81982e-06	0.999996	1.33852e-07
ENSG00000198892	SHISA4	1996	chr1_201914071_C_T	rs11580908	1	chr1_201468704_C_T	rs35383942	1	3.00256e-14	2.72491e-09	1.10188e-05	0.999989	1.28821e-07
ENSG00000159346	ADIPOR1	2296	chr1_202947516_C_CAA	rs146658257	1	chr1_203832121_T_C	rs59867004	1	1.58332e-12	2.46199e-07	6.43102e-06	0.999993	1.16908e-07
ENSG00000111725	PRKAB1	2380	chr12_119683245_G_A	rs278154	2	chr12_120345724_A_G	rs1076205	2	0	0	6.26534e-06	0.999994	1.05575e-07
ENSG00000075651	PLD1	2882	chr3_171719363_G_A	rs9290432	1	chr3_172560322_GA_G	rs78105464	1	4.92826e-12	5.72214e-07	8.61253e-06	0.999991	9.80301e-08
ENSG00000173801	JUP	1842	chr17_41812449_T_G	rs729636	2	chr17_42545775_T_C	rs600233	2	0	0	5.9633e-06	0.999994	9.77038e-08
ENSG00000253438	PCAT1	2297	chr8_127012808_A_G	rs17762878	1	chr8_127323991_A_G	rs11775799	3	0	0	3.81982e-06	0.999996	8.84831e-08
ENSG00000257218	GATC	1199	chr12_120443787_CA_C	rs113278902	2	chr12_120340089_C_CT	rs11399604	3	0	0	9.00081e-06	0.999991	7.46989e-08
ENSG00000257218	GATC	1199	chr12_120443787_CA_C	rs113278902	2	chr12_120342128_T_G	rs2522137	1	0	0	9.00081e-06	0.999991	7.30981e-08
ENSG00000104884	ERCC2	1721	chr19_45365051_G_T	rs238406	1	chr19_45676926_C_T	rs11672660	1	1.59754e-18	2.93129e-13	5.44992e-06	0.999994	7.28374e-08
ENSG00000160714	UBE2Q1	1734	chr1_154489719_G_A	rs16836054	1	chr1_155154884_G_A	rs114540418	1	2.28015e-24	3.02224e-19	7.54451e-06	0.999992	6.99196e-08
ENSG00000253438	PCAT1	2297	chr8_127012808_A_G	rs17762878	1	chr8_127325040_A_G	rs200499606	2	0	0	3.81982e-06	0.999996	6.94374e-08
ENSG00000104884	ERCC2	1721	chr19_45365051_G_T	rs238406	1	chr19_45662556_CTTTTTTTTTT_C	rs558910955	2	1.11783e-15	2.05108e-10	5.44992e-06	0.999994	6.48093e-08
ENSG00000160714	UBE2Q1	1734	chr1_154489719_G_A	rs16836054	1	chr1_155244849_CGA_C	rs3841430;rs545536977	2	0	0	7.54451e-06	0.999992	6.45837e-08
ENSG00000133048	CHI3L1	2286	chr1_203186754_C_G	rs4950928	1	chr1_203832121_T_C	rs59867004	1	2.16846e-12	3.07904e-07	7.04258e-06	0.999993	6.2034e-08
ENSG00000160714	UBE2Q1	1734	chr1_154489719_G_A	rs16836054	1	chr1_155248574_T_C	rs734073	3	0	0	7.54451e-06	0.999992	6.13032e-08
ENSG00000111725	PRKAB1	2380	chr12_119683245_G_A	rs278154	2	chr12_120340089_C_CT	rs11399604	3	0	0	6.26534e-06	0.999994	4.96813e-08
ENSG00000117983	MUC5B	2469	chr11_1225711_A_G	rs2672785	1	chr11_1875727_G_C	rs588321	1	2.8379e-40	1.58642e-34	1.78887e-06	0.999998	4.79074e-08
ENSG00000158623	COPG2	1390	chr7_130591836_C_T	rs187079149	1	chr7_130977965_C_G	rs205740	1	1.15486e-19	3.02497e-07	3.81774e-13	1	4.66067e-08
ENSG00000014216	CAPN1	1603	chr11_65186582_C_T	rs3825072	1	chr11_65831216_C_CA	rs1259766146	1	0	0	5.56417e-06	0.999994	4.44127e-08
ENSG00000014216	CAPN1	1603	chr11_65186582_C_T	rs3825072	1	chr11_65828361_G_T	rs143671198	3	0	0	5.56417e-06	0.999994	4.44127e-08
ENSG00000127838	PNKD	2654	chr2_218326533_T_C	rs3731861	1	chr2_217858732_G_A	rs6436017	2	1.10341e-15	2.81418e-06	3.92089e-10	0.999997	4.21618e-08
ENSG00000100554	ATP6V1D	2796	chr14_67273117_CTT_C	rs57837325	1	chr14_68214759_C_T	rs1744947	1	9.08812e-18	3.9968e-12	2.27384e-06	0.999998	2.94263e-08
ENSG00000066427	ATXN3	2726	chr14_92086565_C_CA	rs1365022192	1	chr14_91805450_C_T	rs11628554	1	6.56379e-61	3.12995e-55	2.09708e-06	0.999998	2.86155e-08
ENSG00000240875	LINC00886	1443	chr3_156910523_T_C	rs4680314	1	chr3_156828469_TAACTCATGGTCCTCAG_T	rs6148152	3	0	0	4.28291e-07	1	2.50381e-08
ENSG00000140092	FBLN5	2101	chr14_91893015_GA_G	rs3831760	1	chr14_91472466_T_G	rs201269367	2	0	0	1.1433e-06	0.999999	2.25991e-08
ENSG00000140092	FBLN5	2101	chr14_91893015_GA_G	rs3831760	1	chr14_91465130_CT_C	rs34464175	3	0	0	1.1433e-06	0.999999	2.03736e-08
ENSG00000066427	ATXN3	2726	chr14_92086565_C_CA	rs1365022192	1	chr14_91465130_CT_C	rs34464175	3	0	0	2.09708e-06	0.999998	1.70764e-08
ENSG00000066427	ATXN3	2726	chr14_92086565_C_CA	rs1365022192	1	chr14_91472466_T_G	rs201269367	2	0	0	2.09708e-06	0.999998	1.65349e-08
ENSG00000140092	FBLN5	2101	chr14_91893015_GA_G	rs3831760	1	chr14_91805450_C_T	rs11628554	1	3.57841e-61	3.12988e-55	1.1433e-06	0.999999	1.30638e-08
ENSG00000240344	PPIL3	1382	chr2_200877622_C_T	rs2136600	1	chr2_200824672_C_CT	rs1262624706	2	1.33115e-23	6.01841e-07	2.2118e-17	0.999999	1.21659e-08
ENSG00000240875	LINC00886	1443	chr3_156910523_T_C	rs4680314	1	chr3_156844906_G_GT	rs3060734	2	0	0	4.28291e-07	1	1.03309e-08
ENSG00000223387	RP11-408H1.3	1110	chr3_172594824_G_A	rs234047	1	chr3_172560322_GA_G	rs78105464	1	3.43771e-23	8.04641e-07	4.27235e-17	0.999999	6.81499e-09
ENSG00000168610	STAT3	866	chr17_42402831_G_A	rs9252	1	chr17_42549489_G_A	rs680746	1	0	0	8.71495e-08	1	6.3567e-09
ENSG00000085733	CTTN	3074	chr11_70407369_C_T	rs2298397	1	chr11_69548388_CA_C	rs34968909	2	2.26301e-20	8.70515e-14	2.59962e-07	1	5.31263e-09
ENSG00000132031	MATN3	3642	chr2_20051914_C_G	rs1513829	1	chr2_19245717_C_CT	rs111413877	2	0	0	4.26986e-07	1	4.5521e-09
ENSG00000012223	LTF	2115	chr3_46469678_C_A	rs885485	1	chr3_46849076_G_GT	rs559989662	1	2.28465e-21	3.93936e-15	5.79954e-07	0.999999	4.54616e-09
ENSG00000106477	CEP41	1863	chr7_130418658_C_G	rs35843592	1	chr7_130977965_C_G	rs205740	1	2.31182e-14	3.02085e-07	7.65288e-08	1	4.00702e-09
ENSG00000132031	MATN3	3642	chr2_20051914_C_G	rs1513829	1	chr2_19227668_G_A	rs851422	1	0	0	4.26986e-07	1	3.71502e-09
ENSG00000132031	MATN3	3642	chr2_20051914_C_G	rs1513829	1	chr2_19245237_A_G	rs10178428	3	0	0	4.26986e-07	1	3.64848e-09
ENSG00000240875	LINC00886	1443	chr3_156910523_T_C	rs4680314	1	chr3_156933056_A_C	rs79812643	1	1.25898e-302	2.93955e-296	4.28291e-07	1	3.27239e-09
ENSG00000163531	NFASC	2904	chr1_204823082_T_C	rs10458591	1	chr1_203832121_T_C	rs59867004	1	3.68139e-17	3.9069e-07	9.4228e-11	1	2.84254e-09
ENSG00000085733	CTTN	3074	chr11_70407369_C_T	rs2298397	1	chr11_69606771_TTGTGTGTG_T	rs1306251063;rs10524715;rs1482273540	3	3.1502e-17	1.21179e-10	2.59962e-07	1	2.58598e-09
ENSG00000168610	STAT3	866	chr17_42402831_G_A	rs9252	1	chr17_42553937_C_T	rs2676530	3	0	0	8.71495e-08	1	2.42833e-09
ENSG00000085733	CTTN	3074	chr11_70407369_C_T	rs2298397	1	chr11_69516650_C_T	rs78540526	1	3.14107e-181	1.20828e-174	2.59962e-07	1	1.99523e-09
ENSG00000067596	DHX8	1685	chr17_43574517_G_A	rs11650719	1	chr17_42611837_A_AAG	rs66838751	3	0	0	1.01115e-07	1	1.65888e-09
ENSG00000067596	DHX8	1685	chr17_43574517_G_A	rs11650719	1	chr17_42619868_A_AAG	rs66767209	2	0	0	1.01115e-07	1	1.165e-09
ENSG00000156804	FBXO32	1292	chr8_123597926_G_A	rs58847541	1	chr8_123726502_C_T	rs970822	3	2.96263e-16	1.95387e-09	1.51629e-07	1	1.0715e-09
ENSG00000168610	STAT3	866	chr17_42402831_G_A	rs9252	1	chr17_42545775_T_C	rs600233	2	0	0	8.71495e-08	1	6.84085e-10
ENSG00000106477	CEP41	1863	chr7_130418658_C_G	rs35843592	1	chr7_131057791_TAAAAAAAAAAA_T	rs536253797;rs374890510	3	0	0	7.65288e-08	1	5.54696e-10
ENSG00000106477	CEP41	1863	chr7_130418658_C_G	rs35843592	1	chr7_131055603_C_G	rs10216071	2	0	0	7.65288e-08	1	5.41721e-10
ENSG00000165806	CASP7	2219	chr10_113680160_T_G	rs7922608	2	chr10_113029318_T_C	rs7077039	1	1.95882e-20	6.73024e-08	2.91047e-13	1	5.33421e-10
ENSG00000251022	THAP9-AS1	1810	chr4_82980414_C_T	rs4693067	1	chr4_83529469_CAAAAAA_C	rs552786393;rs1376122415	2	0	0	2.97494e-09	1	3.12101e-10
ENSG00000173801	JUP	1842	chr17_42069934_C_T	rs11653694	1	chr17_42549489_G_A	rs680746	1	0	0	5.39806e-09	1	2.10546e-10
ENSG00000111725	PRKAB1	2380	chr12_119671479_AGGCACCTCTTCACAGGAC_A	rs138621699	1	chr12_120337167_G_A	rs7314115	1	0	0	1.09966e-09	1	1.86629e-10
ENSG00000273136	NBPF26	96	chr1_120949930_T_C	rs76112343	1	chr1_121432459_CT_C	rs1404534397	2	1.43301e-34	7.6999e-27	1.86108e-08	1	1.25066e-10
ENSG00000251022	THAP9-AS1	1810	chr4_82980414_C_T	rs4693067	1	chr4_83521356_G_A	rs28875243	3	0	0	2.97494e-09	1	1.24801e-10
ENSG00000173801	JUP	1842	chr17_42069934_C_T	rs11653694	1	chr17_42553937_C_T	rs2676530	3	0	0	5.39806e-09	1	1.12442e-10
ENSG00000120253	NUP43	1831	chr6_149772546_C_T	rs3805749	1	chr6_149255943_A_G	rs7758080	1	3.98017e-35	7.36511e-27	5.40408e-09	1	6.18608e-11
ENSG00000077157	PPP1R12B	2504	chr1_202362659_G_T	rs55828956	1	chr1_201468704_C_T	rs35383942	1	7.67699e-19	1.38596e-09	5.5391e-10	1	4.67145e-11
ENSG00000120253	NUP43	1831	chr6_149772546_C_T	rs3805749	1	chr6_149216478_CAAAAAAAAAAAAAAAA_C	rs202110564;rs1431090548	3	1.0428e-36	1.92964e-28	5.40408e-09	1	4.17968e-11
ENSG00000173801	JUP	1842	chr17_42069934_C_T	rs11653694	1	chr17_42545775_T_C	rs600233	2	0	0	5.39806e-09	1	3.72025e-11
ENSG00000120253	NUP43	1831	chr6_149772546_C_T	rs3805749	1	chr6_149287718_A_G	rs76501773	2	1.55522e-19	2.87787e-11	5.40408e-09	1	3.7124e-11
ENSG00000204789	ZNF204P	2097	chr6_27353557_A_C	rs201206823	1	chr6_27547726_A_G	rs6911283	2	0	0	3.08453e-10	1	1.94907e-11
ENSG00000204789	ZNF204P	2097	chr6_27353557_A_C	rs201206823	1	chr6_27550176_G_A	rs7763685	3	0	0	3.08453e-10	1	1.71541e-11
ENSG00000111725	PRKAB1	2380	chr12_119671479_AGGCACCTCTTCACAGGAC_A	rs138621699	1	chr12_120340089_C_CT	rs11399604	3	0	0	1.09966e-09	1	1.58115e-11
ENSG00000147689	FAM83A	1950	chr8_123178205_A_G	rs16898086	1	chr8_123726502_C_T	rs970822	3	1.61736e-24	1.95407e-09	8.27685e-16	1	1.2975e-11
ENSG00000111725	PRKAB1	2380	chr12_119671479_AGGCACCTCTTCACAGGAC_A	rs138621699	1	chr12_120345724_A_G	rs1076205	2	0	0	1.09966e-09	1	8.00566e-12
ENSG00000130303	BST2	3243	chr19_17414271_ACT_A	rs71927544	1	chr19_18402784_T_C	rs1985157	1	6.42672e-22	6.99926e-13	9.182e-10	1	6.28892e-12
ENSG00000163682	RPL9	2890	chr4_39458104_C_T	rs2687958	1	chr4_39361048_T_C	rs6816953	1	1.08557e-131	3.44456e-16	3.15156e-116	1	5.6025e-12
ENSG00000185499	MUC1	693	chr1_155179278_A_T	rs9426886	1	chr1_155248574_T_C	rs734073	3	0	0	1.85589e-12	1	4.19945e-12
ENSG00000147689	FAM83A	1950	chr8_123178205_A_G	rs16898086	1	chr8_123597926_G_A	rs58847541	1	4.10165e-25	4.95556e-10	8.27685e-16	1	3.90543e-12
ENSG00000127838	PNKD	2654	chr2_218326533_T_C	rs3731861	1	chr2_217427435_G_C	rs11693806	1	2.17043e-30	5.53555e-21	3.9209e-10	1	3.30171e-12
ENSG00000124440	HIF3A	2676	chr19_46293937_G_A	rs73059726	1	chr19_45662556_CTTTTTTTTTT_C	rs558910955	2	3.57857e-20	2.0268e-10	1.76563e-10	1	2.76516e-12
ENSG00000204789	ZNF204P	2097	chr6_27353557_A_C	rs201206823	1	chr6_27512747_C_T	rs34573979	1	0	0	3.08453e-10	1	2.39081e-12
ENSG00000124440	HIF3A	2676	chr19_46293937_G_A	rs73059726	1	chr19_45676926_C_T	rs11672660	1	5.08312e-23	2.87893e-13	1.76563e-10	1	2.19759e-12
ENSG00000182013	PNMAL1	3080	chr19_46471471_T_C	rs3760832	1	chr19_45662556_CTTTTTTTTTT_C	rs558910955	2	1.20398e-50	2.02747e-10	5.93834e-41	1	1.68949e-12
ENSG00000250508	RP11-757G1.6	2221	chr11_68861275_A_G	rs11228387	1	chr11_69606771_TTGTGTGTG_T	rs1306251063;rs10524715;rs1482273540	3	2.51121e-23	1.26191e-10	1.99001e-13	1	1.37236e-12
ENSG00000254986	DPP3	1749	chr11_66535272_C_T	rs57596493	1	chr11_65847907_C_CA	rs112552000	3	2.32394e-92	2.0924e-82	1.11066e-10	1	7.01698e-13
ENSG00000254986	DPP3	1749	chr11_66535272_C_T	rs57596493	1	chr11_65828361_G_T	rs143671198	1	0	0	1.11066e-10	1	7.01698e-13
ENSG00000254986	DPP3	1749	chr11_66535272_C_T	rs57596493	1	chr11_65831216_C_CA	rs1259766146	2	0	0	1.11066e-10	1	7.01698e-13
ENSG00000186468	RPS23	790	chr5_82273269_C_T	rs111772743	1	chr5_82026728_A_G	rs17243791	3	0	0	7.28315e-35	1	5.1137e-13
ENSG00000185499	MUC1	693	chr1_155179278_A_T	rs9426886	1	chr1_155244849_CGA_C	rs3841430;rs545536977	1	0	0	1.85589e-12	1	2.11204e-13
ENSG00000103460	TOX3	1214	chr16_52681590_T_G	rs4784242	1	chr16_52540431_G_A	rs35850695	1	1.31982e-202	1.07463e-190	1.22816e-12	1	7.30308e-14
ENSG00000182054	IDH2	2842	chr15_90114608_C_T	rs4932284	2	chr15_90988765_C_T	rs12594752	1	1.96571e-66	1.32812e-12	1.48006e-54	1	2.13471e-14
ENSG00000086015	MAST2	1095	chr1_45895505_G_A	rs7512395	1	chr1_45704091_A_G	rs139771167	1	0	0	3.15346e-12	1	2.05532e-14
ENSG00000182054	IDH2	2842	chr15_90109062_G_T	rs61302266	1	chr15_90988765_C_T	rs12594752	1	4.06539e-119	1.32812e-12	3.06101e-107	1	1.90726e-14
ENSG00000103460	TOX3	1214	chr16_52681590_T_G	rs4784242	1	chr16_52596608_TA_T	rs1198356573;rs34285055	2	8.31316e-277	6.76878e-265	1.22816e-12	1	1.09144e-14
ENSG00000158623	COPG2	1390	chr7_130591836_C_T	rs187079149	1	chr7_131057791_TAAAAAAAAAAA_T	rs536253797;rs374890510	3	0	0	3.81774e-13	1	1.07113e-14
ENSG00000103460	TOX3	1214	chr16_52681590_T_G	rs4784242	1	chr16_52603720_C_A	rs45560737	3	1.99049e-162	1.6207e-150	1.22816e-12	1	7.95964e-15
ENSG00000099810	MTAP	1373	chr9_21741198_T_C	rs9644821	1	chr9_21964883_CAAAA_C	rs539723051;rs745322029	1	0	0	3.40695e-13	1	7.33515e-15
ENSG00000158623	COPG2	1390	chr7_130591836_C_T	rs187079149	1	chr7_131055603_C_G	rs10216071	2	0	0	3.81774e-13	1	5.20345e-15
ENSG00000099810	MTAP	1373	chr9_21741198_T_C	rs9644821	1	chr9_21982871_C_CA	rs146665885	2	0	9.10520100387358e-317	3.40695e-13	1	2.88949e-15
ENSG00000250508	RP11-757G1.6	2221	chr11_68861275_A_G	rs11228387	1	chr11_69548388_CA_C	rs34968909	2	1.84872e-26	9.29003e-14	1.99001e-13	1	2.67824e-15
ENSG00000182013	PNMAL1	3080	chr19_46471471_T_C	rs3760832	1	chr19_45676926_C_T	rs11672660	1	1.71039e-53	2.88026e-13	5.93834e-41	1	2.10669e-15
ENSG00000165806	CASP7	2219	chr10_113680160_T_G	rs7922608	2	chr10_113404877_CTTTTTTTTTTTTTTTTTT_C	rs201564040;rs1306263368;rs1295962099;rs1227593754	3	0	0	2.91047e-13	1	2.07128e-15
ENSG00000099810	MTAP	1373	chr9_21741198_T_C	rs9644821	1	chr9_21956601_TA_T	rs112520131	3	1.71199e-187	5.025e-175	3.40695e-13	1	2.02624e-15
ENSG00000250508	RP11-757G1.6	2221	chr11_68861275_A_G	rs11228387	1	chr11_69516650_C_T	rs78540526	1	3.67254e-187	1.84549e-174	1.99001e-13	1	1.77746e-15
ENSG00000165806	CASP7	2219	chr10_113680160_T_G	rs7922608	2	chr10_113405034_C_T	rs7913766	2	0	0	2.91047e-13	1	1.67736e-15
ENSG00000186468	RPS23	790	chr5_82273269_C_T	rs111772743	1	chr5_82099943_A_AT	rs11415494	1	0	0	7.28315e-35	1	8.44189e-16
ENSG00000100280	AP1B1	1491	chr22_29371045_A_G	rs2267135	1	chr22_29143659_G_A	rs8135766	3	1.20949e-222	1.83471e-208	6.59223e-15	1	4.5284e-16
ENSG00000172239	PAIP1	2974	chr5_43550660_T_C	rs67581152	1	chr5_44313588_GT_G	rs11324688;rs576829398	3	2.04508e-32	2.90569e-14	7.03819e-19	1	1.59419e-16
ENSG00000100280	AP1B1	1491	chr22_29371045_A_G	rs2267135	1	chr22_29150373_G_A	rs77604554	2	7.31979e-171	1.11037e-156	6.59223e-15	1	1.2048e-16
ENSG00000164402	2024-09-08	1217	chr5_132772334_G_A	rs30531	1	chr5_133092985_AT_A	rs537301370	2	2.22994e-135	2.95819e-121	7.5382e-15	1	4.47617e-17
ENSG00000164402	2024-09-08	1217	chr5_132772334_G_A	rs30531	1	chr5_133033709_C_T	rs73268661	3	5.10486e-117	6.77199e-103	7.5382e-15	1	4.23599e-17
ENSG00000144118	RALB	1295	chr2_120277947_ATG_A	rs34952113	1	chr2_120488992_C_T	rs10179592	1	1.07469e-40	1.65262e-17	6.50297e-24	1	2.86202e-17
ENSG00000141698	NT5C3B	1821	chr17_41826738_C_T	rs4334345	1	chr17_42553937_C_T	rs2676530	3	0	0	8.293e-16	1	2.07875e-17
ENSG00000141698	NT5C3B	1821	chr17_41826738_C_T	rs4334345	1	chr17_42545775_T_C	rs600233	2	0	0	8.293e-16	1	1.27069e-17
ENSG00000141698	NT5C3B	1821	chr17_41826738_C_T	rs4334345	1	chr17_42549489_G_A	rs680746	1	0	0	8.293e-16	1	4.50113e-18
ENSG00000225484	NUTM2B-AS1	2858	chr10_79687973_G_A	rs7072350	1	chr10_79130917_T_C	rs4979845	2	2.14681e-35	9.84419e-17	2.18079e-19	1	8.07886e-19
ENSG00000240344	PPIL3	1382	chr2_200877622_C_T	rs2136600	1	chr2_201258707_T_C	rs3769821	1	2.73651e-43	1.23723e-26	2.2118e-17	1	1.21603e-19
ENSG00000172239	PAIP1	2974	chr5_43550660_T_C	rs67581152	1	chr5_44453790_C_T	rs7733376	2	3.6161e-43	5.13782e-25	7.03819e-19	1	1.12591e-20
ENSG00000170745	KCNS3	4317	chr2_18117557_T_C	rs12467915	1	chr2_19245237_A_G	rs10178428	3	0	0	3.38746e-19	1	1.026e-20
ENSG00000170745	KCNS3	4317	chr2_18117557_T_C	rs12467915	1	chr2_19245717_C_CT	rs111413877	2	0	0	3.38746e-19	1	9.9675e-21
ENSG00000170745	KCNS3	4317	chr2_18117557_T_C	rs12467915	1	chr2_19227668_G_A	rs851422	1	0	0	3.38746e-19	1	4.7491e-21
ENSG00000172239	PAIP1	2974	chr5_43550660_T_C	rs67581152	1	chr5_44494201_T_C	rs11750654	1	2.62068e-48	3.72351e-30	7.03819e-19	1	3.56694e-21
ENSG00000225484	NUTM2B-AS1	2858	chr10_79687973_G_A	rs7072350	1	chr10_79094759_G_A	rs7922498	3	9.05536e-39	4.15233e-20	2.18079e-19	1	1.5152e-21
ENSG00000225484	NUTM2B-AS1	2858	chr10_79687973_G_A	rs7072350	1	chr10_79093135_AACAC_A	rs5786379;rs1491583253	1	1.05613e-63	4.84289e-45	2.18079e-19	1	1.07774e-21
ENSG00000257218	GATC	1199	chr12_120464476_T_C	rs566124	1	chr12_120340089_C_CT	rs11399604	3	0	0	2.76355e-24	1	1.36528e-26
ENSG00000257218	GATC	1199	chr12_120464476_T_C	rs566124	1	chr12_120342128_T_G	rs2522137	1	0	0	2.76355e-24	1	1.2268e-26
ENSG00000068079	IFI35	884	chr17_43009066_T_G	rs11869496	1	chr17_42545775_T_C	rs600233	1	0	0	2.34804e-27	1	4.71565e-29
ENSG00000068079	IFI35	884	chr17_43009066_T_G	rs11869496	1	chr17_42546140_C_T	rs601999	2	0	0	2.34804e-27	1	4.6261e-29
ENSG00000100403	ZC3H7B	1914	chr22_41260129_A_G	rs139515	1	chr22_40508703_C_CT	rs1246457062	2	2.43792e-206	8.45375e-176	2.88383e-31	1	3.82312e-32
ENSG00000100403	ZC3H7B	1914	chr22_41260129_A_G	rs139515	1	chr22_40483372_A_AT	rs906011139	1	1.95614e-173	6.78312e-143	2.88383e-31	1	3.75366e-33
ENSG00000100403	ZC3H7B	1914	chr22_41260129_A_G	rs139515	1	chr22_40481000_T_C	rs59098711	3	0	4.94065645841247e-323	2.88383e-31	1	1.53262e-33
ENSG00000165806	CASP7	2219	chr10_113713216_T_TA	rs574590203	1	chr10_113404877_CTTTTTTTTTTTTTTTTTT_C	rs201564040;rs1306263368;rs1295962099;rs1227593754	3	0	0	5.22267e-33	1	6.05912e-35
ENSG00000165806	CASP7	2219	chr10_113713216_T_TA	rs574590203	1	chr10_113405034_C_T	rs7913766	2	0	0	5.22267e-33	1	4.3914e-35
ENSG00000169129	AFAP1L2	3125	chr10_114408377_T_A	rs7088296	1	chr10_113405034_C_T	rs7913766	3	0	0	3.78343e-71	1	1.32827e-73
ENSG00000169129	AFAP1L2	3125	chr10_114408377_T_A	rs7088296	1	chr10_113404877_CTTTTTTTTTTTTTTTTTT_C	rs201564040;rs1306263368;rs1295962099;rs1227593754	2	0	0	3.78343e-71	1	1.01457e-73
ENSG00000163682	RPL9	2890	chr4_39458104_C_T	rs2687958	1	chr4_38754082_T_C	rs111065428	3	0	0	3.15156e-116	1	3.83705e-118
ENSG00000163682	RPL9	2890	chr4_39458104_C_T	rs2687958	1	chr4_38753857_A_C	rs111066799	2	0	0	3.15156e-116	1	3.46054e-118
