# Supplementary material for: Human milk variation is shaped by maternal genetics and impacts the infant gut microbiome
Source: Cell Genom. 2024 Sep 11;4(10):100638. doi: 10.1016/j.xgen.2024.100638 (PMC11602576; doi:10.1016/j.xgen.2024.100638)
Supplement: Table S15. Output of correlation analysis between HMO concentrations and gene expression in milk in EdgeR, related to Figure 3 — Only nominally significant (p < 0.05) associations are reported. logFC, log2 fold change in gene expression per unit 1 change in HMO concentration; logCPM, log2 counts per million; F, quasi-likelihood F-test statistic; PValue, p value; HMO, HMO or HMO category tested; gene_id, Ensembl gene ID of gene tested; gene_name, gene name of gene tested; FDR, Benjamini-Hochberg q value across all tested HMO-gene pairs. [file mmc13.xlsx]

## Sheet: ST15
Table S15. Output of correlation analysis between HMO concentrations and gene expression in milk in EdgeR, Related to Figure 3.
logFC	logCPM	F	PValue	HMO	gene_id	gene_name	FDR
0.176062	8.00626	24.3406	1.49354e-06	2.FL	ENSG00000139734	DIAPH3	0.00125997
-0.171529	7.40941	15.1483	0.000129139	2.FL	ENSG00000134324	LPIN1	0.0207608
0.154815	7.05225	14.1756	0.000209084	2.FL	ENSG00000064651	SLC12A2	0.0272724
0.467711	4.87269	13.9164	0.000242649	2.FL	ENSG00000117228	GBP1	0.0295735
-0.154589	7.09469	13.6067	0.000278027	2.FL	ENSG00000157514	TSC22D3	0.032017
-0.11788	8.04107	13.3508	0.000316112	2.FL	ENSG00000090615	GOLGA3	0.0346319
-0.263876	5.28598	13.1641	0.000351077	2.FL	ENSG00000143341	HMCN1	0.0367821
-0.219977	5.34232	12.7802	0.000422857	2.FL	ENSG00000100078	PLA2G3	0.0407841
0.377872	5.56999	12.7769	0.000430364	2.FL	ENSG00000164120	HPGD	0.0412204
0.137227	6.85986	12.7137	0.000436566	2.FL	ENSG00000157107	FCHO2	0.0416144
-0.138217	6.38113	11.7806	0.000702723	2.FL	ENSG00000156030	ELMSAN1	0.0536393
-0.105963	7.9353	11.7565	0.000711449	2.FL	ENSG00000160271	RALGDS	0.0540981
-0.131332	8.69016	11.7399	0.000717641	2.FL	ENSG00000170561	IRX2	0.0543614
0.185694	4.29293	11.5989	0.000771323	2.FL	ENSG00000168067	MAP4K2	0.0566722
-0.137075	8.22198	11.5676	0.000785694	2.FL	ENSG00000116679	IVNS1ABP	0.0571592
-0.142975	9.05112	11.2477	0.000928614	2.FL	ENSG00000125844	RRBP1	0.0626854
-0.112613	7.96936	11.1991	0.000947312	2.FL	ENSG00000160190	SLC37A1	0.0632724
0.167983	4.57382	11.0319	0.00103258	2.FL	ENSG00000171503	ETFDH	0.0668571
-0.344757	6.64651	10.9643	0.00108383	2.FL	ENSG00000141750	STAC2	0.0686646
-0.135198	5.88278	10.6006	0.00129052	2.FL	ENSG00000172057	ORMDL3	0.0753964
-0.188553	5.20201	10.5334	0.00133629	2.FL	ENSG00000185432	METTL7A	0.0769249
0.351843	2.85157	10.2402	0.00155607	2.FL	ENSG00000156876	SASS6	0.0831287
-0.390438	2.90661	10.1535	0.00162788	2.FL	ENSG00000176244	ACBD7	0.0853452
-0.15065	4.77785	10.0441	0.0017233	2.FL	ENSG00000160714	UBE2Q1	0.0882297
0.643875	3.4185	9.84653	0.00193166	2.FL	ENSG00000231389	HLA-DPA1	0.0934086
-0.12945	5.74213	9.73597	0.00202407	2.FL	ENSG00000204569	PPP1R10	0.095922
0.428162	1.9272	9.57991	0.00219634	2.FL	ENSG00000221829	FANCG	0.100146
0.277333	4.09584	9.43985	0.00236768	2.FL	ENSG00000071575	TRIB2	0.104163
-0.187328	6.1257	9.30992	0.00255011	2.FL	ENSG00000127249	ATP13A4	0.108368
-0.422015	2.55933	8.90014	0.00314033	2.FL	ENSG00000185730	ZNF696	0.120029
0.25627	3.26985	8.82495	0.0032676	2.FL	ENSG00000170619	COMMD5	0.122791
-0.155546	5.30785	8.79847	0.00331369	2.FL	ENSG00000136720	HS6ST1	0.123965
-0.117132	5.87493	8.77696	0.00335159	2.FL	ENSG00000110917	MLEC	0.124636
0.12132	8.86539	8.76756	0.00337958	2.FL	ENSG00000122729	ACO1	0.124991
-0.105761	8.09107	8.71786	0.00345807	2.FL	ENSG00000136830	FAM129B	0.126408
-0.157431	5.26631	8.68133	0.0035256	2.FL	ENSG00000151474	FRMD4A	0.127474
-0.106225	6.9766	8.59788	0.00368499	2.FL	ENSG00000138031	ADCY3	0.130583
-0.0915926	7.04905	8.5529	0.00377395	2.FL	ENSG00000089154	GCN1	0.132012
-0.101787	7.94153	8.53518	0.00380959	2.FL	ENSG00000096070	BRPF3	0.132721
0.523923	1.71073	8.4648	0.00395462	2.FL	ENSG00000131797	CLUHP3	0.135728
-0.108158	5.67265	8.39288	0.00410866	2.FL	ENSG00000138032	PPM1B	0.138428
-0.135126	6.18898	8.28657	0.00434865	2.FL	ENSG00000143365	RORC	0.14277
0.152879	7.09694	8.09322	0.0048522	2.FL	ENSG00000154027	AK5	0.151279
-0.132575	9.78909	8.08839	0.00485717	2.FL	ENSG00000076555	ACACB	0.151342
-0.0788055	7.6846	8.03813	0.00496364	2.FL	ENSG00000100664	EIF5	0.153131
-0.0946941	8.61001	7.89423	0.00536065	2.FL	ENSG00000164442	CITED2	0.159023
-0.113558	5.90467	7.88814	0.00537815	2.FL	ENSG00000162889	MAPKAPK2	0.159223
-0.140545	6.07828	7.82622	0.00556545	2.FL	ENSG00000186815	TPCN1	0.162064
-0.280799	3.848	7.79189	0.00566274	2.FL	ENSG00000137809	ITGA11	0.163445
-0.132048	6.02649	7.73319	0.00584384	2.FL	ENSG00000198478	SH3BGRL2	0.1658
-0.172706	4.63711	7.71961	0.00588658	2.FL	ENSG00000143179	UCK2	0.166147
-0.138051	5.68158	7.65385	0.00609813	2.FL	ENSG00000148341	SH3GLB2	0.169331
-0.113012	5.79249	7.64647	0.00612237	2.FL	ENSG00000077235	GTF3C1	0.169614
-0.114863	7.17555	7.48512	0.00668009	2.FL	ENSG00000155066	PROM2	0.176701
0.102767	5.75957	7.41274	0.00694305	2.FL	ENSG00000124570	SERPINB6	0.179944
-0.162409	6.20087	7.42175	0.00694513	2.FL	ENSG00000151090	THRB	0.179957
-0.111109	5.94767	7.36286	0.00713237	2.FL	ENSG00000115183	TANC1	0.182368
-0.107163	7.26791	7.32745	0.00726999	2.FL	ENSG00000120875	DUSP4	0.183998
-0.160575	6.12191	7.31387	0.00735559	2.FL	ENSG00000102554	KLF5	0.18526
0.177232	5.00095	7.28563	0.00743623	2.FL	ENSG00000137965	IFI44	0.18624
0.129172	6.91295	7.26497	0.00754858	2.FL	ENSG00000108176	DNAJC12	0.187642
0.117301	6.58148	7.25434	0.00756652	2.FL	ENSG00000211450	C11orf31	0.187775
-0.112518	6.30094	7.23808	0.0076296	2.FL	ENSG00000100241	SBF1	0.188354
-0.147446	6.42176	7.24515	0.00763309	2.FL	ENSG00000167470	MIDN	0.188354
0.571377	2.96437	7.20688	0.00780544	2.FL	ENSG00000162654	GBP4	0.190385
-0.109217	6.69173	7.18561	0.00784922	2.FL	ENSG00000100994	PYGB	0.190862
-0.143651	4.74166	7.16152	0.00795226	2.FL	ENSG00000171150	SOCS5	0.191979
-0.101405	6.09539	7.08289	0.00829824	2.FL	ENSG00000180357	ZNF609	0.196235
0.104609	6.10755	7.05979	0.00840283	2.FL	ENSG00000115419	GLS	0.197374
0.129273	6.35648	7.02827	0.00856836	2.FL	ENSG00000150938	CRIM1	0.199001
0.0940054	5.80504	7.00564	0.00865333	2.FL	ENSG00000138107	ACTR1A	0.199886
0.280698	3.15959	6.98529	0.00874941	2.FL	ENSG00000262246	CORO7	0.200994
-0.0962607	7.34454	6.96719	0.00883581	2.FL	ENSG00000168672	FAM84B	0.201887
-0.168407	6.42617	6.97147	0.00886571	2.FL	ENSG00000184730	APOBR	0.202302
-0.102984	6.59571	6.95031	0.00891721	2.FL	ENSG00000141252	VPS53	0.202797
-0.0747882	7.21823	6.91299	0.00909989	2.FL	ENSG00000182568	SATB1	0.204738
-0.122295	5.92893	6.90134	0.00915771	2.FL	ENSG00000102890	ELMO3	0.20522
-0.0883247	7.20156	6.89104	0.00920912	2.FL	ENSG00000204120	GIGYF2	0.205805
-0.167598	4.4143	6.87904	0.00926941	2.FL	ENSG00000141579	ZNF750	0.206579
-0.149923	5.39209	6.86646	0.00933305	2.FL	ENSG00000165905	LARGE2	0.207103
-0.123621	5.38216	6.85104	0.00941169	2.FL	ENSG00000101213	PTK6	0.208057
0.0820029	6.74213	6.82294	0.00955675	2.FL	ENSG00000196365	LONP1	0.209578
-0.0786967	7.3279	6.82	0.00957207	2.FL	ENSG00000150760	DOCK1	0.209753
-0.196083	4.64872	6.7718	0.00983117	2.FL	ENSG00000169252	ADRB2	0.212784
-0.213104	3.68764	6.756	0.00991163	2.FL	ENSG00000167186	COQ7	0.213562
-0.170058	4.12066	6.7432	0.00998105	2.FL	ENSG00000198917	SPOUT1	0.214237
-0.240011	4.0947	6.74334	0.00998595	2.FL	ENSG00000111913	FAM65B	0.214263
-0.0737397	7.45598	6.74169	0.00998924	2.FL	ENSG00000198752	CDC42BPB	0.214295
-0.129738	4.67497	6.73455	0.0100282	2.FL	ENSG00000241878	PISD	0.21461
0.0962803	5.88863	6.68692	0.0102921	2.FL	ENSG00000091164	TXNL1	0.217413
-0.161085	4.76567	6.50179	0.0113882	2.FL	ENSG00000162390	ACOT11	0.228709
-0.237466	5.24588	6.49533	0.0114873	2.FL	ENSG00000109906	ZBTB16	0.229698
-0.105713	7.32845	6.45977	0.0116622	2.FL	ENSG00000128731	HERC2	0.231289
-0.146028	5.04844	6.44041	0.0117776	2.FL	ENSG00000254635	WAC-AS1	0.232275
0.202477	3.77349	6.4159	0.011937	2.FL	ENSG00000015475	BID	0.233766
-0.150851	4.66243	6.39675	0.012063	2.FL	ENSG00000008405	CRY1	0.234994
-0.0866805	7.16589	6.36911	0.0122474	2.FL	ENSG00000198911	SREBF2	0.23674
0.0962832	7.8701	6.33377	0.0124873	2.FL	ENSG00000137033	IL33	0.238886
-0.0740097	7.42563	6.31259	0.0126335	2.FL	ENSG00000173020	GRK2	0.240213
-0.094024	8.51467	6.30769	0.0126675	2.FL	ENSG00000141905	NFIC	0.240607
0.103545	5.00315	6.27851	0.0128723	2.FL	ENSG00000131508	UBE2D2	0.24223
-0.0899822	6.15403	6.2729	0.0129122	2.FL	ENSG00000163930	BAP1	0.242609
-0.0766427	7.30073	6.24933	0.0130806	2.FL	ENSG00000005339	CREBBP	0.244165
-0.0728877	7.64037	6.23647	0.0131735	2.FL	ENSG00000152767	FARP1	0.245118
-0.137025	6.12503	6.22698	0.0132718	2.FL	ENSG00000196422	PPP1R26	0.245905
-0.0729361	6.73027	6.21428	0.0133354	2.FL	ENSG00000015676	NUDCD3	0.246411
-0.122855	5.62026	6.20618	0.0133949	2.FL	ENSG00000177084	POLE	0.24702
-0.118271	6.38162	6.19362	0.0134987	2.FL	ENSG00000173598	NUDT4	0.248157
-0.133034	5.95677	6.16689	0.0137032	2.FL	ENSG00000071967	CYBRD1	0.249797
-0.102641	6.19764	6.14768	0.0138337	2.FL	ENSG00000163697	APBB2	0.25071
0.0661982	6.75456	6.14623	0.0138448	2.FL	ENSG00000124151	NCOA3	0.250782
-0.117843	6.28418	6.14289	0.0138757	2.FL	ENSG00000162337	LRP5	0.251024
0.101302	5.84634	6.13824	0.0139059	2.FL	ENSG00000219200	RNASEK	0.251185
-0.0801638	8.90113	6.07291	0.0144163	2.FL	ENSG00000112977	DAP	0.254928
-0.101312	6.05275	6.05547	0.0145558	2.FL	ENSG00000183723	CMTM4	0.256048
-0.247767	3.5849	6.05475	0.0145615	2.FL	ENSG00000261221	ZNF865	0.256097
0.480606	3.24133	6.05702	0.0146104	2.FL	ENSG00000149131	SERPING1	0.25666
-0.190216	4.13942	6.04801	0.0146159	2.FL	ENSG00000140265	ZSCAN29	0.256711
-0.0976964	9.22053	6.04361	0.0146623	2.FL	ENSG00000140545	MFGE8	0.257087
-0.103953	6.17685	6.03711	0.0147041	2.FL	ENSG00000160113	NR2F6	0.257382
0.122978	7.49895	6.04253	0.0147137	2.FL	ENSG00000173193	PARP14	0.257462
-0.132727	5.35716	6.0236	0.0148142	2.FL	ENSG00000116117	PARD3B	0.258389
0.175105	4.04187	6.02345	0.0148155	2.FL	ENSG00000139719	VPS33A	0.258389
-0.156604	4.08311	6.02	0.0148437	2.FL	ENSG00000154274	C4orf19	0.258637
-0.0939977	9.03685	6.00962	0.0149305	2.FL	ENSG00000131069	ACSS2	0.259399
0.0871806	5.63227	5.99071	0.0150861	2.FL	ENSG00000111639	MRPL51	0.260755
-0.0703217	7.69061	5.95995	0.0153449	2.FL	ENSG00000025039	RRAGD	0.262717
-0.377845	2.65937	5.95507	0.015389	2.FL	ENSG00000130234	ACE2	0.263215
-0.0685482	9.97248	5.94427	0.0154787	2.FL	ENSG00000129657	SEC14L1	0.263964
0.162753	7.02132	5.95213	0.0154815	2.FL	ENSG00000115415	STAT1	0.263969
-0.0938623	7.09124	5.90923	0.015782	2.FL	ENSG00000160685	ZBTB7B	0.2667
-0.0754402	6.35522	5.87893	0.0160492	2.FL	ENSG00000101966	XIAP	0.268613
-0.0859727	8.15183	5.86527	0.0161712	2.FL	ENSG00000144908	ALDH1L1	0.269623
-0.145593	5.18673	5.85309	0.0162807	2.FL	ENSG00000106477	CEP41	0.270275
0.43295	1.118	5.83486	0.0164462	2.FL	ENSG00000251192	ZNF674	0.271423
0.0903398	6.40884	5.82434	0.0165425	2.FL	ENSG00000196141	SPATS2L	0.27216
-0.0890707	7.83076	5.81244	0.0166521	2.FL	ENSG00000100325	ASCC2	0.273096
-0.123395	5.3313	5.80915	0.0166825	2.FL	ENSG00000061936	SFSWAP	0.27334
0.207454	5.51155	5.80785	0.0167674	2.FL	ENSG00000163430	FSTL1	0.273984
0.34679	2.07244	5.79006	0.0168603	2.FL	ENSG00000196204	RNF216P1	0.27477
-0.154486	4.4636	5.78312	0.0169254	2.FL	ENSG00000104365	IKBKB	0.275319
-0.142019	4.67864	5.72957	0.0174367	2.FL	ENSG00000164080	RAD54L2	0.279222
-0.0849724	6.16157	5.72949	0.0174375	2.FL	ENSG00000196323	ZBTB44	0.279222
-0.129948	5.13943	5.71596	0.0175691	2.FL	ENSG00000106070	GRB10	0.279965
-0.0826123	5.65832	5.71039	0.0176237	2.FL	ENSG00000105221	AKT2	0.280222
0.316782	2.62125	5.70985	0.0176289	2.FL	ENSG00000183087	GAS6	0.280224
0.0796256	6.96898	5.69936	0.0177321	2.FL	ENSG00000159352	PSMD4	0.281193
-0.121492	6.22069	5.69199	0.0178299	2.FL	ENSG00000102760	RGCC	0.28183
-0.0732817	7.66262	5.68081	0.0179161	2.FL	ENSG00000172493	AFF1	0.282478
-0.0678062	6.96076	5.67331	0.0179911	2.FL	ENSG00000113719	ERGIC1	0.282996
-0.15012	5.62995	5.67173	0.0180487	2.FL	ENSG00000117298	ECE1	0.283317
-0.120485	6.79174	5.62483	0.0185294	2.FL	ENSG00000163884	KLF15	0.287357
-0.110046	5.9204	5.61382	0.0185973	2.FL	ENSG00000162065	TBC1D24	0.287854
0.121107	6.68799	5.60895	0.0186985	2.FL	ENSG00000177409	SAMD9L	0.288481
-0.105079	5.76808	5.59992	0.018742	2.FL	ENSG00000149782	PLCB3	0.288756
0.124646	4.80706	5.57089	0.019048	2.FL	ENSG00000070610	GBA2	0.290858
-0.123851	6.72302	5.56753	0.0191364	2.FL	ENSG00000179094	PER1	0.291498
-0.137343	4.59459	5.56122	0.0191511	2.FL	ENSG00000196670	ZFP62	0.291589
0.103581	6.01882	5.55285	0.0192407	2.FL	ENSG00000172661	FAM21C	0.292336
0.0899532	7.35012	5.54486	0.0193268	2.FL	ENSG00000103363	TCEB2	0.292689
0.117741	7.45778	5.53606	0.0194844	2.FL	ENSG00000144283	PKP4	0.293644
-0.150999	4.7443	5.52113	0.0195846	2.FL	ENSG00000103326	CAPN15	0.29449
-0.0919399	6.97886	5.48704	0.0199613	2.FL	ENSG00000196782	MAML3	0.297154
-0.394399	1.79877	5.48582	0.0199749	2.FL	ENSG00000205534	SMG1P2	0.297196
0.161617	5.12357	5.48804	0.0199816	2.FL	ENSG00000138496	PARP9	0.297196
0.254742	2.91648	5.48497	0.0199844	2.FL	ENSG00000174276	ZNHIT2	0.297196
-0.182909	4.55992	5.48299	0.020017	2.FL	ENSG00000163485	ADORA1	0.297412
-0.209002	3.57536	5.48065	0.0200328	2.FL	ENSG00000175970	UNC119B	0.297579
-0.143428	4.6669	5.48041	0.0200354	2.FL	ENSG00000179456	ZBTB18	0.297601
-0.0909394	6.81133	5.47816	0.0200606	2.FL	ENSG00000131149	GSE1	0.297759
-0.114196	6.70082	5.48177	0.0200614	2.FL	ENSG00000163644	PPM1K	0.297759
0.169754	4.91011	5.45152	0.0203899	2.FL	ENSG00000168062	BATF2	0.300071
0.207738	5.44585	5.45385	0.0204152	2.FL	ENSG00000158270	COLEC12	0.30016
-0.106403	5.66039	5.4456	0.0204294	2.FL	ENSG00000106992	AK1	0.300204
-0.145307	5.86318	5.44114	0.020537	2.FL	ENSG00000100242	SUN2	0.300875
-0.0989342	5.64191	5.42471	0.0206696	2.FL	ENSG00000160447	PKN3	0.301869
-0.0992859	6.09411	5.41841	0.0207427	2.FL	ENSG00000117868	ESYT2	0.302404
-0.0988234	5.99148	5.41087	0.0208304	2.FL	ENSG00000169891	REPS2	0.303032
0.426318	2.31202	5.38308	0.0211891	2.FL	ENSG00000105894	PTN	0.305504
-0.121842	5.71003	5.36667	0.0213529	2.FL	ENSG00000164715	LMTK2	0.306608
0.110029	5.20822	5.36537	0.0213684	2.FL	ENSG00000109854	HTATIP2	0.306723
-0.0837078	6.70346	5.36396	0.0213853	2.FL	ENSG00000171316	CHD7	0.306793
0.109014	5.23635	5.3634	0.021392	2.FL	ENSG00000165688	PMPCA	0.306858
-0.283283	3.17148	5.35402	0.0215048	2.FL	ENSG00000107331	ABCA2	0.307641
-0.0721816	7.93094	5.34907	0.0215647	2.FL	ENSG00000100813	ACIN1	0.308089
-0.0840123	6.64534	5.34083	0.0216645	2.FL	ENSG00000158669	GPAT4	0.308749
0.377039	3.79645	5.33289	0.0218418	2.FL	ENSG00000111341	MGP	0.309895
0.109443	5.67673	5.31802	0.0219436	2.FL	ENSG00000162688	AGL	0.310336
-0.0905532	6.53462	5.30203	0.0221415	2.FL	ENSG00000186575	NF2	0.311773
-0.41118	1.84732	5.28957	0.022297	2.FL	ENSG00000148516	ZEB1	0.312947
0.193978	3.76399	5.25636	0.022717	2.FL	ENSG00000175581	MRPL48	0.315637
-0.0865621	8.33836	5.23906	0.0229391	2.FL	ENSG00000070614	NDST1	0.317039
-0.119887	4.56078	5.23538	0.0229866	2.FL	ENSG00000171552	BCL2L1	0.317268
0.125882	4.6644	5.22476	0.0231243	2.FL	ENSG00000119979	FAM45A	0.318155
0.374242	3.24785	5.22829	0.0231509	2.FL	ENSG00000079931	MOXD1	0.318403
-0.0724596	7.24885	5.22174	0.0231637	2.FL	ENSG00000171914	TLN2	0.318545
-0.216204	7.63255	5.22604	0.023193	2.FL	ENSG00000087074	PPP1R15A	0.318644
-0.0688334	6.92837	5.21736	0.0232208	2.FL	ENSG00000126012	KDM5C	0.318705
-0.128659	4.81052	5.21186	0.0232927	2.FL	ENSG00000124370	MCEE	0.319089
-0.147418	4.35474	5.20032	0.0234445	2.FL	ENSG00000059588	TARBP1	0.31991
0.36127	1.91586	5.19828	0.0234715	2.FL	ENSG00000257906	RP1-90J4.1	0.320092
0.0764772	6.56454	5.19521	0.0235121	2.FL	ENSG00000158864	NDUFS2	0.320261
-0.127304	4.99357	5.1768	0.0237571	2.FL	ENSG00000083844	ZNF264	0.321802
0.0915341	5.73575	5.1648	0.0239183	2.FL	ENSG00000102038	SMARCA1	0.322734
0.167792	4.31205	5.15799	0.0240103	2.FL	ENSG00000114107	CEP70	0.323371
0.163237	3.14661	5.14797	0.0241461	2.FL	ENSG00000146677	AC004453.8	0.324273
-0.380281	2.43232	5.12388	0.0244763	2.FL	ENSG00000213366	GSTM2	0.325919
-0.0800098	6.43227	5.12209	0.0245011	2.FL	ENSG00000080561	MID2	0.326064
0.369713	2.08603	5.1196	0.0245356	2.FL	ENSG00000154188	ANGPT1	0.326234
-0.16279	4.0352	5.10758	0.0247024	2.FL	ENSG00000132541	RIDA	0.327331
-0.0952761	5.98295	5.1072	0.0247078	2.FL	ENSG00000186493	C5orf38	0.327372
-0.218164	3.44071	5.0997	0.0248126	2.FL	ENSG00000215375	MYL5	0.328052
-0.105967	5.35568	5.06991	0.0252334	2.FL	ENSG00000204178	TMEM57	0.330361
0.270158	3.79606	5.06833	0.0253213	2.FL	ENSG00000132031	MATN3	0.330716
-0.0842193	6.06762	5.0636	0.0253235	2.FL	ENSG00000112078	KCTD20	0.330716
-0.369039	1.35409	5.0508	0.0255073	2.FL	ENSG00000160229	ZNF66	0.331716
-0.405847	1.53614	5.04718	0.0255595	2.FL	ENSG00000214313	AZGP1P1	0.331995
-0.0764939	8.96273	5.02939	0.0258179	2.FL	ENSG00000130147	SH3BP4	0.333561
-0.111678	5.13376	5.0171	0.0259978	2.FL	ENSG00000103978	TMEM87A	0.334677
-0.107838	5.4658	4.99927	0.0262614	2.FL	ENSG00000111490	TBC1D30	0.336006
-0.147862	5.00591	4.99957	0.0262647	2.FL	ENSG00000013441	CLK1	0.33603
0.212239	12.0417	4.98575	0.0265533	2.FL	ENSG00000210082	MT-RNR2	0.337554
-0.119872	5.13654	4.9779	0.0265809	2.FL	ENSG00000107021	TBC1D13	0.337665
-0.0719315	7.01891	4.93299	0.0272658	2.FL	ENSG00000174238	PITPNA	0.341807
-0.0873182	5.37295	4.92933	0.0273226	2.FL	ENSG00000148411	NACC2	0.342029
-0.114382	5.22895	4.914	0.027561	2.FL	ENSG00000163659	TIPARP	0.343455
-0.0960107	6.25899	4.90962	0.0276296	2.FL	ENSG00000092068	SLC7A8	0.343912
0.359421	2.55372	4.90958	0.0276636	2.FL	ENSG00000181333	HEPHL1	0.344087
-0.405577	1.73783	4.89962	0.0277867	2.FL	ENSG00000112182	BACH2	0.344846
0.151789	4.32649	4.87495	0.0281785	2.FL	ENSG00000106617	PRKAG2	0.347015
-0.103743	5.45483	4.86891	0.0282753	2.FL	ENSG00000101665	SMAD7	0.347475
-0.108459	5.32543	4.84554	0.0286531	2.FL	ENSG00000242498	ARPIN	0.349321
-0.0691309	6.43701	4.84256	0.0287017	2.FL	ENSG00000165209	STRBP	0.349579
0.0890935	6.05403	4.83878	0.0287633	2.FL	ENSG00000119326	CTNNAL1	0.349695
-0.219841	3.95642	4.81596	0.029153	2.FL	ENSG00000146648	EGFR	0.35178
-0.0926749	7.89971	4.80884	0.0292775	2.FL	ENSG00000128849	CGNL1	0.35253
-0.122028	4.93498	4.80737	0.0292816	2.FL	ENSG00000168209	DDIT4	0.35253
0.10683	5.71707	4.80163	0.0293773	2.FL	ENSG00000182541	LIMK2	0.353125
-0.184967	4.06701	4.7926	0.0295286	2.FL	ENSG00000170412	GPRC5C	0.353985
-0.236079	4.199	4.78398	0.0297365	2.FL	ENSG00000039139	DNAH5	0.355254
0.412579	3.06719	4.78444	0.0297513	2.FL	ENSG00000134321	RSAD2	0.355295
0.10751	4.8773	4.7786	0.0297649	2.FL	ENSG00000154642	C21orf91	0.355368
-0.0894694	5.8588	4.77404	0.0298421	2.FL	ENSG00000115966	ATF2	0.355708
0.39713	2.60663	4.77728	0.0298476	2.FL	ENSG00000175567	UCP2	0.355713
-0.162093	4.33364	4.75517	0.0301646	2.FL	ENSG00000169249	ZRSR2	0.35756
-0.0688399	6.4253	4.75119	0.030233	2.FL	ENSG00000143457	GOLPH3L	0.357833
-0.258673	5.64291	4.75262	0.0303035	2.FL	ENSG00000123358	NR4A1	0.358157
-0.130657	4.79742	4.72821	0.0306316	2.FL	ENSG00000072201	LNX1	0.359749
-0.211908	4.91853	4.73265	0.0306414	2.FL	ENSG00000115112	TFCP2L1	0.359786
-0.0984798	6.48818	4.71043	0.030953	2.FL	ENSG00000151882	CCL28	0.361479
-0.0696835	7.83994	4.68621	0.0313742	2.FL	ENSG00000186716	BCR	0.363253
-0.09744	7.24248	4.68769	0.0313872	2.FL	ENSG00000134107	BHLHE40	0.363273
-0.109465	5.27238	4.68494	0.0313968	2.FL	ENSG00000197930	ERO1A	0.363304
-0.0966543	5.92468	4.67715	0.0315369	2.FL	ENSG00000159921	GNE	0.364014
-0.174615	5.44705	4.6815	0.0315464	2.FL	ENSG00000170448	NFXL1	0.364069
0.21294	5.03767	4.68137	0.0315541	2.FL	ENSG00000179583	CIITA	0.364085
-0.0586656	7.20142	4.66498	0.0317567	2.FL	ENSG00000116539	ASH1L	0.365053
0.0949766	6.13286	4.65126	0.0320065	2.FL	ENSG00000203485	INF2	0.366222
-0.189523	3.33984	4.64955	0.0320379	2.FL	ENSG00000174206	C12orf66	0.3664
-0.0767104	6.25958	4.6463	0.0320973	2.FL	ENSG00000197442	MAP3K5	0.36675
-0.369349	1.7414	4.6454	0.0321139	2.FL	ENSG00000260917	RP11-57H14.4	0.366801
-0.0955414	5.67402	4.63187	0.0323632	2.FL	ENSG00000165283	STOML2	0.368072
-0.121125	4.63864	4.61764	0.0326275	2.FL	ENSG00000113448	PDE4D	0.369617
-0.148025	4.18844	4.6133	0.0327085	2.FL	ENSG00000135913	USP37	0.370147
0.108805	6.68169	4.61515	0.0327389	2.FL	ENSG00000097046	CDC7	0.370297
-0.122591	4.56194	4.60925	0.0327843	2.FL	ENSG00000102226	USP11	0.370584
0.2004	3.90334	4.60607	0.0328441	2.FL	ENSG00000159228	CBR1	0.370792
0.0617084	7.95754	4.60487	0.0328666	2.FL	ENSG00000137710	RDX	0.370865
-0.182734	3.32625	4.59954	0.032967	2.FL	ENSG00000090447	TFAP4	0.371352
0.141716	4.36164	4.59572	0.0330392	2.FL	ENSG00000283633	AC005301.9	0.371645
0.415081	1.29285	4.59354	0.0330804	2.FL	ENSG00000185760	KCNQ5	0.37176
-0.0961347	6.41795	4.5829	0.033285	2.FL	ENSG00000154760	SLFN13	0.372765
-0.140508	4.8927	4.55306	0.0338561	2.FL	ENSG00000196547	MAN2A2	0.375147
0.0772755	9.57571	4.54532	0.0340065	2.FL	ENSG00000148053	NTRK2	0.376029
-0.0905938	6.45123	4.54237	0.034064	2.FL	ENSG00000166348	USP54	0.376401
-0.118522	4.58484	4.54068	0.0340971	2.FL	ENSG00000082258	CCNT2	0.376468
0.188584	3.88549	4.53368	0.0342342	2.FL	ENSG00000114346	ECT2	0.37711
-0.0875388	5.74018	4.5218	0.0344682	2.FL	ENSG00000142784	WDTC1	0.378227
-0.101608	5.62682	4.51128	0.0346768	2.FL	ENSG00000114473	IQCG	0.379242
-0.212398	3.30863	4.47739	0.0353578	2.FL	ENSG00000083093	PALB2	0.382368
-0.0590783	6.90275	4.4757	0.0353922	2.FL	ENSG00000166734	CASC4	0.382532
-0.0687768	6.47659	4.47298	0.0354475	2.FL	ENSG00000010322	NISCH	0.382672
0.337656	1.61377	4.46244	0.0356626	2.FL	ENSG00000178053	MLF1	0.383494
0.334343	2.2674	4.45544	0.0358065	2.FL	ENSG00000196711	FAM150A	0.383953
-0.0906303	6.57992	4.45468	0.0358221	2.FL	ENSG00000123200	ZC3H13	0.383957
0.0851172	9.04536	4.45139	0.0359107	2.FL	ENSG00000236552	RPL13AP5	0.384365
-0.211254	3.60899	4.44888	0.0359416	2.FL	ENSG00000174804	FZD4	0.384554
-0.0955056	5.95875	4.44075	0.0361099	2.FL	ENSG00000197535	MYO5A	0.385195
-0.109494	4.46874	4.43508	0.036228	2.FL	ENSG00000114745	GORASP1	0.385754
0.355284	1.17513	4.43403	0.0362499	2.FL	ENSG00000143498	TAF1A	0.385786
0.089186	5.06637	4.40561	0.0368472	2.FL	ENSG00000096063	SRPK1	0.388695
-0.334601	1.84966	4.40146	0.0369353	2.FL	ENSG00000226232	RP11-419C5.2	0.389059
-0.0534789	8.70775	4.39618	0.0370477	2.FL	ENSG00000105993	DNAJB6	0.389312
-0.125669	5.11594	4.38629	0.0372593	2.FL	ENSG00000021762	OSBPL5	0.390246
-0.0643242	6.03359	4.38209	0.0373495	2.FL	ENSG00000025293	PHF20	0.390729
-0.125284	4.26123	4.37699	0.0374595	2.FL	ENSG00000115421	PAPOLG	0.391179
0.068833	6.4468	4.37395	0.0375251	2.FL	ENSG00000065882	TBC1D1	0.391517
-0.12139	4.75051	4.36144	0.0377964	2.FL	ENSG00000184012	TMPRSS2	0.392671
0.140577	3.79601	4.36111	0.0378036	2.FL	ENSG00000168002	POLR2G	0.392696
-0.239	3.22296	4.35915	0.0378465	2.FL	ENSG00000110400	NECTIN1	0.392899
-0.0967389	5.22816	4.35494	0.0379383	2.FL	ENSG00000161217	PCYT1A	0.393168
-0.065429	7.50512	4.34984	0.0380501	2.FL	ENSG00000138821	SLC39A8	0.393658
0.368748	1.88766	4.34951	0.0380573	2.FL	ENSG00000187741	FANCA	0.39368
0.218032	3.8138	4.34642	0.0381414	2.FL	ENSG00000064763	FAR2	0.393838
-0.134109	4.53926	4.33898	0.0382892	2.FL	ENSG00000138942	RNF185	0.394583
-0.103258	5.27782	4.33059	0.0384749	2.FL	ENSG00000008283	CYB561	0.395626
0.067315	6.50664	4.32598	0.0385773	2.FL	ENSG00000127870	RNF6	0.396076
0.160621	3.90402	4.32212	0.0386634	2.FL	ENSG00000147316	MCPH1	0.396477
0.0725359	6.38187	4.32148	0.0386776	2.FL	ENSG00000247596	TWF2	0.396608
0.115698	4.65803	4.31266	0.0388749	2.FL	ENSG00000166123	GPT2	0.397513
0.431786	3.29954	4.305	0.0391505	2.FL	ENSG00000130592	LSP1	0.398387
-0.129188	4.48624	4.2965	0.0392394	2.FL	ENSG00000116903	EXOC8	0.398623
-0.0688183	6.54448	4.29077	0.0393695	2.FL	ENSG00000113384	GOLPH3	0.399254
-0.150277	4.51412	4.28887	0.0394127	2.FL	ENSG00000106789	CORO2A	0.399385
-0.0944628	6.18348	4.28751	0.0394435	2.FL	ENSG00000167674	CTB-50L17.10	0.399457
-0.111525	6.78028	4.28505	0.0395804	2.FL	ENSG00000132326	PER2	0.399989
-0.0737097	6.93886	4.2739	0.0397551	2.FL	ENSG00000126777	KTN1	0.400725
-0.0942824	5.43851	4.24946	0.0403208	2.FL	ENSG00000158828	PINK1	0.402877
-0.376017	1.53739	4.24897	0.0403322	2.FL	ENSG00000183250	LINC01547	0.402918
0.256209	2.26605	4.24233	0.0404874	2.FL	ENSG00000125246	CLYBL	0.403421
-0.0932777	5.7499	4.23963	0.0405507	2.FL	ENSG00000102158	MAGT1	0.403616
-0.104874	5.20572	4.21955	0.0410247	2.FL	ENSG00000083307	GRHL2	0.405952
-0.157912	3.77392	4.21884	0.0410416	2.FL	ENSG00000101391	CDK5RAP1	0.406042
0.091632	4.80047	4.21852	0.0410491	2.FL	ENSG00000169599	NFU1	0.406069
-0.109432	4.83069	4.20987	0.0412553	2.FL	ENSG00000157764	BRAF	0.406954
-0.237661	2.75548	4.20813	0.0412968	2.FL	ENSG00000136247	ZDHHC4	0.407151
0.0938507	5.46836	4.20681	0.0413283	2.FL	ENSG00000109458	GAB1	0.407286
-0.222667	3.6159	4.20407	0.041394	2.FL	ENSG00000170271	FAXDC2	0.407541
0.363955	1.45019	4.20208	0.0414417	2.FL	ENSG00000259291	RP11-617F23.1	0.407608
0.38358	1.35469	4.20021	0.0414866	2.FL	ENSG00000172650	AGAP5	0.407806
-0.074766	7.9849	4.19804	0.0415388	2.FL	ENSG00000099875	MKNK2	0.407965
-0.108629	5.13299	4.19756	0.0415504	2.FL	ENSG00000167378	IRGQ	0.40799
-0.186979	5.59882	4.20183	0.0415517	2.FL	ENSG00000132688	NES	0.40799
-0.196094	3.98075	4.19516	0.0416083	2.FL	ENSG00000131242	RAB11FIP4	0.408276
-0.0702218	7.7499	4.19352	0.0416478	2.FL	ENSG00000118689	FOXO3	0.408436
-0.0958768	6.51007	4.19184	0.0417211	2.FL	ENSG00000149428	HYOU1	0.408643
-0.0896208	7.34804	4.18956	0.0417721	2.FL	ENSG00000065054	SLC9A3R2	0.408895
-0.0555918	8.51102	4.18158	0.0419369	2.FL	ENSG00000055609	KMT2C	0.409563
-0.0747239	6.19164	4.18084	0.0419549	2.FL	ENSG00000119487	MAPKAP1	0.409601
0.322885	1.57674	4.17584	0.0420767	2.FL	ENSG00000163026	WDCP	0.410082
-0.0845629	6.81324	4.1711	0.0421927	2.FL	ENSG00000069020	MAST4	0.41067
-0.228531	3.50081	4.16976	0.0422255	2.FL	ENSG00000149218	ENDOD1	0.410849
-0.0765365	7.378	4.16341	0.0423813	2.FL	ENSG00000185950	IRS2	0.411468
0.159565	3.78508	4.16244	0.042405	2.FL	ENSG00000128654	MTX2	0.411525
-0.108805	6.44103	4.14474	0.0429078	2.FL	ENSG00000143878	RHOB	0.413115
-0.0933528	5.26276	4.14116	0.042932	2.FL	ENSG00000114480	GBE1	0.413252
-0.150997	4.56147	4.14016	0.0429569	2.FL	ENSG00000104884	ERCC2	0.413338
-0.238542	3.18639	4.12896	0.043237	2.FL	ENSG00000155304	HSPA13	0.414487
-0.336323	1.97097	4.12391	0.043364	2.FL	ENSG00000187650	VMAC	0.414789
-0.0844046	5.5071	4.12312	0.043384	2.FL	ENSG00000142166	IFNAR1	0.414847
-0.0904554	5.82243	4.12094	0.0434389	2.FL	ENSG00000183337	BCOR	0.414994
-0.119402	5.05525	4.11883	0.0434923	2.FL	ENSG00000087502	ERGIC2	0.415128
0.294292	2.35499	4.11007	0.0437142	2.FL	ENSG00000164053	ATRIP	0.4159
0.0702971	6.38072	4.10591	0.0438199	2.FL	ENSG00000134684	YARS	0.416111
-0.0903795	5.52585	4.10489	0.0438459	2.FL	ENSG00000142002	DPP9	0.416111
-0.184942	3.50693	4.10462	0.0438529	2.FL	ENSG00000203791	METTL10	0.416116
-0.0934187	6.48425	4.09548	0.044097	2.FL	ENSG00000141258	SGSM2	0.416981
0.0756231	6.40046	4.09257	0.044161	2.FL	ENSG00000139597	N4BP2L1	0.417259
-0.0747573	6.93213	4.08245	0.0444218	2.FL	ENSG00000164880	INTS1	0.417976
0.254353	2.92784	4.08206	0.0444318	2.FL	ENSG00000153292	ADGRF1	0.418025
0.240916	2.78886	4.08173	0.0444402	2.FL	ENSG00000130768	SMPDL3B	0.418025
-0.0565343	9.06696	4.07452	0.0446271	2.FL	ENSG00000120137	PANK3	0.418813
-0.0975579	4.99443	4.0725	0.0446794	2.FL	ENSG00000121350	PYROXD1	0.419009
-0.0749478	7.72016	4.07102	0.044718	2.FL	ENSG00000079739	PGM1	0.419109
0.111155	6.38457	4.07398	0.0447206	2.FL	ENSG00000204264	PSMB8	0.419109
-0.357143	1.88543	4.06131	0.0449714	2.FL	ENSG00000248019	FAM13A-AS1	0.419792
0.217531	2.8827	4.05955	0.0450176	2.FL	ENSG00000166788	SAAL1	0.419951
0.396282	2.72886	4.06182	0.0450389	2.FL	ENSG00000286522	NA	0.420044
-0.189887	3.67974	4.05757	0.0450694	2.FL	ENSG00000090905	TNRC6A	0.420193
-0.324392	1.94842	4.05532	0.0451286	2.FL	ENSG00000146556	WASH2P	0.420396
0.340846	1.74809	4.05498	0.0451375	2.FL	ENSG00000139679	LPAR6	0.420417
-0.0803354	6.89032	4.05281	0.0451945	2.FL	ENSG00000147454	SLC25A37	0.420677
0.190327	3.45161	4.05229	0.0452083	2.FL	ENSG00000164010	ERMAP	0.420715
0.0944844	5.85172	4.05198	0.0452164	2.FL	ENSG00000181029	TRAPPC5	0.420732
-0.101193	5.57912	4.05003	0.0452676	2.FL	ENSG00000164808	SPIDR	0.420937
0.0530054	9.10247	4.04855	0.0453068	2.FL	ENSG00000161203	AP2M1	0.421116
-0.144292	4.62519	4.04778	0.045327	2.FL	ENSG00000163251	FZD5	0.421229
-0.072537	6.46807	4.04275	0.04546	2.FL	ENSG00000145833	DDX46	0.421785
-0.0742872	5.73502	4.03625	0.0456326	2.FL	ENSG00000170832	USP32	0.422452
-0.0932304	6.63921	4.03569	0.0456634	2.FL	ENSG00000105738	SIPA1L3	0.422538
0.233024	3.86884	4.036	0.0457054	2.FL	ENSG00000182621	PLCB1	0.422653
0.159137	4.79789	4.03558	0.0457119	2.FL	ENSG00000140853	NLRC5	0.422667
0.276214	2.02886	4.01539	0.0461907	2.FL	ENSG00000121897	LIAS	0.424387
-0.100411	4.80976	3.99738	0.0466782	2.FL	ENSG00000164631	ZNF12	0.426197
0.100223	7.08506	3.99749	0.0467558	2.FL	ENSG00000130303	BST2	0.426473
0.387341	1.70564	3.99025	0.0468781	2.FL	ENSG00000167754	KLK5	0.426793
0.0870973	5.46712	3.98779	0.0469402	2.FL	ENSG00000101361	NOP56	0.427027
0.0873741	6.50684	3.98017	0.047152	2.FL	ENSG00000169504	CLIC4	0.427932
-0.331257	3.62154	3.97832	0.047297	2.FL	ENSG00000102287	GABRE	0.428572
-0.116079	4.61272	3.96098	0.0476808	2.FL	ENSG00000158636	EMSY	0.430091
-0.331232	1.15246	3.95782	0.0477688	2.FL	ENSG00000223508	RPL23AP53	0.430378
0.153962	3.88334	3.95718	0.0477868	2.FL	ENSG00000156928	MALSU1	0.430458
-0.135113	4.25146	3.95394	0.0478773	2.FL	ENSG00000119682	AREL1	0.430801
0.0962787	8.22535	3.95179	0.0480277	2.FL	ENSG00000068366	ACSL4	0.431434
-0.111954	4.56303	3.94582	0.0481051	2.FL	ENSG00000198455	ZXDB	0.431639
0.28693	4.93643	3.94563	0.0482211	2.FL	ENSG00000181143	MUC16	0.432063
-0.102182	5.7919	3.93751	0.0483391	2.FL	ENSG00000160305	DIP2A	0.432489
0.170669	3.18264	3.93339	0.0484558	2.FL	ENSG00000267809	NDUFV2P1	0.432883
-0.389927	1.55804	3.93338	0.0484562	2.FL	ENSG00000184838	PRR16	0.432883
-0.357051	1.0656	3.92741	0.0486257	2.FL	ENSG00000243069	ARHGEF26-AS1	0.433487
-0.139972	4.40389	3.92705	0.0486358	2.FL	ENSG00000070444	MNT	0.433499
0.0811337	6.05542	3.91286	0.0490411	2.FL	ENSG00000179833	SERTAD2	0.435314
-0.110391	5.14246	3.91204	0.0490649	2.FL	ENSG00000140836	ZFHX3	0.435388
-0.204188	3.11952	3.90017	0.0494068	2.FL	ENSG00000165782	TMEM55B	0.436465
-0.107548	4.79423	3.89296	0.0496159	2.FL	ENSG00000103404	USP31	0.437254
-0.0622024	8.08824	3.89259	0.0496267	2.FL	ENSG00000142208	AKT1	0.437266
0.265684	3.00966	3.88821	0.0497617	2.FL	ENSG00000197122	SRC	0.43768
-0.316549	2.18964	3.88341	0.0498943	2.FL	ENSG00000125170	DOK4	0.438142
-0.548916	1.9852	13.4407	0.000287724	3FL	ENSG00000137804	NUSAP1	0.0326688
0.0941689	6.62642	12.6939	0.000422054	3FL	ENSG00000179295	PTPN11	0.0407712
-0.487391	1.31383	12.1386	0.000561944	3FL	ENSG00000172650	AGAP5	0.0472833
-0.336714	1.03785	11.5673	0.00075537	3FL	ENSG00000225131	PSME2P2	0.0559592
-0.369898	3.31063	10.5711	0.00127606	3FL	ENSG00000131747	TOP2A	0.0748649
-0.186085	4.52813	10.3207	0.00144785	3FL	ENSG00000143093	STRIP1	0.0801407
0.0939374	6.38567	9.79698	0.0019073	3FL	ENSG00000187231	SESTD1	0.092817
0.0721777	7.63777	9.73297	0.00197284	3FL	ENSG00000152767	FARP1	0.0945666
-0.306553	4.35645	9.65845	0.00206489	3FL	ENSG00000148773	MKI67	0.0967937
0.12333	5.24745	9.50881	0.00222101	3FL	ENSG00000113163	COL4A3BP	0.100768
-0.520961	2.23782	9.29226	0.00250322	3FL	ENSG00000131203	IDO1	0.107425
0.36841	1.96381	9.17159	0.00265579	3FL	ENSG00000181027	FKRP	0.110698
-0.508321	3.62467	9.09699	0.00277914	3FL	ENSG00000154451	GBP5	0.112647
0.130153	4.72903	8.89879	0.00307056	3FL	ENSG00000134283	PPHLN1	0.118789
0.0893886	5.66892	8.65987	0.00348802	3FL	ENSG00000138032	PPM1B	0.126788
-0.0834007	6.08689	8.55688	0.00368545	3FL	ENSG00000164091	WDR82	0.130583
-0.121689	4.67551	8.44838	0.00390584	3FL	ENSG00000119979	FAM45A	0.134715
-0.448926	1.59405	8.3168	0.00419129	3FL	ENSG00000121903	ZSCAN20	0.139954
0.087694	5.78751	8.18866	0.00448984	3FL	ENSG00000151748	SAV1	0.145389
0.101155	5.59884	8.06789	0.00479115	3FL	ENSG00000249565	SERBP1P5	0.150298
0.0872706	5.91227	8.01807	0.0049214	3FL	ENSG00000102974	CTCF	0.152335
0.0889534	6.00861	8.0165	0.00492555	3FL	ENSG00000169891	REPS2	0.152373
-0.171029	4.26053	8.00627	0.00495278	3FL	ENSG00000180992	MRPL14	0.152978
-0.113636	5.02775	7.92666	0.00516991	3FL	ENSG00000135372	NAT10	0.156128
0.102548	5.28551	7.84612	0.00539951	3FL	ENSG00000130638	ATXN10	0.159564
-0.137832	4.20611	7.828	0.00545261	3FL	ENSG00000181666	HKR1	0.160256
-0.132696	4.44976	7.7185	0.00578496	3FL	ENSG00000164168	TMEM184C	0.165096
0.122156	4.83805	7.69845	0.00584806	3FL	ENSG00000111790	FGFR1OP2	0.1658
-0.410646	2.96316	7.58779	0.0062329	3FL	ENSG00000162654	GBP4	0.171256
0.416767	2.44015	7.51303	0.00648148	3FL	ENSG00000181409	AATK	0.174169
0.0607282	6.62204	7.4967	0.0065234	3FL	ENSG00000135018	UBQLN1	0.174697
-0.134962	4.72339	7.49321	0.00653577	3FL	ENSG00000074657	ZNF532	0.17483
-0.252432	4.40753	7.4849	0.00659125	3FL	ENSG00000207005	RNU1-2	0.17548
0.0907328	5.07155	7.45645	0.00666745	3FL	ENSG00000011295	TTC19	0.176533
0.076512	5.98252	7.44631	0.00670425	3FL	ENSG00000114316	USP4	0.177068
-0.0666961	6.74006	7.42285	0.00679018	3FL	ENSG00000196365	LONP1	0.178132
0.0654932	7.15568	7.34006	0.00710264	3FL	ENSG00000154001	PPP2R5E	0.181987
-0.219396	5.62588	7.32885	0.00717414	3FL	ENSG00000164120	HPGD	0.182769
0.361413	1.20513	7.24887	0.0074639	3FL	ENSG00000274265	CH17-189H20.1	0.186601
0.15146	3.82375	7.23989	0.00750049	3FL	ENSG00000115649	CNPPD1	0.186932
-0.343482	2.67092	7.20499	0.00765132	3FL	ENSG00000152229	PSTPIP2	0.188474
0.10675	4.80821	7.14438	0.00790123	3FL	ENSG00000166579	NDEL1	0.191515
0.0736294	6.48617	7.11063	0.00804804	3FL	ENSG00000168300	PCMTD1	0.192986
-0.0608742	9.0752	7.0655	0.00824871	3FL	ENSG00000196262	PPIA	0.195604
-0.357878	1.97005	7.04692	0.00833283	3FL	ENSG00000258469	CHMP4BP1	0.196672
-0.256706	3.67219	7.04669	0.00835171	3FL	ENSG00000141480	ARRB2	0.196811
0.117277	4.10699	7.04198	0.00835535	3FL	ENSG00000012963	UBR7	0.196828
-0.412138	1.49137	7.03818	0.00837271	3FL	ENSG00000189057	FAM111B	0.197011
-0.0989595	7.20434	6.97502	0.0086853	3FL	ENSG00000197728	RPS26	0.200357
0.153763	3.94073	6.95955	0.00874039	3FL	ENSG00000178385	PLEKHM3	0.200905
-0.283263	2.7036	6.9329	0.00886876	3FL	ENSG00000196290	NIF3L1	0.202347
-0.388836	2.34684	6.9214	0.00893909	3FL	ENSG00000101057	MYBL2	0.203011
-0.0784384	5.73307	6.91464	0.00895779	3FL	ENSG00000122126	OCRL	0.203168
0.327082	2.07282	6.90157	0.00902212	3FL	ENSG00000166828	SCNN1G	0.203836
0.0705869	6.26074	6.86025	0.0092286	3FL	ENSG00000197442	MAP3K5	0.206062
-0.348594	1.33127	6.8469	0.0092963	3FL	ENSG00000214765	SEPT7P2	0.206934
-0.0737801	5.56812	6.80196	0.00952814	3FL	ENSG00000169223	LMAN2	0.209464
-0.258925	3.84384	6.77172	0.00971413	3FL	ENSG00000207389	RNU1-4	0.211524
0.372986	1.79047	6.74419	0.00983494	3FL	ENSG00000155542	SETD9	0.212829
-0.0763439	6.17045	6.69611	0.010098	3FL	ENSG00000143727	ACP1	0.215456
-0.0968897	5.64649	6.69241	0.0101185	3FL	ENSG00000186184	POLR1D	0.215672
-0.0678596	6.38695	6.67442	0.0102191	3FL	ENSG00000134684	YARS	0.216811
0.129367	4.69574	6.60668	0.0106068	3FL	ENSG00000196208	GREB1	0.220656
0.065291	7.406	6.5942	0.0106799	3FL	ENSG00000187239	FNBP1	0.221362
-0.0704698	6.75058	6.592	0.0106928	3FL	ENSG00000111328	CDK2AP1	0.221454
-0.0775648	9.74128	6.58046	0.0107621	3FL	ENSG00000155368	DBI	0.222128
0.0659875	6.49718	6.57804	0.0107753	3FL	ENSG00000103479	RBL2	0.222224
-0.134013	4.7485	6.57765	0.0107776	3FL	ENSG00000088812	ATRN	0.222224
0.0950708	5.27119	6.56562	0.0108492	3FL	ENSG00000197930	ERO1A	0.222879
0.12365	5.01787	6.54841	0.0109525	3FL	ENSG00000104892	KLC3	0.224006
0.0823259	6.24293	6.5184	0.011135	3FL	ENSG00000225733	FGD5-AS1	0.225843
0.405284	1.51311	6.49493	0.01128	3FL	ENSG00000101187	SLCO4A1	0.227488
-0.32493	2.33831	6.39943	0.0118901	3FL	ENSG00000141574	SECTM1	0.233291
-0.344164	2.05264	6.36474	0.0121201	3FL	ENSG00000167653	PSCA	0.23554
-0.295419	2.14664	6.32918	0.0123607	3FL	ENSG00000163918	RFC4	0.23789
-0.322098	1.33666	6.32518	0.012388	3FL	ENSG00000111728	ST8SIA1	0.23808
-0.0995785	8.13834	6.31659	0.0124791	3FL	ENSG00000140105	WARS	0.238839
0.280576	1.28209	6.29183	0.0126186	3FL	ENSG00000119723	COQ6	0.240054
0.0626843	6.07325	6.2834	0.0126776	3FL	ENSG00000132405	TBC1D14	0.240694
0.0777213	5.71037	6.27298	0.0127509	3FL	ENSG00000170832	USP32	0.241329
-0.288908	2.88677	6.27342	0.0127558	3FL	ENSG00000196787	HIST1H2AG	0.241356
0.159276	5.14668	6.26979	0.0128067	3FL	ENSG00000159388	BTG2	0.241855
-0.0861054	5.61795	6.21415	0.0131731	3FL	ENSG00000129219	PLD2	0.245118
-0.0836659	5.08308	6.17636	0.0134518	3FL	ENSG00000167770	OTUB1	0.247525
0.0744227	6.3644	6.11826	0.0138924	3FL	ENSG00000125753	VASP	0.251127
0.0582721	7.38356	6.1172	0.0139006	3FL	ENSG00000135837	CEP350	0.251159
0.0792651	6.42795	6.1097	0.0139586	3FL	ENSG00000165025	SYK	0.251729
-0.16512	3.65129	6.10287	0.0140115	3FL	ENSG00000143614	GATAD2B	0.251916
-0.0670285	6.47893	6.07554	0.0142258	3FL	ENSG00000087302	C14orf166	0.25355
-0.0736222	6.35858	6.051	0.0144211	3FL	ENSG00000230989	HSBP1	0.254989
0.308249	1.74406	6.0456	0.0144644	3FL	ENSG00000166401	SERPINB8	0.255329
0.0624808	6.96338	6.01293	0.0147295	3FL	ENSG00000100614	PPM1A	0.257652
-0.137024	4.63619	5.99998	0.0148359	3FL	ENSG00000065268	WDR18	0.258558
-0.0844773	7.04802	5.96702	0.0151228	3FL	ENSG00000064651	SLC12A2	0.261041
-0.141918	5.69568	5.95943	0.0152133	3FL	ENSG00000135447	PPP1R1A	0.261695
0.0634531	7.22951	5.9289	0.0154347	3FL	ENSG00000103994	ZNF106	0.263578
-0.143514	4.02914	5.91436	0.0155602	3FL	ENSG00000139719	VPS33A	0.264656
-0.119175	4.75273	5.90887	0.0156079	3FL	ENSG00000148468	FAM171A1	0.264964
0.350341	1.01291	5.90373	0.0156527	3FL	ENSG00000143590	EFNA3	0.265446
-0.336789	1.11717	5.85323	0.0160997	3FL	ENSG00000151575	TEX9	0.26902
-0.212421	3.09927	5.84089	0.0162109	3FL	ENSG00000241316	SUCLG2-AS1	0.26988
-0.0904194	4.9463	5.83629	0.0162525	3FL	ENSG00000166801	FAM111A	0.270186
-0.0981449	5.07866	5.79558	0.0166262	3FL	ENSG00000154518	ATP5G3	0.272835
0.0672689	7.34641	5.7812	0.0167602	3FL	ENSG00000168672	FAM84B	0.273979
0.195182	3.22708	5.78015	0.0167701	3FL	ENSG00000165868	HSPA12A	0.273989
-0.103004	4.58522	5.77536	0.016815	3FL	ENSG00000113068	PFDN1	0.274412
-0.290361	3.17756	5.76296	0.0169625	3FL	ENSG00000171848	RRM2	0.275568
0.0924637	5.10272	5.73023	0.0172447	3FL	ENSG00000078142	PIK3C3	0.277835
0.0668724	6.36293	5.70774	0.0174629	3FL	ENSG00000179912	R3HDM2	0.27932
0.072602	6.60364	5.69832	0.0175552	3FL	ENSG00000141252	VPS53	0.279924
-0.272849	3.39268	5.67827	0.0177875	3FL	ENSG00000117724	CENPF	0.281623
-0.069865	6.55054	5.66788	0.017857	3FL	ENSG00000166794	PPIB	0.282015
-0.13354	3.73394	5.66587	0.0178771	3FL	ENSG00000130347	RTN4IP1	0.28211
-0.24874	2.41583	5.6478	0.0180589	3FL	ENSG00000168476	REEP4	0.283398
0.0545002	7.6814	5.63712	0.0181673	3FL	ENSG00000025039	RRAGD	0.284283
-0.15292	3.77449	5.61279	0.0184167	3FL	ENSG00000155034	FBXL18	0.286405
-0.173731	3.7236	5.59137	0.0186393	3FL	ENSG00000106571	GLI3	0.288116
-0.225958	4.00359	5.57959	0.0188039	3FL	ENSG00000240038	AMY2B	0.28935
-0.0933334	7.88257	5.56825	0.0189216	3FL	ENSG00000139289	PHLDA1	0.29004
-0.303596	0.901577	5.551	0.0190664	3FL	ENSG00000151665	PIGF	0.290998
-0.205529	2.78595	5.51929	0.019409	3FL	ENSG00000189157	FAM47E	0.29324
-0.220324	2.44229	5.51845	0.0194181	3FL	ENSG00000236264	RPL26P30	0.293328
-0.0805657	5.41292	5.51517	0.0194539	3FL	ENSG00000033178	UBA6	0.29346
0.0736605	6.43207	5.51334	0.019474	3FL	ENSG00000144645	OSBPL10	0.293626
0.0942061	4.54664	5.51132	0.019496	3FL	ENSG00000129245	FXR2	0.293785
-0.26366	1.94206	5.50888	0.0195228	3FL	ENSG00000182359	KBTBD3	0.293914
-0.325266	1.52563	5.50045	0.0196155	3FL	ENSG00000187952	HS6ST1P1	0.294744
-0.219593	3.78116	5.48881	0.0197669	3FL	ENSG00000184357	HIST1H1B	0.295817
0.084794	5.28109	5.48523	0.019784	3FL	ENSG00000008283	CYB561	0.29588
0.101593	4.67721	5.46545	0.0200053	3FL	ENSG00000140694	PARN	0.297324
-0.0773742	5.58525	5.46221	0.0200418	3FL	ENSG00000120314	WDR55	0.297635
0.0934506	4.94766	5.45383	0.0201365	3FL	ENSG00000227345	PARG	0.298335
-0.325239	1.57757	5.44882	0.0201934	3FL	ENSG00000260676	LINC01541	0.298765
-0.245394	2.53417	5.44719	0.0202118	3FL	ENSG00000273611	ZNHIT3	0.298833
-0.10659	12.7789	5.4163	0.020612	3FL	ENSG00000118785	SPP1	0.301446
0.0743324	6.35775	5.40407	0.0207086	3FL	ENSG00000156030	ELMSAN1	0.302267
0.0499353	6.91713	5.40182	0.0207347	3FL	ENSG00000166734	CASC4	0.302401
-0.127591	3.94863	5.39157	0.0208549	3FL	ENSG00000033030	ZCCHC8	0.303166
0.150606	3.69645	5.38869	0.0208888	3FL	ENSG00000269343	ZNF587B	0.303386
0.309879	1.69388	5.38451	0.0209379	3FL	ENSG00000260708	CTA-29F11.1	0.303614
0.0783279	5.82255	5.37109	0.0210969	3FL	ENSG00000196683	TOMM7	0.30493
0.148421	3.9572	5.36617	0.0211555	3FL	ENSG00000140320	BAHD1	0.305281
-0.0797981	5.11485	5.36384	0.0211834	3FL	ENSG00000124541	RRP36	0.305489
0.107763	5.3029	5.36337	0.0211889	3FL	ENSG00000113269	RNF130	0.305504
-0.0645198	6.38376	5.33868	0.021486	3FL	ENSG00000247596	TWF2	0.307487
-0.128982	5.2189	5.30588	0.021916	3FL	ENSG00000241343	RPL36A	0.310226
-0.371542	1.48927	5.26955	0.0223411	3FL	ENSG00000137812	KNL1	0.313254
0.054836	7.53022	5.25113	0.0225749	3FL	ENSG00000138821	SLC39A8	0.314777
0.0720733	8.21701	5.24111	0.0227115	3FL	ENSG00000116679	IVNS1ABP	0.315605
-0.107917	5.28498	5.23325	0.0228123	3FL	ENSG00000068079	IFI35	0.316223
0.214833	2.68967	5.22998	0.0228464	3FL	ENSG00000196267	ZNF836	0.316502
0.0594025	7.6749	5.22689	0.0228863	3FL	ENSG00000189241	TSPYL1	0.316733
-0.0757084	5.3051	5.21977	0.0229787	3FL	ENSG00000182979	MTA1	0.317237
0.109887	4.40829	5.21773	0.0230052	3FL	ENSG00000141446	ESCO1	0.317383
0.0643982	7.70165	5.20461	0.0231766	3FL	ENSG00000152104	PTPN14	0.318603
-0.283946	1.20976	5.16137	0.023751	3FL	ENSG00000142530	FAM71E1	0.321793
-0.123729	3.81867	5.15772	0.0238001	3FL	ENSG00000145781	COMMD10	0.32213
0.062499	6.79953	5.15159	0.023883	3FL	ENSG00000079332	SAR1A	0.322591
-0.107981	4.55317	5.15079	0.0238938	3FL	ENSG00000184867	ARMCX2	0.322591
-0.0931004	5.60286	5.14422	0.0239828	3FL	ENSG00000010278	CD9	0.323153
0.278611	2.3357	5.12649	0.0242251	3FL	ENSG00000007372	PAX6	0.324762
-0.0847688	4.71386	5.12595	0.0242325	3FL	ENSG00000127922	SHFM1	0.324794
0.117207	3.87607	5.12241	0.0242811	3FL	ENSG00000113812	ACTR8	0.324873
-0.224906	2.60993	5.11025	0.0244492	3FL	ENSG00000156049	GNA14	0.325803
0.166509	3.62794	5.09123	0.0247144	3FL	ENSG00000184988	TMEM106A	0.327405
-0.127151	4.27967	5.08548	0.0247952	3FL	ENSG00000145022	TCTA	0.327956
-0.0808409	5.37345	5.08364	0.024821	3FL	ENSG00000204178	TMEM57	0.32808
-0.329121	1.8267	5.08258	0.024836	3FL	ENSG00000254626	RP11-27G22.1	0.328127
-0.0726859	6.04209	5.03328	0.0255411	3FL	ENSG00000117602	RCAN3	0.33193
0.146999	3.83679	5.0312	0.0255713	3FL	ENSG00000174010	KLHL15	0.332083
0.0656549	6.69637	5.02234	0.0257004	3FL	ENSG00000127328	RAB3IP	0.332827
-0.260261	1.93031	5.0166	0.0257844	3FL	ENSG00000221829	FANCG	0.333345
0.0897659	5.27784	5.01021	0.0258783	3FL	ENSG00000151474	FRMD4A	0.333909
0.295526	1.81699	5.0014	0.0260083	3FL	ENSG00000228327	RP11-206L10.2	0.334716
0.141883	3.25655	4.99535	0.0260979	3FL	ENSG00000104529	EEF1D	0.33504
0.29162	0.728928	4.99371	0.0261222	3FL	ENSG00000258077	RP11-114H23.1	0.335169
0.059114	6.66405	4.99009	0.026176	3FL	ENSG00000134352	IL6ST	0.335424
0.111159	4.21637	4.98934	0.0261873	3FL	ENSG00000198924	DCLRE1A	0.335505
0.0799367	4.90806	4.989	0.0261923	3FL	ENSG00000149657	LSM14B	0.335553
-0.0614477	6.57586	4.9835	0.0262743	3FL	ENSG00000158864	NDUFS2	0.336072
0.133853	3.84343	4.96348	0.0265755	3FL	ENSG00000124459	ZNF45	0.337649
-0.244389	1.86798	4.91741	0.0272819	3FL	ENSG00000239665	RP11-295P9.3	0.341935
-0.203372	2.84573	4.91524	0.0273158	3FL	ENSG00000106459	NRF1	0.342015
-0.351255	1.9081	4.89241	0.0276875	3FL	ENSG00000256422	RP11-886D15.1	0.344284
-0.247655	1.89313	4.87817	0.0278992	3FL	ENSG00000246067	RAB30-AS1	0.345478
0.310441	2.61127	4.87718	0.0279482	3FL	ENSG00000165409	TSHR	0.345851
-0.0913048	5.54264	4.8726	0.027988	3FL	ENSG00000140795	MYLK3	0.346132
0.312621	1.36241	4.87111	0.0280119	3FL	ENSG00000155367	PPM1J	0.346251
-0.147823	4.75732	4.83383	0.0286517	3FL	ENSG00000163584	RPL22L1	0.349321
-0.233117	2.46853	4.82828	0.0287053	3FL	ENSG00000172638	EFEMP2	0.349606
0.254519	2.28084	4.82669	0.0287314	3FL	ENSG00000140961	OSGIN1	0.349694
0.0780654	5.42969	4.80461	0.0290961	3FL	ENSG00000104866	PPP1R37	0.351523
0.100848	4.25207	4.78926	0.0293526	3FL	ENSG00000023041	ZDHHC6	0.352976
0.307709	1.15228	4.78023	0.0295045	3FL	ENSG00000230513	THAP7-AS1	0.353818
0.0833127	8.17243	4.77078	0.0297068	3FL	ENSG00000069702	TGFBR3	0.355092
0.291554	3.9059	4.77088	0.0297178	3FL	ENSG00000163734	CXCL3	0.355141
-0.0850313	4.58952	4.76737	0.0297223	3FL	ENSG00000162928	PEX13	0.355164
0.109489	6.33889	4.77025	0.0297254	3FL	ENSG00000075651	PLD1	0.355183
-0.197116	1.91271	4.76545	0.029755	3FL	ENSG00000226084	RP4-706A16.3	0.355323
0.0653546	6.58757	4.7618	0.0298173	3FL	ENSG00000225031	EIF4BP7	0.35561
-0.323087	1.93602	4.71756	0.0305822	3FL	ENSG00000088325	TPX2	0.359486
-0.145143	3.91625	4.69549	0.0309714	3FL	ENSG00000128944	KNSTRN	0.361576
0.0707944	8.26661	4.69522	0.030993	3FL	ENSG00000205609	EIF3CL	0.361645
-0.0890788	4.7654	4.67639	0.0313124	3FL	ENSG00000134748	PRPF38A	0.363107
-0.0781388	5.1013	4.67185	0.0313941	3FL	ENSG00000156026	MCU	0.363298
-0.0639137	8.1172	4.66752	0.0314725	3FL	ENSG00000166598	HSP90B1	0.363675
-0.315051	1.3608	4.64744	0.031837	3FL	ENSG00000225151	GOLGA2P7	0.365509
0.0447731	7.50414	4.64692	0.0318466	3FL	ENSG00000078674	PCM1	0.365536
-0.288581	1.53535	4.63765	0.0320165	3FL	ENSG00000261455	LINC01003	0.366236
-0.16781	3.46005	4.63496	0.032066	3FL	ENSG00000119559	C19orf25	0.3666
-0.0760234	5.20846	4.63348	0.0320932	3FL	ENSG00000166847	DCTN5	0.366745
0.0540389	6.1191	4.62566	0.0322377	3FL	ENSG00000101193	GID8	0.367525
-0.0783935	5.38273	4.61932	0.0323553	3FL	ENSG00000119446	RBM18	0.368071
-0.0928693	4.60682	4.61118	0.032507	3FL	ENSG00000177889	UBE2N	0.368979
-0.0644293	6.44394	4.60581	0.0326074	3FL	ENSG00000182768	NGRN	0.369497
0.220728	2.30793	4.6041	0.0326396	3FL	ENSG00000119042	SATB2	0.369706
-0.139494	3.85718	4.60174	0.0326839	3FL	ENSG00000168275	COA6	0.370063
-0.0679057	5.82319	4.60173	0.032684	3FL	ENSG00000219200	RNASEK	0.370063
-0.12653	3.86225	4.59403	0.0328289	3FL	ENSG00000257727	CNPY2	0.370716
-0.0802777	4.69079	4.59339	0.0328411	3FL	ENSG00000178234	GALNT11	0.370792
0.084355	6.77677	4.59369	0.0328733	3FL	ENSG00000163884	KLF15	0.370877
0.0598176	6.15034	4.59127	0.0328811	3FL	ENSG00000163930	BAP1	0.370898
-0.0776031	5.37344	4.58572	0.0329863	3FL	ENSG00000066135	KDM4A	0.371488
-0.103472	4.77281	4.5817	0.0330625	3FL	ENSG00000112118	MCM3	0.3717
0.0495204	6.66655	4.57314	0.0332258	3FL	ENSG00000062650	WAPL	0.372534
0.0608627	6.86095	4.57139	0.0332591	3FL	ENSG00000153201	RANBP2	0.372681
0.0529037	7.02353	4.5671	0.0333414	3FL	ENSG00000107281	NPDC1	0.372974
0.0831562	4.94757	4.56367	0.0334073	3FL	ENSG00000115271	GCA	0.373308
-0.0583485	6.87802	4.55966	0.0334844	3FL	ENSG00000095380	NANS	0.373712
-0.133776	3.9319	4.55909	0.0334955	3FL	ENSG00000182400	TRAPPC6B	0.373749
-0.134346	3.54714	4.558	0.0335165	3FL	ENSG00000198920	KIAA0753	0.373819
0.15284	5.00288	4.56032	0.0335262	3FL	ENSG00000204219	TCEA3	0.373884
-0.111004	4.39372	4.55576	0.0335596	3FL	ENSG00000181827	RFX7	0.37394
-0.0833836	5.03421	4.54203	0.033826	3FL	ENSG00000157625	TAB3	0.375138
0.280076	1.44849	4.53632	0.0339373	3FL	ENSG00000117013	KCNQ4	0.375632
-0.0932082	5.09116	4.53504	0.0339625	3FL	ENSG00000198625	MDM4	0.375751
-0.134884	3.87212	4.52724	0.0341153	3FL	ENSG00000186187	ZNRF1	0.376499
0.109261	4.92784	4.52353	0.0341891	3FL	ENSG00000115993	TRAK2	0.376907
-0.0748478	5.46757	4.51723	0.0343125	3FL	ENSG00000101361	NOP56	0.377559
-0.0663621	5.09698	4.50842	0.0344873	3FL	ENSG00000136045	PWP1	0.378389
-0.286295	1.54642	4.50205	0.034614	3FL	ENSG00000152240	HAUS1	0.378928
0.189059	3.04891	4.49189	0.0348174	3FL	ENSG00000196544	BORCS6	0.37995
-0.202896	3.03178	4.48686	0.0349186	3FL	ENSG00000275379	HIST1H3I	0.380479
0.0577853	7.1787	4.48404	0.0349755	3FL	ENSG00000198911	SREBF2	0.380753
0.0684973	5.89273	4.4811	0.0350348	3FL	ENSG00000150527	CTAGE5	0.380923
0.0470478	7.35397	4.47617	0.0351346	3FL	ENSG00000095203	EPB41L4B	0.381376
0.052902	8.46384	4.46568	0.0353478	3FL	ENSG00000165105	RASEF	0.382332
0.23785	3.4056	4.46489	0.0354034	3FL	ENSG00000231721	LINC-PINT	0.382589
-0.0958464	4.86052	4.44461	0.0357803	3FL	ENSG00000213965	NUDT19	0.383796
0.0802474	5.66265	4.43986	0.0358786	3FL	ENSG00000162817	C1orf115	0.384277
-0.0934442	4.30124	4.41856	0.036323	3FL	ENSG00000173163	COMMD1	0.386101
0.0770379	7.41113	4.4111	0.0365121	3FL	ENSG00000134324	LPIN1	0.387203
0.19136	3.01464	4.40938	0.036516	3FL	ENSG00000136933	RABEPK	0.387229
0.0732675	6.4352	4.39949	0.0367275	3FL	ENSG00000154760	SLFN13	0.388136
-0.237604	2.03755	4.38939	0.0369405	3FL	ENSG00000220785	MTMR9LP	0.389059
0.0503234	6.51784	4.38257	0.0370866	3FL	ENSG00000133606	MKRN1	0.389515
0.0774697	5.19608	4.36806	0.0373993	3FL	ENSG00000107669	ATE1	0.390992
0.0720538	7.61064	4.36837	0.0374214	3FL	ENSG00000170458	CD14	0.39103
-0.0694864	5.68523	4.36363	0.0374952	3FL	ENSG00000136560	TANK	0.391379
0.139601	3.96698	4.35899	0.0375962	3FL	ENSG00000198853	RUSC2	0.391801
0.0479555	6.75406	4.35368	0.0377118	3FL	ENSG00000015676	NUDCD3	0.392359
-0.0513381	6.45203	4.34475	0.0379075	3FL	ENSG00000182473	EXOC7	0.393148
-0.192962	3.4	4.33769	0.0380628	3FL	ENSG00000008323	PLEKHG6	0.39368
-0.0778322	6.29606	4.333	0.038177	3FL	ENSG00000015133	CCDC88C	0.393998
-0.0868137	4.76207	4.33152	0.0381991	3FL	ENSG00000042753	AP2S1	0.394025
-0.236399	2.41911	4.32901	0.0382547	3FL	ENSG00000163141	BNIPL	0.394395
0.0807879	5.48761	4.3214	0.0384238	3FL	ENSG00000141449	GREB1L	0.395445
0.0860035	5.01706	4.31998	0.0384553	3FL	ENSG00000204568	MRPS18B	0.395578
0.0780522	5.35891	4.3163	0.0385374	3FL	ENSG00000103550	KNOP1	0.395987
-0.178584	2.83913	4.31493	0.0385682	3FL	ENSG00000101052	IFT52	0.396076
-0.0712729	6.51467	4.3099	0.0386832	3FL	ENSG00000169504	CLIC4	0.396621
-0.0638033	5.90746	4.29971	0.0389099	3FL	ENSG00000100239	PPP6R2	0.397602
0.0570075	7.34154	4.29786	0.0389518	3FL	ENSG00000114450	GNB4	0.397746
-0.0630926	5.86383	4.29236	0.0390762	3FL	ENSG00000126602	TRAP1	0.398114
-0.192167	2.9554	4.28879	0.0391572	3FL	ENSG00000100625	SIX4	0.398428
0.0627661	7.40337	4.28773	0.0391813	3FL	ENSG00000131844	MCCC2	0.398461
-0.108875	4.27797	4.28545	0.0392331	3FL	ENSG00000006757	PNPLA4	0.398623
0.126842	7.97007	4.28789	0.0392388	3FL	ENSG00000053747	LAMA3	0.398623
-0.131441	3.66071	4.27386	0.039498	3FL	ENSG00000177675	CD163L1	0.399729
0.257689	1.18365	4.2706	0.0395728	3FL	ENSG00000141040	ZNF287	0.399943
-0.337893	3.25721	4.25283	0.0400444	3FL	ENSG00000231389	HLA-DPA1	0.401801
-0.286815	1.6462	4.24597	0.0401429	3FL	ENSG00000136052	SLC41A2	0.402229
-0.0620987	6.25558	4.24357	0.0401988	3FL	ENSG00000173692	PSMD1	0.402494
-0.203271	2.60517	4.22864	0.0405492	3FL	ENSG00000213468	FIRRE	0.403616
-0.302129	1.3791	4.22611	0.0406088	3FL	ENSG00000159259	CHAF1B	0.40382
-0.197062	2.50042	4.22447	0.0406477	3FL	ENSG00000173611	SCAI	0.404025
0.0670682	5.82388	4.22266	0.0406904	3FL	ENSG00000116044	NFE2L2	0.404218
-0.0814024	5.18527	4.22118	0.0407254	3FL	ENSG00000133943	C14orf159	0.404397
0.0837847	7.79149	4.21877	0.0408386	3FL	ENSG00000265972	TXNIP	0.4049
0.188607	4.10676	4.20716	0.0411065	3FL	ENSG00000111817	DSE	0.406265
0.165556	2.77951	4.20201	0.0411821	3FL	ENSG00000275464	CH507-9B2.5	0.406656
0.0500426	6.35602	4.18796	0.04152	3FL	ENSG00000101966	XIAP	0.407858
-0.0917155	5.00889	4.18644	0.041557	3FL	ENSG00000182481	KPNA2	0.40799
0.250472	0.779429	4.18615	0.0415638	3FL	ENSG00000248593	DSTNP2	0.408028
-0.143558	3.46881	4.18581	0.0415721	3FL	ENSG00000078487	ZCWPW1	0.408095
0.173242	2.63763	4.18559	0.0415775	3FL	ENSG00000115840	SLC25A12	0.408117
0.0727963	5.07457	4.18493	0.0415935	3FL	ENSG00000148572	NRBF2	0.408243
-0.218433	2.82194	4.18471	0.0415988	3FL	ENSG00000144161	ZC3H8	0.408276
0.110528	5.24552	4.18604	0.0416057	3FL	ENSG00000143545	RAB13	0.408276
-0.121654	3.92225	4.18425	0.0416098	3FL	ENSG00000100365	NCF4	0.408276
-0.0604764	5.72969	4.18145	0.0416777	3FL	ENSG00000163444	TMEM183A	0.408528
0.07891	4.96418	4.16657	0.0420405	3FL	ENSG00000107175	CREB3	0.410004
-0.23482	2.33679	4.16572	0.0420614	3FL	ENSG00000144485	HES6	0.410078
-0.0748825	5.45501	4.16514	0.0420755	3FL	ENSG00000138495	COX17	0.410082
0.10203	4.48753	4.16298	0.0421284	3FL	ENSG00000101216	GMEB2	0.410336
0.0539192	6.65591	4.16231	0.0421449	3FL	ENSG00000140396	NCOA2	0.41045
0.0582572	6.02574	4.15258	0.0423845	3FL	ENSG00000054267	ARID4B	0.411484
-0.178358	2.94023	4.14623	0.0425416	3FL	ENSG00000279965	RP11-472K17.3	0.411832
0.112239	4.43849	4.14558	0.0425577	3FL	ENSG00000180901	KCTD2	0.411835
-0.22932	1.98827	4.14488	0.0425752	3FL	ENSG00000204923	FBXO48	0.411862
-0.125537	4.45903	4.14297	0.0426296	3FL	ENSG00000109861	CTSC	0.412034
-0.314309	2.70918	4.14396	0.0426474	3FL	ENSG00000286522	NA	0.412105
0.256865	1.03703	4.14163	0.0426559	3FL	ENSG00000243069	ARHGEF26-AS1	0.412141
0.0702042	5.71987	4.13704	0.0427701	3FL	ENSG00000179562	GCC1	0.412581
-0.105318	3.94187	4.12722	0.0430156	3FL	ENSG00000143971	ETAA1	0.413555
-0.123302	4.00594	4.12209	0.0431446	3FL	ENSG00000124275	MTRR	0.41396
0.133364	4.19825	4.11968	0.0432052	3FL	ENSG00000166016	ABTB2	0.414327
0.118941	4.18459	4.11577	0.043304	3FL	ENSG00000131748	STARD3	0.414522
-0.0675886	5.10917	4.11295	0.0433752	3FL	ENSG00000076685	NT5C2	0.41482
0.10753	6.38784	4.11166	0.0434694	3FL	ENSG00000186281	GPAT2	0.415043
-0.206871	2.92145	4.10421	0.043597	3FL	ENSG00000168496	FEN1	0.415378
0.0810838	4.58761	4.09296	0.0438843	3FL	ENSG00000144036	EXOC6B	0.416261
0.171552	3.44589	4.09077	0.0439404	3FL	ENSG00000101290	CDS2	0.416488
0.0554034	7.5663	4.08798	0.0440121	3FL	ENSG00000065613	SLK	0.416736
0.305644	1.77024	4.07303	0.0444068	3FL	ENSG00000253293	HOXA10	0.417927
-0.0488352	9.56424	4.07086	0.0444546	3FL	ENSG00000034510	TMSB10	0.418044
-0.19498	4.86711	4.06804	0.0445914	3FL	ENSG00000117228	GBP1	0.418628
-0.066868	5.57683	4.05906	0.0447622	3FL	ENSG00000162129	CLPB	0.419243
0.0458682	8.38449	4.05673	0.0448231	3FL	ENSG00000160209	PDXK	0.41941
0.0468355	6.51733	4.05215	0.0449434	3FL	ENSG00000075711	DLG1	0.419792
0.0637996	6.13641	4.05125	0.0449669	3FL	ENSG00000101191	DIDO1	0.419792
0.0591689	6.04146	4.04988	0.0450031	3FL	ENSG00000102921	N4BP1	0.419894
-0.300137	1.88221	4.04542	0.0451205	3FL	ENSG00000118263	KLF7	0.420359
-0.0642691	5.9514	4.03619	0.0453647	3FL	ENSG00000099901	RANBP1	0.421398
-0.13002	3.25019	4.03413	0.0454194	3FL	ENSG00000124659	TBCC	0.421653
-0.158443	3.03525	4.03222	0.0454702	3FL	ENSG00000154079	SDHAF4	0.421814
-0.101686	4.45795	4.03154	0.0454884	3FL	ENSG00000111906	HDDC2	0.421872
0.290787	1.67284	4.02628	0.0456286	3FL	ENSG00000253320	AZIN1-AS1	0.422452
-0.133348	3.50506	4.0242	0.045684	3FL	ENSG00000198131	ZNF544	0.422549
0.0597196	8.67802	4.02196	0.045746	3FL	ENSG00000170561	IRX2	0.422741
-0.140752	5.00905	4.02293	0.0457797	3FL	ENSG00000188505	NCCRP1	0.422873
-0.0650866	6.04193	4.01364	0.0459674	3FL	ENSG00000224578	HNRNPA1P48	0.423534
-0.101956	4.64314	4.00073	0.0463162	3FL	ENSG00000131462	TUBG1	0.424918
0.23447	3.29562	3.99679	0.0464725	3FL	ENSG00000106772	PRUNE2	0.425566
-0.0520735	6.12309	3.98325	0.0467931	3FL	ENSG00000168259	DNAJC7	0.426583
-0.0890122	4.91091	3.98123	0.0468483	3FL	ENSG00000156110	ADK	0.426758
0.244632	2.64207	3.97823	0.0469545	3FL	ENSG00000103710	RASL12	0.427077
0.125664	4.22208	3.96793	0.0472152	3FL	ENSG00000151131	C12orf45	0.428238
0.0772688	5.35597	3.96124	0.0474006	3FL	ENSG00000137876	RSL24D1	0.429046
0.0470062	6.89705	3.95216	0.0476539	3FL	ENSG00000159023	EPB41	0.429963
0.0617249	6.51084	3.95032	0.0477055	3FL	ENSG00000173726	TOMM20	0.430136
0.0623735	5.86908	3.94793	0.0477723	3FL	ENSG00000090686	USP48	0.430379
0.0865878	4.92051	3.93985	0.0479993	3FL	ENSG00000182158	CREB3L2	0.431342
-0.264569	0.997018	3.93965	0.048005	3FL	ENSG00000034533	ASTE1	0.431342
-0.159958	3.58393	3.93948	0.0480098	3FL	ENSG00000233461	RP11-295G20.2	0.431342
0.11909	3.9474	3.93374	0.0481718	3FL	ENSG00000154359	LONRF1	0.431889
0.254231	4.63094	3.93247	0.048273	3FL	ENSG00000198576	ARC	0.432166
-0.0671674	5.84855	3.92878	0.0483122	3FL	ENSG00000119862	LGALSL	0.432416
0.0798519	5.42118	3.92176	0.0485118	3FL	ENSG00000083896	YTHDC1	0.433005
-0.078018	5.14359	3.91562	0.0486872	3FL	ENSG00000173113	TRMT112	0.433755
0.225607	2.01838	3.91559	0.048688	3FL	ENSG00000104497	SNX16	0.433755
-0.0999247	6.85108	3.91112	0.0488798	3FL	ENSG00000186472	PCLO	0.434567
-0.0689799	6.26309	3.89957	0.0491485	3FL	ENSG00000180573	HIST1H2AC	0.435754
0.0879504	5.33789	3.89813	0.0491902	3FL	ENSG00000123643	SLC36A1	0.435851
0.078416	4.55725	3.89732	0.0492137	3FL	ENSG00000129055	ANAPC13	0.435881
-0.271405	2.30596	3.8953	0.0492865	3FL	ENSG00000131724	IL13RA1	0.436098
0.0596581	9.0489	3.89195	0.0493727	3FL	ENSG00000063046	EIF4B	0.436337
-0.177179	2.6075	3.89168	0.049377	3FL	ENSG00000196502	SULT1A1	0.436337
-0.065136	5.53448	3.88932	0.0494458	3FL	ENSG00000100567	PSMA3	0.436572
0.349725	3.23249	3.89056	0.0494747	3FL	ENSG00000127951	FGL2	0.436649
0.069924	5.08742	3.88496	0.0495727	3FL	ENSG00000051382	PIK3CB	0.437116
-0.0805773	5.9443	3.87934	0.0497513	3FL	ENSG00000187605	TET3	0.437668
0.0731391	4.99237	3.87378	0.0498997	3FL	ENSG00000154309	DISP1	0.438158
0.062979	5.79793	3.87375	0.0499006	3FL	ENSG00000102763	VWA8	0.438158
0.0524286	6.4114	3.87251	0.049937	3FL	ENSG00000072518	MARK2	0.438291
0.371847	1.77039	11.7509	0.000686748	3.SL	ENSG00000188315	C3orf62	0.0530315
0.440882	2.02752	11.3935	0.0008285	3.SL	ENSG00000136048	DRAM1	0.0589003
0.400242	3.21784	10.5865	0.0012688	3.SL	ENSG00000149131	SERPING1	0.0746835
0.131845	4.70452	10.3566	0.00142083	3.SL	ENSG00000240395	RPL5P23	0.0794115
0.119842	6.28694	10.167	0.00157926	3.SL	ENSG00000135842	FAM129A	0.0838657
-0.11862	5.65766	10.0901	0.00163886	3.SL	ENSG00000185483	ROR1	0.0857126
-0.359874	1.15738	9.83377	0.00187061	3.SL	ENSG00000233527	ZNF529-AS1	0.0918456
-0.0898418	4.96519	9.83315	0.00187122	3.SL	ENSG00000066422	ZBTB11	0.0918552
-0.0748439	6.45744	9.51539	0.00221325	3.SL	ENSG00000187837	HIST1H1C	0.100598
-0.169011	5.04864	9.40469	0.00235953	3.SL	ENSG00000134256	CD101	0.103998
-0.0823811	5.80118	9.34355	0.00242415	3.SL	ENSG00000067182	TNFRSF1A	0.105238
0.0790232	6.73447	9.16575	0.00266401	3.SL	ENSG00000137309	HMGA1	0.110796
-0.100665	5.55954	9.16143	0.00267013	3.SL	ENSG00000135333	EPHA7	0.110823
-0.109675	5.08821	8.85504	0.00314295	3.SL	ENSG00000163406	SLC15A2	0.120058
-0.0611253	6.42765	8.51631	0.00376627	3.SL	ENSG00000138777	PPA2	0.131886
0.0723922	7.56454	8.35563	0.00410624	3.SL	ENSG00000067225	PKM	0.138421
0.0637412	7.07194	8.24981	0.00434469	3.SL	ENSG00000156515	HK1	0.142742
-0.0650578	5.56812	8.22997	0.00439124	3.SL	ENSG00000169223	LMAN2	0.143573
0.101442	5.7064	8.11352	0.00468084	3.SL	ENSG00000111912	NCOA7	0.148511
0.12462	9.23752	8.09045	0.00475545	3.SL	ENSG00000019582	CD74	0.149795
0.0929107	6.92858	7.93716	0.0051577	3.SL	ENSG00000105357	MYH14	0.155923
0.383617	1.49074	7.83239	0.00543964	3.SL	ENSG00000184350	MRGPRE	0.160092
-0.269041	3.31063	7.81609	0.00550399	3.SL	ENSG00000131747	TOP2A	0.160966
0.100482	5.25982	7.64969	0.00600433	3.SL	ENSG00000254470	AP5B1	0.167999
0.122288	3.81107	7.63936	0.006038	3.SL	ENSG00000229932	YWHAZP3	0.168584
-0.115028	6.72558	7.61152	0.00615492	3.SL	ENSG00000154122	ANKH	0.170269
-0.0647076	6.3713	7.55503	0.00632022	3.SL	ENSG00000102580	DNAJC3	0.17235
0.360002	2.71837	7.51787	0.00647074	3.SL	ENSG00000135838	NPL	0.174095
-0.0907759	5.92775	7.50471	0.00650104	3.SL	ENSG00000117394	SLC2A1	0.174418
-0.0794823	5.37345	7.49791	0.00651904	3.SL	ENSG00000204178	TMEM57	0.174616
0.322007	2.95492	7.29643	0.00729658	3.SL	ENSG00000123130	ACOT9	0.184473
-0.0614846	7.94946	7.2688	0.00738329	3.SL	ENSG00000067064	IDI1	0.185668
0.154187	10.1309	7.20137	0.00768875	3.SL	ENSG00000198888	MT-ND1	0.188915
-0.0650141	6.06592	7.13908	0.00792401	3.SL	ENSG00000168538	TRAPPC11	0.191708
-0.127998	4.27671	7.0818	0.00817559	3.SL	ENSG00000114805	PLCH1	0.194721
-0.0889708	4.76272	7.04767	0.00832934	3.SL	ENSG00000151465	CDC123	0.196672
-0.087315	6.0083	6.99658	0.00857208	3.SL	ENSG00000139508	SLC46A3	0.199057
-0.0622434	10.5371	6.9818	0.00863459	3.SL	ENSG00000175445	LPL	0.199678
0.316463	1.35928	6.94477	0.00881125	3.SL	ENSG00000182325	FBXL6	0.20161
0.0867286	4.54664	6.93009	0.00888231	3.SL	ENSG00000129245	FXR2	0.202432
0.0674839	7.88013	6.92022	0.00893491	3.SL	ENSG00000204196	RPL12P16	0.202987
0.0833429	6.21988	6.91559	0.00896289	3.SL	ENSG00000145675	PIK3R1	0.203229
0.154489	12.0333	6.90015	0.00906107	3.SL	ENSG00000210082	MT-RNR2	0.204253
0.106418	5.5437	6.89451	0.00907667	3.SL	ENSG00000181467	RAP2B	0.204395
0.105036	4.67128	6.84142	0.00932419	3.SL	ENSG00000130159	ECSIT	0.207026
-0.132581	5.35804	6.82962	0.00941468	3.SL	ENSG00000116285	ERRFI1	0.208082
-0.0822932	5.11021	6.77908	0.00964836	3.SL	ENSG00000117899	MESDC2	0.210761
0.0670104	8.26661	6.74824	0.00982244	3.SL	ENSG00000205609	EIF3CL	0.212719
0.176345	3.54082	6.74193	0.00984705	3.SL	ENSG00000167280	ENGASE	0.212924
-0.0780766	5.45501	6.73092	0.00990676	3.SL	ENSG00000138495	COX17	0.213507
0.108012	4.86563	6.59211	0.0106921	3.SL	ENSG00000183741	CBX6	0.221454
-0.0441451	7.3491	6.56378	0.0108601	3.SL	ENSG00000102893	PHKB	0.222961
0.0498495	6.65489	6.48812	0.0113223	3.SL	ENSG00000180370	PAK2	0.227915
0.174438	6.68027	6.48833	0.011357	3.SL	ENSG00000248527	MTATP6P1	0.228379
0.0529361	11.3411	6.45097	0.0115567	3.SL	ENSG00000100345	MYH9	0.230297
0.365439	2.57716	6.43086	0.0117183	3.SL	ENSG00000157654	PALM2-AKAP2	0.231819
0.0779444	5.88886	6.41796	0.0117691	3.SL	ENSG00000169221	TBC1D10B	0.232234
-0.0611072	6.55054	6.38446	0.0119888	3.SL	ENSG00000166794	PPIB	0.234249
0.190283	2.68967	6.32023	0.0124219	3.SL	ENSG00000196267	ZNF836	0.23836
0.0835201	5.48989	6.2919	0.012618	3.SL	ENSG00000116514	RNF19B	0.240054
0.292991	1.86918	6.22772	0.0130743	3.SL	ENSG00000058085	LAMC2	0.244158
0.0524178	6.40126	6.22539	0.0130912	3.SL	ENSG00000087269	NOP14	0.244272
0.0704901	5.14856	6.17901	0.013432	3.SL	ENSG00000229117	RPL41	0.247391
0.0617987	6.16209	6.16133	0.0135643	3.SL	ENSG00000065923	SLC9A7	0.248685
0.183921	3.01464	6.15337	0.0136243	3.SL	ENSG00000136933	RABEPK	0.249171
0.116377	4.21257	6.13573	0.0137583	3.SL	ENSG00000188522	FAM83G	0.250088
0.230815	3.57715	6.12843	0.0138483	3.SL	ENSG00000152558	TMEM123	0.250782
0.289117	2.49991	6.11957	0.0139047	3.SL	ENSG00000089041	P2RX7	0.251181
0.153799	3.54117	6.11589	0.0139106	3.SL	ENSG00000127191	TRAF2	0.251217
-0.0971527	4.35434	6.1031	0.0140096	3.SL	ENSG00000158850	B4GALT3	0.251899
-0.0955359	4.77281	6.08933	0.0141172	3.SL	ENSG00000112118	MCM3	0.252702
0.0820086	4.78842	6.02351	0.014643	3.SL	ENSG00000255112	CHMP1B	0.256868
0.132969	10.166	6.01604	0.014745	3.SL	ENSG00000198938	MT-CO3	0.257731
0.0590186	6.3644	6.00826	0.0147677	3.SL	ENSG00000125753	VASP	0.257971
0.203187	2.76327	5.99116	0.0149088	3.SL	ENSG00000105617	LENG1	0.259197
-0.0672499	10.4256	5.99164	0.0149252	3.SL	ENSG00000131473	ACLY	0.259376
-0.0809566	16.3089	5.95921	0.0152023	3.SL	ENSG00000135222	CSN2	0.261645
-0.0472369	6.94271	5.93198	0.0154082	3.SL	ENSG00000124783	SSR1	0.263404
0.0909928	4.27212	5.92897	0.015434	3.SL	ENSG00000119242	CCDC92	0.263578
-0.0748415	7.32043	5.90979	0.0156267	3.SL	ENSG00000168743	NPNT	0.265179
0.0688231	5.41679	5.88413	0.0158245	3.SL	ENSG00000135686	KLHL36	0.266969
-0.0761949	4.58415	5.87701	0.0158874	3.SL	ENSG00000221914	PPP2R2A	0.267541
0.14512	4.81226	5.87874	0.0159108	3.SL	ENSG00000237973	MTCO1P12	0.267667
-0.146852	3.50203	5.87036	0.0159465	3.SL	ENSG00000011105	TSPAN9	0.267773
-0.0643795	5.38925	5.84297	0.016192	3.SL	ENSG00000145041	DCAF1	0.269822
0.0672916	7.49662	5.83308	0.0163026	3.SL	ENSG00000277443	MARCKS	0.27044
-0.120385	4.03966	5.82695	0.0163374	3.SL	ENSG00000104154	SLC30A4	0.27059
0.0571663	5.78956	5.82151	0.016387	3.SL	ENSG00000073803	MAP3K13	0.270979
-0.0943386	4.44976	5.81958	0.0164047	3.SL	ENSG00000164168	TMEM184C	0.2711
0.0693238	7.22499	5.81615	0.0164565	3.SL	ENSG00000204592	HLA-E	0.271504
-0.0910956	4.84762	5.81283	0.0164667	3.SL	ENSG00000168395	ING5	0.271563
0.126123	10.7605	5.80803	0.0165542	3.SL	ENSG00000198727	MT-CYB	0.272312
0.137511	10.6121	5.80339	0.016597	3.SL	ENSG00000198763	MT-ND2	0.27259
0.243477	3.55899	5.73597	0.0172315	3.SL	ENSG00000126803	HSPA2	0.27778
-0.0950143	4.2501	5.72534	0.0172918	3.SL	ENSG00000182973	CNOT10	0.278223
0.0725354	7.43216	5.72071	0.0173646	3.SL	ENSG00000165389	SPTSSA	0.278784
-0.0981544	4.4489	5.7066	0.017474	3.SL	ENSG00000163637	PRICKLE2	0.27932
-0.0659746	8.25583	5.68648	0.0176924	3.SL	ENSG00000171243	SOSTDC1	0.280735
-0.223719	2.27042	5.68113	0.0177248	3.SL	ENSG00000066056	TIE1	0.281129
0.247053	3.02673	5.6657	0.0179071	3.SL	ENSG00000266028	SRGAP2	0.282432
-0.0460895	7.37989	5.65055	0.018031	3.SL	ENSG00000133065	SLC41A1	0.283317
-0.0747345	5.04506	5.64752	0.0180616	3.SL	ENSG00000141232	TOB1	0.283399
-0.0433916	7.43115	5.64546	0.0180825	3.SL	ENSG00000140479	PCSK6	0.283618
-0.050492	6.11973	5.6416	0.0181217	3.SL	ENSG00000110315	RNF141	0.283877
0.172049	4.40657	5.62976	0.0182844	3.SL	ENSG00000255823	MTRNR2L8	0.285109
0.290706	2.02111	5.59785	0.0185793	3.SL	ENSG00000147119	CHST7	0.287749
0.0596658	5.90143	5.59632	0.0185875	3.SL	ENSG00000162889	MAPKAPK2	0.287814
0.0699214	5.81579	5.56138	0.0189555	3.SL	ENSG00000159399	HK2	0.290232
0.127568	11.728	5.5547	0.0190729	3.SL	ENSG00000198886	MT-ND4	0.290998
0.267133	1.55525	5.53948	0.01919	3.SL	ENSG00000196371	FUT4	0.291874
0.125237	11.5692	5.53722	0.0192608	3.SL	ENSG00000198786	MT-ND5	0.2924
0.122442	5.29078	5.53672	0.0192623	3.SL	ENSG00000167552	TUBA1A	0.292402
0.0816677	5.48835	5.5107	0.0195027	3.SL	ENSG00000159128	IFNGR2	0.293835
0.101018	3.94022	5.50853	0.0195266	3.SL	ENSG00000253626	EIF5AL1	0.293954
0.0480561	7.10762	5.49206	0.0197081	3.SL	ENSG00000204843	DCTN1	0.295536
-0.238247	1.04055	5.49109	0.0197189	3.SL	ENSG00000165275	TRMT10B	0.2956
-0.0529581	6.12405	5.47189	0.0199329	3.SL	ENSG00000066739	ATG2B	0.296937
0.0937282	6.31355	5.46145	0.0200938	3.SL	ENSG00000128283	CDC42EP1	0.297956
-0.0442434	7.04308	5.44968	0.0201835	3.SL	ENSG00000067167	TRAM1	0.298738
0.0424525	7.41817	5.44335	0.0202555	3.SL	ENSG00000075420	FNDC3B	0.299239
0.121953	3.96401	5.44135	0.0202783	3.SL	ENSG00000162066	AMDHD2	0.299391
0.213075	2.89995	5.43048	0.0204052	3.SL	ENSG00000177469	PTRF	0.300126
-0.0618769	5.81409	5.42389	0.0204786	3.SL	ENSG00000066322	ELOVL1	0.300529
-0.0907079	5.00674	5.40237	0.0207282	3.SL	ENSG00000174705	SH3PXD2B	0.302367
0.104042	5.11296	5.39568	0.0208351	3.SL	ENSG00000119408	NEK6	0.303048
0.229199	1.97489	5.38965	0.0208773	3.SL	ENSG00000131398	KCNC3	0.303309
-0.0680526	5.48962	5.38879	0.0208874	3.SL	ENSG00000111490	TBC1D30	0.303383
-0.121474	4.00788	5.3845	0.020938	3.SL	ENSG00000124575	HIST1H1D	0.303614
0.0403935	8.87405	5.36098	0.0212174	3.SL	ENSG00000167460	TPM4	0.305759
0.115845	5.02035	5.36227	0.0212387	3.SL	ENSG00000138772	ANXA3	0.305844
-0.119604	3.69289	5.34353	0.0214272	3.SL	ENSG00000204604	ZNF468	0.307091
0.0936576	4.86675	5.33025	0.0215883	3.SL	ENSG00000035403	VCL	0.308211
0.0862522	4.21976	5.31782	0.0217402	3.SL	ENSG00000187147	RNF220	0.309275
-0.0843318	8.27386	5.31252	0.0218528	3.SL	ENSG00000145703	IQGAP2	0.30992
0.0622462	6.84238	5.30053	0.0219582	3.SL	ENSG00000013364	MVP	0.310439
-0.0722785	5.34194	5.29996	0.0219605	3.SL	ENSG00000114541	FRMD4B	0.310439
-0.045862	8.0991	5.2901	0.0220831	3.SL	ENSG00000150995	ITPR1	0.311323
0.079397	6.43871	5.28881	0.0221352	3.SL	ENSG00000152518	ZFP36L2	0.311735
-0.0716112	6.2173	5.28358	0.0221752	3.SL	ENSG00000141424	SLC39A6	0.312111
0.0815743	5.41487	5.2723	0.0223065	3.SL	ENSG00000147416	ATP6V1B2	0.312985
0.260888	1.9613	5.2682	0.022358	3.SL	ENSG00000197948	FCHSD1	0.313322
-0.0476028	7.56523	5.25259	0.0225561	3.SL	ENSG00000078725	BRINP1	0.314651
0.0794249	5.34797	5.24551	0.0226465	3.SL	ENSG00000173517	PEAK1	0.315284
-0.0447225	7.81074	5.24522	0.0226503	3.SL	ENSG00000164292	RHOBTB3	0.315319
-0.0593981	12.1091	5.2364	0.0227664	3.SL	ENSG00000126545	CSN1S1	0.315966
0.0665256	5.40345	5.22086	0.0229644	3.SL	ENSG00000204673	AKT1S1	0.317152
0.161565	3.49774	5.21761	0.0230067	3.SL	ENSG00000095637	SORBS1	0.317383
0.266397	1.88582	5.20015	0.0232351	3.SL	ENSG00000105928	DFNA5	0.31879
0.102489	4.64399	5.18633	0.0234176	3.SL	ENSG00000035681	NSMAF	0.319795
0.271103	3.08404	5.16926	0.0236922	3.SL	ENSG00000134321	RSAD2	0.321367
0.302264	2.25517	5.16606	0.0237216	3.SL	ENSG00000204472	AIF1	0.321507
-0.0572622	5.85745	5.14119	0.024024	3.SL	ENSG00000115966	ATF2	0.323441
0.321586	3.23249	5.13709	0.0241306	3.SL	ENSG00000127951	FGL2	0.32414
0.125172	12.7842	5.12428	0.0243067	3.SL	ENSG00000198804	MT-CO1	0.325018
0.0507075	6.61514	5.09507	0.0246605	3.SL	ENSG00000115808	STRN	0.32701
0.0455906	7.46559	5.09309	0.0246883	3.SL	ENSG00000072778	ACADVL	0.32726
0.201093	2.32853	5.08591	0.024789	3.SL	ENSG00000172469	MANEA	0.327934
-0.189844	2.36698	5.08502	0.0248016	3.SL	ENSG00000100121	GGTLC2	0.327996
0.160582	5.12311	5.0848	0.0248563	3.SL	ENSG00000082074	FYB	0.328244
-0.233059	1.44581	5.07068	0.0250043	3.SL	ENSG00000185261	KIAA0825	0.329012
0.06703	5.9173	5.06428	0.0250952	3.SL	ENSG00000119950	MXI1	0.329668
0.0608911	8.224	5.05406	0.025263	3.SL	ENSG00000105373	GLTSCR2	0.330498
0.0729855	6.64363	5.04999	0.0253313	3.SL	ENSG00000198832	SELM	0.330716
-0.160293	5.02551	5.0464	0.0254033	3.SL	ENSG00000196876	SCN8A	0.331112
0.107404	4.45038	5.02644	0.0256406	3.SL	ENSG00000153179	RASSF3	0.332498
0.0490382	6.66214	5.01731	0.0257739	3.SL	ENSG00000138386	NAB1	0.333243
-0.0726758	4.75643	4.96876	0.0264955	3.SL	ENSG00000153130	SCOC	0.337407
-0.124317	3.7366	4.96432	0.0265626	3.SL	ENSG00000121361	KCNJ8	0.337586
0.0837504	6.52401	4.96742	0.0265633	3.SL	ENSG00000131446	MGAT1	0.337586
0.125973	8.36044	4.96546	0.0265986	3.SL	ENSG00000212907	MT-ND4L	0.337777
-0.246627	1.28464	4.94813	0.0268085	3.SL	ENSG00000166192	SENP8	0.339037
0.247823	3.63585	4.95047	0.0268254	3.SL	ENSG00000093072	CECR1	0.339117
0.0939146	4.23392	4.93485	0.0270121	3.SL	ENSG00000128335	APOL2	0.340497
-0.0495826	6.18925	4.92567	0.0271537	3.SL	ENSG00000137996	RTCA	0.34119
-0.098754	5.70303	4.90683	0.0274935	3.SL	ENSG00000172828	CES3	0.343109
0.0573171	9.03077	4.89672	0.0276198	3.SL	ENSG00000236552	RPL13AP5	0.343856
-0.139531	5.25648	4.88756	0.0278036	3.SL	ENSG00000109906	ZBTB16	0.344885
-0.109417	4.26645	4.87551	0.0279414	3.SL	ENSG00000259604	RP11-66B24.1	0.345816
0.0787743	6.5123	4.87171	0.0280462	3.SL	ENSG00000139239	RPL14P1	0.346335
0.122773	7.21792	4.86109	0.0282268	3.SL	ENSG00000196924	FLNA	0.347241
-0.0469769	6.37666	4.85621	0.0282509	3.SL	ENSG00000146223	RPL7L1	0.347383
-0.0649229	5.69718	4.84837	0.0283777	3.SL	ENSG00000133318	RTN3	0.348089
0.12796	10.0533	4.8506	0.0283962	3.SL	ENSG00000198899	MT-ATP6	0.348249
0.0927888	5.03424	4.83909	0.0285388	3.SL	ENSG00000169228	RAB24	0.348783
-0.208744	3.39268	4.83434	0.0286482	3.SL	ENSG00000117724	CENPF	0.349318
0.258143	1.21445	4.81288	0.0289588	3.SL	ENSG00000092758	COL9A3	0.35078
0.233898	1.9119	4.80614	0.0290705	3.SL	ENSG00000213918	DNASE1	0.351345
-0.212384	3.17756	4.77343	0.0296584	3.SL	ENSG00000171848	RRM2	0.354883
-0.106889	3.93351	4.74498	0.0301055	3.SL	ENSG00000108381	ASPA	0.357216
0.0621229	7.53959	4.74047	0.0302123	3.SL	ENSG00000131504	DIAPH1	0.357778
-0.0609259	5.18274	4.73865	0.0302148	3.SL	ENSG00000146872	TLK2	0.357778
0.19769	3.10611	4.73368	0.0303139	3.SL	ENSG00000157110	RBPMS	0.358183
0.150598	4.10676	4.7332	0.0303522	3.SL	ENSG00000111817	DSE	0.358444
0.122722	4.70541	4.72748	0.030453	3.SL	ENSG00000069399	BCL3	0.358877
-0.058196	6.76133	4.70811	0.030748	3.SL	ENSG00000125304	TM9SF2	0.360353
-0.0817902	12.7789	4.68029	0.0312968	3.SL	ENSG00000118785	SPP1	0.363039
-0.0487091	6.04387	4.67361	0.0313624	3.SL	ENSG00000106392	C1GALT1	0.363198
-0.0655051	7.25234	4.67129	0.0314399	3.SL	ENSG00000113441	LNPEP	0.363574
-0.0647973	4.99237	4.66148	0.0315813	3.SL	ENSG00000154309	DISP1	0.364139
0.0464509	6.98107	4.66101	0.0315899	3.SL	ENSG00000138398	PPIG	0.364171
0.0416194	7.21388	4.6566	0.03167	3.SL	ENSG00000105701	FKBP8	0.364687
0.0675485	5.59695	4.64389	0.0319018	3.SL	ENSG00000232472	EEF1B2P3	0.365802
0.112558	1.835	4.64235	0.0319301	3.SL	ENSG00000151846	PABPC3	0.365925
-0.0786777	6.58949	4.64338	0.0319603	3.SL	ENSG00000110436	SLC1A2	0.36608
0.102147	3.68554	4.63848	0.032001	3.SL	ENSG00000103415	HMOX2	0.366222
0.123873	5.00288	4.6331	0.0321539	3.SL	ENSG00000204219	TCEA3	0.367024
-0.0522744	7.41991	4.62587	0.0322337	3.SL	ENSG00000198130	HIBCH	0.367514
-0.191137	1.08983	4.61641	0.0324093	3.SL	ENSG00000274290	HIST1H2BE	0.36831
0.0929059	4.18107	4.61422	0.0324501	3.SL	ENSG00000183011	NAA38	0.36851
0.184911	3.18354	4.61088	0.0325246	3.SL	ENSG00000062038	CDH3	0.369098
-0.058261	5.35774	4.60853	0.0325564	3.SL	ENSG00000211456	SACM1L	0.369168
0.140182	4.69831	4.59739	0.0328202	3.SL	ENSG00000204642	HLA-F	0.370682
0.330946	3.31789	4.59218	0.0329213	3.SL	ENSG00000146070	PLA2G7	0.371163
0.0819267	6.84134	4.57932	0.0331627	3.SL	ENSG00000261150	EPPK1	0.372257
-0.0618868	6.05281	4.57547	0.0331811	3.SL	ENSG00000106025	TSPAN12	0.372338
0.178588	2.51374	4.57108	0.033265	3.SL	ENSG00000146066	HIGD2A	0.372695
0.23251	1.7269	4.54754	0.0337187	3.SL	ENSG00000139679	LPAR6	0.374674
0.120596	3.99796	4.54203	0.0338259	3.SL	ENSG00000157045	NTAN1	0.375138
0.0681824	5.82716	4.53794	0.0339056	3.SL	ENSG00000140464	PML	0.375462
0.04476	8.4965	4.53183	0.0340252	3.SL	ENSG00000147403	RPL10	0.376203
-0.0537327	6.89379	4.52981	0.0340647	3.SL	ENSG00000165795	NDRG2	0.376401
0.250263	0.983594	4.52127	0.0342327	3.SL	ENSG00000267796	LIN37	0.37711
-0.158445	2.45357	4.5008	0.0346389	3.SL	ENSG00000226478	UPF3AP1	0.379056
-0.182741	2.63393	4.49975	0.0346599	3.SL	ENSG00000165995	CACNB2	0.379172
0.0850127	6.65606	4.5017	0.0346778	3.SL	ENSG00000136167	LCP1	0.379242
0.08259	5.01787	4.49262	0.0348026	3.SL	ENSG00000104892	KLC3	0.379885
0.0395583	7.48016	4.48995	0.0348564	3.SL	ENSG00000172053	QARS	0.380119
-0.177049	2.46292	4.46734	0.0353139	3.SL	ENSG00000156313	RPGR	0.382181
-0.0627926	5.52226	4.46263	0.03541	3.SL	ENSG00000110497	AMBRA1	0.382606
-0.0606932	6.01864	4.45966	0.0354708	3.SL	ENSG00000147155	EBP	0.382702
0.08554	7.02113	4.46165	0.0354882	3.SL	ENSG00000115415	STAT1	0.382787
0.134463	3.23259	4.4482	0.0357061	3.SL	ENSG00000078043	PIAS2	0.383635
-0.0914194	4.51003	4.446	0.0357516	3.SL	ENSG00000135063	FAM189A2	0.38371
0.0719579	6.54526	4.44127	0.0358949	3.SL	ENSG00000075426	FOSL2	0.384317
0.0456997	6.49671	4.43682	0.0359416	3.SL	ENSG00000083799	CYLD	0.384554
0.199365	2.22526	4.42392	0.0362105	3.SL	ENSG00000234608	MAPKAPK5-AS1	0.385694
0.112106	3.51439	4.41999	0.0362928	3.SL	ENSG00000112130	RNF8	0.385941
0.056874	6.10013	4.41333	0.0364326	3.SL	ENSG00000134108	ARL8B	0.386803
-0.0507104	5.78948	4.40135	0.036686	3.SL	ENSG00000116747	TROVE2	0.387915
-0.0448545	6.92325	4.39479	0.0368252	3.SL	ENSG00000137486	ARRB1	0.388551
0.10546	4.12941	4.39401	0.0368419	3.SL	ENSG00000127554	GFER	0.388679
-0.123824	1.44686	4.39376	0.0368472	3.SL	ENSG00000188219	POTEE	0.388695
0.0916291	4.44025	4.39312	0.0368609	3.SL	ENSG00000254505	CHMP4A	0.388743
0.0541138	8.40934	4.38683	0.0370129	3.SL	ENSG00000147065	MSN	0.389301
0.155568	1.59608	4.37842	0.0371756	3.SL	ENSG00000213430	HSPD1P1	0.389992
-0.0583142	5.84855	4.36376	0.0374924	3.SL	ENSG00000119862	LGALSL	0.391365
0.0499183	6.00336	4.36068	0.0375592	3.SL	ENSG00000186566	GPATCH8	0.391683
-0.0836074	4.62865	4.35135	0.0377627	3.SL	ENSG00000151491	EPS8	0.392509
-0.0614769	6.87979	4.35152	0.0377841	3.SL	ENSG00000169550	MUC15	0.392614
0.0700281	5.6786	4.3495	0.0378064	3.SL	ENSG00000106683	LIMK1	0.392696
0.0468812	6.75027	4.34052	0.0380003	3.SL	ENSG00000140990	NDUFB10	0.39351
0.0482933	8.49608	4.33893	0.0380353	3.SL	ENSG00000142676	RPL11	0.393653
-0.039004	6.86346	4.33358	0.0381533	3.SL	ENSG00000114166	KAT2B	0.393853
0.111765	10.1811	4.33573	0.0381667	3.SL	ENSG00000198712	MT-CO2	0.393973
-0.0954746	4.42996	4.33238	0.03818	3.SL	ENSG00000130962	PRRG1	0.394
-0.0518303	6.11209	4.30815	0.0387198	3.SL	ENSG00000001497	LAS1L	0.396804
0.0903803	4.67881	4.3	0.0389032	3.SL	ENSG00000088280	ASAP3	0.397602
-0.0403089	7.22037	4.29786	0.0389517	3.SL	ENSG00000136854	STXBP1	0.397746
-0.0570687	12.8978	4.29296	0.0390761	3.SL	ENSG00000171209	CSN3	0.398114
0.111246	10.7457	4.2918	0.0391501	3.SL	ENSG00000211459	MT-RNR1	0.398387
0.115369	5.84822	4.28972	0.0391968	3.SL	ENSG00000131711	MAP1B	0.398461
0.096833	3.52407	4.28256	0.039299	3.SL	ENSG00000162600	OMA1	0.398947
-0.100345	4.25561	4.27925	0.0393745	3.SL	ENSG00000152904	GGPS1	0.399254
0.0429107	7.15462	4.27689	0.0394285	3.SL	ENSG00000114353	GNAI2	0.399445
0.121849	5.02455	4.26859	0.0396784	3.SL	ENSG00000179583	CIITA	0.400516
0.167184	4.86711	4.26183	0.0398363	3.SL	ENSG00000117228	GBP1	0.400996
0.138657	4.14444	4.26025	0.0398552	3.SL	ENSG00000104856	RELB	0.401087
0.0512426	7.96961	4.25803	0.0398637	3.SL	ENSG00000231500	RPS18	0.401097
0.0891312	6.48484	4.24887	0.0401353	3.SL	ENSG00000162909	CAPN2	0.402226
0.165861	3.61464	4.24707	0.0401632	3.SL	ENSG00000031081	ARHGAP31	0.402316
0.0584941	6.59386	4.23979	0.0402985	3.SL	ENSG00000184216	IRAK1	0.402876
-0.216639	1.33127	4.2371	0.0403502	3.SL	ENSG00000214765	SEPT7P2	0.402958
-0.111753	3.824	4.2366	0.0403618	3.SL	ENSG00000164976	KIAA1161	0.40298
-0.04319	6.27619	4.23179	0.0404748	3.SL	ENSG00000132463	GRSF1	0.403393
0.0652607	5.26025	4.22271	0.040689	3.SL	ENSG00000057757	PITHD1	0.404218
-0.0567304	5.34964	4.22259	0.0406918	3.SL	ENSG00000162236	STX5	0.404218
-0.157459	2.94023	4.22162	0.0407148	3.SL	ENSG00000279965	RP11-472K17.3	0.404338
0.162014	2.62412	4.21911	0.0407743	3.SL	ENSG00000116213	WRAP73	0.404602
0.0503385	6.58757	4.20763	0.0410475	3.SL	ENSG00000225031	EIF4BP7	0.406069
-0.140177	2.71542	4.20552	0.0410979	3.SL	ENSG00000167565	SERTAD3	0.406226
0.0478182	6.43934	4.19926	0.0412478	3.SL	ENSG00000196821	C6orf106	0.406954
-0.0833602	4.84433	4.19436	0.0413655	3.SL	ENSG00000110911	SLC11A2	0.40747
-0.0440735	7.33728	4.19378	0.0413795	3.SL	ENSG00000131507	NDFIP1	0.407501
-0.176876	2.93545	4.19352	0.0413869	3.SL	ENSG00000185303	SFTPA2	0.407527
-0.0453956	6.63884	4.1924	0.0414128	3.SL	ENSG00000108561	C1QBP	0.407541
-0.0805286	4.75489	4.19105	0.0414454	3.SL	ENSG00000130348	QRSL1	0.407608
-0.142666	3.94487	4.18794	0.0415546	3.SL	ENSG00000163328	GPR155	0.40799
0.177833	3.03816	4.18438	0.0416126	3.SL	ENSG00000149269	PAK1	0.408276
-0.0495145	8.1172	4.15779	0.0422561	3.SL	ENSG00000166598	HSP90B1	0.410977
-0.130086	3.71322	4.1447	0.0425793	3.SL	ENSG00000158715	SLC45A3	0.411862
0.148353	3.15178	4.14017	0.0426921	3.SL	ENSG00000184470	TXNRD2	0.412368
-0.0533957	5.88912	4.13205	0.0428947	3.SL	ENSG00000172057	ORMDL3	0.41306
0.061951	6.43772	4.12026	0.0432089	3.SL	ENSG00000226564	FTH1P20	0.414347
0.110289	8.85449	4.11964	0.0432696	3.SL	ENSG00000112096	SOD2	0.414487
-0.201184	2.94219	4.11128	0.0434356	3.SL	ENSG00000112164	GLP1R	0.414994
0.0657946	4.66985	4.10727	0.043519	3.SL	ENSG00000130803	ZNF317	0.415234
-0.0654005	6.61911	4.10763	0.0435495	3.SL	ENSG00000165731	RET	0.415255
-0.0729463	4.80118	4.10499	0.0435771	3.SL	ENSG00000124370	MCEE	0.415325
0.0432278	6.7616	4.1042	0.0435971	3.SL	ENSG00000067900	ROCK1	0.415378
0.151236	2.90032	4.10375	0.0436087	3.SL	ENSG00000128602	SMO	0.415429
0.0640781	5.22861	4.10374	0.0436089	3.SL	ENSG00000172663	TMEM134	0.415429
0.277978	3.69283	4.09864	0.0438024	3.SL	ENSG00000135929	CYP27A1	0.416111
0.049926	5.32779	4.08562	0.0440728	3.SL	ENSG00000100461	RBM23	0.416932
0.0824887	4.54232	4.07637	0.0443115	3.SL	ENSG00000095906	NUBP2	0.417704
-0.239081	2.97841	4.07679	0.0443587	3.SL	ENSG00000135074	ADAM19	0.41782
0.0392479	7.00723	4.07251	0.0444115	3.SL	ENSG00000160007	ARHGAP35	0.417941
0.123833	3.66416	4.06671	0.0445623	3.SL	ENSG00000130304	SLC27A1	0.418568
0.0891114	5.30305	4.0638	0.044681	3.SL	ENSG00000077150	NFKB2	0.419009
0.0932354	3.53568	4.05875	0.0447701	3.SL	ENSG00000143252	SDHC	0.419243
0.0624949	5.23171	4.05746	0.0448039	3.SL	ENSG00000196405	EVL	0.419346
0.0753884	5.01808	4.05391	0.044897	3.SL	ENSG00000084092	NOA1	0.419695
0.0437613	8.16848	4.04141	0.0452264	3.SL	ENSG00000143774	GUK1	0.420732
0.176748	4.13175	4.04342	0.0452362	3.SL	ENSG00000131389	SLC6A6	0.420748
-0.135875	3.19898	4.03293	0.0454513	3.SL	ENSG00000122678	POLM	0.421779
0.106111	3.31456	4.03266	0.0454584	3.SL	ENSG00000090447	TFAP4	0.421785
0.070426	6.35817	4.02845	0.0456204	3.SL	ENSG00000168071	CCDC88B	0.422417
0.15023	5.49286	4.0281	0.0456442	3.SL	ENSG00000197747	S100A10	0.42248
-0.0498044	5.77772	4.01649	0.0458906	3.SL	ENSG00000067704	IARS2	0.423368
0.0951431	2.83165	4.00732	0.0461376	3.SL	ENSG00000240376	RP11-36C20.1	0.424301
0.0664431	5.41521	4.00172	0.0462894	3.SL	ENSG00000054282	SDCCAG8	0.424789
-0.0550999	5.40645	3.99952	0.046349	3.SL	ENSG00000253738	OTUD6B-AS1	0.425053
-0.19553	1.87627	3.99714	0.0464137	3.SL	ENSG00000228594	FNDC10	0.425341
0.0514794	8.61829	3.99637	0.046449	3.SL	ENSG00000140988	RPS2	0.42546
0.176652	3.46012	3.97989	0.0469278	3.SL	ENSG00000142871	CYR61	0.427027
0.0636513	5.32481	3.97071	0.0471381	3.SL	ENSG00000132792	CTNNBL1	0.42785
0.117012	4.39383	3.96966	0.0472046	3.SL	ENSG00000134333	LDHA	0.428211
-0.0635315	6.04442	3.95546	0.0475684	3.SL	ENSG00000163171	CDC42EP3	0.429547
-0.0351307	7.21495	3.94514	0.0478504	3.SL	ENSG00000182568	SATB1	0.430664
0.0441181	8.39939	3.93764	0.0480615	3.SL	ENSG00000146278	PNRC1	0.431578
0.107633	9.75753	3.93931	0.0480799	3.SL	ENSG00000198695	MT-ND6	0.431608
0.0598165	6.39257	3.93745	0.0480848	3.SL	ENSG00000221963	APOL6	0.431608
0.125391	5.64241	3.9367	0.0481532	3.SL	ENSG00000133048	CHI3L1	0.431845
0.0782467	4.34978	3.93418	0.0481593	3.SL	ENSG00000164713	BRI3	0.431868
-0.0389706	6.9352	3.92503	0.0484188	3.SL	ENSG00000108788	MLX	0.432727
0.205241	3.06762	3.91932	0.0486272	3.SL	ENSG00000084207	GSTP1	0.433487
-0.059789	4.97219	3.91117	0.0488147	3.SL	ENSG00000108523	RNF167	0.434301
-0.211143	1.53201	3.90842	0.0488933	3.SL	ENSG00000139160	ETFBKMT	0.434643
-0.0468757	7.41817	3.8971	0.0492198	3.SL	ENSG00000143416	SELENBP1	0.435881
0.0664351	5.26965	3.89239	0.0493562	3.SL	ENSG00000105656	ELL	0.436272
0.0937272	4.66992	3.89243	0.0493664	3.SL	ENSG00000172992	DCAKD	0.436302
0.136237	3.12537	3.87513	0.0498599	3.SL	ENSG00000173264	GPR137	0.437988
0.0860979	4.68479	3.87284	0.0499271	3.SL	ENSG00000157827	FMNL2	0.438267
0.262268	4.4894	13.1171	0.000355788	DFLac	ENSG00000107201	DDX58	0.037036
0.168242	5.32475	12.9636	0.000384558	DFLac	ENSG00000159256	MORC3	0.0387353
0.17619	5.81796	11.9151	0.000655965	DFLac	ENSG00000140464	PML	0.0514616
0.50889	4.17315	11.6781	0.00075183	DFLac	ENSG00000187608	ISG15	0.0558407
0.132614	5.79123	11.5507	0.000790636	DFLac	ENSG00000151748	SAV1	0.0573693
0.398693	5.0074	11.5288	0.000811468	DFLac	ENSG00000119917	IFIT3	0.0582974
-0.61655	1.98184	11.1409	0.000976182	DFLac	ENSG00000137804	NUSAP1	0.0644439
0.341878	5.58938	10.7047	0.00123879	DFLac	ENSG00000157601	MX1	0.0736534
-0.242429	4.49933	9.98141	0.00178055	DFLac	ENSG00000143093	STRIP1	0.089456
0.330613	4.63339	10	0.00178253	DFLac	ENSG00000137959	IFI44L	0.0894859
0.401362	4.91844	9.63012	0.0021624	DFLac	ENSG00000111331	OAS3	0.0993153
0.416347	4.62941	9.58033	0.00221926	DFLac	ENSG00000126709	IFI6	0.10073
0.472431	3.42961	9.57029	0.00222711	DFLac	ENSG00000185745	IFIT1	0.100903
0.137098	5.99412	8.93786	0.00307838	DFLac	ENSG00000067066	SP100	0.11896
-0.223047	4.18734	8.72301	0.00344863	DFLac	ENSG00000115129	TP53I3	0.12626
0.0979841	6.63134	8.70747	0.00347712	DFLac	ENSG00000179295	PTPN11	0.126716
0.12206	6.90363	8.59904	0.00368271	DFLac	ENSG00000103942	HOMER2	0.130548
0.536158	3.06719	8.61186	0.00368659	DFLac	ENSG00000134321	RSAD2	0.130583
-0.15525	5.69554	8.42777	0.00403316	DFLac	ENSG00000149089	APIP	0.137134
0.137591	5.40721	8.38225	0.00413193	DFLac	ENSG00000011451	WIZ	0.138797
0.169398	4.8731	8.3346	0.00423798	DFLac	ENSG00000204371	EHMT2	0.14096
0.150813	5.95677	8.25709	0.00442399	DFLac	ENSG00000071967	CYBRD1	0.144234
0.169002	5.79855	8.13939	0.00472252	DFLac	ENSG00000156587	UBE2L6	0.149302
0.0861677	6.61654	8.08313	0.00484575	DFLac	ENSG00000072415	MPP5	0.151168
0.205174	4.86224	7.94001	0.00524423	DFLac	ENSG00000138642	HERC6	0.157291
-0.104274	12.1507	7.85982	0.0054603	DFLac	ENSG00000234124	CSN1S2AP	0.160381
0.368732	2.92291	7.7848	0.00568428	DFLac	ENSG00000181826	RELL1	0.163711
-0.214758	3.8804	7.77187	0.00572381	DFLac	ENSG00000257727	CNPY2	0.164165
0.491824	1.86156	7.73583	0.00583554	DFLac	ENSG00000106560	GIMAP2	0.165716
0.231976	4.07248	7.65073	0.00610834	DFLac	ENSG00000245937	LINC01184	0.169433
0.286357	3.36759	7.63761	0.00615155	DFLac	ENSG00000118707	TGIF2	0.170194
0.245743	3.99037	7.53952	0.00648471	DFLac	ENSG00000153094	BCL2L11	0.1742
-0.175496	5.8224	7.42443	0.00693471	DFLac	ENSG00000151208	DLG5	0.179851
0.150471	4.687	7.39781	0.00699913	DFLac	ENSG00000140694	PARN	0.180548
0.50995	1.45019	7.31408	0.00732263	DFLac	ENSG00000259291	RP11-617F23.1	0.184879
-0.115229	6.77609	7.17165	0.0079087	DFLac	ENSG00000156411	C14orf2	0.191571
0.155075	6.28032	7.16033	0.00799287	DFLac	ENSG00000121858	TNFSF10	0.192431
0.131699	5.14865	7.1445	0.00802582	DFLac	ENSG00000120915	EPHX2	0.192731
0.186137	4.69733	7.11885	0.00813809	DFLac	ENSG00000089356	FXYD3	0.194096
-0.105229	6.67721	7.10659	0.00819233	DFLac	ENSG00000074054	CLASP1	0.19488
-0.385922	2.36301	7.04001	0.0084934	DFLac	ENSG00000178665	ZNF713	0.198288
0.0957001	6.91257	6.99378	0.00870916	DFLac	ENSG00000166750	SLFN5	0.200514
0.316865	2.93711	6.98748	0.00873896	DFLac	ENSG00000184979	USP18	0.200897
0.433576	2.33659	6.91316	0.009099	DFLac	ENSG00000142794	NBPF3	0.204738
0.133475	5.65559	6.8366	0.00948589	DFLac	ENSG00000162817	C1orf115	0.208943
0.118644	6.48291	6.78702	0.00974957	DFLac	ENSG00000125651	GTF2F1	0.211814
0.448325	1.47111	6.76948	0.00983906	DFLac	ENSG00000165821	SALL2	0.21283
0.544119	3.18479	6.7073	0.0102352	DFLac	ENSG00000111335	OAS2	0.216942
-0.537245	1.56729	6.69206	0.0102633	DFLac	ENSG00000136052	SLC41A2	0.217231
0.165666	5.04676	6.65644	0.0104648	DFLac	ENSG00000090020	SLC9A1	0.219472
0.630268	4.37749	6.59813	0.0108632	DFLac	ENSG00000177575	CD163	0.222972
0.103718	6.37259	6.57586	0.0109358	DFLac	ENSG00000186432	KPNA4	0.223877
0.108006	6.47919	6.56815	0.0109821	DFLac	ENSG00000149212	SESN3	0.224343
0.13971	7.51647	6.53369	0.0112444	DFLac	ENSG00000131771	PPP1R1B	0.227018
-0.115532	5.16491	6.49237	0.011447	DFLac	ENSG00000139977	NAA30	0.22925
0.105118	6.54839	6.48025	0.0115233	DFLac	ENSG00000175390	EIF3F	0.229977
0.0864609	7.23337	6.45424	0.0116887	DFLac	ENSG00000103994	ZNF106	0.231522
0.174623	4.31054	6.4283	0.011856	DFLac	ENSG00000127666	TICAM1	0.233237
-0.11052	6.05234	6.40967	0.0119778	DFLac	ENSG00000117602	RCAN3	0.234158
-0.120744	4.98086	6.37283	0.0122223	DFLac	ENSG00000145743	FBXL17	0.236582
0.116699	5.71847	6.34181	0.0124322	DFLac	ENSG00000160049	DFFA	0.238488
0.34971	9.06491	6.28468	0.0128939	DFLac	ENSG00000090382	LYZ	0.242477
-0.130223	5.61727	6.19159	0.013503	DFLac	ENSG00000136026	CKAP4	0.248191
0.180021	4.31205	6.17222	0.0136478	DFLac	ENSG00000114107	CEP70	0.249305
0.313587	2.26638	6.16141	0.0137294	DFLac	ENSG00000119042	SATB2	0.249896
-0.236141	3.71972	6.14363	0.0138646	DFLac	ENSG00000160953	MUM1	0.250896
0.202077	3.95358	6.12394	0.014016	DFLac	ENSG00000178385	PLEKHM3	0.25196
0.0724561	8.08723	6.11598	0.0140776	DFLac	ENSG00000156976	EIF4A2	0.252554
-0.1995	4.04187	6.11232	0.014106	DFLac	ENSG00000139719	VPS33A	0.252667
0.181838	5.5374	6.09482	0.0143036	DFLac	ENSG00000130589	HELZ2	0.254048
-0.136058	4.67329	6.0804	0.0143567	DFLac	ENSG00000102119	EMD	0.254492
0.0964585	9.05192	6.06792	0.014456	DFLac	ENSG00000063046	EIF4B	0.255311
-0.0977441	5.71229	6.06515	0.0144781	DFLac	ENSG00000122126	OCRL	0.255376
0.0983056	6.09937	6.01273	0.0149035	DFLac	ENSG00000131374	TBC1D5	0.259173
0.135507	4.49043	6.00785	0.0149437	DFLac	ENSG00000265735	RN7SL5P	0.259541
0.183951	4.91751	6.00583	0.0149696	DFLac	ENSG00000149177	PTPRJ	0.259736
0.480314	1.30252	6.00258	0.0149873	DFLac	ENSG00000182325	FBXL6	0.259886
0.122178	5.90488	5.98379	0.0151439	DFLac	ENSG00000184709	LRRC26	0.261213
0.0758734	6.51255	5.97095	0.0152518	DFLac	ENSG00000133606	MKRN1	0.262062
0.34554	0.978071	5.93439	0.0155635	DFLac	ENSG00000235082	SUMO1P3	0.264676
0.095339	5.95306	5.90785	0.015794	DFLac	ENSG00000109654	TRIM2	0.266845
-0.325297	4.33856	5.89174	0.0160046	DFLac	ENSG00000148773	MKI67	0.268205
0.085323	6.50054	5.87931	0.0160457	DFLac	ENSG00000103479	RBL2	0.268576
0.0794472	7.59803	5.84683	0.0163373	DFLac	ENSG00000123144	C19orf43	0.27059
0.113685	5.39348	5.84568	0.0163477	DFLac	ENSG00000107341	UBE2R2	0.270709
0.258305	3.55598	5.82077	0.0165753	DFLac	ENSG00000136827	TOR1A	0.272481
-0.23918	3.61977	5.76933	0.0170555	DFLac	ENSG00000143614	GATAD2B	0.276402
0.177026	3.78202	5.76575	0.0170894	DFLac	ENSG00000144231	POLR2D	0.276534
0.419255	1.92005	5.7259	0.0174722	DFLac	ENSG00000091622	PITPNM3	0.27932
0.429283	1.13173	5.70918	0.0176355	DFLac	ENSG00000232160	RAP2C-AS1	0.280249
0.0987698	6.9072	5.68636	0.0178608	DFLac	ENSG00000124201	ZNFX1	0.282042
0.299538	3.84418	5.68004	0.0179756	DFLac	ENSG00000205413	SAMD9	0.282865
-0.147588	4.53124	5.64694	0.0182572	DFLac	ENSG00000169689	STRA13	0.284903
0.10796	6.40053	5.64206	0.0183069	DFLac	ENSG00000100612	DHRS7	0.285346
0.259428	3.4791	5.62681	0.0184632	DFLac	ENSG00000247627	MTND4P12	0.286739
-0.103052	5.38934	5.62152	0.0185176	DFLac	ENSG00000175110	MRPS22	0.287247
0.408031	1.63061	5.60724	0.0186656	DFLac	ENSG00000184857	TMEM186	0.288291
0.158988	4.27545	5.59961	0.0187452	DFLac	ENSG00000143570	SLC39A1	0.288789
0.113298	4.94927	5.59251	0.0188196	DFLac	ENSG00000162542	TMCO4	0.28947
0.151637	5.57023	5.59381	0.0188509	DFLac	ENSG00000187498	COL4A1	0.289676
0.194857	4.0561	5.58187	0.0189316	DFLac	ENSG00000181754	AMIGO1	0.290123
-0.101243	6.16447	5.55969	0.0191674	DFLac	ENSG00000029993	HMGB3	0.2917
-0.114854	5.15916	5.54993	0.0192721	DFLac	ENSG00000108651	UTP6	0.292504
0.120925	5.08822	5.54956	0.0192761	DFLac	ENSG00000104897	SF3A2	0.292513
-0.116173	4.95596	5.53643	0.0194179	DFLac	ENSG00000066422	ZBTB11	0.293328
0.112787	5.4192	5.52841	0.0195051	DFLac	ENSG00000133812	SBF2	0.293836
0.130558	4.65747	5.511	0.0196957	DFLac	ENSG00000041802	LSG1	0.295401
0.556163	3.29577	5.51136	0.0197706	DFLac	ENSG00000127951	FGL2	0.295817
-0.251278	3.61574	5.49021	0.0199259	DFLac	ENSG00000120254	MTHFD1L	0.296894
0.328381	3.96449	5.48691	0.0200302	DFLac	ENSG00000144115	THNSL2	0.297561
0.165688	4.6657	5.47336	0.0201146	DFLac	ENSG00000081791	KIAA0141	0.29811
0.131272	4.81978	5.46544	0.0202038	DFLac	ENSG00000136451	VEZF1	0.298831
0.0966848	6.12358	5.46476	0.0202116	DFLac	ENSG00000126351	THRA	0.298833
0.124388	5.08122	5.45101	0.0203676	DFLac	ENSG00000135956	TMEM127	0.299982
-0.16805	3.83997	5.44949	0.020385	DFLac	ENSG00000145781	COMMD10	0.300057
0.112729	5.90609	5.44798	0.0204022	DFLac	ENSG00000163840	DTX3L	0.300122
0.0818637	7.4618	5.44001	0.0204933	DFLac	ENSG00000154380	ENAH	0.300637
-0.456029	1.47316	5.41379	0.0207964	DFLac	ENSG00000263072	ZNF213-AS1	0.302774
0.36359	3.37566	5.40228	0.0209818	DFLac	ENSG00000231721	LINC-PINT	0.304055
-0.0894598	6.21989	5.37404	0.0212648	DFLac	ENSG00000144635	DYNC1LI1	0.306016
0.0679497	7.37031	5.36949	0.0213191	DFLac	ENSG00000135837	CEP350	0.306498
0.0842594	6.98757	5.36153	0.0214144	DFLac	ENSG00000130175	PRKCSH	0.307066
0.127553	5.88373	5.33943	0.021692	DFLac	ENSG00000185033	SEMA4B	0.30891
-0.473317	1.60733	5.3263	0.0218419	DFLac	ENSG00000171714	ANO5	0.309895
-0.142501	5.00863	5.30494	0.0221053	DFLac	ENSG00000154803	FLCN	0.311572
0.197792	3.54538	5.29814	0.0221899	DFLac	ENSG00000088970	KIZ	0.312233
-0.135801	4.56303	5.28383	0.022369	DFLac	ENSG00000198455	ZXDB	0.313442
-0.176104	3.50518	5.26728	0.0225779	DFLac	ENSG00000137040	RANBP6	0.314797
-0.275578	1.98453	5.25146	0.0227797	DFLac	ENSG00000226084	RP4-706A16.3	0.316022
0.237509	3.45611	5.23968	0.022931	DFLac	ENSG00000175287	PHYHD1	0.316997
0.0813318	6.6573	5.23738	0.0229607	DFLac	ENSG00000140396	NCOA2	0.317139
0.221145	3.51609	5.22979	0.0230589	DFLac	ENSG00000149346	SLX4IP	0.317698
0.376996	2.77263	5.21825	0.0232113	DFLac	ENSG00000126368	NR1D1	0.318676
0.0911836	5.88079	5.20459	0.0233882	DFLac	ENSG00000163655	GMPS	0.319644
-0.172804	8.82142	5.19903	0.0235474	DFLac	ENSG00000110344	UBE4A	0.320436
0.1036	5.64366	5.18471	0.0236514	DFLac	ENSG00000036549	ZZZ3	0.321059
0.121745	4.70799	5.17971	0.0237182	DFLac	ENSG00000053918	KCNQ1	0.321506
-0.136049	5.04977	5.15864	0.0240014	DFLac	ENSG00000145990	GFOD1	0.323285
-0.129086	5.00123	5.15743	0.0240178	DFLac	ENSG00000140406	MESDC1	0.323421
-0.0871076	5.53894	5.15614	0.0240352	DFLac	ENSG00000265491	RNF115	0.32349
0.374177	2.27561	5.14583	0.0241752	DFLac	ENSG00000140961	OSGIN1	0.324468
0.0818236	6.37292	5.13572	0.0243134	DFLac	ENSG00000179912	R3HDM2	0.325018
-0.0933874	5.55128	5.12979	0.0243949	DFLac	ENSG00000137478	FCHSD2	0.325521
0.317679	0.766629	5.12876	0.024409	DFLac	ENSG00000273654	CTB-52I2.4	0.325587
0.401574	1.74131	5.12572	0.024451	DFLac	ENSG00000100979	PLTP	0.325803
-0.105159	5.4066	5.12484	0.0244631	DFLac	ENSG00000080189	SLC35C2	0.325893
0.11824	4.79036	5.12408	0.0244735	DFLac	ENSG00000124784	RIOK1	0.325919
0.137464	4.9371	5.11952	0.0245365	DFLac	ENSG00000138646	HERC5	0.326234
0.102898	5.64088	5.10403	0.0247519	DFLac	ENSG00000148218	ALAD	0.327701
0.126967	6.52482	5.10728	0.0247704	DFLac	ENSG00000092621	PHGDH	0.327825
0.0979593	5.90003	5.09766	0.0248411	DFLac	ENSG00000150527	CTAGE5	0.328178
-0.340143	1.44163	5.09137	0.0249294	DFLac	ENSG00000266962	RP11-400F19.6	0.328707
0.171105	3.8402	5.09083	0.024937	DFLac	ENSG00000170310	STX8	0.32874
-0.129424	4.64889	5.07827	0.0251145	DFLac	ENSG00000087842	PIR	0.329779
-0.179307	4.3816	5.0685	0.0252534	DFLac	ENSG00000278910	BANCR	0.330497
-0.215492	3.33167	5.05879	0.0253924	DFLac	ENSG00000241506	PSMC1P1	0.331038
-0.191922	5.08087	5.03532	0.0257949	DFLac	ENSG00000084444	FAM234B	0.333419
0.355029	2.40404	5.02778	0.0258413	DFLac	ENSG00000040487	PQLC2	0.333746
0.178362	3.76613	5.02193	0.0259269	DFLac	ENSG00000151292	CSNK1G3	0.334286
-0.116128	5.373	5.02118	0.0259379	DFLac	ENSG00000154723	ATP5J	0.33434
0.0807848	6.48898	5.01875	0.0259736	DFLac	ENSG00000168300	PCMTD1	0.334572
0.309014	6.92525	5.02403	0.0259857	DFLac	ENSG00000125148	MT2A	0.334645
0.0786189	7.33054	5.01681	0.0260021	DFLac	ENSG00000134046	MBD2	0.334693
0.169909	2.8596	5.0109	0.0260891	DFLac	ENSG00000240376	RP11-36C20.1	0.334996
0.155156	3.54184	5.00452	0.0261835	DFLac	ENSG00000244716	RP11-20O24.4	0.335474
0.0693798	7.22597	4.99199	0.0263698	DFLac	ENSG00000105701	FKBP8	0.336628
-0.441376	1.95801	4.98813	0.0264274	DFLac	ENSG00000088325	TPX2	0.337032
0.418769	2.05589	4.98694	0.0264453	DFLac	ENSG00000173706	HEG1	0.337143
0.14614	5.00095	4.98563	0.0264666	DFLac	ENSG00000137965	IFI44	0.337232
0.126892	7.50242	4.9706	0.0267722	DFLac	ENSG00000143320	CRABP2	0.338789
0.145164	4.68489	4.95184	0.0269761	DFLac	ENSG00000172888	ZNF621	0.340282
0.112703	5.27202	4.95028	0.0269999	DFLac	ENSG00000057757	PITHD1	0.340443
0.110366	6.16947	4.94733	0.0270467	DFLac	ENSG00000112378	PERP	0.340624
0.0777277	11.5648	4.94259	0.0271179	DFLac	ENSG00000070756	PABPC1	0.341074
0.184881	4.45869	4.93799	0.0271974	DFLac	ENSG00000158747	NBL1	0.341388
-0.0879537	6.76254	4.93063	0.0273024	DFLac	ENSG00000133142	TCEAL4	0.341981
0.169036	4.01132	4.92925	0.0273237	DFLac	ENSG00000183340	JRKL	0.342029
-0.27496	2.88989	4.927	0.0273585	DFLac	ENSG00000101052	IFT52	0.342332
0.286495	3.1437	4.92326	0.0274166	DFLac	ENSG00000089127	OAS1	0.342731
-0.0708036	6.90774	4.92131	0.0274469	DFLac	ENSG00000138592	USP8	0.342825
-0.226096	7.38124	4.91531	0.0276323	DFLac	ENSG00000100906	NFKBIA	0.343929
-0.353788	1.90223	4.90841	0.0276484	DFLac	ENSG00000160602	NEK8	0.343963
0.41412	1.89575	4.90517	0.0276993	DFLac	ENSG00000141497	ZMYND15	0.344332
0.0992759	5.42928	4.9045	0.0277099	DFLac	ENSG00000115145	STAM2	0.344416
-0.223172	3.75499	4.89785	0.0278146	DFLac	ENSG00000188486	H2AFX	0.34494
0.0862088	5.44977	4.89084	0.0279254	DFLac	ENSG00000137817	PARP6	0.345684
0.0754864	7.22543	4.87289	0.0282114	DFLac	ENSG00000197965	MPZL1	0.347183
-0.230641	5.9731	4.87816	0.0282196	DFLac	ENSG00000187134	AKR1C1	0.347204
-0.0858118	5.81887	4.8547	0.0285042	DFLac	ENSG00000010017	RANBP9	0.348654
-0.204266	4.69394	4.85756	0.0285044	DFLac	ENSG00000180251	SLC9A4	0.348654
-0.279246	3.0637	4.84422	0.0286746	DFLac	ENSG00000275379	HIST1H3I	0.34943
-0.140163	5.19746	4.83137	0.0288906	DFLac	ENSG00000116717	GADD45A	0.350487
-0.105482	6.605	4.82803	0.0289498	DFLac	ENSG00000120437	ACAT2	0.350754
0.317284	2.79581	4.82698	0.0289568	DFLac	ENSG00000145284	SCD5	0.350773
0.0701683	6.65978	4.82511	0.0289877	DFLac	ENSG00000078304	PPP2R5C	0.350887
-0.182063	3.9009	4.81637	0.029132	DFLac	ENSG00000186187	ZNRF1	0.35176
0.0807502	6.86396	4.79616	0.0294688	DFLac	ENSG00000153201	RANBP2	0.353666
-0.081158	6.38072	4.79281	0.029525	DFLac	ENSG00000134684	YARS	0.353964
0.179082	3.91526	4.79218	0.0295356	DFLac	ENSG00000135363	LMO2	0.354021
0.170707	5.04591	4.79386	0.0295775	DFLac	ENSG00000168016	TRANK1	0.354302
-0.154258	4.39453	4.78748	0.0296147	DFLac	ENSG00000181827	RFX7	0.35458
0.101864	5.38039	4.76969	0.0299161	DFLac	ENSG00000117280	RAB29	0.356081
0.105555	5.77192	4.75592	0.0301516	DFLac	ENSG00000197258	EIF4BP6	0.357504
-0.416826	1.77911	4.74388	0.0303591	DFLac	ENSG00000188859	FAM78B	0.358444
-0.107864	6.47635	4.72939	0.0306369	DFLac	ENSG00000131370	SH3BP5	0.359759
0.0976628	5.50395	4.72443	0.0306975	DFLac	ENSG00000250722	SEPP1	0.359989
0.132046	4.60108	4.71108	0.0309321	DFLac	ENSG00000160408	ST6GALNAC6	0.361369
-0.189641	3.82994	4.70548	0.031031	DFLac	ENSG00000075336	TIMM21	0.361852
0.112482	5.40313	4.68556	0.0313858	DFLac	ENSG00000160094	ZNF362	0.363273
0.31566	3.05798	4.67449	0.0316031	DFLac	ENSG00000234745	HLA-B	0.364193
-0.292606	2.86689	4.66497	0.0317569	DFLac	ENSG00000165644	COMTD1	0.365053
0.156064	3.90378	4.65561	0.031927	DFLac	ENSG00000120533	ENY2	0.365915
0.243337	4.23839	4.65762	0.0319718	DFLac	ENSG00000142089	IFITM3	0.366093
-0.429616	1.64588	4.649	0.0320479	DFLac	ENSG00000121903	ZSCAN20	0.366466
-0.268744	0.972206	4.63571	0.0322922	DFLac	ENSG00000243547	HNRNPKP4	0.367816
0.0669564	7.26195	4.62968	0.0324036	DFLac	ENSG00000092199	HNRNPC	0.368305
0.113412	4.56518	4.62842	0.0324269	DFLac	ENSG00000102178	UBL4A	0.368393
0.0553868	8.65034	4.6178	0.0326244	DFLac	ENSG00000119318	RAD23B	0.369598
0.0844291	5.16047	4.5893	0.0331606	DFLac	ENSG00000112237	CCNC	0.372257
0.162028	4.15815	4.57859	0.0333646	DFLac	ENSG00000164054	SHISA5	0.373088
-0.123602	4.80446	4.56567	0.0336123	DFLac	ENSG00000182551	ADI1	0.374243
-0.390373	2.01892	4.56128	0.033697	DFLac	ENSG00000076382	SPAG5	0.374583
-0.0970399	5.85538	4.56116	0.0336993	DFLac	ENSG00000167632	TRAPPC9	0.374583
-0.315087	2.6161	4.55353	0.0338469	DFLac	ENSG00000243667	WDR92	0.375147
0.493547	3.30012	4.5581	0.0338567	DFLac	ENSG00000066294	CD84	0.375147
0.0954844	5.58935	4.54295	0.0340528	DFLac	ENSG00000221823	PPP3R1	0.376396
0.32869	2.21791	4.5389	0.0341317	DFLac	ENSG00000164342	TLR3	0.376529
-0.189648	4.02888	4.5272	0.0343615	DFLac	ENSG00000155393	HEATR3	0.37771
0.0762947	6.93886	4.52284	0.0344476	DFLac	ENSG00000126777	KTN1	0.378108
-0.216543	3.75241	4.52048	0.0344942	DFLac	ENSG00000170634	ACYP2	0.378421
0.296015	2.01455	4.5197	0.0345097	DFLac	ENSG00000179277	MEIS3P1	0.378506
-0.259332	3.29816	4.51932	0.0345172	DFLac	ENSG00000136213	CHST12	0.378524
0.0738862	8.39045	4.49194	0.0350636	DFLac	ENSG00000146278	PNRC1	0.381
0.119913	5.12905	4.48209	0.0352625	DFLac	ENSG00000108262	GIT1	0.381879
0.0888379	5.83277	4.48028	0.035299	DFLac	ENSG00000066027	PPP2R5A	0.382098
0.224022	2.96087	4.47219	0.0354634	DFLac	ENSG00000278318	ZNF229	0.382689
-0.400518	1.53739	4.46984	0.0355113	DFLac	ENSG00000183250	LINC01547	0.38288
0.424602	1.84654	4.47094	0.0355117	DFLac	ENSG00000253293	HOXA10	0.38288
0.0952084	6.78351	4.47007	0.035512	DFLac	ENSG00000176641	RNF152	0.38288
0.135237	4.49613	4.46647	0.0355802	DFLac	ENSG00000076053	RBM7	0.383232
0.295202	3.44557	4.4486	0.0359831	DFLac	ENSG00000175274	TP53I11	0.384731
-0.155481	4.34042	4.44358	0.0360512	DFLac	ENSG00000103150	MLYCD	0.38501
0.085735	8.39927	4.44033	0.0361261	DFLac	ENSG00000125534	PPDPF	0.385195
-0.162182	7.65178	4.43853	0.0362572	DFLac	ENSG00000064270	ATP2C2	0.385786
0.0848612	6.79177	4.42923	0.0363499	DFLac	ENSG00000132669	RIN2	0.386207
0.0609714	8.47526	4.42198	0.0365018	DFLac	ENSG00000213639	PPP1CB	0.387148
-0.124551	8.31034	4.4201	0.0366362	DFLac	ENSG00000131686	CA6	0.387693
0.0755558	7.48657	4.41319	0.0366868	DFLac	ENSG00000164904	ALDH7A1	0.387915
-0.0837977	6.86703	4.39692	0.0370319	DFLac	ENSG00000111077	TNS2	0.389301
0.102993	5.44088	4.39536	0.0370651	DFLac	ENSG00000141985	SH3GL1	0.389364
0.084844	7.7252	4.394	0.0370942	DFLac	ENSG00000173801	JUP	0.389564
0.0968758	7.7361	4.39218	0.0371878	DFLac	ENSG00000085063	CD59	0.389994
0.182035	4.61784	4.37591	0.0375489	DFLac	ENSG00000168961	LGALS9	0.391671
-0.194559	3.34444	4.36787	0.0376567	DFLac	ENSG00000183718	TRIM52	0.392148
-0.108987	7.17798	4.3705	0.0376631	DFLac	ENSG00000112159	MDN1	0.392167
0.115111	4.40134	4.36079	0.0378106	DFLac	ENSG00000142546	NOSIP	0.392696
0.0873649	5.27497	4.35451	0.0379477	DFLac	ENSG00000036054	TBC1D23	0.393197
0.0659514	8.61459	4.35281	0.037985	DFLac	ENSG00000118816	CCNI	0.393399
0.0724649	6.52593	4.34758	0.0380996	DFLac	ENSG00000130340	SNX9	0.393721
-0.185111	4.25	4.34749	0.0381016	DFLac	ENSG00000180992	MRPL14	0.393721
-0.314123	2.79025	4.33814	0.0383075	DFLac	ENSG00000067365	METTL22	0.394688
0.101225	5.76501	4.32562	0.0385853	DFLac	ENSG00000152284	TCF7L1	0.396116
0.173572	3.66947	4.30783	0.0389834	DFLac	ENSG00000240857	RDH14	0.397822
0.16468	4.11502	4.30699	0.0390023	DFLac	ENSG00000110711	AIP	0.397933
-0.441021	1.7104	4.3041	0.0390675	DFLac	ENSG00000184702	2024-09-05	0.398114
0.218655	4.37685	4.29932	0.0392521	DFLac	ENSG00000140450	ARRDC4	0.398725
0.0898667	5.88385	4.29041	0.0393776	DFLac	ENSG00000102974	CTCF	0.399254
0.111656	5.6713	4.28356	0.0395336	DFLac	ENSG00000169230	PRELID1	0.399843
-0.186924	4.15765	4.2706	0.0398309	DFLac	ENSG00000119397	CNTRL	0.400996
0.242365	3.00757	4.26912	0.039865	DFLac	ENSG00000136933	RABEPK	0.401097
0.160251	5.2818	4.2677	0.0399786	DFLac	ENSG00000188549	C15orf52	0.401458
0.282076	7.85919	4.2665	0.0400302	DFLac	ENSG00000196136	SERPINA3	0.401761
0.0782072	5.75459	4.2608	0.0400571	DFLac	ENSG00000157954	WIPI2	0.401843
0.0917267	5.28429	4.26056	0.0400626	DFLac	ENSG00000100804	PSMB5	0.401852
0.26629	2.75242	4.25595	0.0401696	DFLac	ENSG00000236753	MKLN1-AS	0.402348
0.172103	3.95205	4.25491	0.0401938	DFLac	ENSG00000140320	BAHD1	0.402473
-0.357093	2.32275	4.248	0.0403547	DFLac	ENSG00000243708	PLA2G4B	0.402968
-0.100191	5.40679	4.24466	0.0404329	DFLac	ENSG00000086589	RBM22	0.403217
0.0865466	6.60887	4.23932	0.0405578	DFLac	ENSG00000131873	CHSY1	0.40363
0.438448	3.78607	4.24309	0.0405747	DFLac	ENSG00000011600	TYROBP	0.403689
-0.228088	3.30863	4.22827	0.0408179	DFLac	ENSG00000083093	PALB2	0.404792
0.368388	2.53532	4.2263	0.0409078	DFLac	ENSG00000108244	KRT23	0.405173
-0.441857	1.99251	4.21592	0.0411468	DFLac	ENSG00000137101	CD72	0.406462
-0.072723	7.20928	4.21214	0.041201	DFLac	ENSG00000198793	MTOR	0.406718
-0.0581654	9.19862	4.20304	0.0414186	DFLac	ENSG00000004478	FKBP4	0.407561
0.057787	7.96377	4.19371	0.0416431	DFLac	ENSG00000153827	TRIP12	0.40842
-0.0814359	6.22648	4.16959	0.0422294	DFLac	ENSG00000241837	ATP5O	0.410856
0.0777817	5.46802	4.16802	0.042268	DFLac	ENSG00000130706	ADRM1	0.411
0.233663	2.22043	4.16696	0.0422939	DFLac	ENSG00000232024	LSM12P1	0.411088
0.110944	5.29938	4.1648	0.0423469	DFLac	ENSG00000144560	VGLL4	0.411294
0.342513	3.2139	4.16398	0.0424332	DFLac	ENSG00000261175	CTD-2015G9.2	0.411633
0.113402	7.79043	4.16398	0.042462	DFLac	ENSG00000265972	TXNIP	0.411713
-0.215215	3.20847	4.15961	0.0424746	DFLac	ENSG00000128524	ATP6V1F	0.411713
0.0678167	6.75042	4.15417	0.0426088	DFLac	ENSG00000102572	STK24	0.411979
0.0586556	6.69845	4.15342	0.0426274	DFLac	ENSG00000120705	ETF1	0.412034
0.0915686	5.51548	4.14754	0.0427731	DFLac	ENSG00000139436	GIT2	0.412581
0.0694203	6.66771	4.14714	0.042783	DFLac	ENSG00000149136	SSRP1	0.412581
-0.0938167	6.11776	4.14097	0.0429366	DFLac	ENSG00000243927	MRPS6	0.413254
0.118837	5.70167	4.13589	0.0430863	DFLac	ENSG00000170275	CRTAP	0.413767
0.0626075	6.79268	4.13472	0.0430925	DFLac	ENSG00000177565	TBL1XR1	0.413775
0.0777441	6.19795	4.13454	0.0430972	DFLac	ENSG00000163683	SMIM14	0.413779
-0.0928545	5.74651	4.11701	0.0435381	DFLac	ENSG00000075239	ACAT1	0.415234
0.0896415	5.40367	4.11123	0.0436846	DFLac	ENSG00000148660	CAMK2G	0.415796
-0.124986	4.20175	4.10569	0.0438255	DFLac	ENSG00000137221	TJAP1	0.416111
0.119241	4.67794	4.10395	0.0438697	DFLac	ENSG00000137871	ZNF280D	0.416199
0.0558485	7.54647	4.09461	0.0441087	DFLac	ENSG00000100811	YY1	0.417015
-0.146416	6.76022	4.09759	0.0441383	DFLac	ENSG00000182352	C17orf77	0.417173
0.36379	2.22073	4.08989	0.0442298	DFLac	ENSG00000157693	TMEM268	0.417465
-0.102724	5.30282	4.08563	0.0443394	DFLac	ENSG00000204977	TRIM13	0.417805
-0.116071	9.73596	4.08947	0.0443406	DFLac	ENSG00000253729	PRKDC	0.417805
-0.112385	4.55125	4.07741	0.044552	DFLac	ENSG00000176102	CSTF3	0.418548
-0.0767774	6.00835	4.07101	0.0447183	DFLac	ENSG00000008869	HEATR5B	0.419109
-0.264454	4.32741	4.06648	0.0449382	DFLac	ENSG00000207005	RNU1-2	0.419792
-0.0922034	5.57341	4.06173	0.0449604	DFLac	ENSG00000035141	FAM136A	0.419792
-0.124177	5.06297	4.05246	0.0452036	DFLac	ENSG00000198814	GK	0.420701
0.308744	3.54286	4.05363	0.0452679	DFLac	ENSG00000164308	ERAP2	0.420937
-0.335561	3.28919	4.05126	0.0453043	DFLac	ENSG00000131747	TOP2A	0.421116
0.15273	4.74688	4.04692	0.0453628	DFLac	ENSG00000088448	ANKRD10	0.421398
-0.201487	3.33073	4.04377	0.0454329	DFLac	ENSG00000174173	TRMT10C	0.421693
0.0923418	5.59144	4.03959	0.0455437	DFLac	ENSG00000249565	SERBP1P5	0.422198
-0.42283	1.07754	4.03723	0.0456064	DFLac	ENSG00000253982	CTD-2336O2.1	0.422417
-0.0621951	6.61448	4.03215	0.0457414	DFLac	ENSG00000076944	STXBP2	0.422727
0.131002	6.66154	4.02975	0.0459089	DFLac	ENSG00000104332	SFRP1	0.423429
0.167873	6.2986	4.02931	0.0459261	DFLac	ENSG00000164733	CTSB	0.423437
-0.282242	3.17513	4.00515	0.0464772	DFLac	ENSG00000159871	LYPD5	0.425566
-0.0788401	6.40054	4.00293	0.0465273	DFLac	ENSG00000102606	ARHGEF7	0.425586
0.0687106	6.82541	3.99335	0.0467883	DFLac	ENSG00000139083	ETV6	0.426574
0.093977	6.48818	3.99198	0.0468367	DFLac	ENSG00000151882	CCL28	0.426739
-0.11545	6.30805	3.99347	0.0468556	DFLac	ENSG00000172716	SLFN11	0.426758
0.0744668	6.33943	3.98903	0.0469061	DFLac	ENSG00000264364	DYNLL2	0.426942
0.091958	5.58784	3.98881	0.0469122	DFLac	ENSG00000005302	MSL3	0.426953
0.128312	4.34836	3.97067	0.0474117	DFLac	ENSG00000184481	FOXO4	0.429052
0.1096	5.83133	3.97177	0.0474158	DFLac	ENSG00000186470	BTN3A2	0.429052
-0.217119	3.84506	3.97013	0.0474395	DFLac	ENSG00000271383	NBPF19	0.429125
0.0615291	8.07402	3.96964	0.0474402	DFLac	ENSG00000147140	NONO	0.429125
0.132443	3.74572	3.96371	0.0476047	DFLac	ENSG00000261614	CSDAP1	0.429737
-0.0949568	5.23311	3.94569	0.0481085	DFLac	ENSG00000154222	CC2D1B	0.431652
0.0656299	6.96711	3.94365	0.0481661	DFLac	ENSG00000017797	RALBP1	0.431889
0.0746245	6.43227	3.94288	0.0481877	DFLac	ENSG00000080561	MID2	0.431973
0.0822767	6.84238	3.94167	0.0482219	DFLac	ENSG00000136156	ITM2B	0.432063
0.352765	1.40212	3.9414	0.0482293	DFLac	ENSG00000049130	KITLG	0.432073
0.0839585	5.43197	3.9296	0.0485631	DFLac	ENSG00000156471	PTDSS1	0.433254
-0.099047	5.47373	3.9291	0.0485776	DFLac	ENSG00000138495	COX17	0.433324
0.0920435	5.42185	3.92182	0.0487847	DFLac	ENSG00000130764	LRRC47	0.434169
0.10089	5.71577	3.90743	0.0491973	DFLac	ENSG00000164916	FOXK1	0.435864
0.103593	5.3954	3.90494	0.049269	DFLac	ENSG00000137962	ARHGAP29	0.436052
0.0596957	6.64254	3.89655	0.0495115	DFLac	ENSG00000180370	PAK2	0.436869
0.0975978	6.21475	3.89135	0.049668	DFLac	ENSG00000113645	WWC1	0.437448
-0.325189	1.81336	3.88875	0.0497384	DFLac	ENSG00000099251	HSD17B7P2	0.437648
0.0762037	7.54996	3.88011	0.0499906	DFLac	ENSG00000081059	TCF7	0.438557
0.139743	9.74128	30.0171	8.61908e-08	6.SL	ENSG00000155368	DBI	0.000184484
0.15573	6.63957	28.9475	1.42916e-07	6.SL	ENSG00000104490	NCALD	0.00025352
0.503015	3.58134	28.0739	2.23826e-07	6.SL	ENSG00000155792	DEPTOR	0.000360053
0.222189	6.85108	28.0112	2.32728e-07	6.SL	ENSG00000186472	PCLO	0.000371258
0.141266	7.87841	27.7838	2.48351e-07	6.SL	ENSG00000137033	IL33	0.000385152
0.485958	4.57717	25.3222	8.36897e-07	6.SL	ENSG00000161055	SCGB3A1	0.000853339
-0.301069	7.08556	25.2902	8.49783e-07	6.SL	ENSG00000164761	TNFRSF11B	0.000863079
0.176341	5.33502	24.4471	1.2287e-06	6.SL	ENSG00000151835	SACS	0.00110427
0.279063	4.85095	23.9674	1.59084e-06	6.SL	ENSG00000073849	ST6GAL1	0.00131633
-0.257502	5.22955	23.7277	1.78932e-06	6.SL	ENSG00000158008	EXTL1	0.00142589
0.12868	8.89611	23.4793	1.96719e-06	6.SL	ENSG00000117115	PADI2	0.00153922
0.0916535	8.14872	23.2598	2.1822e-06	6.SL	ENSG00000172757	CFL1	0.00162873
-0.0998543	7.53022	23.2158	2.22925e-06	6.SL	ENSG00000138821	SLC39A8	0.00164488
-0.184915	6.19653	22.5243	3.18557e-06	6.SL	ENSG00000151090	THRB	0.00200737
-0.144703	7.09824	22.2297	3.64095e-06	6.SL	ENSG00000126822	PLEKHG3	0.00215444
0.0917549	9.0752	21.6871	4.69155e-06	6.SL	ENSG00000196262	PPIA	0.00255266
-0.204721	6.26382	21.6795	4.83295e-06	6.SL	ENSG00000173848	NET1	0.00259148
0.121231	8.31458	21.2729	5.74468e-06	6.SL	ENSG00000166347	CYB5A	0.00291158
-0.186068	6.85371	21.0994	6.41379e-06	6.SL	ENSG00000149115	TNKS1BP1	0.003158
-0.164337	6.72853	20.897	7.04157e-06	6.SL	ENSG00000103335	PIEZO1	0.00331519
0.108825	6.75008	20.83	7.13679e-06	6.SL	ENSG00000093010	COMT	0.00333639
-0.109426	8.10592	20.7425	7.45e-06	6.SL	ENSG00000136830	FAM129B	0.00344389
-0.173179	6.53643	20.3647	9.15469e-06	6.SL	ENSG00000158014	SLC30A2	0.00395864
-0.104827	6.64242	19.666	1.26511e-05	6.SL	ENSG00000158669	GPAT4	0.00492123
0.126286	6.03858	19.5185	1.36065e-05	6.SL	ENSG00000119326	CTNNAL1	0.00516707
0.529411	2.08313	19.3799	1.45699e-05	6.SL	ENSG00000154188	ANGPT1	0.00542164
0.11821	6.36343	19.2605	1.54559e-05	6.SL	ENSG00000143924	EML4	0.00564589
0.10554	6.56009	18.9859	1.77039e-05	6.SL	ENSG00000172115	CYCS	0.00614663
-0.0935691	7.406	18.7914	1.94944e-05	6.SL	ENSG00000187239	FNBP1	0.00651464
0.146862	7.44246	18.7702	2.00454e-05	6.SL	ENSG00000144283	PKP4	0.00662189
0.255198	8.24135	18.6531	2.1329e-05	6.SL	ENSG00000171346	KRT15	0.00689638
0.112104	6.0162	18.5678	2.17796e-05	6.SL	ENSG00000164405	UQCRQ	0.0069984
0.0861763	8.47594	18.5594	2.187e-05	6.SL	ENSG00000213639	PPP1CB	0.00701873
0.111955	8.27207	18.4896	2.2641e-05	6.SL	ENSG00000134419	RPS15A	0.00718602
0.0973481	6.62389	18.4634	2.29368e-05	6.SL	ENSG00000140264	SERF2	0.00724438
-0.137941	5.76564	18.3773	2.39383e-05	6.SL	ENSG00000131089	ARHGEF9	0.00744271
-0.158082	7.28159	18.3496	2.47176e-05	6.SL	ENSG00000081041	CXCL2	0.00754906
0.118185	7.80951	18.2488	2.55852e-05	6.SL	ENSG00000145592	RPL37	0.00774101
-0.0916072	7.64258	18.1329	2.70288e-05	6.SL	ENSG00000134243	SORT1	0.00795475
0.0777183	9.09954	17.7846	3.21443e-05	6.SL	ENSG00000161203	AP2M1	0.00899034
-0.101863	6.55794	17.7188	3.32153e-05	6.SL	ENSG00000182934	SRPRA	0.00920047
-0.136577	7.71962	17.6925	3.40976e-05	6.SL	ENSG00000196781	TLE1	0.00937466
-0.27498	4.50078	17.6552	3.48108e-05	6.SL	ENSG00000185022	MAFF	0.00950162
0.409182	4.0585	17.636	3.52775e-05	6.SL	ENSG00000187608	ISG15	0.00954703
0.11202	5.84243	17.4875	3.7275e-05	6.SL	ENSG00000111615	KRR1	0.00988198
0.124403	5.35516	17.4294	3.83721e-05	6.SL	ENSG00000170035	UBE2E3	0.0100181
-0.305258	5.02551	17.4267	3.91527e-05	6.SL	ENSG00000196876	SCN8A	0.0100754
0.109088	7.41991	17.2411	4.21565e-05	6.SL	ENSG00000198130	HIBCH	0.0104982
-0.127838	5.37538	16.9469	4.88348e-05	6.SL	ENSG00000052841	TTC17	0.0115017
0.140911	7.88257	16.9354	4.98536e-05	6.SL	ENSG00000139289	PHLDA1	0.0116321
0.435128	3.17756	16.836	5.22301e-05	6.SL	ENSG00000171848	RRM2	0.0120027
0.116331	5.26459	16.5013	6.10538e-05	6.SL	ENSG00000138794	CASP6	0.0131295
0.276681	5.72776	16.5306	6.1201e-05	6.SL	ENSG00000103485	QPRT	0.0131384
-0.181232	5.83396	16.5157	6.14655e-05	6.SL	ENSG00000151208	DLG5	0.0131779
-0.164517	6.88318	16.46	6.33387e-05	6.SL	ENSG00000112715	VEGFA	0.013413
-0.143253	6.50783	16.4014	6.48962e-05	6.SL	ENSG00000243156	MICAL3	0.0136314
-0.14313	6.16432	16.3537	6.61919e-05	6.SL	ENSG00000168003	SLC3A2	0.0137941
-0.217284	7.97007	16.3546	6.68322e-05	6.SL	ENSG00000053747	LAMA3	0.0138804
0.135888	8.13834	16.3458	6.69443e-05	6.SL	ENSG00000140105	WARS	0.0138925
-0.171212	8.20677	16.2452	7.05834e-05	6.SL	ENSG00000136068	FLNB	0.0143601
-0.229074	4.90888	16.2215	7.12028e-05	6.SL	ENSG00000180875	GREM2	0.014423
-0.11292	5.71148	16.1875	7.14738e-05	6.SL	ENSG00000145495	2024-03-06	0.014423
-0.136507	5.35192	16.1554	7.26346e-05	6.SL	ENSG00000143537	ADAM15	0.0145264
0.427525	3.35069	16.1033	7.55657e-05	6.SL	ENSG00000185745	IFIT1	0.0149395
0.0869223	7.11049	16.0533	7.6464e-05	6.SL	ENSG00000105669	COPE	0.0150459
-0.217286	6.88944	15.9658	8.12015e-05	6.SL	ENSG00000162772	ATF3	0.0155896
0.0712823	8.27998	15.903	8.24689e-05	6.SL	ENSG00000152234	ATP5A1	0.0157286
-0.105848	7.08891	15.8861	8.31744e-05	6.SL	ENSG00000167191	GPRC5B	0.0158043
0.10554	7.68612	15.8597	8.42878e-05	6.SL	ENSG00000175130	MARCKSL1	0.0159341
0.103485	5.39041	15.846	8.48695e-05	6.SL	ENSG00000228474	OST4	0.016009
0.0939756	6.63884	15.6618	9.31257e-05	6.SL	ENSG00000108561	C1QBP	0.0169422
0.236465	4.30182	15.6654	9.32186e-05	6.SL	ENSG00000153815	CMIP	0.0169422
0.35857	4.92255	15.5667	9.92132e-05	6.SL	ENSG00000111331	OAS3	0.0175797
-0.125654	5.28109	15.5181	0.000100129	6.SL	ENSG00000008283	CYB561	0.017665
0.123179	5.84349	15.5111	0.000100482	6.SL	ENSG00000181029	TRAPPC5	0.0177148
0.363798	2.09657	15.5098	0.000100547	6.SL	ENSG00000145777	TSLP	0.0177148
-0.14298	6.38876	15.5234	0.00010087	6.SL	ENSG00000148358	GPR107	0.0177475
0.101747	5.47745	15.4595	0.000103135	6.SL	ENSG00000130706	ADRM1	0.0179993
-0.149906	8.27386	15.4341	0.000105997	6.SL	ENSG00000145703	IQGAP2	0.0182788
0.114423	6.49204	15.4029	0.000106123	6.SL	ENSG00000149212	SESN3	0.0182788
-0.140389	5.54309	15.399	0.000106331	6.SL	ENSG00000139132	FGD4	0.0182981
0.0935875	6.55865	15.3158	0.000110899	6.SL	ENSG00000160752	FDPS	0.0188981
-0.109745	9.04263	15.3169	0.000111435	6.SL	ENSG00000125844	RRBP1	0.0189374
-0.11914	6.48722	15.1596	0.000120106	6.SL	ENSG00000141258	SGSM2	0.0199338
0.295579	3.21103	15.0691	0.000125632	6.SL	ENSG00000163629	PTPN13	0.0204253
0.0957946	6.17772	15.0322	0.000128002	6.SL	ENSG00000135940	COX5B	0.0206421
0.1158	6.26309	14.8755	0.000138572	6.SL	ENSG00000180573	HIST1H2AC	0.0216254
0.118992	5.45754	14.8725	0.000138782	6.SL	ENSG00000129317	PUS7L	0.0216254
0.115767	5.60028	14.8702	0.000138943	6.SL	ENSG00000132963	POMP	0.0216254
-0.137531	6.44348	14.8397	0.00014229	6.SL	ENSG00000143878	RHOB	0.0219661
0.115511	6.18472	14.8124	0.000143075	6.SL	ENSG00000125249	RAP2A	0.0219719
0.111261	5.98054	14.801	0.000143904	6.SL	ENSG00000104979	C19orf53	0.0219719
-0.106091	6.35775	14.7996	0.000144009	6.SL	ENSG00000156030	ELMSAN1	0.0219719
0.0915348	6.87802	14.7644	0.000146599	6.SL	ENSG00000095380	NANS	0.0221903
0.112497	5.07218	14.7496	0.000147706	6.SL	ENSG00000160194	NDUFV3	0.0222752
0.145826	7.08017	14.5953	0.000161753	6.SL	ENSG00000154027	AK5	0.0235331
-0.0882759	7.1787	14.5409	0.000164207	6.SL	ENSG00000198911	SREBF2	0.0237354
-0.178542	7.10005	14.5321	0.000167181	6.SL	ENSG00000067082	KLF6	0.0239678
-0.120663	5.0335	14.4896	0.000168542	6.SL	ENSG00000237441	RGL2	0.0240442
0.157708	4.38067	14.4694	0.000170276	6.SL	ENSG00000198860	TSEN15	0.0241717
0.153874	4.37368	14.4175	0.000174834	6.SL	ENSG00000172586	CHCHD1	0.02449
-0.12236	6.58661	14.425	0.00017503	6.SL	ENSG00000114554	PLXNA1	0.02449
-0.16808	5.02292	14.4069	0.000176153	6.SL	ENSG00000013441	CLK1	0.0245964
0.112157	7.54308	14.3796	0.000179192	6.SL	ENSG00000067992	PDK3	0.0248831
-0.0990145	8.09472	14.3571	0.000180329	6.SL	ENSG00000142949	PTPRF	0.0249516
0.171734	4.09965	14.3115	0.000184512	6.SL	ENSG00000115504	EHBP1	0.0253241
0.0952316	8.67933	14.2424	0.000191115	6.SL	ENSG00000131469	RPL27	0.0259341
-0.447602	5.26143	14.2078	0.000197056	6.SL	ENSG00000169715	MT1E	0.0263952
0.0983952	5.71155	14.0725	0.000208373	6.SL	ENSG00000241468	ATP5J2	0.0272558
-0.150412	5.52818	14.0696	0.000209625	6.SL	ENSG00000171219	CDC42BPG	0.0272952
-0.112252	6.45667	14.0134	0.000214744	6.SL	ENSG00000166348	USP54	0.0276591
0.104519	5.95265	13.9735	0.000219158	6.SL	ENSG00000088832	FKBP1A	0.0279398
0.19555	3.93351	13.9415	0.000222765	6.SL	ENSG00000108381	ASPA	0.0281984
0.0881745	6.39928	13.9085	0.000226542	6.SL	ENSG00000149100	EIF3M	0.0285008
-0.13122	7.15134	13.8993	0.000229812	6.SL	ENSG00000162069	BICDL2	0.0287493
-0.120663	5.27119	13.8739	0.000230572	6.SL	ENSG00000197930	ERO1A	0.0287648
-0.13323	8.17492	13.8949	0.000230755	6.SL	ENSG00000127603	MACF1	0.0287731
-0.0954781	6.8013	13.8079	0.000238473	6.SL	ENSG00000082641	NFE2L1	0.0292851
-0.11732	7.92333	13.766	0.000245565	6.SL	ENSG00000176194	CIDEA	0.0298026
-0.118837	9.00042	13.7331	0.000249937	6.SL	ENSG00000157613	CREB3L1	0.0300898
-0.210991	5.70954	13.7117	0.000253512	6.SL	ENSG00000167767	KRT80	0.0302427
0.0812682	7.38819	13.6465	0.000258961	6.SL	ENSG00000170027	YWHAG	0.0306894
0.112098	5.68765	13.6447	0.000259195	6.SL	ENSG00000110717	NDUFS8	0.0306894
0.132008	5.07866	13.621	0.000262358	6.SL	ENSG00000154518	ATP5G3	0.0308715
0.0890415	6.61774	13.5365	0.000273939	6.SL	ENSG00000132341	RAN	0.0317438
-0.133996	6.07507	13.541	0.000274804	6.SL	ENSG00000114790	ARHGEF26	0.031773
-0.134762	9.32716	13.5397	0.000276623	6.SL	ENSG00000178209	PLEC	0.0319263
0.101539	6.64981	13.4363	0.000288347	6.SL	ENSG00000099624	ATP5D	0.0326966
-0.202138	8.80999	13.4477	0.000290051	6.SL	ENSG00000177606	JUN	0.0327904
0.234175	3.49543	13.3893	0.000295352	6.SL	ENSG00000189159	HN1	0.0331747
-0.1278	5.27784	13.3674	0.000298688	6.SL	ENSG00000151474	FRMD4A	0.0333868
0.31406	3.15912	13.331	0.000304308	6.SL	ENSG00000089127	OAS1	0.0338543
-0.112219	6.19497	13.3077	0.000307964	6.SL	ENSG00000143365	RORC	0.0340271
0.14328	4.6626	13.2618	0.000315278	6.SL	ENSG00000107560	RAB11FIP2	0.0345859
-0.115014	7.41113	13.2591	0.000317557	6.SL	ENSG00000134324	LPIN1	0.0347461
0.0829918	7.09719	13.2184	0.00032238	6.SL	ENSG00000126432	PRDX5	0.0350517
-0.0869284	8.51568	13.1951	0.000326243	6.SL	ENSG00000141905	NFIC	0.0353771
-0.0804315	6.52169	13.1911	0.000326912	6.SL	ENSG00000182606	TRAK1	0.0353958
-0.117474	6.14878	13.1815	0.00032869	6.SL	ENSG00000177169	ULK1	0.0354736
0.230573	3.70569	13.1726	0.00033004	6.SL	ENSG00000102174	PHEX	0.0356006
0.253217	3.97818	13.1626	0.000332949	6.SL	ENSG00000139926	FRMD6	0.0357358
-0.0791345	7.85806	13.1515	0.000333614	6.SL	ENSG00000186716	BCR	0.0357924
0.118069	5.56795	13.1412	0.000335382	6.SL	ENSG00000134291	TMEM106C	0.0358336
-0.179519	6.08859	13.1613	0.000335682	6.SL	ENSG00000189143	CLDN4	0.035836
0.293138	4.24142	13.1408	0.000338881	6.SL	ENSG00000142089	IFITM3	0.0360271
0.384677	2.69073	13.0853	0.000345135	6.SL	ENSG00000154928	EPHB1	0.03641
0.125417	4.88673	13.0387	0.000353493	6.SL	ENSG00000154642	C21orf91	0.0369158
-0.123368	6.21132	12.9712	0.000367027	6.SL	ENSG00000073060	SCARB1	0.0376759
0.0932611	7.32825	12.9629	0.000367514	6.SL	ENSG00000103363	TCEB2	0.037711
-0.128697	5.60352	12.9192	0.000375863	6.SL	ENSG00000140443	IGF1R	0.0381894
0.237471	5.4317	12.9211	0.000379592	6.SL	ENSG00000198771	RCSD1	0.0384226
-0.152999	5.88718	12.8532	0.000392098	6.SL	ENSG00000100242	SUN2	0.0391752
0.0933538	6.76582	12.8344	0.000392598	6.SL	ENSG00000088986	DYNLL1	0.0391827
0.162694	3.84099	12.8168	0.000396159	6.SL	ENSG00000106355	LSM5	0.0394162
0.0781807	7.08795	12.7035	0.000419932	6.SL	ENSG00000113407	TARS	0.0406475
-0.103037	5.75797	12.6923	0.000422343	6.SL	ENSG00000115548	KDM3A	0.0407749
0.093332	7.17003	12.6894	0.000422974	6.SL	ENSG00000123684	LPGAT1	0.0407841
0.288825	3.87698	12.6339	0.000438041	6.SL	ENSG00000182621	PLCB1	0.0416966
0.123641	5.14356	12.6154	0.000439409	6.SL	ENSG00000108439	PNPO	0.0417778
0.114708	5.66436	12.6013	0.00044261	6.SL	ENSG00000239672	NME1	0.0419178
0.0726294	7.94037	12.5859	0.000446121	6.SL	ENSG00000023330	ALAS1	0.0421067
0.131194	4.76557	12.5841	0.000446534	6.SL	ENSG00000177485	ZBTB33	0.0421253
0.0959655	5.98526	12.5756	0.000448502	6.SL	ENSG00000140262	TCF12	0.0421475
-0.0905432	7.412	12.5669	0.000450513	6.SL	ENSG00000137642	SORL1	0.0422493
-0.127487	6.73006	12.5246	0.00046406	6.SL	ENSG00000179094	PER1	0.042878
0.374797	3.39268	12.5136	0.00046663	6.SL	ENSG00000117724	CENPF	0.0429621
-0.42615	4.66513	12.5105	0.000468606	6.SL	ENSG00000198417	MT1F	0.0429772
0.104474	5.27459	12.4542	0.000477439	6.SL	ENSG00000100804	PSMB5	0.0434018
-0.0803573	10.046	12.4498	0.000478534	6.SL	ENSG00000135218	CD36	0.0434709
0.123926	5.13405	12.4126	0.000487801	6.SL	ENSG00000146386	ABRACL	0.0439141
0.0757079	8.31634	12.4118	0.000487991	6.SL	ENSG00000111229	ARPC3	0.0439141
0.38724	2.37364	12.3545	0.000502615	6.SL	ENSG00000277639	RP11-467J12.4	0.0446045
0.157885	4.71783	12.3539	0.000502784	6.SL	ENSG00000181924	COA4	0.0446045
-0.0774199	7.23376	12.3453	0.000505023	6.SL	ENSG00000197965	MPZL1	0.0447112
-0.0807648	7.96754	12.3383	0.00050684	6.SL	ENSG00000160190	SLC37A1	0.0448154
-0.0958844	7.09645	12.328	0.000509555	6.SL	ENSG00000160685	ZBTB7B	0.0449182
0.171749	5.15397	12.3302	0.000512031	6.SL	ENSG00000138496	PARP9	0.0450466
-0.121657	5.18012	12.3035	0.000516033	6.SL	ENSG00000083307	GRHL2	0.0452581
-0.114678	5.86914	12.2971	0.000517722	6.SL	ENSG00000086544	ITPKC	0.0453151
0.158796	4.64314	12.2637	0.000526721	6.SL	ENSG00000131462	TUBG1	0.0457924
-0.120092	5.72806	12.2361	0.000534289	6.SL	ENSG00000164715	LMTK2	0.0461522
-0.116846	6.54344	12.234	0.000537255	6.SL	ENSG00000138798	EGF	0.0461811
0.0742871	8.00983	12.2211	0.000538449	6.SL	ENSG00000162433	AK4	0.0462377
0.075677	9.56424	12.2138	0.000540487	6.SL	ENSG00000034510	TMSB10	0.0463666
-0.113122	5.86508	12.2064	0.000542541	6.SL	ENSG00000141736	ERBB2	0.0464659
0.0774288	7.23187	12.1784	0.000550461	6.SL	ENSG00000106153	CHCHD2	0.046707
-0.170022	6.06688	12.1917	0.000551863	6.SL	ENSG00000076706	MCAM	0.046764
0.0700996	7.45799	12.1514	0.000558196	6.SL	ENSG00000138071	ACTR2	0.0471363
0.0989167	9.10365	12.1295	0.000566311	6.SL	ENSG00000213178	RP11-641D5.1	0.0475118
-0.0852858	8.21994	12.119	0.000567619	6.SL	ENSG00000130396	AFDN	0.0475599
-0.220346	3.59441	12.0662	0.000583309	6.SL	ENSG00000160588	MPZL3	0.0485136
0.079836	6.11973	12.0537	0.000587096	6.SL	ENSG00000110315	RNF141	0.0486411
0.207264	4.13276	12.0376	0.000591986	6.SL	ENSG00000114547	ROPN1B	0.0489085
-0.106893	5.66241	11.9956	0.000604986	6.SL	ENSG00000160447	PKN3	0.0494276
0.12839	4.73066	11.9872	0.000607623	6.SL	ENSG00000138663	COPS4	0.049518
0.197396	3.89437	11.9559	0.000617547	6.SL	ENSG00000137168	PPIL1	0.0499028
-0.403298	4.28025	11.9676	0.000619709	6.SL	ENSG00000125144	MT1G	0.0500307
0.0787034	7.50666	11.9256	0.000627296	6.SL	ENSG00000142657	PGD	0.0503325
-0.07912	6.66405	11.9043	0.000634265	6.SL	ENSG00000134352	IL6ST	0.0505908
0.0826776	9.49848	11.8878	0.00063969	6.SL	ENSG00000105640	RPL18A	0.0508044
-0.143034	6.84134	11.8863	0.000645944	6.SL	ENSG00000261150	EPPK1	0.0510662
-0.142076	5.54145	11.8384	0.000658927	6.SL	ENSG00000073792	IGF2BP2	0.0515888
-0.127547	10.6481	11.7718	0.000685117	6.SL	ENSG00000260314	MRC1	0.0529528
-0.098822	9.33998	11.7617	0.000685278	6.SL	ENSG00000054654	SYNE2	0.0529528
0.114329	6.09655	11.7497	0.000687975	6.SL	ENSG00000117461	PIK3R3	0.0530767
-0.0980558	7.88616	11.7474	0.000689961	6.SL	ENSG00000171302	CANT1	0.0531666
-0.130882	6.84771	11.7352	0.000697861	6.SL	ENSG00000160862	AZGP1	0.0534573
0.0959214	5.54169	11.7123	0.000700603	6.SL	ENSG00000122042	UBL3	0.0535564
0.108967	5.50605	11.6989	0.000705465	6.SL	ENSG00000259459	RP11-321G12.1	0.0537378
-0.112388	9.78448	11.6575	0.00072596	6.SL	ENSG00000076555	ACACB	0.0546496
-0.0913616	7.24385	11.6221	0.000734167	6.SL	ENSG00000117335	CD46	0.0549861
-0.101234	6.95996	11.6132	0.000738892	6.SL	ENSG00000166145	SPINT1	0.0552122
-0.0891401	8.67802	11.6075	0.000739813	6.SL	ENSG00000170561	IRX2	0.0552289
-0.115866	7.27188	11.5943	0.000750106	6.SL	ENSG00000148180	GSN	0.0557766
0.122061	4.61831	11.5607	0.000757915	6.SL	ENSG00000137100	DCTN3	0.0560675
-0.122208	6.32278	11.5576	0.000763227	6.SL	ENSG00000116133	DHCR24	0.0563478
-0.118318	5.55296	11.5289	0.000770554	6.SL	ENSG00000172164	SNTB1	0.056658
-0.220475	5.25648	11.535	0.000774887	6.SL	ENSG00000109906	ZBTB16	0.0567959
0.0827525	6.66465	11.5124	0.000777173	6.SL	ENSG00000178996	SNX18	0.0568427
-0.113794	5.64312	11.5079	0.000778982	6.SL	ENSG00000177084	POLE	0.0569268
0.0963046	8.21447	11.5052	0.000782012	6.SL	ENSG00000112306	RPS12	0.0570581
0.0773041	7.36839	11.4991	0.000782563	6.SL	ENSG00000151414	NEK7	0.0570758
0.120123	5.89814	11.4436	0.00080612	6.SL	ENSG00000106484	MEST	0.0581228
-0.133521	7.37101	11.437	0.000814976	6.SL	ENSG00000118898	PPL	0.0584142
0.114192	4.78049	11.4204	0.0008152	6.SL	ENSG00000169139	UBE2V2	0.0584142
0.0870856	6.20966	11.4177	0.000816376	6.SL	ENSG00000125835	SNRPB	0.05843
-0.114348	5.7322	11.3713	0.000836299	6.SL	ENSG00000196411	EPHB4	0.0592108
0.112475	5.84951	11.3133	0.000861911	6.SL	ENSG00000164332	UBLCP1	0.0601279
-0.140412	6.70697	11.3236	0.000864358	6.SL	ENSG00000145623	OSMR	0.060226
-0.073128	6.94689	11.2435	0.000893758	6.SL	ENSG00000198408	MGEA5	0.0614531
0.0740531	6.66118	11.209	0.000909959	6.SL	ENSG00000174695	TMEM167A	0.0621093
0.0899135	7.54182	11.2013	0.000913651	6.SL	ENSG00000230629	RPS23P8	0.062243
-0.119433	5.92775	11.2007	0.000915585	6.SL	ENSG00000117394	SLC2A1	0.0622872
-0.097017	7.16155	11.188	0.000921579	6.SL	ENSG00000118058	KMT2A	0.0624875
-0.138463	5.72255	11.1828	0.000927736	6.SL	ENSG00000182957	SPATA13	0.0626694
0.0858748	6.4437	11.1705	0.000928388	6.SL	ENSG00000124374	PAIP2B	0.0626854
0.132977	4.18707	11.1691	0.000929078	6.SL	ENSG00000100003	SEC14L2	0.0626946
-0.0817728	6.97597	11.1667	0.000930243	6.SL	ENSG00000138031	ADCY3	0.0627569
-0.0931541	6.11381	11.1612	0.000932927	6.SL	ENSG00000117868	ESYT2	0.0628639
0.402012	2.00996	11.1563	0.000935302	6.SL	ENSG00000261520	DLGAP1-AS5	0.0629263
-0.20307	3.78169	11.1358	0.000945334	6.SL	ENSG00000183762	KREMEN1	0.0632471
0.0700557	7.97796	11.0976	0.000964344	6.SL	ENSG00000065154	OAT	0.0638484
0.11944	5.40233	11.097	0.000964666	6.SL	ENSG00000145632	PLK2	0.0638484
0.116124	5.70143	11.0866	0.000969909	6.SL	ENSG00000258289	CHURC1	0.0641462
-0.0840494	7.9261	11.0801	0.000973205	6.SL	ENSG00000139644	TMBIM6	0.0642986
-0.0914636	8.21701	11.0734	0.000977873	6.SL	ENSG00000116679	IVNS1ABP	0.0644737
0.0680659	8.5779	11.0707	0.000977977	6.SL	ENSG00000113013	HSPA9	0.0644737
0.120217	7.50804	11.0613	0.000989788	6.SL	ENSG00000131771	PPP1R1B	0.0650217
0.0971067	5.61248	11.0423	0.000992559	6.SL	ENSG00000167815	PRDX2	0.0651331
-0.113956	6.44261	11.048	0.000993878	6.SL	ENSG00000171105	INSR	0.0651822
-0.096604	5.67932	11.0021	0.00101356	6.SL	ENSG00000140391	TSPAN3	0.0661549
-0.232082	4.06695	10.9763	0.00103145	6.SL	ENSG00000153993	SEMA3D	0.0668336
0.214797	4.41296	10.9562	0.00104358	6.SL	ENSG00000151929	BAG3	0.0673541
0.139877	5.19465	10.9367	0.00104894	6.SL	ENSG00000123213	NLN	0.0674485
-0.206435	4.70913	10.9126	0.00106881	6.SL	ENSG00000138744	NAAA	0.0681316
-0.109531	5.92527	10.8958	0.00107142	6.SL	ENSG00000162065	TBC1D24	0.0682209
-0.0740031	7.76306	10.889	0.00107519	6.SL	ENSG00000189060	H1F0	0.0683206
-0.370826	4.81796	10.8797	0.00108911	6.SL	ENSG00000187193	MT1X	0.0687947
0.0918777	8.12406	10.8578	0.0010947	6.SL	ENSG00000127184	COX7C	0.0689734
-0.113269	5.80908	10.7521	0.0011549	6.SL	ENSG00000160305	DIP2A	0.0712272
0.171467	5.0142	10.7599	0.00115627	6.SL	ENSG00000111348	ARHGDIB	0.0712357
0.0876059	8.16818	10.7353	0.00116549	6.SL	ENSG00000109475	RPL34	0.0713729
0.241037	5.58353	10.7421	0.00117013	6.SL	ENSG00000157601	MX1	0.0715329
0.147811	6.62798	10.7363	0.00117352	6.SL	ENSG00000134014	ELP3	0.0715637
-0.0617602	7.45341	10.7028	0.00118506	6.SL	ENSG00000198752	CDC42BPB	0.0720129
0.221216	3.83945	10.6909	0.00119266	6.SL	ENSG00000129151	BBOX1	0.0722036
0.10763	4.7669	10.6735	0.00120336	6.SL	ENSG00000111237	VPS29	0.0724446
0.233196	4.60798	10.6768	0.00121017	6.SL	ENSG00000137959	IFI44L	0.0725852
0.358796	2.70431	10.6497	0.00122035	6.SL	ENSG00000137558	PI15	0.0730097
-0.114001	6.77677	10.6229	0.0012419	6.SL	ENSG00000163884	KLF15	0.0737535
-0.146673	6.7963	10.5794	0.00127362	6.SL	ENSG00000145113	MUC4	0.074831
0.0826126	6.17102	10.5615	0.00127602	6.SL	ENSG00000164163	ABCE1	0.0748649
-0.203944	3.96744	10.5437	0.00128902	6.SL	ENSG00000146648	EGFR	0.0753765
-0.258943	3.23717	10.5282	0.00129854	6.SL	ENSG00000110811	P3H3	0.0756598
-0.180907	4.01178	10.52	0.00130412	6.SL	ENSG00000145911	N4BP3	0.0758489
0.0831381	5.96186	10.5015	0.00131681	6.SL	ENSG00000166200	COPS2	0.076244
0.0694963	6.76961	10.491	0.00132403	6.SL	ENSG00000143742	SRP9	0.0765424
-0.0981781	6.00968	10.4836	0.00132919	6.SL	ENSG00000123983	ACSL3	0.076745
0.0694077	6.71991	10.4704	0.00133845	6.SL	ENSG00000144848	ATG3	0.0769836
-0.144427	5.35999	10.4768	0.00133888	6.SL	ENSG00000155158	TTC39B	0.0769836
-0.147425	6.60363	10.4501	0.00136261	6.SL	ENSG00000065361	ERBB3	0.0777317
-0.0911887	6.3208	10.4113	0.00138055	6.SL	ENSG00000100241	SBF1	0.0782041
0.082296	5.62656	10.3869	0.00139837	6.SL	ENSG00000163320	CGGBP1	0.078851
-0.0985605	6.17039	10.3706	0.00141033	6.SL	ENSG00000099337	KCNK6	0.0791464
-0.10541	6.34189	10.3656	0.00141675	6.SL	ENSG00000134250	NOTCH2	0.079249
0.0845279	7.30796	10.3538	0.00142284	6.SL	ENSG00000164919	COX6C	0.0794545
0.0939108	5.8581	10.3492	0.00142627	6.SL	ENSG00000117054	ACADM	0.0795581
0.0808425	6.34906	10.3377	0.0014349	6.SL	ENSG00000147419	CCDC25	0.0797647
-0.0861036	7.48211	10.3219	0.00144685	6.SL	ENSG00000160285	LSS	0.0801407
-0.139817	4.6346	10.3157	0.00145159	6.SL	ENSG00000143753	DEGS1	0.0802593
-0.0722506	7.75648	10.3137	0.00145309	6.SL	ENSG00000118689	FOXO3	0.0802769
0.0996044	5.79608	10.3085	0.00145706	6.SL	ENSG00000150779	TIMM8B	0.0803003
0.0874371	5.60049	10.295	0.00146743	6.SL	ENSG00000124562	SNRPC	0.0805167
0.0797772	7.70911	10.2947	0.00146767	6.SL	ENSG00000092010	PSME1	0.0805167
0.152538	3.6886	10.2865	0.00147398	6.SL	ENSG00000108826	MRPL27	0.0807075
0.204187	5.0227	10.2925	0.00147967	6.SL	ENSG00000114251	WNT5A	0.080901
-0.0847416	6.89616	10.2654	0.00149041	6.SL	ENSG00000147454	SLC25A37	0.0810937
0.108785	5.56728	10.2148	0.00153054	6.SL	ENSG00000174021	GNG5	0.0824792
-0.10946	6.92858	10.2219	0.00153288	6.SL	ENSG00000105357	MYH14	0.0825232
0.0851321	6.68754	10.2114	0.00153327	6.SL	ENSG00000124172	ATP5E	0.0825232
-0.0896057	5.35514	10.2077	0.00153625	6.SL	ENSG00000165476	REEP3	0.0826149
0.104704	5.87236	10.2022	0.00154071	6.SL	ENSG00000093144	ECHDC1	0.0827518
0.0905096	6.1226	10.1973	0.00154469	6.SL	ENSG00000213442	RPL18AP3	0.0828697
0.0899034	6.86554	10.1827	0.00155658	6.SL	ENSG00000182899	RPL35A	0.0831386
0.0900647	5.30285	10.1624	0.00157332	6.SL	ENSG00000168872	DDX19A	0.0837219
0.0955858	10.4256	10.1673	0.00157476	6.SL	ENSG00000131473	ACLY	0.0837499
0.146974	4.99082	10.1485	0.00158594	6.SL	ENSG00000137965	IFI44	0.0839982
-0.36731	2.72102	10.1235	0.00161114	6.SL	ENSG00000244649	CTD-2377D24.6	0.0847838
0.08914	6.16193	10.0575	0.00166258	6.SL	ENSG00000060762	MPC1	0.0865512
0.112495	4.75265	10.0256	0.00169074	6.SL	ENSG00000143155	TIPRL	0.0874799
0.0922746	6.0296	10.0229	0.00169308	6.SL	ENSG00000138430	OLA1	0.0874883
-0.139083	5.36925	10.0221	0.00169929	6.SL	ENSG00000141458	NPC1	0.0876227
-0.13083	5.28487	10.0014	0.00171481	6.SL	ENSG00000178607	ERN1	0.088066
-0.16874	5.43289	10.0055	0.00171961	6.SL	ENSG00000130827	PLXNA3	0.0881838
0.0957686	6.56049	9.98162	0.00173123	6.SL	ENSG00000211450	C11orf31	0.0884322
0.0753832	8.96447	9.9799	0.00173188	6.SL	ENSG00000136942	RPL35	0.0884322
0.0818427	7.75329	9.97957	0.00173218	6.SL	ENSG00000130255	RPL36	0.0884322
0.12208	4.45969	9.96502	0.00174551	6.SL	ENSG00000100442	FKBP3	0.0887105
0.0625259	8.89276	9.95567	0.00175413	6.SL	ENSG00000125868	DSTN	0.0889478
0.10601	5.40591	9.95237	0.00175717	6.SL	ENSG00000185222	TCEAL9	0.0889633
0.0964264	5.72236	9.95072	0.00175871	6.SL	ENSG00000091640	SPAG7	0.0889971
0.150213	4.47423	9.9348	0.00177352	6.SL	ENSG00000125354	2024-09-06	0.0893128
0.0796423	6.05845	9.92281	0.00178476	6.SL	ENSG00000185651	UBE2L3	0.0895458
-0.0911521	6.51987	9.89868	0.0018076	6.SL	ENSG00000077782	FGFR1	0.0902025
-0.080737	5.84731	9.89743	0.00180879	6.SL	ENSG00000148719	DNAJB12	0.0902397
-0.0811515	6.59814	9.87474	0.00183056	6.SL	ENSG00000148143	ZNF462	0.0908928
0.104848	4.9463	9.87199	0.00183321	6.SL	ENSG00000166801	FAM111A	0.0909545
-0.154382	5.27713	9.87219	0.00184101	6.SL	ENSG00000143341	HMCN1	0.091132
0.100843	5.25413	9.85997	0.00184487	6.SL	ENSG00000137944	KYAT3	0.0911649
-0.0963665	6.00089	9.85891	0.0018459	6.SL	ENSG00000103319	EEF2K	0.0911649
-0.0969757	6.4352	9.83743	0.00186711	6.SL	ENSG00000154760	SLFN13	0.0917749
-0.137479	4.60817	9.82879	0.00187545	6.SL	ENSG00000067955	CBFB	0.0919756
-0.146717	4.92945	9.79724	0.00190857	6.SL	ENSG00000178038	ALS2CL	0.092844
-0.109399	6.10636	9.79836	0.0019097	6.SL	ENSG00000186815	TPCN1	0.0928641
0.0609769	7.31561	9.78988	0.00191435	6.SL	ENSG00000196504	PRPF40A	0.0930027
0.15346	5.69568	9.78506	0.00193111	6.SL	ENSG00000135447	PPP1R1A	0.0934086
-0.162634	3.75417	9.75833	0.0019465	6.SL	ENSG00000176531	PHLDB3	0.0938602
0.253379	3.42598	9.75437	0.00195197	6.SL	ENSG00000102524	TNFSF13B	0.0940366
0.0617344	7.19261	9.74672	0.00195846	6.SL	ENSG00000165732	DDX21	0.0941741
-0.093508	6.41782	9.73849	0.00196699	6.SL	ENSG00000108582	CPD	0.0944362
-0.0886905	6.41352	9.73794	0.00196756	6.SL	ENSG00000123143	PKN1	0.0944362
0.109233	5.82271	9.72792	0.00197825	6.SL	ENSG00000132432	SEC61G	0.0946318
-0.199911	4.98046	9.73679	0.00198128	6.SL	ENSG00000149257	SERPINH1	0.0946939
-0.0778664	5.54822	9.7242	0.00198188	6.SL	ENSG00000265491	RNF115	0.0947024
0.0815786	5.77822	9.71882	0.00198753	6.SL	ENSG00000244687	UBE2V1	0.0948847
-0.0810061	6.81677	9.71328	0.00199335	6.SL	ENSG00000131149	GSE1	0.0950575
-0.0980489	6.66844	9.70698	0.00200457	6.SL	ENSG00000141582	CBX4	0.0954171
-0.0903786	6.90305	9.69393	0.00201497	6.SL	ENSG00000169439	SDC2	0.0957183
0.0725426	5.95438	9.67152	0.0020378	6.SL	ENSG00000178127	NDUFV2	0.0962705
-0.092837	8.17061	9.67413	0.00204188	6.SL	ENSG00000130522	JUND	0.0963954
0.169874	4.85889	9.66556	0.00205216	6.SL	ENSG00000079819	EPB41L2	0.096607
-0.106476	8.3295	9.66832	0.00205282	6.SL	ENSG00000115306	SPTBN1	0.096607
0.0839355	7.16997	9.64849	0.00206275	6.SL	ENSG00000143799	PARP1	0.0967725
-0.0723177	7.58473	9.62549	0.00208797	6.SL	ENSG00000074695	LMAN1	0.0973999
-0.299631	4.03447	9.62017	0.00210709	6.SL	ENSG00000280138	RP11-463O12.5	0.0978684
0.0920811	6.11047	9.60022	0.00211605	6.SL	ENSG00000243927	MRPS6	0.0981792
0.081307	6.35858	9.5942	0.00212281	6.SL	ENSG00000230989	HSBP1	0.0982813
0.0847387	8.91938	9.59394	0.00212533	6.SL	ENSG00000108107	RPL28	0.0983804
0.117073	5.69058	9.58318	0.00213724	6.SL	ENSG00000169230	PRELID1	0.09872
0.0700336	6.94937	9.5724	0.00214742	6.SL	ENSG00000165672	PRDX3	0.0989608
-0.102589	5.49221	9.54803	0.00217528	6.SL	ENSG00000182809	CRIP2	0.0996244
0.130645	4.89622	9.53721	0.00218777	6.SL	ENSG00000078668	VDAC3	0.0998846
-0.0848353	7.14997	9.51264	0.00221639	6.SL	ENSG00000133030	MPRIP	0.10067
0.0774866	6.28085	9.50889	0.00222079	6.SL	ENSG00000141198	TOM1L1	0.100768
-0.0704657	8.68672	9.49516	0.00223699	6.SL	ENSG00000204634	TBC1D8	0.101136
0.418652	1.49139	9.49169	0.0022411	6.SL	ENSG00000189057	FAM111B	0.101136
-0.0788722	7.37821	9.4912	0.00224169	6.SL	ENSG00000185950	IRS2	0.101136
-0.117256	4.74054	9.48855	0.00224483	6.SL	ENSG00000070476	ZXDC	0.101181
0.129506	7.62209	9.49829	0.00224715	6.SL	ENSG00000205542	TMSB4X	0.101233
0.451955	1.61541	9.48128	0.00225427	6.SL	ENSG00000141179	PCTP	0.101479
0.349236	2.77992	9.48582	0.00225469	6.SL	ENSG00000179388	EGR3	0.101479
0.0731979	7.17997	9.47972	0.00225535	6.SL	ENSG00000160014	CALM3	0.101479
0.0762805	6.22012	9.4728	0.00226363	6.SL	ENSG00000239900	ADSL	0.101692
-0.114432	4.93128	9.46123	0.00227753	6.SL	ENSG00000168209	DDIT4	0.102069
0.0997042	6.35342	9.46372	0.00227808	6.SL	ENSG00000123104	ITPR2	0.102076
0.0778388	6.29435	9.45235	0.00228827	6.SL	ENSG00000167635	ZNF146	0.102338
-0.243198	4.73222	9.45524	0.00229897	6.SL	ENSG00000134531	EMP1	0.102586
-0.331874	3.68854	9.4433	0.00231297	6.SL	ENSG00000056291	NPFFR2	0.102923
0.0713489	8.55128	9.43057	0.00231481	6.SL	ENSG00000165502	RPL36AL	0.102956
0.361655	2.45154	9.42042	0.00232782	6.SL	ENSG00000115896	PLCL1	0.103304
0.0767872	10.5475	9.41818	0.00233005	6.SL	ENSG00000196531	NACA	0.10333
0.135474	7.02113	9.42905	0.00233081	6.SL	ENSG00000115415	STAT1	0.10333
0.109114	5.03311	9.39821	0.00235484	6.SL	ENSG00000276600	RAB7B	0.103898
-0.121595	7.22246	9.40725	0.00235736	6.SL	ENSG00000132470	ITGB4	0.10397
0.415461	1.67284	9.39561	0.00235808	6.SL	ENSG00000253320	AZIN1-AS1	0.10397
-0.115368	6.77389	9.39947	0.00236495	6.SL	ENSG00000132326	PER2	0.104101
0.0884557	5.53448	9.38925	0.00236604	6.SL	ENSG00000100567	PSMA3	0.104126
0.0889754	7.98568	9.39096	0.00236938	6.SL	ENSG00000244398	RP11-466H18.1	0.104167
0.101145	5.59337	9.37767	0.00238061	6.SL	ENSG00000132507	EIF5A	0.104367
-0.0858839	5.50194	9.35674	0.00240717	6.SL	ENSG00000163399	ATP1A1	0.104849
0.0714089	7.66922	9.35562	0.0024086	6.SL	ENSG00000150753	CCT5	0.104876
-0.0769983	6.55899	9.34853	0.00241767	6.SL	ENSG00000173064	HECTD4	0.105104
0.187739	3.91147	9.32074	0.00245355	6.SL	ENSG00000114346	ECT2	0.10612
-0.134243	6.33889	9.32874	0.00245711	6.SL	ENSG00000075651	PLD1	0.106206
0.0625775	7.98554	9.29197	0.00249128	6.SL	ENSG00000143933	CALM2	0.107143
-0.109406	6.77581	9.28597	0.00251093	6.SL	ENSG00000143375	CGN	0.107595
-0.0709986	6.33411	9.25904	0.00253519	6.SL	ENSG00000131626	PPFIA1	0.107938
-0.0995841	8.17243	9.25375	0.00255401	6.SL	ENSG00000069702	TGFBR3	0.108467
0.0933192	5.10135	9.23629	0.00256598	6.SL	ENSG00000108395	TRIM37	0.108713
-0.099973	6.22483	9.22923	0.00257923	6.SL	ENSG00000124145	SDC4	0.108881
-0.0690012	7.33865	9.1742	0.00265198	6.SL	ENSG00000141867	BRD4	0.110602
-0.0725163	8.24397	9.16496	0.00266503	6.SL	ENSG00000142599	RERE	0.110796
0.0860039	6.50324	9.16243	0.00266861	6.SL	ENSG00000102103	PQBP1	0.110807
0.177158	3.85719	9.15612	0.00267758	6.SL	ENSG00000168275	COA6	0.110883
-0.0730224	6.65765	9.12766	0.00271838	6.SL	ENSG00000103966	EHD4	0.11138
0.107036	5.77713	9.11974	0.00272984	6.SL	ENSG00000087077	TRIP6	0.111627
-0.0790024	7.26493	9.11637	0.00273473	6.SL	ENSG00000138688	KIAA1109	0.111661
-0.176193	4.11174	9.11473	0.00273712	6.SL	ENSG00000113594	LIFR	0.111662
0.105247	5.23311	9.10171	0.00275612	6.SL	ENSG00000132698	RAB25	0.112048
0.147009	4.55208	9.09957	0.00275926	6.SL	ENSG00000111816	FRK	0.112115
-0.0889551	5.52513	9.09851	0.00276081	6.SL	ENSG00000115107	STEAP3	0.11216
0.056804	8.50713	9.09761	0.00276214	6.SL	ENSG00000104447	TRPS1	0.112179
-0.154796	4.13093	9.09444	0.0027668	6.SL	ENSG00000051009	FAM160A2	0.112315
0.0704475	6.47893	9.07443	0.00279639	6.SL	ENSG00000087302	C14orf166	0.112968
-0.0915681	7.40331	9.06662	0.00281472	6.SL	ENSG00000196498	NCOR2	0.11339
-0.114154	5.10054	9.04792	0.00283608	6.SL	ENSG00000205213	LGR4	0.113901
0.0632305	8.72286	9.04647	0.00283828	6.SL	ENSG00000161960	EIF4A1	0.113924
0.0862722	5.44738	9.04481	0.00284078	6.SL	ENSG00000100519	PSMC6	0.113975
-0.125901	4.69574	9.03982	0.00284834	6.SL	ENSG00000196208	GREB1	0.114078
-0.242559	3.78105	9.04559	0.00284854	6.SL	ENSG00000137857	DUOX1	0.114078
0.0781496	8.58606	9.03786	0.00285134	6.SL	ENSG00000181163	NPM1	0.114106
-0.076922	5.51121	9.01547	0.00288548	6.SL	ENSG00000125520	SLC2A4RG	0.114798
-0.0721875	8.73746	9.00028	0.00290889	6.SL	ENSG00000100219	XBP1	0.115388
0.0609339	9.41332	8.99898	0.0029109	6.SL	ENSG00000138119	MYOF	0.115433
-0.161191	5.09625	8.98433	0.00294722	6.SL	ENSG00000067057	PFKP	0.116268
0.0762648	5.63577	8.96182	0.00296906	6.SL	ENSG00000111639	MRPL51	0.116756
-0.193963	4.38649	8.96759	0.00297053	6.SL	ENSG00000273136	NBPF26	0.116778
0.066816	7.7221	8.94496	0.00299583	6.SL	ENSG00000198900	TOP1	0.117177
-0.107047	5.88966	8.94252	0.00300437	6.SL	ENSG00000104783	KCNN4	0.117288
0.134469	4.07312	8.91388	0.00304583	6.SL	ENSG00000119013	NDUFB3	0.118196
-0.0958966	7.99893	8.90983	0.00306552	6.SL	ENSG00000140575	IQGAP1	0.118688
-0.100963	5.36897	8.8977	0.0030722	6.SL	ENSG00000105281	SLC1A5	0.118828
-0.105688	6.31757	8.89639	0.00308248	6.SL	ENSG00000171723	GPHN	0.11903
-0.185905	4.69699	8.88357	0.00310931	6.SL	ENSG00000127954	STEAP4	0.119464
0.0639283	6.49892	8.86675	0.00312329	6.SL	ENSG00000122565	CBX3	0.119642
-0.116197	5.24845	8.85723	0.00313919	6.SL	ENSG00000174132	FAM174A	0.120029
0.0764587	7.41817	8.85281	0.00314659	6.SL	ENSG00000143416	SELENBP1	0.120112
-0.0702498	7.92632	8.84618	0.00315773	6.SL	ENSG00000096070	BRPF3	0.120392
-0.0910375	6.00561	8.83684	0.0031735	6.SL	ENSG00000107404	DVL1	0.12073
0.0721684	7.15824	8.83542	0.0031759	6.SL	ENSG00000162434	JAK1	0.120782
0.0588043	7.81078	8.82139	0.00319975	6.SL	ENSG00000117448	AKR1A1	0.121439
0.172433	10.1811	8.83082	0.00320128	6.SL	ENSG00000198712	MT-CO2	0.121453
0.0804637	6.95719	8.82008	0.00320199	6.SL	ENSG00000179271	GADD45GIP1	0.121453
-0.106383	5.51799	8.80769	0.00322321	6.SL	ENSG00000126705	AHDC1	0.121933
-0.124526	4.64918	8.80226	0.00323256	6.SL	ENSG00000164889	SLC4A2	0.122155
-0.149973	4.90095	8.79573	0.00325284	6.SL	ENSG00000104635	SLC39A14	0.122632
0.171933	4.75732	8.77609	0.00329014	6.SL	ENSG00000163584	RPL22L1	0.123293
0.0972025	4.71386	8.74974	0.00332442	6.SL	ENSG00000127922	SHFM1	0.124241
0.0962756	5.95025	8.74809	0.00332735	6.SL	ENSG00000198931	APRT	0.12428
0.0900271	4.97206	8.7442	0.00333428	6.SL	ENSG00000131508	UBE2D2	0.124348
0.0812317	5.84631	8.73226	0.00335558	6.SL	ENSG00000168291	PDHB	0.12467
0.0674031	7.3073	8.7277	0.00336377	6.SL	ENSG00000163041	H3F3A	0.124731
-0.0941818	5.14898	8.72467	0.00336921	6.SL	ENSG00000163785	RYK	0.124731
0.0604916	7.09297	8.71213	0.00339184	6.SL	ENSG00000136021	SCYL2	0.125188
0.229774	2.94729	8.6974	0.00341862	6.SL	ENSG00000166411	IDH3A	0.125694
-0.0795499	6.91323	8.68799	0.00343585	6.SL	ENSG00000113916	BCL6	0.126019
-0.263452	6.94503	8.68947	0.00345157	6.SL	ENSG00000125148	MT2A	0.126314
0.116562	4.71908	8.67311	0.00346328	6.SL	ENSG00000115204	MPV17	0.126491
-0.0757535	5.92791	8.65579	0.00349546	6.SL	ENSG00000100711	ZFYVE21	0.12689
0.0939368	5.455	8.65414	0.00349856	6.SL	ENSG00000138495	COX17	0.126939
-0.0724814	10.7468	8.65009	0.00350614	6.SL	ENSG00000124557	BTN1A1	0.127125
-0.0818009	5.46221	8.64637	0.00351311	6.SL	ENSG00000204217	BMPR2	0.127268
0.0684703	6.30319	8.64457	0.00351648	6.SL	ENSG00000196954	CASP4	0.127322
0.126767	3.77969	8.64312	0.00351922	6.SL	ENSG00000184752	NDUFA12	0.127332
-0.081877	10.0401	8.62783	0.00355308	6.SL	ENSG00000167978	SRRM2	0.12811
0.0843306	5.57113	8.61004	0.00358199	6.SL	ENSG00000156256	USP16	0.128736
-0.0825325	6.78466	8.60431	0.00359297	6.SL	ENSG00000171988	JMJD1C	0.128879
-0.0864933	5.8936	8.60218	0.00359707	6.SL	ENSG00000131584	ACAP3	0.128879
0.0758425	6.31849	8.59916	0.00360289	6.SL	ENSG00000189266	PNRC2	0.128954
-0.0634187	8.04286	8.56751	0.00366439	6.SL	ENSG00000090615	GOLGA3	0.130226
-0.302166	2.67143	8.56663	0.00366718	6.SL	ENSG00000130234	ACE2	0.130247
-0.127245	4.97525	8.5565	0.00368673	6.SL	ENSG00000144655	CSRNP1	0.130583
0.111485	7.49738	8.54873	0.00371947	6.SL	ENSG00000143320	CRABP2	0.131155
-0.138119	4.37393	8.53371	0.00373125	6.SL	ENSG00000040531	CTNS	0.131352
0.0863844	7.62572	8.53485	0.0037366	6.SL	ENSG00000198242	RPL23A	0.131397
0.248286	2.75413	8.52436	0.00374997	6.SL	ENSG00000172817	CYP7B1	0.131689
0.0929459	5.12136	8.51855	0.00376166	6.SL	ENSG00000107949	BCCIP	0.13188
-0.116488	5.3259	8.51313	0.00377289	6.SL	ENSG00000163346	PBXIP1	0.131993
-0.0972512	5.71932	8.51044	0.00377802	6.SL	ENSG00000154305	MIA3	0.132086
0.102584	5.57494	8.48236	0.00383522	6.SL	ENSG00000131831	RAI2	0.133202
-0.0743185	7.82056	8.47984	0.00384041	6.SL	ENSG00000171603	CLSTN1	0.133276
-0.0727873	6.8612	8.45737	0.0038869	6.SL	ENSG00000165458	INPPL1	0.13433
0.0739055	6.82263	8.45475	0.00389236	6.SL	ENSG00000142168	SOD1	0.134429
0.0743016	7.94057	8.44779	0.00390689	6.SL	ENSG00000243678	NME2	0.134733
-0.126007	4.84433	8.42361	0.00395785	6.SL	ENSG00000110911	SLC11A2	0.135766
-0.0574563	7.32251	8.39193	0.00402561	6.SL	ENSG00000150760	DOCK1	0.136993
0.0707551	9.54482	8.39055	0.00402859	6.SL	ENSG00000137818	RPLP1	0.137051
-0.0663966	7.7987	8.38558	0.00403934	6.SL	ENSG00000166025	AMOTL1	0.137272
0.444114	4.0057	8.38248	0.00406641	6.SL	ENSG00000119535	CSF3R	0.137656
0.0950871	4.747	8.37206	0.00406871	6.SL	ENSG00000100216	TOMM22	0.137656
-0.104611	4.73622	8.36873	0.00407599	6.SL	ENSG00000108375	RNF43	0.137812
0.0730862	6.02602	8.36137	0.00409211	6.SL	ENSG00000146676	PURB	0.138162
0.0783882	7.11283	8.35926	0.00409675	6.SL	ENSG00000164346	NSA2	0.138207
-0.131332	6.493	8.36025	0.0041144	6.SL	ENSG00000165215	CLDN3	0.138442
0.0970417	5.57455	8.34624	0.00412544	6.SL	ENSG00000197903	HIST1H2BK	0.138678
0.0508802	9.31531	8.34545	0.00412719	6.SL	ENSG00000165119	HNRNPK	0.138684
0.0526313	8.54523	8.33929	0.00414087	6.SL	ENSG00000143761	ARF1	0.138932
-0.0878393	7.61064	8.34092	0.00414699	6.SL	ENSG00000170458	CD14	0.139051
0.0661675	6.41182	8.3329	0.00415508	6.SL	ENSG00000241553	ARPC4	0.139175
-0.059175	7.40641	8.32225	0.00417888	6.SL	ENSG00000162402	USP24	0.139686
0.206887	3.42656	8.3121	0.00420169	6.SL	ENSG00000247627	MTND4P12	0.140159
0.318353	2.02566	8.29692	0.00423608	6.SL	ENSG00000164506	STXBP5	0.14096
0.0641736	6.80359	8.27892	0.0042772	6.SL	ENSG00000112249	ASCC3	0.14162
-0.20469	4.0019	8.2762	0.0042926	6.SL	ENSG00000079337	RAPGEF3	0.14184
0.081278	6.84692	8.2697	0.00429841	6.SL	ENSG00000168036	CTNNB1	0.141948
-0.13454	5.31782	8.27205	0.0043059	6.SL	ENSG00000184226	PCDH9	0.142078
-0.160531	4.25164	8.26456	0.0043103	6.SL	ENSG00000131037	EPS8L1	0.142141
0.0975846	5.47222	8.2637	0.00431229	6.SL	ENSG00000177425	PAWR	0.142182
-0.113055	6.26761	8.2578	0.00434258	6.SL	ENSG00000096060	FKBP5	0.142726
0.076484	5.78501	8.24948	0.00434534	6.SL	ENSG00000132357	CARD6	0.142745
-0.0894529	6.51818	8.24091	0.00436901	6.SL	ENSG00000148175	STOM	0.143177
0.0671358	8.40088	8.21574	0.00442479	6.SL	ENSG00000143549	TPM3	0.144234
-0.118941	5.21046	8.1986	0.0044665	6.SL	ENSG00000130529	TRPM4	0.144978
0.087685	5.80937	8.18455	0.00449957	6.SL	ENSG00000166681	BEX3	0.145559
0.101641	5.19872	8.18357	0.00450194	6.SL	ENSG00000175768	TOMM5	0.145608
-0.103602	4.87742	8.1794	0.00451205	6.SL	ENSG00000141934	PLPP2	0.145817
0.0850882	5.36451	8.17086	0.00453281	6.SL	ENSG00000126267	COX6B1	0.146232
0.0598582	6.74324	8.16458	0.00454814	6.SL	ENSG00000070831	CDC42	0.14649
0.253638	4.35645	8.16749	0.00456233	6.SL	ENSG00000148773	MKI67	0.146767
0.0773144	5.59271	8.15028	0.00458325	6.SL	ENSG00000137500	CCDC90B	0.147035
0.0596606	7.65149	8.1332	0.00462553	6.SL	ENSG00000110955	ATP5B	0.147798
0.100305	5.39098	8.13308	0.00462583	6.SL	ENSG00000185088	RPS27L	0.147798
0.141841	4.49021	8.13144	0.00462991	6.SL	ENSG00000107201	DDX58	0.147865
[truncated: 27,525 more rows]
