# Supplementary material for: Human milk variation is shaped by maternal genetics and impacts the infant gut microbiome
Source: Cell Genom. 2024 Sep 11;4(10):100638. doi: 10.1016/j.xgen.2024.100638 (PMC11602576; doi:10.1016/j.xgen.2024.100638)
Supplement: Table S16. Output of enrichment analysis in TopGO for significant genes in correlation analysis between HMOs and milk gene expression, related to Figure 3 — GO.ID, Gene Ontology ID; Term, GO name; Annotated, number of annotated GO genes included in background gene list; Significant, number of GO genes significantly correlated with the tested trait (q value < 10%); Expected, expected number of significant genes in GO gene list; HMO, tested HMO/HMO category; P, Fisher’ test p value; FDR, Benjamini-Hochberg q value corrected across all tested GO terms and HMOs/HMO categories. [file mmc14.xlsx]

## Sheet: ST16
Table S16. Output of enrichment analysis in TopGO for significant genes in correlation analysis between HMOs and milk gene expression, Related to Figure 3.
GO.ID	Term	Annotated	Significant	Expected	HMO	P	FDR
GO:0002181	cytoplasmic translation	153	70	7.72	LNFP.I	1e-30	5.26275e-26
GO:0002181	cytoplasmic translation	153	65	12.34	LSTb	1e-30	5.26275e-26
GO:0002181	cytoplasmic translation	153	100	17.33	LSTc	1e-30	5.26275e-26
GO:0006412	translation	611	169	69.21	LSTc	1e-30	5.26275e-26
GO:0006412	translation	611	104	30.84	LNFP.I	7.1e-30	2.8068e-25
GO:0043043	peptide biosynthetic process	627	170	71.03	LSTc	8e-30	2.8068e-25
GO:0043043	peptide biosynthetic process	627	105	31.64	LNFP.I	1.5e-29	4.51093e-25
GO:0043604	amide biosynthetic process	715	179	80.99	LSTc	8e-27	2.1051e-22
GO:0002181	cytoplasmic translation	153	40	4.72	DSLNH	1.6e-26	3.7424e-22
GO:0043604	amide biosynthetic process	715	108	36.08	LNFP.I	1.8e-26	3.78918e-22
GO:0006518	peptide metabolic process	716	178	81.11	LSTc	2.8e-26	5.35844e-22
GO:0006518	peptide metabolic process	716	106	36.13	LNFP.I	3.1e-25	5.43818e-21
GO:0043043	peptide biosynthetic process	627	129	50.55	LSTb	9.2e-25	1.48976e-20
GO:1901566	organonitrogen compound biosynthetic pro...	1328	151	67.02	LNFP.I	6.9e-24	1.03751e-19
GO:0006412	translation	611	125	49.26	LSTb	9.4e-24	1.3192e-19
GO:1901566	organonitrogen compound biosynthetic pro...	1328	265	150.43	LSTc	2.9e-23	3.81549e-19
GO:0034645	cellular macromolecule biosynthetic proc...	913	201	103.42	LSTc	1.4e-22	1.73361e-18
GO:0043604	amide biosynthetic process	715	134	57.65	LSTb	9.4e-22	1.09933e-17
GO:0043603	amide metabolic process	909	198	102.97	LSTc	1.2e-21	1.32954e-17
GO:0043603	amide metabolic process	909	114	45.88	LNFP.I	5.2e-21	5.47326e-17
GO:0034645	cellular macromolecule biosynthetic proc...	913	113	46.08	LNFP.I	2.4e-20	2.40583e-16
GO:0006518	peptide metabolic process	716	131	57.73	LSTb	2.7e-20	2.58353e-16
GO:0002181	cytoplasmic translation	153	30	3.96	sum	1.7e-18	1.55594e-14
GO:0043603	amide metabolic process	909	145	73.29	LSTb	8.5e-17	7.45556e-13
GO:0034645	cellular macromolecule biosynthetic proc...	913	143	73.61	LSTb	7.2e-16	6.06269e-12
GO:1901566	organonitrogen compound biosynthetic pro...	1328	185	107.08	LSTb	3.3e-15	2.67186e-11
GO:0009605	response to external stimulus	1498	262	169.69	LSTc	6.9e-15	5.3797e-11
GO:0042221	response to chemical	2124	337	240.6	LSTc	4.8e-13	3.60874e-09
GO:0043043	peptide biosynthetic process	627	49	16.23	sum	1.8e-12	1.30661e-08
GO:0006412	translation	611	48	15.81	sum	2.6e-12	1.82442e-08
GO:0043604	amide biosynthetic process	715	52	18.5	sum	5.3e-12	3.59904e-08
GO:0043207	response to external biotic stimulus	816	156	92.44	LSTc	6.5e-12	4.14641e-08
GO:0051707	response to other organism	816	156	92.44	LSTc	6.5e-12	4.14641e-08
GO:0044260	cellular macromolecule metabolic process	2491	193	125.72	LNFP.I	7.5e-12	4.6436e-08
GO:0010033	response to organic substance	1665	270	188.61	LSTc	2.5e-11	1.50364e-07
GO:0044419	biological process involved in interspec...	944	172	106.94	LSTc	3.1e-11	1.81272e-07
GO:0034645	cellular macromolecule biosynthetic proc...	913	58	23.63	sum	6.3e-11	3.58436e-07
GO:0006518	peptide metabolic process	716	50	18.53	sum	6.5e-11	3.60083e-07
GO:0008219	cell death	1385	231	156.89	LSTc	7.2e-11	3.88634e-07
GO:0009607	response to biotic stimulus	841	156	95.27	LSTc	7.5e-11	3.94706e-07
GO:0045087	innate immune response	504	106	57.09	LSTc	8.2e-11	4.2102e-07
GO:0002376	immune system process	1385	230	156.89	LSTc	1.2e-10	6.01457e-07
GO:0006915	apoptotic process	1244	211	140.92	LSTc	1.3e-10	6.36426e-07
GO:0006412	translation	611	50	18.85	DSLNH	1.5e-10	7.017e-07
GO:0012501	programmed cell death	1283	216	145.34	LSTc	1.5e-10	7.017e-07
GO:0098542	defense response to other organism	626	123	70.91	LSTc	2.4e-10	1.09831e-06
GO:0044260	cellular macromolecule metabolic process	2491	277	200.85	LSTb	2.5e-10	1.11973e-06
GO:1901566	organonitrogen compound biosynthetic pro...	1328	72	34.37	sum	2.9e-10	1.27183e-06
GO:0002376	immune system process	1385	144	88.1	FLNH	3.7e-10	1.58957e-06
GO:0043043	peptide biosynthetic process	627	50	19.35	DSLNH	3.8e-10	1.59988e-06
GO:0034097	response to cytokine	551	111	62.42	LSTc	4.4e-10	1.81616e-06
GO:0042981	regulation of apoptotic process	932	166	105.58	LSTc	4.5e-10	1.82172e-06
GO:0002181	cytoplasmic translation	153	21	4.11	sial.total	7e-10	2.78032e-06
GO:0006955	immune response	881	158	99.8	LSTc	7.6e-10	2.96273e-06
GO:0010941	regulation of cell death	1055	182	119.51	LSTc	8.2e-10	3.13851e-06
GO:0071310	cellular response to organic substance	1201	128	76.39	FLNH	9.8e-10	3.68393e-06
GO:0070887	cellular response to chemical stimulus	1592	253	180.34	LSTc	1.1e-09	4.06247e-06
GO:0022613	ribonucleoprotein complex biogenesis	419	52	21.15	LNFP.I	1.2e-09	4.28156e-06
GO:0043067	regulation of programmed cell death	958	168	108.52	LSTc	1.2e-09	4.28156e-06
GO:0032501	multicellular organismal process	3761	311	239.23	FLNH	1.4e-09	4.83138e-06
GO:0043603	amide metabolic process	909	55	23.53	sum	1.4e-09	4.83138e-06
GO:0043604	amide biosynthetic process	715	53	22.06	DSLNH	1.5e-09	5.01214e-06
GO:0006518	peptide metabolic process	716	53	22.09	DSLNH	1.5e-09	5.01214e-06
GO:0070887	cellular response to chemical stimulus	1592	157	101.26	FLNH	2.4e-09	7.89412e-06
GO:0048519	negative regulation of biological proces...	3337	281	212.26	FLNH	3.2e-09	1.03636e-05
GO:0006952	defense response	899	158	101.84	LSTc	3.5e-09	1.11634e-05
GO:0034341	response to type II interferon	84	30	9.52	LSTc	3.6e-09	1.1311e-05
GO:0034645	cellular macromolecule biosynthetic proc...	913	61	28.17	DSLNH	4.1e-09	1.26925e-05
GO:0042221	response to chemical	2124	195	135.1	FLNH	5.7e-09	1.739e-05
GO:0010628	positive regulation of gene expression	686	127	77.71	LSTc	6.2e-09	1.86452e-05
GO:0009892	negative regulation of metabolic process	1980	184	125.94	FLNH	7.5e-09	2.19281e-05
GO:0009145	purine nucleoside triphosphate biosynthe...	104	22	5.25	LNFP.I	7.5e-09	2.19281e-05
GO:0006417	regulation of translation	348	60	28.06	LSTb	1.1e-08	3.17207e-05
GO:0042221	response to chemical	2124	236	171.26	LSTb	1.3e-08	3.69815e-05
GO:1901566	organonitrogen compound biosynthetic pro...	1328	77	40.98	DSLNH	1.5e-08	4.2102e-05
GO:0010608	post-transcriptional regulation of gene ...	429	69	34.59	LSTb	1.6e-08	4.43179e-05
GO:0044419	biological process involved in interspec...	944	103	60.05	FLNH	1.8e-08	4.85792e-05
GO:0010605	negative regulation of macromolecule met...	1839	172	116.97	FLNH	1.8e-08	4.85792e-05
GO:0050896	response to stimulus	4768	371	303.28	FLNH	1.9e-08	5.0629e-05
GO:0019222	regulation of metabolic process	4289	340	272.81	FLNH	2.1e-08	5.52589e-05
GO:0050896	response to stimulus	4768	627	540.11	LSTc	2.6e-08	6.75711e-05
GO:0071310	cellular response to organic substance	1201	195	136.05	LSTc	2.9e-08	7.44487e-05
GO:2000112	regulation of cellular macromolecule bio...	401	65	32.33	LSTb	3.1e-08	7.67742e-05
GO:0048525	negative regulation of viral process	63	24	7.14	LSTc	3.1e-08	7.67742e-05
GO:0042221	response to chemical	2124	116	72.94	X6.SL	3.1e-08	7.67742e-05
GO:0006955	immune response	881	97	56.04	FLNH	3.2e-08	7.83293e-05
GO:0010033	response to organic substance	1665	158	105.91	FLNH	3.3e-08	7.89413e-05
GO:0009206	purine ribonucleoside triphosphate biosy...	103	21	5.2	LNFP.I	3.3e-08	7.89413e-05
GO:0006413	translational initiation	111	28	8.95	LSTb	3.4e-08	8.04196e-05
GO:0050789	regulation of biological process	6542	478	416.12	FLNH	3.5e-08	8.09654e-05
GO:0040011	locomotion	748	133	84.73	LSTc	3.5e-08	8.09654e-05
GO:0048518	positive regulation of biological proces...	3878	312	246.67	FLNH	3.6e-08	8.23735e-05
GO:0007155	cell adhesion	749	133	84.85	LSTc	3.8e-08	8.60148e-05
GO:0009144	purine nucleoside triphosphate metabolic...	195	30	9.84	LNFP.I	3.9e-08	8.73393e-05
GO:0040011	locomotion	748	51	23.08	DSLNH	5.1e-08	0.000113011
GO:0043603	amide metabolic process	909	58	28.05	DSLNH	5.6e-08	0.000122797
GO:0007154	cell communication	3356	461	380.16	LSTc	6e-08	0.000130212
GO:0009141	nucleoside triphosphate metabolic proces...	211	31	10.65	LNFP.I	6.9e-08	0.000148216
GO:0009142	nucleoside triphosphate biosynthetic pro...	117	22	5.9	LNFP.I	7.2e-08	0.000153098
GO:0042254	ribosome biogenesis	283	37	14.28	LNFP.I	8.5e-08	0.000177162
GO:0009060	aerobic respiration	169	27	8.53	LNFP.I	8.5e-08	0.000177162
GO:0006952	defense response	899	97	57.18	FLNH	8.8e-08	0.000181616
GO:0009205	purine ribonucleoside triphosphate metab...	191	29	9.64	LNFP.I	8.9e-08	0.000181897
GO:0009201	ribonucleoside triphosphate biosynthetic...	109	21	5.5	LNFP.I	9.2e-08	0.000184447
GO:0071345	cellular response to cytokine stimulus	487	94	55.17	LSTc	9.2e-08	0.000184447
GO:0051239	regulation of multicellular organismal p...	1637	154	104.13	FLNH	9.6e-08	0.000189649
GO:0043207	response to external biotic stimulus	816	90	51.9	FLNH	1e-07	0.000189649
GO:0051707	response to other organism	816	90	51.9	FLNH	1e-07	0.000189649
GO:0050794	regulation of cellular process	6191	455	393.79	FLNH	1e-07	0.000189649
GO:0006119	oxidative phosphorylation	129	23	6.51	LNFP.I	1e-07	0.000189649
GO:0015980	energy derivation by oxidation of organi...	261	35	13.17	LNFP.I	1e-07	0.000189649
GO:0009607	response to biotic stimulus	841	92	53.49	FLNH	1.1e-07	0.000206751
GO:0009893	positive regulation of metabolic process	2532	218	161.05	FLNH	1.2e-07	0.000221589
GO:0009152	purine ribonucleotide biosynthetic proce...	172	27	8.68	LNFP.I	1.2e-07	0.000221589
GO:0023052	signaling	3291	451	372.8	LSTc	1.3e-07	0.000237968
GO:0045087	innate immune response	504	63	32.06	FLNH	1.4e-07	0.000251892
GO:0045727	positive regulation of translation	118	28	9.51	LSTb	1.4e-07	0.000251892
GO:0043066	negative regulation of apoptotic process	547	102	61.96	LSTc	1.5e-07	0.000267597
GO:0060255	regulation of macromolecule metabolic pr...	3944	313	250.87	FLNH	1.6e-07	0.000283039
GO:0006754	ATP biosynthetic process	94	19	4.74	LNFP.I	1.7e-07	0.000298223
GO:0009199	ribonucleoside triphosphate metabolic pr...	198	29	9.99	LNFP.I	2e-07	0.000339532
GO:0006091	generation of precursor metabolites and ...	381	44	19.23	LNFP.I	2e-07	0.000339532
GO:0051246	regulation of protein metabolic process	1727	194	139.25	LSTb	2e-07	0.000339532
GO:0050792	regulation of viral process	119	34	13.48	LSTc	2e-07	0.000339532
GO:1903557	positive regulation of tumor necrosis fa...	64	23	7.25	LSTc	2.1e-07	0.00035085
GO:0042221	response to chemical	2124	93	57.09	sial.total	2.1e-07	0.00035085
GO:0098542	defense response to other organism	626	73	39.82	FLNH	2.2e-07	0.000361814
GO:0065008	regulation of biological quality	1526	233	172.86	LSTc	2.2e-07	0.000361814
GO:0010468	regulation of gene expression	3060	253	194.64	FLNH	2.4e-07	0.000388634
GO:0051336	regulation of hydrolase activity	580	106	65.7	LSTc	2.4e-07	0.000388634
GO:0046390	ribose phosphate biosynthetic process	189	28	9.54	LNFP.I	2.5e-07	0.000395695
GO:1901564	organonitrogen compound metabolic proces...	4351	275	219.59	LNFP.I	2.5e-07	0.000395695
GO:1903900	regulation of viral life cycle	99	30	11.21	LSTc	2.5e-07	0.000395695
GO:0043069	negative regulation of programmed cell d...	567	104	64.23	LSTc	2.7e-07	0.000424162
GO:0040012	regulation of locomotion	611	43	18.85	DSLNH	2.8e-07	0.000436613
GO:0050776	regulation of immune response	493	61	31.36	FLNH	3.1e-07	0.000476336
GO:0042255	ribosome assembly	56	21	6.34	LSTc	3.1e-07	0.000476336
GO:0034097	response to cytokine	551	66	35.05	FLNH	3.3e-07	0.000503393
GO:0045333	cellular respiration	203	29	10.24	LNFP.I	3.4e-07	0.000511239
GO:0016032	viral process	320	67	36.25	LSTc	3.4e-07	0.000511239
GO:0051172	negative regulation of nitrogen compound...	1592	148	101.26	FLNH	3.9e-07	0.000582262
GO:0032755	positive regulation of interleukin-6 pro...	57	21	6.46	LSTc	4.4e-07	0.000652285
GO:0009260	ribonucleotide biosynthetic process	183	27	9.24	LNFP.I	4.5e-07	0.000662444
GO:0048518	positive regulation of biological proces...	3878	379	312.68	LSTb	4.6e-07	0.000672463
GO:1902600	proton transmembrane transport	100	19	5.05	LNFP.I	4.7e-07	0.000682343
GO:0042255	ribosome assembly	56	14	2.83	LNFP.I	4.8e-07	0.000692088
GO:0042981	regulation of apoptotic process	932	97	59.28	FLNH	4.9e-07	0.0007017
GO:0032760	positive regulation of tumor necrosis fa...	62	22	7.02	LSTc	5e-07	0.000711182
GO:0015986	proton motive force-driven ATP synthesis	73	16	3.68	LNFP.I	5.1e-07	0.000720538
GO:0001819	positive regulation of cytokine producti...	266	58	30.13	LSTc	5.2e-07	0.000729768
GO:0048523	negative regulation of cellular process	3014	248	191.71	FLNH	5.5e-07	0.000766758
GO:0040012	regulation of locomotion	611	109	69.21	LSTc	5.7e-07	0.000789413
GO:0007154	cell communication	3356	271	213.47	FLNH	5.8e-07	0.000798012
GO:0006163	purine nucleotide metabolic process	383	43	19.33	LNFP.I	6e-07	0.000809654
GO:0006164	purine nucleotide biosynthetic process	197	28	9.94	LNFP.I	6e-07	0.000809654
GO:0065009	regulation of molecular function	1592	239	180.34	LSTc	6e-07	0.000809654
GO:0022618	ribonucleoprotein complex assembly	186	27	9.39	LNFP.I	6.3e-07	0.000844722
GO:0009605	response to external stimulus	1498	140	95.28	FLNH	6.7e-07	0.000887055
GO:0070887	cellular response to chemical stimulus	1592	179	128.36	LSTb	6.7e-07	0.000887055
GO:0070887	cellular response to chemical stimulus	1592	74	42.79	sial.total	6.8e-07	0.000894667
GO:0012501	programmed cell death	1283	150	103.45	LSTb	7.1e-07	0.000922606
GO:0060548	negative regulation of cell death	635	112	71.93	LSTc	7.1e-07	0.000922606
GO:0010604	positive regulation of macromolecule met...	2331	200	148.27	FLNH	7.5e-07	0.000968604
GO:0007165	signal transduction	3067	419	347.43	LSTc	8.3e-07	0.00106539
GO:0002682	regulation of immune system process	843	89	53.62	FLNH	8.5e-07	0.00108445
GO:0051716	cellular response to stimulus	4067	317	258.69	FLNH	8.9e-07	0.00112864
GO:0050896	response to stimulus	4768	450	384.44	LSTb	9.1e-07	0.00114709
GO:0048870	cell motility	946	154	107.16	LSTc	9.3e-07	0.00116532
GO:0043067	regulation of programmed cell death	958	98	60.94	FLNH	9.5e-07	0.00118334
GO:0030334	regulation of cell migration	568	102	64.34	LSTc	9.8e-07	0.00121166
GO:0001817	regulation of cytokine production	443	84	50.18	LSTc	9.9e-07	0.00121166
GO:0071346	cellular response to type II interferon	69	23	7.82	LSTc	9.9e-07	0.00121166
GO:2000145	regulation of cell motility	599	41	18.48	DSLNH	1.1e-06	0.0013009
GO:0006915	apoptotic process	1244	120	79.13	FLNH	1.1e-06	0.0013009
GO:0048522	positive regulation of cellular process	3512	280	223.39	FLNH	1.1e-06	0.0013009
GO:0042273	ribosomal large subunit biogenesis	68	15	3.43	LNFP.I	1.1e-06	0.0013009
GO:0034248	regulation of amide metabolic process	396	60	31.93	LSTb	1.1e-06	0.0013009
GO:2000026	regulation of multicellular organismal d...	792	45	21.29	sial.total	1.1e-06	0.0013009
GO:0032502	developmental process	3546	282	225.55	FLNH	1.2e-06	0.00139565
GO:0072522	purine-containing compound biosynthetic ...	204	28	10.3	LNFP.I	1.2e-06	0.00139565
GO:2000145	regulation of cell motility	599	106	67.85	LSTc	1.2e-06	0.00139565
GO:0046034	ATP metabolic process	170	25	8.58	LNFP.I	1.3e-06	0.00150364
GO:0065007	biological regulation	6796	485	432.28	FLNH	1.5e-06	0.00170684
GO:0071826	ribonucleoprotein complex subunit organi...	194	27	9.79	LNFP.I	1.5e-06	0.00170684
GO:0040011	locomotion	748	51	25.69	X6.SL	1.5e-06	0.00170684
GO:0051171	regulation of nitrogen compound metaboli...	3664	289	233.06	FLNH	1.6e-06	0.00180116
GO:1901564	organonitrogen compound metabolic proces...	4351	567	492.88	LSTc	1.6e-06	0.00180116
GO:0060337	type I interferon-mediated signaling pat...	50	14	3.18	FLNH	1.7e-06	0.00187365
GO:0051246	regulation of protein metabolic process	1727	155	109.85	FLNH	1.7e-06	0.00187365
GO:0034340	response to type I interferon	57	15	3.63	FLNH	1.7e-06	0.00187365
GO:0080090	regulation of primary metabolic process	3757	295	238.97	FLNH	1.7e-06	0.00187365
GO:0012501	programmed cell death	1283	122	81.61	FLNH	1.8e-06	0.00195319
GO:0010942	positive regulation of cell death	388	75	43.95	LSTc	1.8e-06	0.00195319
GO:0070887	cellular response to chemical stimulus	1592	88	54.67	X6.SL	1.8e-06	0.00195319
GO:0016477	cell migration	867	142	98.21	LSTc	1.9e-06	0.0020303
GO:0050790	regulation of catalytic activity	1162	181	131.63	LSTc	1.9e-06	0.0020303
GO:0001816	cytokine production	450	84	50.98	LSTc	1.9e-06	0.0020303
GO:0043065	positive regulation of apoptotic process	342	68	38.74	LSTc	2e-06	0.00212636
GO:0072521	purine-containing compound metabolic pro...	401	43	20.24	LNFP.I	2.1e-06	0.00221035
GO:0040012	regulation of locomotion	611	44	20.98	X6.SL	2.1e-06	0.00221035
GO:0071345	cellular response to cytokine stimulus	487	58	30.98	FLNH	2.2e-06	0.00228139
GO:0071357	cellular response to type I interferon	51	14	3.24	FLNH	2.2e-06	0.00228139
GO:0006915	apoptotic process	1244	144	100.3	LSTb	2.2e-06	0.00228139
GO:0010033	response to organic substance	1665	183	134.25	LSTb	2.3e-06	0.0023734
GO:0042221	response to chemical	2124	100	65.54	DSLNH	2.4e-06	0.00245254
GO:0009165	nucleotide biosynthetic process	223	29	11.25	LNFP.I	2.4e-06	0.00245254
GO:0009150	purine ribonucleotide metabolic process	324	37	16.35	LNFP.I	2.5e-06	0.00251806
GO:0008219	cell death	1385	157	111.67	LSTb	2.5e-06	0.00251806
GO:0043068	positive regulation of programmed cell d...	351	69	39.76	LSTc	2.5e-06	0.00251806
GO:1901293	nucleoside phosphate biosynthetic proces...	224	29	11.3	LNFP.I	2.7e-06	0.00270656
GO:0071706	tumor necrosis factor superfamily cytoki...	99	28	11.21	LSTc	2.9e-06	0.0028661
GO:1903555	regulation of tumor necrosis factor supe...	99	28	11.21	LSTc	2.9e-06	0.0028661
GO:0045071	negative regulation of viral genome repl...	40	16	4.53	LSTc	2.9e-06	0.0028661
GO:0006753	nucleoside phosphate metabolic process	434	45	21.9	LNFP.I	3e-06	0.00292375
GO:0019058	viral life cycle	229	50	25.94	LSTc	3e-06	0.00292375
GO:2000145	regulation of cell motility	599	43	20.57	X6.SL	3e-06	0.00292375
GO:0000028	ribosomal small subunit assembly	17	10	1.93	LSTc	3.1e-06	0.00299349
GO:1901566	organonitrogen compound biosynthetic pro...	1328	63	35.69	sial.total	3.1e-06	0.00299349
GO:0010628	positive regulation of gene expression	686	89	55.31	LSTb	3.2e-06	0.00306196
GO:0051716	cellular response to stimulus	4067	532	460.71	LSTc	3.2e-06	0.00306196
GO:0006446	regulation of translational initiation	73	19	5.89	LSTb	3.3e-06	0.0031292
GO:0010035	response to inorganic substance	331	29	11.37	X6.SL	3.3e-06	0.0031292
GO:0040011	locomotion	748	42	20.1	sial.total	3.5e-06	0.00330397
GO:0031323	regulation of cellular metabolic process	3664	287	233.06	FLNH	3.6e-06	0.0033832
GO:0009615	response to virus	282	58	31.94	LSTc	3.8e-06	0.00355528
GO:0051239	regulation of multicellular organismal p...	1637	73	44	sial.total	4e-06	0.00372584
GO:0044271	cellular nitrogen compound biosynthetic ...	3228	210	162.91	LNFP.I	4.1e-06	0.00378549
GO:0034645	cellular macromolecule biosynthetic proc...	913	48	24.54	sial.total	4.1e-06	0.00378549
GO:0010941	regulation of cell death	1055	103	67.11	FLNH	4.2e-06	0.00382745
GO:0002684	positive regulation of immune system pro...	580	65	36.89	FLNH	4.2e-06	0.00382745
GO:0009617	response to bacterium	329	65	37.27	LSTc	4.2e-06	0.00382745
GO:0140888	interferon-mediated signaling pathway	61	15	3.88	FLNH	4.3e-06	0.00390169
GO:0032733	positive regulation of interleukin-10 pr...	21	11	2.38	LSTc	4.5e-06	0.00406564
GO:0030334	regulation of cell migration	568	41	19.51	X6.SL	4.6e-06	0.00413823
GO:0019693	ribose phosphate metabolic process	346	38	17.46	LNFP.I	4.7e-06	0.00413974
GO:0048522	positive regulation of cellular process	3512	342	283.17	LSTb	4.7e-06	0.00413974
GO:0034250	positive regulation of amide metabolic p...	139	28	11.21	LSTb	4.7e-06	0.00413974
GO:0051094	positive regulation of developmental pro...	740	123	83.83	LSTc	4.7e-06	0.00413974
GO:2001242	regulation of intrinsic apoptotic signal...	135	34	15.29	LSTc	4.7e-06	0.00413974
GO:0009117	nucleotide metabolic process	428	44	21.6	LNFP.I	4.8e-06	0.00419273
GO:0048870	cell motility	946	49	25.43	sial.total	4.8e-06	0.00419273
GO:0030334	regulation of cell migration	568	38	17.53	DSLNH	5e-06	0.00434938
GO:0016477	cell migration	867	46	23.3	sial.total	5.2e-06	0.00450474
GO:0048870	cell motility	946	54	29.19	DSLNH	5.6e-06	0.00483138
GO:0023052	signaling	3291	261	209.33	FLNH	5.7e-06	0.00487767
GO:0032103	positive regulation of response to exter...	332	65	37.61	LSTc	5.7e-06	0.00487767
GO:1904667	negative regulation of ubiquitin protein...	11	6	0.56	LNFP.I	6e-06	0.0051136
GO:0032640	tumor necrosis factor production	97	27	10.99	LSTc	6.1e-06	0.00515707
GO:0032680	regulation of tumor necrosis factor prod...	97	27	10.99	LSTc	6.1e-06	0.00515707
GO:0010884	positive regulation of lipid storage	18	10	2.04	LSTc	6.2e-06	0.00522065
GO:0045069	regulation of viral genome replication	66	21	7.48	LSTc	6.7e-06	0.00561919
GO:0009259	ribonucleotide metabolic process	338	37	17.06	LNFP.I	6.8e-06	0.00568043
GO:0008219	cell death	1385	127	88.1	FLNH	6.9e-06	0.00574118
GO:0060700	regulation of ribonuclease activity	6	4	0.16	sial.total	7.3e-06	0.00605009
GO:0032879	regulation of localization	1226	186	138.88	LSTc	7.5e-06	0.00619147
GO:0044271	cellular nitrogen compound biosynthetic ...	3228	431	365.66	LSTc	7.8e-06	0.00641398
GO:0048870	cell motility	946	58	32.49	X6.SL	7.9e-06	0.00647093
GO:0007165	signal transduction	3067	245	195.08	FLNH	8.2e-06	0.00669063
GO:0008283	cell population proliferation	1104	170	125.06	LSTc	8.3e-06	0.00674607
GO:0031324	negative regulation of cellular metaboli...	1554	139	98.85	FLNH	8.6e-06	0.00696302
GO:0051240	positive regulation of multicellular org...	892	142	101.04	LSTc	9e-06	0.00725897
GO:0010035	response to inorganic substance	331	20	6.59	LNT	9.4e-06	0.00755265
GO:0010035	response to inorganic substance	331	50	26.69	LSTb	9.9e-06	0.00785485
GO:0016477	cell migration	867	50	26.75	DSLNH	1e-05	0.00785485
GO:0006413	translational initiation	111	18	5.6	LNFP.I	1e-05	0.00785485
GO:1901700	response to oxygen-containing compound	1023	159	115.88	LSTc	1e-05	0.00785485
GO:0030155	regulation of cell adhesion	462	83	52.33	LSTc	1e-05	0.00785485
GO:0051049	regulation of transport	978	153	110.79	LSTc	1e-05	0.00785485
GO:1904667	negative regulation of ubiquitin protein...	11	5	0.34	DSLNH	1.1e-05	0.0084204
GO:0008219	cell death	1385	44	23.02	DSLNT	1.1e-05	0.0084204
GO:0002253	activation of immune response	296	39	18.83	FLNH	1.1e-05	0.0084204
GO:0042773	ATP synthesis coupled electron transport	89	25	10.08	LSTc	1.1e-05	0.0084204
GO:0042775	mitochondrial ATP synthesis coupled elec...	89	25	10.08	LSTc	1.1e-05	0.0084204
GO:0009605	response to external stimulus	1498	67	40.26	sial.total	1.1e-05	0.0084204
GO:0016477	cell migration	867	54	29.77	X6.SL	1.1e-05	0.0084204
GO:0065009	regulation of molecular function	1592	141	101.26	FLNH	1.2e-05	0.00908676
GO:0019079	viral genome replication	99	19	6.3	FLNH	1.2e-05	0.00908676
GO:0006119	oxidative phosphorylation	129	32	14.61	LSTc	1.2e-05	0.00908676
GO:0052548	regulation of endopeptidase activity	202	44	22.88	LSTc	1.3e-05	0.0097389
GO:0001775	cell activation	601	102	68.08	LSTc	1.3e-05	0.0097389
GO:0042127	regulation of cell population proliferat...	921	145	104.33	LSTc	1.3e-05	0.0097389
GO:0071310	cellular response to organic substance	1201	136	96.84	LSTb	1.4e-05	0.0102688
GO:0032101	regulation of response to external stimu...	580	99	65.7	LSTc	1.4e-05	0.0102688
GO:0019538	protein metabolic process	3698	484	418.91	LSTc	1.4e-05	0.0102688
GO:0032613	interleukin-10 production	27	12	3.06	LSTc	1.4e-05	0.0102688
GO:0032653	regulation of interleukin-10 production	27	12	3.06	LSTc	1.4e-05	0.0102688
GO:0006164	purine nucleotide biosynthetic process	197	20	6.77	X6.SL	1.4e-05	0.0102688
GO:1901564	organonitrogen compound metabolic proces...	4351	408	350.82	LSTb	1.5e-05	0.0109641
GO:0051240	positive regulation of multicellular org...	892	88	56.74	FLNH	1.6e-05	0.0114563
GO:0010648	negative regulation of cell communicatio...	841	84	53.49	FLNH	1.6e-05	0.0114563
GO:0007166	cell surface receptor signaling pathway	1491	133	94.84	FLNH	1.6e-05	0.0114563
GO:0036261	7-methylguanosine cap hypermethylation	8	5	0.4	LNFP.I	1.6e-05	0.0114563
GO:0031349	positive regulation of defense response	262	53	29.68	LSTc	1.6e-05	0.0114563
GO:0019221	cytokine-mediated signaling pathway	249	51	28.21	LSTc	1.6e-05	0.0114563
GO:0042776	proton motive force-driven mitochondrial...	65	13	3.28	LNFP.I	1.7e-05	0.0120901
GO:0032879	regulation of localization	1226	138	98.85	LSTb	1.7e-05	0.0120901
GO:0055062	phosphate ion homeostasis	4	3	0.07	DSLNT	1.8e-05	0.0125886
GO:0023057	negative regulation of signaling	844	84	53.68	FLNH	1.8e-05	0.0125886
GO:0042981	regulation of apoptotic process	932	110	75.15	LSTb	1.8e-05	0.0125886
GO:0002682	regulation of immune system process	843	134	95.49	LSTc	1.8e-05	0.0125886
GO:0007154	cell communication	3356	123	90.2	sial.total	1.8e-05	0.0125886
GO:0042274	ribosomal small subunit biogenesis	75	14	3.79	LNFP.I	1.9e-05	0.0130709
GO:0044271	cellular nitrogen compound biosynthetic ...	3228	314	260.27	LSTb	1.9e-05	0.0130709
GO:0070106	interleukin-27-mediated signaling pathwa...	5	5	0.57	LSTc	1.9e-05	0.0130709
GO:0023052	signaling	3291	121	88.45	sial.total	1.9e-05	0.0130709
GO:0060700	regulation of ribonuclease activity	6	4	0.21	X6.SL	1.9e-05	0.0130709
GO:0051241	negative regulation of multicellular org...	584	63	37.15	FLNH	2e-05	0.0136695
GO:0001525	angiogenesis	284	56	32.17	LSTc	2e-05	0.0136695
GO:0012501	programmed cell death	1283	41	21.33	DSLNT	2.1e-05	0.0142145
GO:0022900	electron transport chain	144	34	16.31	LSTc	2.1e-05	0.0142145
GO:0010033	response to organic substance	1665	87	57.18	X6.SL	2.1e-05	0.0142145
GO:0019538	protein metabolic process	3698	353	298.17	LSTb	2.2e-05	0.0147962
GO:0032986	protein-DNA complex disassembly	17	8	1.37	LSTb	2.2e-05	0.0147962
GO:0051098	regulation of binding	265	53	30.02	LSTc	2.3e-05	0.0151778
GO:0051239	regulation of multicellular organismal p...	1637	235	185.44	LSTc	2.3e-05	0.0151778
GO:0052547	regulation of peptidase activity	226	47	25.6	LSTc	2.3e-05	0.0151778
GO:0032635	interleukin-6 production	87	24	9.86	LSTc	2.3e-05	0.0151778
GO:0032675	regulation of interleukin-6 production	87	24	9.86	LSTc	2.3e-05	0.0151778
GO:0072522	purine-containing compound biosynthetic ...	204	20	7.01	X6.SL	2.3e-05	0.0151778
GO:0006915	apoptotic process	1244	40	20.68	DSLNT	2.4e-05	0.0155454
GO:0055086	nucleobase-containing small molecule met...	485	46	24.48	LNFP.I	2.4e-05	0.0155454
GO:0043067	regulation of programmed cell death	958	112	77.24	LSTb	2.4e-05	0.0155454
GO:0044000	movement in host	127	31	14.39	LSTc	2.4e-05	0.0155454
GO:0044409	entry into host	104	27	11.78	LSTc	2.4e-05	0.0155454
GO:0044260	cellular macromolecule metabolic process	2491	94	64.47	sum	2.4e-05	0.0155454
GO:0097193	intrinsic apoptotic signaling pathway	233	48	26.39	LSTc	2.5e-05	0.016094
GO:0009152	purine ribonucleotide biosynthetic proce...	172	18	5.91	X6.SL	2.5e-05	0.016094
GO:0051716	cellular response to stimulus	4067	383	327.92	LSTb	2.6e-05	0.0165355
GO:0035556	intracellular signal transduction	1720	245	194.84	LSTc	2.6e-05	0.0165355
GO:0009058	biosynthetic process	3941	510	446.43	LSTc	2.6e-05	0.0165355
GO:0009165	nucleotide biosynthetic process	223	21	7.66	X6.SL	2.6e-05	0.0165355
GO:0044260	cellular macromolecule metabolic process	2491	339	282.18	LSTc	2.7e-05	0.0171198
GO:1901293	nucleoside phosphate biosynthetic proces...	224	21	7.69	X6.SL	2.8e-05	0.0177005
GO:0009605	response to external stimulus	1498	25	10.89	DFLNT	2.9e-05	0.0181151
GO:0021553	olfactory nerve development	3	3	0.09	DSLNH	2.9e-05	0.0181151
GO:0006412	translation	611	28	12.16	LNT	2.9e-05	0.0181151
GO:0030217	T cell differentiation	177	39	20.05	LSTc	2.9e-05	0.0181151
GO:0071294	cellular response to zinc ion	12	5	0.41	X6.SL	3e-05	0.0186843
GO:0006413	translational initiation	111	28	12.57	LSTc	3.1e-05	0.0191936
GO:0030029	actin filament-based process	533	91	60.38	LSTc	3.1e-05	0.0191936
GO:0007275	multicellular organism development	2594	67	43.12	DSLNT	3.2e-05	0.0197546
GO:0051701	biological process involved in interacti...	141	33	15.97	LSTc	3.3e-05	0.0203124
GO:0010043	response to zinc ion	28	7	0.96	X6.SL	3.4e-05	0.0208669
GO:0002757	immune response-activating signaling pat...	257	34	16.35	FLNH	3.6e-05	0.0219663
GO:1901576	organic substance biosynthetic process	3899	504	441.67	LSTc	3.6e-05	0.0219663
GO:0048584	positive regulation of response to stimu...	1337	196	151.45	LSTc	3.7e-05	0.0225112
GO:0031347	regulation of defense response	428	49	27.22	FLNH	3.9e-05	0.0233236
GO:0045785	positive regulation of cell adhesion	280	36	17.81	FLNH	3.9e-05	0.0233236
GO:0010035	response to inorganic substance	331	62	37.5	LSTc	3.9e-05	0.0233236
GO:0051607	defense response to virus	211	44	23.9	LSTc	3.9e-05	0.0233236
GO:0140546	defense response to symbiont	211	44	23.9	LSTc	3.9e-05	0.0233236
GO:0002684	positive regulation of immune system pro...	580	97	65.7	LSTc	3.9e-05	0.0233236
GO:0006364	rRNA processing	206	25	10.4	LNFP.I	4e-05	0.0235866
GO:0042273	ribosomal large subunit biogenesis	68	20	7.7	LSTc	4e-05	0.0235866
GO:0040012	regulation of locomotion	611	34	16.42	sial.total	4e-05	0.0235866
GO:1901566	organonitrogen compound biosynthetic pro...	1328	72	45.61	X6.SL	4e-05	0.0235866
GO:0051336	regulation of hydrolase activity	580	39	19.92	X6.SL	4e-05	0.0235866
GO:0010941	regulation of cell death	1055	120	85.06	LSTb	4.1e-05	0.0240415
GO:0030098	lymphocyte differentiation	244	49	27.64	LSTc	4.1e-05	0.0240415
GO:0002764	immune response-regulating signaling pat...	270	35	17.17	FLNH	4.2e-05	0.0244915
GO:0022618	ribonucleoprotein complex assembly	186	40	21.07	LSTc	4.2e-05	0.0244915
GO:0060338	regulation of type I interferon-mediated...	35	10	2.23	FLNH	4.3e-05	0.024732
GO:0021762	substantia nigra development	35	9	1.77	LNFP.I	4.3e-05	0.024732
GO:0031397	negative regulation of protein ubiquitin...	72	17	5.81	LSTb	4.3e-05	0.024732
GO:0007166	cell surface receptor signaling pathway	1491	215	168.9	LSTc	4.3e-05	0.024732
GO:0007165	signal transduction	3067	113	82.43	sial.total	4.3e-05	0.024732
GO:0032608	interferon-beta production	48	16	5.44	LSTc	4.4e-05	0.0251015
GO:0032648	regulation of interferon-beta production	48	16	5.44	LSTc	4.4e-05	0.0251015
GO:0032728	positive regulation of interferon-beta p...	34	13	3.85	LSTc	4.4e-05	0.0251015
GO:0051248	negative regulation of protein metabolic...	699	71	44.46	FLNH	4.5e-05	0.0253966
GO:0045088	regulation of innate immune response	249	33	15.84	FLNH	4.5e-05	0.0253966
GO:0006091	generation of precursor metabolites and ...	381	69	43.16	LSTc	4.5e-05	0.0253966
GO:0032481	positive regulation of type I interferon...	53	17	6	LSTc	4.5e-05	0.0253966
GO:0043043	peptide biosynthetic process	627	28	12.48	LNT	4.6e-05	0.0258916
GO:0070486	leukocyte aggregation	8	6	0.91	LSTc	4.8e-05	0.0269453
GO:0045321	leukocyte activation	532	90	60.26	LSTc	4.9e-05	0.0274335
GO:1904667	negative regulation of ubiquitin protein...	11	7	1.25	LSTc	5.1e-05	0.0284775
GO:0032722	positive regulation of chemokine product...	39	14	4.42	LSTc	5.2e-05	0.028959
GO:0050896	response to stimulus	4768	160	128.15	sial.total	5.3e-05	0.0294381
GO:1902531	regulation of intracellular signal trans...	1148	171	130.04	LSTc	5.4e-05	0.029758
GO:0009060	aerobic respiration	169	37	19.14	LSTc	5.4e-05	0.029758
GO:0045785	positive regulation of cell adhesion	280	54	31.72	LSTc	5.4e-05	0.029758
GO:0031325	positive regulation of cellular metaboli...	2091	173	133	FLNH	5.5e-05	0.0301512
GO:0009719	response to endogenous stimulus	1001	94	63.67	FLNH	5.5e-05	0.0301512
GO:0010646	regulation of cell communication	2077	172	132.11	FLNH	5.6e-05	0.0305403
GO:0009260	ribonucleotide biosynthetic process	183	18	6.28	X6.SL	5.6e-05	0.0305403
GO:0051247	positive regulation of protein metabolic...	999	114	80.55	LSTb	5.7e-05	0.0310053
GO:0010038	response to metal ion	205	14	4.08	LNT	5.8e-05	0.0313066
GO:0050764	regulation of phagocytosis	54	17	6.12	LSTc	5.8e-05	0.0313066
GO:0042274	ribosomal small subunit biogenesis	75	21	8.5	LSTc	5.8e-05	0.0313066
GO:0021762	substantia nigra development	35	11	2.82	LSTb	6e-05	0.0323033
GO:0032502	developmental process	3546	337	285.91	LSTb	6.1e-05	0.0327579
GO:0023051	regulation of signaling	2081	172	132.37	FLNH	6.2e-05	0.0332102
GO:0010883	regulation of lipid storage	35	13	3.96	LSTc	6.3e-05	0.0334902
GO:0032615	interleukin-12 production	35	13	3.96	LSTc	6.3e-05	0.0334902
GO:0032655	regulation of interleukin-12 production	35	13	3.96	LSTc	6.3e-05	0.0334902
GO:0007154	cell communication	3356	80	55.79	DSLNT	6.4e-05	0.0339361
GO:1903321	negative regulation of protein modificat...	81	22	9.18	LSTc	6.5e-05	0.0342936
GO:0031347	regulation of defense response	428	75	48.48	LSTc	6.5e-05	0.0342936
GO:0046718	viral entry into host cell	98	25	11.1	LSTc	6.6e-05	0.0347341
GO:0044093	positive regulation of molecular functio...	966	147	109.43	LSTc	6.7e-05	0.0351725
GO:1901137	carbohydrate derivative biosynthetic pro...	469	33	16.11	X6.SL	6.8e-05	0.0356087
GO:0043434	response to peptide hormone	269	52	30.47	LSTc	6.9e-05	0.0360427
GO:0051252	regulation of RNA metabolic process	2388	193	151.89	FLNH	7e-05	0.0364745
GO:0010556	regulation of macromolecule biosynthetic...	2534	203	161.18	FLNH	7.1e-05	0.0369042
GO:0043066	negative regulation of apoptotic process	547	58	34.79	FLNH	7.2e-05	0.0371488
GO:0065008	regulation of biological quality	1526	162	123.04	LSTb	7.2e-05	0.0371488
GO:0009605	response to external stimulus	1498	78	51.44	X6.SL	7.2e-05	0.0371488
GO:0002521	leukocyte differentiation	359	65	40.67	LSTc	7.4e-05	0.0380874
GO:0016072	rRNA metabolic process	240	27	12.11	LNFP.I	7.5e-05	0.0384142
GO:0050790	regulation of catalytic activity	1162	64	39.91	X6.SL	7.5e-05	0.0384142
GO:2000026	regulation of multicellular organismal d...	792	124	89.72	LSTc	7.6e-05	0.0388319
GO:0042590	antigen processing and presentation of e...	5	4	0.32	FLNH	7.7e-05	0.0390585
GO:0086023	adenylate cyclase-activating adrenergic ...	5	4	0.32	FLNH	7.7e-05	0.0390585
GO:0044249	cellular biosynthetic process	3829	493	433.74	LSTc	7.7e-05	0.0390585
GO:0006935	chemotaxis	287	22	8.86	DSLNH	7.8e-05	0.0392818
GO:0042330	taxis	287	22	8.86	DSLNH	7.8e-05	0.0392818
GO:0044092	negative regulation of molecular functio...	605	99	68.53	LSTc	7.8e-05	0.0392818
GO:1903131	mononuclear cell differentiation	277	53	31.38	LSTc	7.9e-05	0.0395019
GO:0001525	angiogenesis	284	20	7.63	sial.total	7.9e-05	0.0395019
GO:0010038	response to metal ion	205	19	7.04	X6.SL	7.9e-05	0.0395019
GO:1903202	negative regulation of oxidative stress-...	37	6	0.74	LNT	8e-05	0.0397189
GO:0051346	negative regulation of hydrolase activit...	172	37	19.48	LSTc	8e-05	0.0397189
GO:0048514	blood vessel morphogenesis	339	62	38.4	LSTc	8e-05	0.0397189
GO:0060546	negative regulation of necroptotic proce...	14	3	0.09	FDSLNH	8.1e-05	0.0401207
GO:1903901	negative regulation of viral life cycle	15	8	1.7	LSTc	8.2e-05	0.0404258
GO:1900180	regulation of protein localization to nu...	105	11	2.72	sum	8.2e-05	0.0404258
GO:0060759	regulation of response to cytokine stimu...	113	19	7.19	FLNH	8.4e-05	0.0411229
GO:0071310	cellular response to organic substance	1201	54	32.28	sial.total	8.4e-05	0.0411229
GO:0043604	amide biosynthetic process	715	37	19.22	sial.total	8.4e-05	0.0411229
GO:0050896	response to stimulus	4768	51	34.65	DFLNT	8.5e-05	0.0413241
GO:0045934	negative regulation of nucleobase-contai...	1039	96	66.09	FLNH	8.5e-05	0.0413241
GO:0051173	positive regulation of nitrogen compound...	2136	175	135.87	FLNH	8.5e-05	0.0413241
GO:0009605	response to external stimulus	1498	159	120.78	LSTb	8.6e-05	0.0415226
GO:1901652	response to peptide	319	59	36.14	LSTc	8.6e-05	0.0415226
GO:0046390	ribose phosphate biosynthetic process	189	18	6.49	X6.SL	8.6e-05	0.0415226
GO:0001959	regulation of cytokine-mediated signalin...	104	18	6.62	FLNH	8.7e-05	0.0417184
GO:0043086	negative regulation of catalytic activit...	389	69	44.07	LSTc	8.7e-05	0.0417184
GO:0010884	positive regulation of lipid storage	18	5	0.48	sial.total	8.7e-05	0.0417184
GO:0048584	positive regulation of response to stimu...	1337	118	85.04	FLNH	8.8e-05	0.0419115
GO:0075522	IRES-dependent viral translational initi...	11	6	0.89	LSTb	8.8e-05	0.0419115
GO:1904667	negative regulation of ubiquitin protein...	11	6	0.89	LSTb	8.8e-05	0.0419115
GO:2000026	regulation of multicellular organismal d...	792	44	24.44	DSLNH	8.9e-05	0.0422921
GO:0050778	positive regulation of immune response	395	45	25.12	FLNH	9.1e-05	0.0431451
GO:0015980	energy derivation by oxidation of organi...	261	22	8.96	X6.SL	9.2e-05	0.0435212
GO:0050790	regulation of catalytic activity	1162	105	73.91	FLNH	9.3e-05	0.0437974
GO:0031326	regulation of cellular biosynthetic proc...	2633	209	167.48	FLNH	9.3e-05	0.0437974
GO:0048856	anatomical structure development	3222	77	53.56	DSLNT	9.4e-05	0.0438757
GO:0051253	negative regulation of RNA metabolic pro...	949	89	60.36	FLNH	9.4e-05	0.0438757
GO:0006412	translation	611	33	16.42	sial.total	9.4e-05	0.0438757
GO:0021854	hypothalamus development	10	4	0.27	sial.total	9.4e-05	0.0438757
GO:0002230	positive regulation of defense response ...	19	9	2.15	LSTc	9.5e-05	0.0441467
GO:0032735	positive regulation of interleukin-12 pr...	23	10	2.61	LSTc	9.5e-05	0.0441467
GO:0071276	cellular response to cadmium ion	23	6	0.79	X6.SL	9.7e-05	0.0449768
GO:0031397	negative regulation of protein ubiquitin...	72	20	8.16	LSTc	9.8e-05	0.0452412
GO:0050793	regulation of developmental process	1438	75	49.38	X6.SL	9.8e-05	0.0452412
GO:0062099	negative regulation of programmed necrot...	15	3	0.09	FDSLNH	0.0001	0.0453685
GO:0042255	ribosome assembly	56	14	4.52	LSTb	0.0001	0.0453685
GO:0045727	positive regulation of translation	118	28	13.37	LSTc	0.0001	0.0453685
GO:1901214	regulation of neuron death	206	42	23.34	LSTc	0.0001	0.0453685
GO:0010886	positive regulation of cholesterol stora...	6	5	0.68	LSTc	0.0001	0.0453685
GO:0060700	regulation of ribonuclease activity	6	5	0.68	LSTc	0.0001	0.0453685
GO:2000425	regulation of apoptotic cell clearance	6	5	0.68	LSTc	0.0001	0.0453685
GO:0032501	multicellular organismal process	3761	484	426.04	LSTc	0.0001	0.0453685
GO:0050920	regulation of chemotaxis	107	12	3.3	DSLNH	0.00011	0.0486473
GO:0023052	signaling	3291	78	54.71	DSLNT	0.00011	0.0486473
GO:0002673	regulation of acute inflammatory respons...	16	4	0.27	DSLNT	0.00011	0.0486473
GO:0032101	regulation of response to external stimu...	580	60	36.89	FLNH	0.00011	0.0486473
GO:0009889	regulation of biosynthetic process	2669	211	169.77	FLNH	0.00011	0.0486473
GO:0048585	negative regulation of response to stimu...	993	92	63.16	FLNH	0.00011	0.0486473
GO:0045176	apical protein localization	12	3	0.1	fuc.total	0.00011	0.0486473
GO:0002183	cytoplasmic translational initiation	37	11	2.98	LSTb	0.00011	0.0486473
GO:0070997	neuron death	240	47	27.19	LSTc	0.00011	0.0486473
GO:0010885	regulation of cholesterol storage	12	7	1.36	LSTc	0.00011	0.0486473
GO:0071826	ribonucleoprotein complex subunit organi...	194	40	21.98	LSTc	0.00011	0.0486473
GO:0071310	cellular response to organic substance	1201	65	41.24	X6.SL	0.00011	0.0486473
GO:0048856	anatomical structure development	3222	248	204.94	FLNH	0.00012	0.0517648
GO:0019058	viral life cycle	229	30	14.57	FLNH	0.00012	0.0517648
GO:0031349	positive regulation of defense response	262	33	16.67	FLNH	0.00012	0.0517648
GO:0000028	ribosomal small subunit assembly	17	6	0.86	LNFP.I	0.00012	0.0517648
GO:0009893	positive regulation of metabolic process	2532	249	204.15	LSTb	0.00012	0.0517648
GO:2000116	regulation of cysteine-type endopeptidas...	156	34	17.67	LSTc	0.00012	0.0517648
GO:0050729	positive regulation of inflammatory resp...	73	20	8.27	LSTc	0.00012	0.0517648
GO:1901699	cellular response to nitrogen compound	429	74	48.6	LSTc	0.00012	0.0517648
GO:0002183	cytoplasmic translational initiation	37	13	4.19	LSTc	0.00012	0.0517648
GO:0048514	blood vessel morphogenesis	339	22	9.11	sial.total	0.00012	0.0517648
GO:0014065	phosphatidylinositol 3-kinase signaling	83	11	2.85	X6.SL	0.00012	0.0517648
GO:0048856	anatomical structure development	3222	143	110.65	X6.SL	0.00012	0.0517648
GO:0008631	intrinsic apoptotic signaling pathway in...	36	4	0.26	DFLNT	0.00013	0.0552855
GO:0070887	cellular response to chemical stimulus	1592	74	49.13	DSLNH	0.00013	0.0552855
GO:0042981	regulation of apoptotic process	932	31	15.49	DSLNT	0.00013	0.0552855
GO:0007167	enzyme-linked receptor protein signaling...	571	59	36.32	FLNH	0.00013	0.0552855
GO:0010467	gene expression	3956	296	251.63	FLNH	0.00013	0.0552855
GO:0019221	cytokine-mediated signaling pathway	249	18	6.69	sial.total	0.00013	0.0552855
GO:0006119	oxidative phosphorylation	129	14	4.43	X6.SL	0.00013	0.0552855
GO:0050896	response to stimulus	4768	103	79.26	DSLNT	0.00014	0.0585913
GO:0016032	viral process	320	38	20.35	FLNH	0.00014	0.0585913
GO:0030155	regulation of cell adhesion	462	50	29.39	FLNH	0.00014	0.0585913
GO:0009968	negative regulation of signal transducti...	803	77	51.08	FLNH	0.00014	0.0585913
GO:0019538	protein metabolic process	3698	226	186.63	LNFP.I	0.00014	0.0585913
GO:0051444	negative regulation of ubiquitin-protein...	21	8	1.69	LSTb	0.00014	0.0585913
GO:2000147	positive regulation of cell motility	338	61	38.29	LSTc	0.00014	0.0585913
GO:0050793	regulation of developmental process	1438	61	38.65	sial.total	0.00014	0.0585913
GO:0060547	negative regulation of necrotic cell dea...	17	3	0.11	FDSLNH	0.00015	0.0614329
GO:0045071	negative regulation of viral genome repl...	40	10	2.54	FLNH	0.00015	0.0614329
GO:0002831	regulation of response to biotic stimulu...	299	36	19.02	FLNH	0.00015	0.0614329
GO:1903719	regulation of I-kappaB phosphorylation	6	3	0.12	LNT	0.00015	0.0614329
GO:0000027	ribosomal large subunit assembly	24	10	2.72	LSTc	0.00015	0.0614329
GO:1901798	positive regulation of signal transducti...	24	10	2.72	LSTc	0.00015	0.0614329
GO:0001732	formation of cytoplasmic translation ini...	16	8	1.81	LSTc	0.00015	0.0614329
GO:1901701	cellular response to oxygen-containing c...	751	117	85.07	LSTc	0.00015	0.0614329
GO:1901698	response to nitrogen compound	698	110	79.07	LSTc	0.00015	0.0614329
GO:2000145	regulation of cell motility	599	32	16.1	sial.total	0.00015	0.0614329
GO:0043043	peptide biosynthetic process	627	33	16.85	sial.total	0.00015	0.0614329
GO:0031400	negative regulation of protein modificat...	365	25	11.26	DSLNH	0.00016	0.0648971
GO:0009605	response to external stimulus	1498	43	24.9	DSLNT	0.00016	0.0648971
GO:0050793	regulation of developmental process	1438	124	91.47	FLNH	0.00016	0.0648971
GO:0019637	organophosphate metabolic process	726	59	36.64	LNFP.I	0.00016	0.0648971
GO:1901576	organic substance biosynthetic process	3899	363	314.37	LSTb	0.00016	0.0648971
GO:0070841	inclusion body assembly	18	5	0.56	DSLNH	0.00017	0.0672682
GO:1902531	regulation of intracellular signal trans...	1148	57	35.43	DSLNH	0.00017	0.0672682
GO:0015800	acidic amino acid transport	32	5	0.53	DSLNT	0.00017	0.0672682
GO:0048583	regulation of response to stimulus	2438	194	155.07	FLNH	0.00017	0.0672682
GO:0071495	cellular response to endogenous stimulus	860	81	54.7	FLNH	0.00017	0.0672682
GO:0033119	negative regulation of RNA splicing	25	7	1.26	LNFP.I	0.00017	0.0672682
GO:0009059	macromolecule biosynthetic process	3158	301	254.63	LSTb	0.00017	0.0672682
GO:0097190	apoptotic signaling pathway	433	74	49.05	LSTc	0.00017	0.0672682
GO:0009205	purine ribonucleoside triphosphate metab...	191	39	21.64	LSTc	0.00017	0.0672682
GO:0051246	regulation of protein metabolic process	1727	240	195.63	LSTc	0.00017	0.0672682
GO:0043603	amide metabolic process	909	43	24.43	sial.total	0.00017	0.0672682
GO:0010033	response to organic substance	1665	68	44.75	sial.total	0.00017	0.0672682
GO:0032501	multicellular organismal process	3761	130	101.08	sial.total	0.00017	0.0672682
GO:0010557	positive regulation of macromolecule bio...	1318	115	83.83	FLNH	0.00018	0.0700403
GO:0001817	regulation of cytokine production	443	48	28.18	FLNH	0.00018	0.0700403
GO:0016310	phosphorylation	1196	106	76.07	FLNH	0.00018	0.0700403
GO:0071345	cellular response to cytokine stimulus	487	62	39.27	LSTb	0.00018	0.0700403
GO:2001243	negative regulation of intrinsic apoptot...	75	20	8.5	LSTc	0.00018	0.0700403
GO:0008284	positive regulation of cell population p...	500	83	56.64	LSTc	0.00018	0.0700403
GO:0070106	interleukin-27-mediated signaling pathwa...	5	3	0.13	sial.total	0.00018	0.0700403
GO:0007339	binding of sperm to zona pellucida	12	4	0.31	sum	0.00018	0.0700403
GO:0045176	apical protein localization	12	4	0.31	sum	0.00018	0.0700403
GO:0009891	positive regulation of biosynthetic proc...	1402	121	89.18	FLNH	0.00019	0.0723271
GO:0006950	response to stress	2457	195	156.28	FLNH	0.00019	0.0723271
GO:0043069	negative regulation of programmed cell d...	567	58	36.07	FLNH	0.00019	0.0723271
GO:0030336	negative regulation of cell migration	181	25	11.51	FLNH	0.00019	0.0723271
GO:0006518	peptide metabolic process	716	29	14.25	LNT	0.00019	0.0723271
GO:0070527	platelet aggregation	43	6	0.86	LNT	0.00019	0.0723271
GO:0046649	lymphocyte activation	449	76	50.86	LSTc	0.00019	0.0723271
GO:0002218	activation of innate immune response	166	35	18.8	LSTc	0.00019	0.0723271
GO:0030036	actin cytoskeleton organization	493	82	55.85	LSTc	0.00019	0.0723271
GO:0040017	positive regulation of locomotion	342	61	38.74	LSTc	0.00019	0.0723271
GO:0060627	regulation of vesicle-mediated transport	335	60	37.95	LSTc	0.00019	0.0723271
GO:0048869	cellular developmental process	2332	313	264.17	LSTc	0.00019	0.0723271
GO:0048731	system development	2162	56	35.94	DSLNT	0.0002	0.0750481
GO:1904738	vascular associated smooth muscle cell m...	15	6	0.95	FLNH	0.0002	0.0750481
GO:0010259	multicellular organism aging	10	5	0.64	FLNH	0.0002	0.0750481
GO:0097190	apoptotic signaling pathway	433	47	27.54	FLNH	0.0002	0.0750481
GO:0038165	oncostatin-M-mediated signaling pathway	5	4	0.4	LSTb	0.0002	0.0750481
GO:1903321	negative regulation of protein modificat...	81	17	6.53	LSTb	0.0002	0.0750481
GO:0035239	tube morphogenesis	494	82	55.96	LSTc	0.0002	0.0750481
GO:0002092	positive regulation of receptor internal...	17	5	0.58	X6.SL	0.0002	0.0750481
GO:0043067	regulation of programmed cell death	958	31	15.93	DSLNT	0.00021	0.0778294
GO:0034641	cellular nitrogen compound metabolic pro...	4320	257	218.02	LNFP.I	0.00021	0.0778294
GO:0051240	positive regulation of multicellular org...	892	101	71.92	LSTb	0.00021	0.0778294
GO:0051239	regulation of multicellular organismal p...	1637	169	131.99	LSTb	0.00021	0.0778294
GO:0030335	positive regulation of cell migration	329	59	37.27	LSTc	0.00021	0.0778294
GO:0006909	phagocytosis	148	32	16.77	LSTc	0.00021	0.0778294
GO:0010885	regulation of cholesterol storage	12	4	0.32	sial.total	0.00021	0.0778294
GO:0060326	cell chemotaxis	150	14	4.63	DSLNH	0.00022	0.0799865
GO:0002474	antigen processing and presentation of p...	21	7	1.34	FLNH	0.00022	0.0799865
GO:0071353	cellular response to interleukin-4	21	7	1.34	FLNH	0.00022	0.0799865
GO:0060700	regulation of ribonuclease activity	6	4	0.38	FLNH	0.00022	0.0799865
GO:1904753	negative regulation of vascular associat...	6	4	0.38	FLNH	0.00022	0.0799865
GO:0019220	regulation of phosphate metabolic proces...	853	80	54.26	FLNH	0.00022	0.0799865
GO:0045069	regulation of viral genome replication	66	13	4.2	FLNH	0.00022	0.0799865
GO:1901699	cellular response to nitrogen compound	429	25	11.53	sial.total	0.00022	0.0799865
GO:0034504	protein localization to nucleus	246	17	6.37	sum	0.00022	0.0799865
GO:0048015	phosphatidylinositol-mediated signaling	104	12	3.57	X6.SL	0.00022	0.0799865
GO:0046686	response to cadmium ion	37	7	1.27	X6.SL	0.00022	0.0799865
GO:0051174	regulation of phosphorus metabolic proce...	854	80	54.32	FLNH	0.00023	0.0831912
GO:0006620	post-translational protein targeting to ...	16	4	0.32	LNT	0.00023	0.0831912
GO:0019646	aerobic electron transport chain	82	21	9.29	LSTc	0.00023	0.0831912
GO:0010941	regulation of cell death	1055	33	17.54	DSLNT	0.00024	0.0854863
GO:0031328	positive regulation of cellular biosynth...	1383	119	87.97	FLNH	0.00024	0.0854863
GO:0019221	cytokine-mediated signaling pathway	249	31	15.84	FLNH	0.00024	0.0854863
GO:0048857	neural nucleus development	43	9	2.17	LNFP.I	0.00024	0.0854863
GO:0009058	biosynthetic process	3941	365	317.76	LSTb	0.00024	0.0854863
GO:0006810	transport	2774	365	314.24	LSTc	0.00024	0.0854863
GO:0032868	response to insulin	194	39	21.98	LSTc	0.00024	0.0854863
GO:0050778	positive regulation of immune response	395	68	44.75	LSTc	0.00024	0.0854863
GO:0002253	activation of immune response	296	54	33.53	LSTc	0.00024	0.0854863
GO:0048284	organelle fusion	122	6	0.89	DFLNT	0.00025	0.0878589
GO:0009058	biosynthetic process	3941	237	198.89	LNFP.I	0.00025	0.0878589
GO:0008219	cell death	1385	46	27.57	LNT	0.00025	0.0878589
GO:0035456	response to interferon-beta	21	9	2.38	LSTc	0.00025	0.0878589
GO:0051444	negative regulation of ubiquitin-protein...	21	9	2.38	LSTc	0.00025	0.0878589
GO:0080134	regulation of response to stress	977	145	110.67	LSTc	0.00025	0.0878589
GO:0031952	regulation of protein autophosphorylatio...	34	6	0.91	sial.total	0.00025	0.0878589
GO:0071248	cellular response to metal ion	105	12	3.61	X6.SL	0.00025	0.0878589
GO:1901078	negative regulation of relaxation of mus...	3	3	0.19	FLNH	0.00026	0.0904671
GO:0080134	regulation of response to stress	977	89	62.14	FLNH	0.00026	0.0904671
GO:0001816	cytokine production	450	48	28.62	FLNH	0.00026	0.0904671
GO:0009719	response to endogenous stimulus	1001	148	113.39	LSTc	0.00026	0.0904671
GO:0009144	purine nucleoside triphosphate metabolic...	195	39	22.09	LSTc	0.00026	0.0904671
GO:0046777	protein autophosphorylation	171	16	5.87	X6.SL	0.00026	0.0904671
GO:0032640	tumor necrosis factor production	97	10	2.61	sial.total	0.00027	0.0933296
GO:0032680	regulation of tumor necrosis factor prod...	97	10	2.61	sial.total	0.00027	0.0933296
GO:0048017	inositol lipid-mediated signaling	106	12	3.64	X6.SL	0.00027	0.0933296
GO:0010884	positive regulation of lipid storage	18	5	0.62	X6.SL	0.00027	0.0933296
GO:0009607	response to biotic stimulus	841	16	6.11	DFLNT	0.00028	0.0956864
GO:0060548	negative regulation of cell death	635	36	19.59	DSLNH	0.00028	0.0956864
GO:0000387	spliceosomal snRNP assembly	35	8	1.77	LNFP.I	0.00028	0.0956864
GO:0010574	regulation of vascular endothelial growt...	13	6	1.05	LSTb	0.00028	0.0956864
GO:0014066	regulation of phosphatidylinositol 3-kin...	63	9	2.16	X6.SL	0.00028	0.0956864
GO:0048525	negative regulation of viral process	63	9	2.16	X6.SL	0.00028	0.0956864
GO:0002683	negative regulation of immune system pro...	263	21	9.03	X6.SL	0.00028	0.0956864
GO:0032103	positive regulation of response to exter...	332	38	21.12	FLNH	0.00029	0.0975206
GO:0009966	regulation of signal transduction	1883	154	119.77	FLNH	0.00029	0.0975206
GO:0051248	negative regulation of protein metabolic...	699	82	56.36	LSTb	0.00029	0.0975206
GO:0032873	negative regulation of stress-activated ...	41	11	3.31	LSTb	0.00029	0.0975206
GO:0070303	negative regulation of stress-activated ...	41	11	3.31	LSTb	0.00029	0.0975206
GO:1902533	positive regulation of intracellular sig...	611	97	69.21	LSTc	0.00029	0.0975206
GO:0043393	regulation of protein binding	144	31	16.31	LSTc	0.00029	0.0975206
GO:0052372	modulation by symbiont of entry into hos...	35	12	3.96	LSTc	0.00029	0.0975206
GO:0030334	regulation of cell migration	568	30	15.27	sial.total	0.00029	0.0975206
GO:0002040	sprouting angiogenesis	64	8	1.72	sial.total	0.00029	0.0975206
GO:0060339	negative regulation of type I interferon...	16	6	1.02	FLNH	0.0003	0.0997678
GO:0070670	response to interleukin-4	22	7	1.4	FLNH	0.0003	0.0997678
GO:1902176	negative regulation of oxidative stress-...	17	4	0.34	LNT	0.0003	0.0997678
GO:0022904	respiratory electron transport chain	107	25	12.12	LSTc	0.0003	0.0997678
GO:0046034	ATP metabolic process	170	35	19.26	LSTc	0.0003	0.0997678
GO:0010883	regulation of lipid storage	35	6	0.94	sial.total	0.0003	0.0997678
GO:0008219	cell death	1385	58	37.22	sial.total	0.0003	0.0997678
GO:0042325	regulation of phosphorylation	757	72	48.15	FLNH	0.00031	0.102607
GO:0035295	tube development	612	97	69.33	LSTc	0.00031	0.102607
GO:0065009	regulation of molecular function	1592	79	54.67	X6.SL	0.00031	0.102607
GO:0046184	aldehyde biosynthetic process	7	5	0.79	LSTc	0.00032	0.105091
GO:0009059	macromolecule biosynthetic process	3158	409	357.73	LSTc	0.00032	0.105091
GO:0071706	tumor necrosis factor superfamily cytoki...	99	10	2.66	sial.total	0.00032	0.105091
GO:1903555	regulation of tumor necrosis factor supe...	99	10	2.66	sial.total	0.00032	0.105091
GO:0071241	cellular response to inorganic substance	124	13	4.26	X6.SL	0.00032	0.105091
GO:0060544	regulation of necroptotic process	22	3	0.14	FDSLNH	0.00033	0.10787
GO:1901576	organic substance biosynthetic process	3899	234	196.77	LNFP.I	0.00033	0.10787
GO:0006164	purine nucleotide biosynthetic process	197	39	22.32	LSTc	0.00033	0.10787
GO:0003008	system process	799	75	50.82	FLNH	0.00034	0.109944
GO:2000116	regulation of cysteine-type endopeptidas...	156	22	9.92	FLNH	0.00034	0.109944
GO:0032479	regulation of type I interferon producti...	84	21	9.52	LSTc	0.00034	0.109944
GO:0032606	type I interferon production	84	21	9.52	LSTc	0.00034	0.109944
GO:0007159	leukocyte cell-cell adhesion	224	43	25.37	LSTc	0.00034	0.109944
GO:0008037	cell recognition	56	16	6.34	LSTc	0.00034	0.109944
GO:0072522	purine-containing compound biosynthetic ...	204	40	23.11	LSTc	0.00034	0.109944
GO:0002675	positive regulation of acute inflammator...	9	3	0.15	DSLNT	0.00035	0.111973
GO:0051336	regulation of hydrolase activity	580	58	36.89	FLNH	0.00035	0.111973
GO:0007589	body fluid secretion	52	11	3.31	FLNH	0.00035	0.111973
GO:0012501	programmed cell death	1283	43	25.54	LNT	0.00035	0.111973
GO:0022613	ribonucleoprotein complex biogenesis	419	54	33.78	LSTb	0.00035	0.111973
GO:0051716	cellular response to stimulus	4067	137	109.31	sial.total	0.00035	0.111973
GO:0043618	regulation of transcription from RNA pol...	36	6	0.97	sial.total	0.00035	0.111973
GO:0044271	cellular nitrogen compound biosynthetic ...	3228	128	99.61	DSLNH	0.00036	0.11396
GO:0007165	signal transduction	3067	72	50.98	DSLNT	0.00036	0.11396
GO:0001819	positive regulation of cytokine producti...	266	32	16.92	FLNH	0.00036	0.11396
GO:0043933	protein-containing complex organization	1310	186	148.4	LSTc	0.00036	0.11396
GO:0010886	positive regulation of cholesterol stora...	6	3	0.16	sial.total	0.00036	0.11396
GO:0048263	determination of dorsal identity	6	3	0.16	sial.total	0.00036	0.11396
GO:0035036	sperm-egg recognition	14	4	0.36	sum	0.00036	0.11396
GO:0051234	establishment of localization	2882	35	20.94	DFLNT	0.00037	0.11505
GO:0051444	negative regulation of ubiquitin-protein...	21	5	0.65	DSLNH	0.00037	0.11505
GO:0044249	cellular biosynthetic process	3829	230	193.24	LNFP.I	0.00037	0.11505
GO:0043627	response to estrogen	42	11	3.39	LSTb	0.00037	0.11505
GO:0009199	ribonucleoside triphosphate metabolic pr...	198	39	22.43	LSTc	0.00037	0.11505
GO:0051234	establishment of localization	2882	376	326.47	LSTc	0.00037	0.11505
GO:0042110	T cell activation	308	55	34.89	LSTc	0.00037	0.11505
GO:0009593	detection of chemical stimulus	22	9	2.49	LSTc	0.00037	0.11505
GO:0045069	regulation of viral genome replication	66	8	1.77	sial.total	0.00037	0.11505
GO:1990845	adaptive thermogenesis	101	10	2.71	sial.total	0.00037	0.11505
GO:0010628	positive regulation of gene expression	686	34	18.44	sial.total	0.00037	0.11505
GO:0045071	negative regulation of viral genome repl...	40	7	1.37	X6.SL	0.00037	0.11505
GO:0007595	lactation	32	6	0.99	DSLNH	0.00038	0.116779
GO:0098609	cell-cell adhesion	457	48	29.07	FLNH	0.00038	0.116779
GO:2000146	negative regulation of cell motility	189	25	12.02	FLNH	0.00038	0.116779
GO:0006355	regulation of DNA-templated transcriptio...	2138	171	135.99	FLNH	0.00038	0.116779
GO:0097167	circadian regulation of translation	4	2	0.03	fuc.total	0.00038	0.116779
GO:0000056	ribosomal small subunit export from nucl...	8	4	0.4	LNFP.I	0.00038	0.116779
GO:0051402	neuron apoptotic process	159	33	18.01	LSTc	0.00038	0.116779
GO:0070106	interleukin-27-mediated signaling pathwa...	5	3	0.17	X6.SL	0.00038	0.116779
GO:0010558	negative regulation of macromolecule bio...	1043	93	66.34	FLNH	0.00039	0.11864
GO:0030168	platelet activation	68	7	1.35	LNT	0.00039	0.11864
GO:0019322	pentose biosynthetic process	2	2	0.04	LNT	0.00039	0.11864
GO:0051051	negative regulation of transport	246	46	27.87	LSTc	0.00039	0.11864
GO:0010878	cholesterol storage	14	7	1.59	LSTc	0.00039	0.11864
GO:0010950	positive regulation of endopeptidase act...	115	26	13.03	LSTc	0.00039	0.11864
GO:0006518	peptide metabolic process	716	35	19.24	sial.total	0.00039	0.11864
GO:0006810	transport	2774	34	20.16	DFLNT	0.0004	0.120636
GO:1903506	regulation of nucleic acid-templated tra...	2140	171	136.12	FLNH	0.0004	0.120636
GO:0046324	regulation of glucose import	37	9	2.35	FLNH	0.0004	0.120636
GO:0140467	integrated stress response signaling	37	9	2.35	FLNH	0.0004	0.120636
GO:0044249	cellular biosynthetic process	3829	354	308.73	LSTb	0.0004	0.120636
GO:0006897	endocytosis	373	64	42.25	LSTc	0.0004	0.120636
GO:1903034	regulation of response to wounding	87	5	0.63	DFLNT	0.00041	0.122251
GO:0010941	regulation of cell death	1055	52	32.56	DSLNH	0.00041	0.122251
GO:2001233	regulation of apoptotic signaling pathwa...	268	32	17.05	FLNH	0.00041	0.122251
GO:0090407	organophosphate biosynthetic process	455	40	22.96	LNFP.I	0.00041	0.122251
GO:0006123	mitochondrial electron transport, cytoch...	18	8	2.04	LSTc	0.00041	0.122251
GO:0010878	cholesterol storage	14	4	0.38	sial.total	0.00041	0.122251
GO:0021884	forebrain neuron development	14	4	0.38	sial.total	0.00041	0.122251
GO:0007399	nervous system development	1405	71	48.25	X6.SL	0.00041	0.122251
GO:0002183	cytoplasmic translational initiation	37	8	1.87	LNFP.I	0.00042	0.124703
GO:0043604	amide biosynthetic process	715	28	14.23	LNT	0.00042	0.124703
GO:0022618	ribonucleoprotein complex assembly	186	29	15	LSTb	0.00042	0.124703
GO:0007155	cell adhesion	749	40	23.11	DSLNH	0.00043	0.126071
GO:0032501	multicellular organismal process	3761	84	62.52	DSLNT	0.00043	0.126071
GO:0071347	cellular response to interleukin-1	57	4	0.36	FDSLNH	0.00043	0.126071
GO:0045892	negative regulation of DNA-templated tra...	858	79	54.58	FLNH	0.00043	0.126071
GO:0060548	negative regulation of cell death	635	75	51.2	LSTb	0.00043	0.126071
GO:0006950	response to stress	2457	325	278.33	LSTc	0.00043	0.126071
GO:1901215	negative regulation of neuron death	128	28	14.5	LSTc	0.00043	0.126071
GO:0030154	cell differentiation	2307	307	261.33	LSTc	0.00043	0.126071
GO:1900182	positive regulation of protein localizat...	70	8	1.81	sum	0.00043	0.126071
GO:0006351	DNA-templated transcription	2231	177	141.91	FLNH	0.00044	0.128111
GO:0050765	negative regulation of phagocytosis	14	5	0.71	LNFP.I	0.00044	0.128111
GO:0030029	actin filament-based process	533	65	42.98	LSTb	0.00044	0.128111
GO:0032501	multicellular organismal process	3761	348	303.25	LSTb	0.00044	0.128111
GO:2001233	regulation of apoptotic signaling pathwa...	268	49	30.36	LSTc	0.00044	0.128111
GO:0071353	cellular response to interleukin-4	21	3	0.15	DFLNT	0.00045	0.129766
GO:0042221	response to chemical	2124	54	35.31	DSLNT	0.00045	0.129766
GO:0097659	nucleic acid-templated transcription	2232	177	141.97	FLNH	0.00045	0.129766
GO:0051444	negative regulation of ubiquitin-protein...	21	6	1.06	LNFP.I	0.00045	0.129766
GO:0009605	response to external stimulus	1498	20	9.25	LNH	0.00045	0.129766
GO:0043281	regulation of cysteine-type endopeptidas...	141	30	15.97	LSTc	0.00045	0.129766
GO:0007155	cell adhesion	749	36	20.13	sial.total	0.00045	0.129766
GO:0010033	response to organic substance	1665	24	12.1	DFLNT	0.00046	0.131569
GO:0009719	response to endogenous stimulus	1001	31	16.64	DSLNT	0.00046	0.131569
GO:1903507	negative regulation of nucleic acid-temp...	860	79	54.7	FLNH	0.00046	0.131569
GO:0042221	response to chemical	2124	25	13.11	LNH	0.00046	0.131569
GO:0048857	neural nucleus development	43	11	3.47	LSTb	0.00046	0.131569
GO:2001242	regulation of intrinsic apoptotic signal...	135	23	10.88	LSTb	0.00046	0.131569
GO:0006955	immune response	881	16	6.4	DFLNT	0.00047	0.134065
GO:1903900	regulation of viral life cycle	99	16	6.3	FLNH	0.00047	0.134065
GO:0009059	macromolecule biosynthetic process	3158	125	97.45	DSLNH	0.00048	0.135449
GO:0009615	response to virus	282	33	17.94	FLNH	0.00048	0.135449
GO:1901566	organonitrogen compound biosynthetic pro...	1328	33	18.37	LNFP.III	0.00048	0.135449
GO:0007267	cell-cell signaling	784	89	63.21	LSTb	0.00048	0.135449
GO:0050793	regulation of developmental process	1438	201	162.9	LSTc	0.00048	0.135449
GO:0035295	tube development	612	31	16.45	sial.total	0.00048	0.135449
GO:1900242	regulation of synaptic vesicle endocytos...	15	4	0.39	sum	0.00048	0.135449
GO:0018108	peptidyl-tyrosine phosphorylation	217	18	7.45	X6.SL	0.00048	0.135449
GO:0009653	anatomical structure morphogenesis	1476	41	24.54	DSLNT	0.00049	0.137167
GO:0062098	regulation of programmed necrotic cell d...	25	3	0.16	FDSLNH	0.00049	0.137167
GO:0010952	positive regulation of peptidase activit...	124	16	6.26	LNFP.I	0.00049	0.137167
GO:0030043	actin filament fragmentation	4	3	0.2	LNFP.I	0.00049	0.137167
GO:0044209	AMP salvage	4	3	0.2	LNFP.I	0.00049	0.137167
GO:0051343	positive regulation of cyclic-nucleotide...	4	3	0.2	LNFP.I	0.00049	0.137167
GO:0006906	vesicle fusion	91	5	0.66	DFLNT	0.0005	0.139042
GO:0060100	positive regulation of phagocytosis, eng...	10	3	0.17	DSLNT	0.0005	0.139042
GO:0098693	regulation of synaptic vesicle cycle	10	3	0.17	DSLNT	0.0005	0.139042
GO:1905155	positive regulation of membrane invagina...	10	3	0.17	DSLNT	0.0005	0.139042
GO:0051716	cellular response to stimulus	4067	89	67.61	DSLNT	0.0005	0.139042
GO:0098542	defense response to other organism	626	13	4.55	DFLNT	0.00051	0.140524
GO:0009611	response to wounding	322	9	2.34	DFLNT	0.00051	0.140524
GO:0070670	response to interleukin-4	22	3	0.16	DFLNT	0.00051	0.140524
GO:0010827	regulation of glucose transmembrane tran...	46	10	2.93	FLNH	0.00051	0.140524
GO:0010629	negative regulation of gene expression	705	67	44.84	FLNH	0.00051	0.140524
GO:0007595	lactation	32	11	3.62	LSTc	0.00051	0.140524
GO:0018212	peptidyl-tyrosine modification	218	18	7.49	X6.SL	0.00051	0.140524
GO:0031327	negative regulation of cellular biosynth...	1079	95	68.63	FLNH	0.00052	0.141978
GO:0043153	entrainment of circadian clock by photop...	20	3	0.16	fuc.total	0.00052	0.141978
GO:0043069	negative regulation of programmed cell d...	567	68	45.72	LSTb	0.00052	0.141978
GO:0034486	vacuolar transmembrane transport	3	3	0.24	LSTb	0.00052	0.141978
GO:0046604	positive regulation of mitotic centrosom...	3	3	0.24	LSTb	0.00052	0.141978
GO:0061088	regulation of sequestering of zinc ion	3	3	0.24	LSTb	0.00052	0.141978
GO:0043903	regulation of biological process involve...	37	12	4.19	LSTc	0.00052	0.141978
GO:0032355	response to estradiol	63	12	4.01	FLNH	0.00053	0.143591
GO:2001141	regulation of RNA biosynthetic process	2152	171	136.88	FLNH	0.00053	0.143591
GO:0034645	cellular macromolecule biosynthetic proc...	913	33	18.18	LNT	0.00053	0.143591
GO:0043066	negative regulation of apoptotic process	547	66	44.1	LSTb	0.00053	0.143591
GO:0098609	cell-cell adhesion	457	75	51.77	LSTc	0.00053	0.143591
GO:0043933	protein-containing complex organization	1310	53	33.9	sum	0.00053	0.143591
GO:0048523	negative regulation of cellular process	3014	120	93.01	DSLNH	0.00054	0.144994
GO:0040007	growth	558	11	3.44	LNH	0.00054	0.144994
GO:0019076	viral release from host cell	25	8	2.02	LSTb	0.00054	0.144994
GO:0035891	exit from host cell	25	8	2.02	LSTb	0.00054	0.144994
GO:0002376	immune system process	1385	57	37.22	sial.total	0.00054	0.144994
GO:0010885	regulation of cholesterol storage	12	4	0.41	X6.SL	0.00054	0.144994
GO:0038083	peptidyl-tyrosine autophosphorylation	12	4	0.41	X6.SL	0.00054	0.144994
GO:0031330	negative regulation of cellular cataboli...	189	29	15.24	LSTb	0.00055	0.146743
GO:0032119	sequestering of zinc ion	6	4	0.48	LSTb	0.00055	0.146743
GO:0003382	epithelial cell morphogenesis	23	9	2.61	LSTc	0.00055	0.146743
GO:0045089	positive regulation of innate immune res...	202	39	22.88	LSTc	0.00055	0.146743
GO:0010560	positive regulation of glycoprotein bios...	15	4	0.4	sial.total	0.00055	0.146743
GO:0090174	organelle membrane fusion	93	5	0.68	DFLNT	0.00056	0.148097
GO:0034097	response to cytokine	551	12	4	DFLNT	0.00056	0.148097
GO:2000767	positive regulation of cytoplasmic trans...	12	5	0.76	FLNH	0.00056	0.148097
GO:0010043	response to zinc ion	28	4	0.39	LNFP.III	0.00056	0.148097
GO:0043523	regulation of neuron apoptotic process	130	28	14.73	LSTc	0.00056	0.148097
GO:0019079	viral genome replication	99	23	11.21	LSTc	0.00056	0.148097
GO:0007155	cell adhesion	749	43	25.72	X6.SL	0.00056	0.148097
GO:0030855	epithelial cell differentiation	375	24	11.57	DSLNH	0.00057	0.150364
GO:0035306	positive regulation of dephosphorylation	44	11	3.55	LSTb	0.00057	0.150364
GO:1904666	regulation of ubiquitin protein ligase a...	23	5	0.71	DSLNH	0.00058	0.151672
GO:0051239	regulation of multicellular organismal p...	1637	44	27.21	DSLNT	0.00058	0.151672
GO:0009890	negative regulation of biosynthetic proc...	1096	96	69.71	FLNH	0.00058	0.151672
GO:0051438	regulation of ubiquitin-protein transfer...	51	12	4.11	LSTb	0.00058	0.151672
GO:0010952	positive regulation of peptidase activit...	124	27	14.05	LSTc	0.00058	0.151672
GO:0060429	epithelium development	669	103	75.78	LSTc	0.00058	0.151672
GO:0048585	negative regulation of response to stimu...	993	44	26.69	sial.total	0.00058	0.151672
GO:1902679	negative regulation of RNA biosynthetic ...	867	79	55.15	FLNH	0.00059	0.153904
GO:0009653	anatomical structure morphogenesis	1476	205	167.2	LSTc	0.00059	0.153904
GO:0040013	negative regulation of locomotion	205	16	6.33	DSLNH	0.0006	0.155549
GO:0009648	photoperiodism	21	3	0.17	fuc.total	0.0006	0.155549
GO:0032355	response to estradiol	63	4	0.39	LNH	0.0006	0.155549
GO:0048525	negative regulation of viral process	63	4	0.39	LNH	0.0006	0.155549
GO:0046688	response to copper ion	21	5	0.72	X6.SL	0.0006	0.155549
GO:0007155	cell adhesion	749	70	47.64	FLNH	0.00061	0.15756
GO:0045333	cellular respiration	203	39	23	LSTc	0.00061	0.15756
GO:0048871	multicellular organismal-level homeostas...	459	25	12.34	sial.total	0.00061	0.15756
GO:0008219	cell death	1385	21	10.06	DFLNT	0.00062	0.158779
GO:0043627	response to estrogen	42	5	0.7	DSLNT	0.00062	0.158779
GO:0045935	positive regulation of nucleobase-contai...	1416	119	90.07	FLNH	0.00062	0.158779
GO:0032069	regulation of nuclease activity	18	6	1.14	FLNH	0.00062	0.158779
GO:0048518	positive regulation of biological proces...	3878	490	439.3	LSTc	0.00062	0.158779
GO:0048262	determination of dorsal/ventral asymmetr...	7	3	0.19	sial.total	0.00062	0.158779
GO:0045333	cellular respiration	203	17	6.97	X6.SL	0.00062	0.158779
GO:0042221	response to chemical	2124	62	42.29	LNT	0.00063	0.159785
GO:0006954	inflammatory response	401	67	45.42	LSTc	0.00063	0.159785
GO:0032607	interferon-alpha production	19	8	2.15	LSTc	0.00063	0.159785
GO:0032647	regulation of interferon-alpha productio...	19	8	2.15	LSTc	0.00063	0.159785
GO:0071359	cellular response to dsRNA	19	8	2.15	LSTc	0.00063	0.159785
GO:1903204	negative regulation of oxidative stress-...	19	8	2.15	LSTc	0.00063	0.159785
GO:0043620	regulation of DNA-templated transcriptio...	40	6	1.08	sial.total	0.00063	0.159785
GO:0045071	negative regulation of viral genome repl...	40	6	1.08	sial.total	0.00063	0.159785
GO:0007565	female pregnancy	92	15	5.85	FLNH	0.00064	0.161542
GO:0010950	positive regulation of endopeptidase act...	115	15	5.8	LNFP.I	0.00064	0.161542
GO:0043270	positive regulation of monoatomic ion tr...	96	8	1.91	LNT	0.00064	0.161542
GO:0030162	regulation of proteolysis	460	75	52.11	LSTc	0.00064	0.161542
GO:0043207	response to external biotic stimulus	816	15	5.93	DFLNT	0.00065	0.162895
GO:0051707	response to other organism	816	15	5.93	DFLNT	0.00065	0.162895
GO:1901700	response to oxygen-containing compound	1023	50	31.57	DSLNH	0.00065	0.162895
GO:0045926	negative regulation of growth	148	13	4.57	DSLNH	0.00065	0.162895
GO:0070997	neuron death	240	12	3.99	DSLNT	0.00065	0.162895
GO:0006091	generation of precursor metabolites and ...	381	26	13.08	X6.SL	0.00065	0.162895
GO:0051094	positive regulation of developmental pro...	740	39	22.83	DSLNH	0.00066	0.164193
GO:0051342	regulation of cyclic-nucleotide phosphod...	9	4	0.45	LNFP.I	0.00066	0.164193
GO:0032984	protein-containing complex disassembly	191	29	15.4	LSTb	0.00066	0.164193
GO:0007015	actin filament organization	315	55	35.68	LSTc	0.00066	0.164193
GO:0060284	regulation of cell development	488	26	13.12	sial.total	0.00066	0.164193
GO:0051179	localization	3339	38	24.26	DFLNT	0.00067	0.164193
GO:0043069	negative regulation of programmed cell d...	567	32	17.5	DSLNH	0.00067	0.164193
GO:0010575	positive regulation of vascular endothel...	11	3	0.18	DSLNT	0.00067	0.164193
GO:0060099	regulation of phagocytosis, engulfment	11	3	0.18	DSLNT	0.00067	0.164193
GO:1905153	regulation of membrane invagination	11	3	0.18	DSLNT	0.00067	0.164193
GO:0019219	regulation of nucleobase-containing comp...	2617	202	166.46	FLNH	0.00067	0.164193
GO:0010628	positive regulation of gene expression	686	65	43.63	FLNH	0.00067	0.164193
GO:0070102	interleukin-6-mediated signaling pathway	13	3	0.18	LNFP.III	0.00067	0.164193
GO:0007621	negative regulation of female receptivit...	2	2	0.05	sum	0.00067	0.164193
GO:0046166	glyceraldehyde-3-phosphate biosynthetic ...	2	2	0.05	sum	0.00067	0.164193
GO:0055095	lipoprotein particle mediated signaling	2	2	0.05	sum	0.00067	0.164193
GO:0055096	low-density lipoprotein particle mediate...	2	2	0.05	sum	0.00067	0.164193
GO:0060046	regulation of acrosome reaction	2	2	0.05	sum	0.00067	0.164193
GO:0009142	nucleoside triphosphate biosynthetic pro...	117	12	4.02	X6.SL	0.00067	0.164193
GO:0051098	regulation of binding	265	37	21.37	LSTb	0.00068	0.166064
GO:0010604	positive regulation of macromolecule met...	2331	226	187.95	LSTb	0.00068	0.166064
GO:0010595	positive regulation of endothelial cell ...	71	9	2.44	X6.SL	0.00068	0.166064
GO:0032880	regulation of protein localization	596	58	37.91	FLNH	0.00069	0.168116
GO:0009141	nucleoside triphosphate metabolic proces...	211	40	23.9	LSTc	0.00069	0.168116
GO:0008299	isoprenoid biosynthetic process	21	4	0.42	LNT	0.0007	0.169766
GO:0006414	translational elongation	52	12	4.19	LSTb	0.0007	0.169766
GO:2001244	positive regulation of intrinsic apoptot...	52	12	4.19	LSTb	0.0007	0.169766
GO:0009060	aerobic respiration	169	15	5.8	X6.SL	0.0007	0.169766
GO:0045109	intermediate filament organization	24	5	0.74	DSLNH	0.00071	0.170814
GO:1901798	positive regulation of signal transducti...	24	5	0.74	DSLNH	0.00071	0.170814
GO:0002478	antigen processing and presentation of e...	25	7	1.59	FLNH	0.00071	0.170814
GO:0042221	response to chemical	2124	137	107.19	LNFP.I	0.00071	0.170814
GO:0002720	positive regulation of cytokine producti...	54	15	6.12	LSTc	0.00071	0.170814
GO:0032922	circadian regulation of gene expression	54	15	6.12	LSTc	0.00071	0.170814
GO:0060326	cell chemotaxis	150	12	4.03	sial.total	0.00071	0.170814
GO:0006337	nucleosome disassembly	15	6	1.21	LSTb	0.00072	0.171262
GO:0051173	positive regulation of nitrogen compound...	2136	209	172.22	LSTb	0.00072	0.171262
GO:0007621	negative regulation of female receptivit...	2	2	0.05	sial.total	0.00072	0.171262
GO:0021627	olfactory nerve morphogenesis	2	2	0.05	sial.total	0.00072	0.171262
GO:0021628	olfactory nerve formation	2	2	0.05	sial.total	0.00072	0.171262
GO:0055095	lipoprotein particle mediated signaling	2	2	0.05	sial.total	0.00072	0.171262
GO:0055096	low-density lipoprotein particle mediate...	2	2	0.05	sial.total	0.00072	0.171262
GO:0060046	regulation of acrosome reaction	2	2	0.05	sial.total	0.00072	0.171262
GO:0071659	negative regulation of IP-10 production	2	2	0.05	sial.total	0.00072	0.171262
GO:0001944	vasculature development	412	23	11.07	sial.total	0.00072	0.171262
GO:0007584	response to nutrient	90	7	1.5	DSLNT	0.00073	0.173054
GO:0002683	negative regulation of immune system pro...	263	17	7.07	sial.total	0.00073	0.173054
GO:0090132	epithelium migration	206	17	7.07	X6.SL	0.00073	0.173054
GO:0034109	homotypic cell-cell adhesion	55	6	1.09	LNT	0.00074	0.174638
GO:1903201	regulation of oxidative stress-induced c...	55	6	1.09	LNT	0.00074	0.174638
GO:0010886	positive regulation of cholesterol stora...	6	3	0.21	X6.SL	0.00074	0.174638
GO:0038134	ERBB2-EGFR signaling pathway	6	3	0.21	X6.SL	0.00074	0.174638
GO:0019076	viral release from host cell	25	3	0.18	DFLNT	0.00075	0.175425
GO:0035891	exit from host cell	25	3	0.18	DFLNT	0.00075	0.175425
GO:0032774	RNA biosynthetic process	2255	177	143.43	FLNH	0.00075	0.175425
GO:1901137	carbohydrate derivative biosynthetic pro...	469	40	23.67	LNFP.I	0.00075	0.175425
GO:0038165	oncostatin-M-mediated signaling pathway	5	4	0.57	LSTc	0.00075	0.175425
GO:0061945	regulation of protein K48-linked ubiquit...	5	4	0.57	LSTc	0.00075	0.175425
GO:1901526	positive regulation of mitophagy	5	4	0.57	LSTc	0.00075	0.175425
GO:0045619	regulation of lymphocyte differentiation	126	27	14.27	LSTc	0.00075	0.175425
GO:0043066	negative regulation of apoptotic process	547	31	16.88	DSLNH	0.00076	0.176782
GO:0009150	purine ribonucleotide metabolic process	324	56	36.7	LSTc	0.00076	0.176782
GO:1905952	regulation of lipid localization	95	22	10.76	LSTc	0.00076	0.176782
GO:0038128	ERBB2 signaling pathway	13	4	0.45	X6.SL	0.00076	0.176782
GO:0071280	cellular response to copper ion	13	4	0.45	X6.SL	0.00076	0.176782
GO:2000147	positive regulation of cell motility	338	22	10.43	DSLNH	0.00077	0.178124
GO:0001657	ureteric bud development	44	5	0.73	DSLNT	0.00077	0.178124
GO:0010033	response to organic substance	1665	51	33.15	LNT	0.00077	0.178124
GO:0034250	positive regulation of amide metabolic p...	139	29	15.75	LSTc	0.00077	0.178124
GO:0090130	tissue migration	207	17	7.11	X6.SL	0.00077	0.178124
GO:1904666	regulation of ubiquitin protein ligase a...	23	6	1.16	LNFP.I	0.00078	0.179255
GO:0032637	interleukin-8 production	49	14	5.55	LSTc	0.00078	0.179255
GO:0032677	regulation of interleukin-8 production	49	14	5.55	LSTc	0.00078	0.179255
GO:0032612	interleukin-1 production	60	16	6.8	LSTc	0.00078	0.179255
GO:0032652	regulation of interleukin-1 production	60	16	6.8	LSTc	0.00078	0.179255
GO:0014068	positive regulation of phosphatidylinosi...	45	7	1.55	X6.SL	0.00078	0.179255
GO:0050896	response to stimulus	4768	175	147.13	DSLNH	0.00079	0.180764
GO:0009152	purine ribonucleotide biosynthetic proce...	172	34	19.48	LSTc	0.00079	0.180764
GO:0001659	temperature homeostasis	111	10	2.98	sial.total	0.00079	0.180764
GO:0009206	purine ribonucleoside triphosphate biosy...	103	11	3.54	X6.SL	0.00079	0.180764
GO:0002686	negative regulation of leukocyte migrati...	23	3	0.19	fuc.total	0.0008	0.181866
GO:0050691	regulation of defense response to virus ...	24	9	2.72	LSTc	0.0008	0.181866
GO:2000765	regulation of cytoplasmic translation	24	9	2.72	LSTc	0.0008	0.181866
GO:0010243	response to organonitrogen compound	652	100	73.86	LSTc	0.0008	0.181866
GO:0021545	cranial nerve development	28	5	0.75	sial.total	0.0008	0.181866
GO:0002092	positive regulation of receptor internal...	17	4	0.44	sum	0.0008	0.181866
GO:0008219	cell death	1385	63	42.74	DSLNH	0.00081	0.18315
GO:0098657	import into cell	119	8	1.98	DSLNT	0.00081	0.18315
GO:0002218	activation of innate immune response	166	22	10.56	FLNH	0.00081	0.18315
GO:0015980	energy derivation by oxidation of organi...	261	47	29.57	LSTc	0.00081	0.18315
GO:0043085	positive regulation of catalytic activit...	706	107	79.97	LSTc	0.00081	0.18315
GO:0019227	neuronal action potential propagation	3	2	0.05	DSLNT	0.00082	0.184618
GO:0030643	intracellular phosphate ion homeostasis	3	2	0.05	DSLNT	0.00082	0.184618
GO:0098870	action potential propagation	3	2	0.05	DSLNT	0.00082	0.184618
GO:0044403	biological process involved in symbiotic...	206	39	23.34	LSTc	0.00082	0.184618
GO:0010033	response to organic substance	1665	73	51.38	DSLNH	0.00083	0.186471
GO:0043433	negative regulation of DNA-binding trans...	114	17	7.25	FLNH	0.00083	0.186471
GO:0001817	regulation of cytokine production	443	24	11.91	sial.total	0.00084	0.188115
GO:0051240	positive regulation of multicellular org...	892	40	23.97	sial.total	0.00084	0.188115
GO:0051346	negative regulation of hydrolase activit...	172	15	5.91	X6.SL	0.00084	0.188115
GO:0031324	negative regulation of cellular metaboli...	1554	69	47.95	DSLNH	0.00085	0.18855
GO:0043536	positive regulation of blood vessel endo...	37	6	1.14	DSLNH	0.00085	0.18855
GO:0032502	developmental process	3546	79	58.95	DSLNT	0.00085	0.18855
GO:0072163	mesonephric epithelium development	45	5	0.75	DSLNT	0.00085	0.18855
GO:0072164	mesonephric tubule development	45	5	0.75	DSLNT	0.00085	0.18855
GO:1901564	organonitrogen compound metabolic proces...	4351	79	60.2	LNFP.III	0.00085	0.18855
GO:0071826	ribonucleoprotein complex subunit organi...	194	29	15.64	LSTb	0.00085	0.18855
GO:0031400	negative regulation of protein modificat...	365	47	29.43	LSTb	0.00085	0.18855
GO:0032502	developmental process	3546	150	121.78	X6.SL	0.00085	0.18855
GO:0007155	cell adhesion	749	14	5.44	DFLNT	0.00086	0.190167
GO:0022411	cellular component disassembly	375	48	30.24	LSTb	0.00086	0.190167
GO:0009145	purine nucleoside triphosphate biosynthe...	104	11	3.57	X6.SL	0.00086	0.190167
GO:0009725	response to hormone	532	84	60.26	LSTc	0.00087	0.191774
GO:0048259	regulation of receptor-mediated endocyto...	72	18	8.16	LSTc	0.00087	0.191774
GO:0120162	positive regulation of cold-induced ther...	58	7	1.56	sial.total	0.00087	0.191774
GO:0043067	regulation of programmed cell death	958	47	29.56	DSLNH	0.00088	0.19337
GO:0043277	apoptotic cell clearance	29	10	3.29	LSTc	0.00088	0.19337
GO:0001568	blood vessel development	392	22	10.54	sial.total	0.00088	0.19337
GO:0042981	regulation of apoptotic process	932	46	28.76	DSLNH	0.00089	0.194957
GO:0031397	negative regulation of protein ubiquitin...	72	11	3.63	LNFP.I	0.00089	0.194957
GO:0051345	positive regulation of hydrolase activit...	355	60	40.21	LSTc	0.00089	0.194957
GO:0040017	positive regulation of locomotion	342	22	10.55	DSLNH	0.0009	0.196534
GO:0048002	antigen processing and presentation of p...	41	9	2.61	FLNH	0.0009	0.196534
GO:0009649	entrainment of circadian clock	24	3	0.19	fuc.total	0.0009	0.196534
GO:0006955	immune response	881	14	5.52	FDSLNH	0.00091	0.197489
GO:0010466	negative regulation of peptidase activit...	95	15	6.04	FLNH	0.00091	0.197489
GO:0032922	circadian regulation of gene expression	54	4	0.44	fuc.total	0.00091	0.197489
GO:0008285	negative regulation of cell population p...	399	66	45.2	LSTc	0.00091	0.197489
GO:0065003	protein-containing complex assembly	1165	165	131.97	LSTc	0.00091	0.197489
GO:0000910	cytokinesis	138	13	4.74	X6.SL	0.00091	0.197489
GO:0009888	tissue development	1089	32	18.1	DSLNT	0.00092	0.199043
GO:2000117	negative regulation of cysteine-type end...	58	11	3.69	FLNH	0.00092	0.199043
GO:1903020	positive regulation of glycoprotein meta...	17	4	0.46	sial.total	0.00092	0.199043
GO:0001823	mesonephros development	46	5	0.76	DSLNT	0.00094	0.202331
GO:0002526	acute inflammatory response	46	5	0.76	DSLNT	0.00094	0.202331
GO:0051254	positive regulation of RNA metabolic pro...	1264	107	80.4	FLNH	0.00094	0.202331
GO:0009966	regulation of signal transduction	1883	253	213.3	LSTc	0.00094	0.202331
GO:0043434	response to peptide hormone	269	17	7.23	sial.total	0.00094	0.202331
GO:0007621	negative regulation of female receptivit...	2	2	0.06	DSLNH	0.00095	0.203443
GO:0021627	olfactory nerve morphogenesis	2	2	0.06	DSLNH	0.00095	0.203443
GO:0021628	olfactory nerve formation	2	2	0.06	DSLNH	0.00095	0.203443
GO:0031022	nuclear migration along microfilament	2	2	0.06	DSLNH	0.00095	0.203443
GO:0099504	synaptic vesicle cycle	118	10	3.05	sum	0.00095	0.203443
GO:0009887	animal organ morphogenesis	518	19	8.61	DSLNT	0.00096	0.205167
GO:0048856	anatomical structure development	3222	111	86.6	sial.total	0.00096	0.205167
GO:0044249	cellular biosynthetic process	3829	145	118.16	DSLNH	0.00097	0.206675
GO:0009059	macromolecule biosynthetic process	3158	237	200.87	FLNH	0.00097	0.206675
GO:0030162	regulation of proteolysis	460	39	23.22	LNFP.I	0.00097	0.206675
GO:0019086	late viral transcription	4	3	0.25	FLNH	0.00098	0.207964
GO:2001270	regulation of cysteine-type endopeptidas...	4	3	0.25	FLNH	0.00098	0.207964
GO:0045597	positive regulation of cell differentiat...	489	78	55.39	LSTc	0.00098	0.207964
GO:1901652	response to peptide	319	19	8.57	sial.total	0.00098	0.207964
GO:0000027	ribosomal large subunit assembly	24	6	1.21	LNFP.I	0.00099	0.209242
GO:1901798	positive regulation of signal transducti...	24	6	1.21	LNFP.I	0.00099	0.209242
GO:1903241	U2-type prespliceosome assembly	24	6	1.21	LNFP.I	0.00099	0.209242
GO:0048488	synaptic vesicle endocytosis	45	6	1.16	sum	0.00099	0.209242
GO:0009206	purine ribonucleoside triphosphate biosy...	103	23	11.67	LSTc	0.001	0.21051
GO:0106106	cold-induced thermogenesis	95	9	2.55	sial.total	0.001	0.21051
GO:1905952	regulation of lipid localization	95	9	2.55	sial.total	0.001	0.21051
GO:0008203	cholesterol metabolic process	90	10	3.09	X6.SL	0.001	0.21051
GO:0044419	biological process involved in interspec...	944	16	6.86	DFLNT	0.00101	0.211979
GO:0043603	amide metabolic process	909	32	18.1	LNT	0.00101	0.211979
GO:0010884	positive regulation of lipid storage	18	4	0.47	sum	0.00101	0.211979
GO:0050793	regulation of developmental process	1438	21	10.45	DFLNT	0.00102	0.21344
GO:0072537	fibroblast activation	8	2	0.05	LNH	0.00102	0.21344
GO:0048869	cellular developmental process	2332	105	80.09	X6.SL	0.00102	0.21344
GO:2001056	positive regulation of cysteine-type end...	97	22	10.99	LSTc	0.00103	0.215318
GO:1902570	protein localization to nucleolus	15	3	0.21	LNFP.III	0.00104	0.216334
GO:0050900	leukocyte migration	188	36	21.3	LSTc	0.00104	0.216334
GO:0072521	purine-containing compound metabolic pro...	401	66	45.42	LSTc	0.00104	0.216334
GO:1901698	response to nitrogen compound	698	33	18.76	sial.total	0.00104	0.216334
GO:0010878	cholesterol storage	14	4	0.48	X6.SL	0.00104	0.216334
GO:0007517	muscle organ development	185	9	2.56	LNFP.III	0.00105	0.216914
GO:0014850	response to muscle activity	12	6	1.36	LSTc	0.00105	0.216914
GO:0060576	intestinal epithelial cell development	12	6	1.36	LSTc	0.00105	0.216914
GO:1903599	positive regulation of autophagy of mito...	12	6	1.36	LSTc	0.00105	0.216914
GO:1905666	regulation of protein localization to en...	12	6	1.36	LSTc	0.00105	0.216914
GO:0001816	cytokine production	450	24	12.09	sial.total	0.00105	0.216914
GO:0030154	cell differentiation	2307	104	79.23	X6.SL	0.00105	0.216914
GO:0030155	regulation of cell adhesion	462	27	14.26	DSLNH	0.00106	0.217911
GO:0021670	lateral ventricle development	8	2	0.05	FDSLNH	0.00106	0.217911
GO:2000112	regulation of cellular macromolecule bio...	401	18	7.98	LNT	0.00106	0.217911
GO:0034097	response to cytokine	551	65	44.43	LSTb	0.00106	0.217911
GO:0071396	cellular response to lipid	352	24	12.09	X6.SL	0.00106	0.217911
GO:1901701	cellular response to oxygen-containing c...	751	69	47.77	FLNH	0.00107	0.218473
GO:0043549	regulation of kinase activity	479	48	30.47	FLNH	0.00107	0.218473
GO:0000122	negative regulation of transcription by ...	633	60	40.26	FLNH	0.00107	0.218473
GO:0002673	regulation of acute inflammatory respons...	16	6	1.29	LSTb	0.00107	0.218473
GO:0010573	vascular endothelial growth factor produ...	16	6	1.29	LSTb	0.00107	0.218473
GO:0048583	regulation of response to stimulus	2438	319	276.17	LSTc	0.00107	0.218473
GO:0071417	cellular response to organonitrogen comp...	398	22	10.7	sial.total	0.00107	0.218473
GO:1901701	cellular response to oxygen-containing c...	751	84	60.55	LSTb	0.00108	0.220301
GO:0042254	ribosome biogenesis	283	17	7.32	sum	0.00109	0.222126
GO:0030879	mammary gland development	87	14	5.53	FLNH	0.0011	0.22373
GO:0010883	regulation of lipid storage	35	6	1.2	X6.SL	0.0011	0.22373
GO:0008544	epidermis development	187	10	3.11	DSLNT	0.00111	0.224117
GO:2001234	negative regulation of apoptotic signali...	159	21	10.11	FLNH	0.00111	0.224117
GO:1901700	response to oxygen-containing compound	1023	15	6.31	LNH	0.00111	0.224117
GO:0042742	defense response to bacterium	110	24	12.46	LSTc	0.00111	0.224117
GO:0071320	cellular response to cAMP	30	5	0.81	sial.total	0.00111	0.224117
GO:0070266	necroptotic process	33	3	0.21	FDSLNH	0.00112	0.224117
GO:0006404	RNA import into nucleus	4	2	0.06	LNFP.III	0.00112	0.224117
GO:0070120	ciliary neurotrophic factor-mediated sig...	4	2	0.06	LNFP.III	0.00112	0.224117
GO:1902292	cell cycle DNA replication initiation	4	2	0.06	LNFP.III	0.00112	0.224117
GO:1902315	nuclear cell cycle DNA replication initi...	4	2	0.06	LNFP.III	0.00112	0.224117
GO:1902975	mitotic DNA replication initiation	4	2	0.06	LNFP.III	0.00112	0.224117
GO:0007249	I-kappaB kinase/NF-kappaB signaling	223	41	25.26	LSTc	0.00112	0.224117
GO:0030097	hemopoiesis	582	90	65.93	LSTc	0.00112	0.224117
GO:0009988	cell-cell recognition	25	9	2.83	LSTc	0.00112	0.224117
GO:0031571	mitotic G1 DNA damage checkpoint signali...	25	9	2.83	LSTc	0.00112	0.224117
GO:0044819	mitotic G1/S transition checkpoint signa...	25	9	2.83	LSTc	0.00112	0.224117
GO:0010941	regulation of cell death	1055	45	28.35	sial.total	0.00112	0.224117
GO:0098739	import across plasma membrane	97	7	1.61	DSLNT	0.00113	0.225903
GO:0010574	regulation of vascular endothelial growt...	13	3	0.22	DSLNT	0.00114	0.227255
GO:0010575	positive regulation of vascular endothel...	11	3	0.22	LNT	0.00114	0.227255
GO:0002090	regulation of receptor internalization	40	12	4.53	LSTc	0.00114	0.227255
GO:0006835	dicarboxylic acid transport	48	5	0.8	DSLNT	0.00115	0.228216
GO:0009145	purine nucleoside triphosphate biosynthe...	104	23	11.78	LSTc	0.00115	0.228216
GO:1902531	regulation of intracellular signal trans...	1148	48	30.85	sial.total	0.00115	0.228216
GO:0015849	organic acid transport	156	9	2.59	DSLNT	0.00116	0.228216
GO:0046942	carboxylic acid transport	156	9	2.59	DSLNT	0.00116	0.228216
GO:0070555	response to interleukin-1	74	4	0.46	FDSLNH	0.00116	0.228216
GO:0060548	negative regulation of cell death	635	60	40.39	FLNH	0.00116	0.228216
GO:0022603	regulation of anatomical structure morph...	519	51	33.01	FLNH	0.00116	0.228216
GO:0044271	cellular nitrogen compound biosynthetic ...	3228	241	205.32	FLNH	0.00116	0.228216
GO:0033036	macromolecule localization	2121	24	13.09	LNH	0.00116	0.228216
GO:0048856	anatomical structure development	3222	411	364.98	LSTc	0.00116	0.228216
GO:0006123	mitochondrial electron transport, cytoch...	18	4	0.48	sial.total	0.00116	0.228216
GO:0032069	regulation of nuclease activity	18	4	0.48	sial.total	0.00116	0.228216
GO:0070841	inclusion body assembly	18	4	0.48	sial.total	0.00116	0.228216
GO:0009051	pentose-phosphate shunt, oxidative branc...	3	2	0.06	LNT	0.00117	0.229153
GO:0150111	regulation of transepithelial transport	3	2	0.06	LNT	0.00117	0.229153
GO:0016197	endosomal transport	214	12	4.26	LNT	0.00117	0.229153
GO:0023051	regulation of signaling	2081	276	235.73	LSTc	0.00117	0.229153
GO:0019682	glyceraldehyde-3-phosphate metabolic pro...	5	3	0.25	LNFP.I	0.00118	0.229153
GO:0042989	sequestering of actin monomers	5	3	0.25	LNFP.I	0.00118	0.229153
GO:0007621	negative regulation of female receptivit...	2	2	0.07	X6.SL	0.00118	0.229153
GO:0021627	olfactory nerve morphogenesis	2	2	0.07	X6.SL	0.00118	0.229153
GO:0021628	olfactory nerve formation	2	2	0.07	X6.SL	0.00118	0.229153
GO:0031022	nuclear migration along microfilament	2	2	0.07	X6.SL	0.00118	0.229153
GO:0038133	ERBB2-ERBB3 signaling pathway	2	2	0.07	X6.SL	0.00118	0.229153
GO:0060701	negative regulation of ribonuclease acti...	2	2	0.07	X6.SL	0.00118	0.229153
GO:0060702	negative regulation of endoribonuclease ...	2	2	0.07	X6.SL	0.00118	0.229153
GO:0071659	negative regulation of IP-10 production	2	2	0.07	X6.SL	0.00118	0.229153
GO:1902175	regulation of oxidative stress-induced i...	24	4	0.48	LNT	0.00119	0.230457
GO:0000423	mitophagy	35	11	3.96	LSTc	0.00119	0.230457
GO:0046596	regulation of viral entry into host cell	30	10	3.4	LSTc	0.00119	0.230457
GO:0035304	regulation of protein dephosphorylation	70	14	5.64	LSTb	0.0012	0.23133
GO:0015949	nucleobase-containing small molecule int...	7	4	0.56	LSTb	0.0012	0.23133
GO:0048861	leukemia inhibitory factor signaling pat...	7	4	0.56	LSTb	0.0012	0.23133
GO:0006935	chemotaxis	287	50	32.51	LSTc	0.0012	0.23133
GO:0042330	taxis	287	50	32.51	LSTc	0.0012	0.23133
GO:0021602	cranial nerve morphogenesis	16	4	0.49	DSLNH	0.00121	0.231983
GO:0009058	biosynthetic process	3941	148	121.61	DSLNH	0.00121	0.231983
GO:0032602	chemokine production	51	14	5.78	LSTc	0.00121	0.231983
GO:0032642	regulation of chemokine production	51	14	5.78	LSTc	0.00121	0.231983
GO:1902107	positive regulation of leukocyte differe...	117	25	13.25	LSTc	0.00121	0.231983
GO:1903708	positive regulation of hemopoiesis	117	25	13.25	LSTc	0.00121	0.231983
GO:0006865	amino acid transport	72	6	1.2	DSLNT	0.00122	0.233475
GO:0010939	regulation of necrotic cell death	34	3	0.21	FDSLNH	0.00122	0.233475
GO:0002367	cytokine production involved in immune r...	74	18	8.38	LSTc	0.00123	0.234111
GO:0002718	regulation of cytokine production involv...	74	18	8.38	LSTc	0.00123	0.234111
GO:0031623	receptor internalization	74	18	8.38	LSTc	0.00123	0.234111
GO:0050731	positive regulation of peptidyl-tyrosine...	86	20	9.74	LSTc	0.00123	0.234111
GO:0009966	regulation of signal transduction	1883	71	50.61	sial.total	0.00123	0.234111
GO:0009888	tissue development	1089	56	37.4	X6.SL	0.00123	0.234111
GO:0060537	muscle tissue development	216	17	7.42	X6.SL	0.00124	0.235802
GO:0050922	negative regulation of chemotaxis	27	5	0.83	DSLNH	0.00125	0.237061
GO:0072599	establishment of protein localization to...	41	5	0.82	LNT	0.00125	0.237061
GO:0140238	presynaptic endocytosis	47	6	1.22	sum	0.00125	0.237061
GO:0043277	apoptotic cell clearance	29	4	0.48	DSLNT	0.00126	0.238313
GO:0044703	multi-organism reproductive process	98	15	6.23	FLNH	0.00126	0.238313
GO:0051960	regulation of nervous system development	252	16	6.77	sial.total	0.00126	0.238313
GO:0023052	signaling	3291	127	101.55	DSLNH	0.00127	0.238917
GO:0040013	negative regulation of locomotion	205	25	13.04	FLNH	0.00127	0.238917
GO:0050886	endocrine process	35	3	0.22	LNH	0.00127	0.238917
GO:0030036	actin cytoskeleton organization	493	59	39.75	LSTb	0.00127	0.238917
GO:0022613	ribonucleoprotein complex biogenesis	419	22	10.84	sum	0.00127	0.238917
GO:0009201	ribonucleoside triphosphate biosynthetic...	109	11	3.74	X6.SL	0.00127	0.238917
GO:0043618	regulation of transcription from RNA pol...	36	6	1.24	X6.SL	0.00128	0.240583
GO:1901135	carbohydrate derivative metabolic proces...	755	57	38.1	LNFP.I	0.00129	0.242246
GO:0030335	positive regulation of cell migration	329	21	10.15	DSLNH	0.0013	0.24304
GO:0045861	negative regulation of proteolysis	161	21	10.24	FLNH	0.0013	0.24304
GO:0052548	regulation of endopeptidase activity	202	21	10.19	LNFP.I	0.0013	0.24304
GO:0032760	positive regulation of tumor necrosis fa...	62	7	1.67	sial.total	0.0013	0.24304
GO:1901576	organic substance biosynthetic process	3899	125	100.91	sum	0.0013	0.24304
GO:0051402	neuron apoptotic process	159	9	2.64	DSLNT	0.00132	0.245905
GO:0018108	peptidyl-tyrosine phosphorylation	217	26	13.8	FLNH	0.00132	0.245905
GO:0010035	response to inorganic substance	331	30	16.7	LNFP.I	0.00132	0.245905
GO:0002833	positive regulation of response to bioti...	211	39	23.9	LSTc	0.00132	0.245905
GO:0010951	negative regulation of endopeptidase act...	79	13	5.02	FLNH	0.00133	0.247331
GO:0031325	positive regulation of cellular metaboli...	2091	203	168.6	LSTb	0.00133	0.247331
GO:0051247	positive regulation of protein metabolic...	999	143	113.17	LSTc	0.00134	0.248751
GO:0022900	electron transport chain	144	13	4.95	X6.SL	0.00134	0.248751
GO:2000026	regulation of multicellular organismal d...	792	25	13.17	DSLNT	0.00135	0.249726
GO:1900025	negative regulation of substrate adhesio...	9	2	0.06	FDSLNH	0.00135	0.249726
GO:0006810	transport	2774	75	55.23	LNT	0.00135	0.249726
GO:0046470	phosphatidylcholine metabolic process	46	6	1.24	sial.total	0.00135	0.249726
GO:1902532	negative regulation of intracellular sig...	376	23	11.6	DSLNH	0.00136	0.250915
GO:0006163	purine nucleotide metabolic process	383	63	43.39	LSTc	0.00136	0.250915
GO:0009058	biosynthetic process	3941	126	102	sum	0.00136	0.250915
GO:0007154	cell communication	3356	310	270.59	LSTb	0.00137	0.252097
GO:0048522	positive regulation of cellular process	3512	444	397.84	LSTc	0.00137	0.252097
GO:2000147	positive regulation of cell motility	338	23	11.61	X6.SL	0.00137	0.252097
GO:0009266	response to temperature stimulus	108	8	2.15	LNT	0.00138	0.253715
GO:0033119	negative regulation of RNA splicing	25	4	0.5	LNT	0.00139	0.255108
GO:0071417	cellular response to organonitrogen comp...	398	65	45.09	LSTc	0.00139	0.255108
GO:0010035	response to inorganic substance	331	21	10.21	DSLNH	0.0014	0.256273
GO:0032870	cellular response to hormone stimulus	385	40	24.49	FLNH	0.0014	0.256273
GO:0006754	ATP biosynthetic process	94	10	3.23	X6.SL	0.0014	0.256273
GO:0018212	peptidyl-tyrosine modification	218	26	13.87	FLNH	0.00141	0.257432
GO:0043122	regulation of I-kappaB kinase/NF-kappaB ...	200	6	1.23	LNH	0.00141	0.257432
GO:0012501	programmed cell death	1283	52	34.48	sial.total	0.00141	0.257432
GO:0036480	neuron intrinsic apoptotic signaling pat...	8	2	0.06	DFLNT	0.00142	0.258138
GO:1903376	regulation of oxidative stress-induced n...	8	2	0.06	DFLNT	0.00142	0.258138
GO:2000106	regulation of leukocyte apoptotic proces...	55	7	1.7	DSLNH	0.00142	0.258138
GO:0031399	regulation of protein modification proce...	1016	88	64.63	FLNH	0.00142	0.258138
GO:0051094	positive regulation of developmental pro...	740	34	19.89	sial.total	0.00142	0.258138
GO:0010883	regulation of lipid storage	35	9	2.82	LSTb	0.00143	0.258459
GO:0097581	lamellipodium organization	69	17	7.82	LSTc	0.00143	0.258459
GO:1901163	regulation of trophoblast cell migration	9	3	0.24	sial.total	0.00143	0.258459
GO:0014066	regulation of phosphatidylinositol 3-kin...	63	7	1.69	sial.total	0.00143	0.258459
GO:0048525	negative regulation of viral process	63	7	1.69	sial.total	0.00143	0.258459
GO:0019226	transmission of nerve impulse	14	3	0.23	DSLNT	0.00144	0.258459
GO:0043523	regulation of neuron apoptotic process	130	8	2.16	DSLNT	0.00144	0.258459
GO:0060341	regulation of cellular localization	667	62	42.43	FLNH	0.00144	0.258459
GO:0021879	forebrain neuron differentiation	19	4	0.51	sial.total	0.00144	0.258459
GO:0140374	antiviral innate immune response	19	4	0.51	sial.total	0.00144	0.258459
GO:0001667	ameboidal-type cell migration	278	20	9.55	X6.SL	0.00144	0.258459
GO:0090084	negative regulation of inclusion body as...	8	3	0.25	DSLNH	0.00145	0.258459
GO:0006959	humoral immune response	75	18	8.5	LSTc	0.00145	0.258459
GO:0002702	positive regulation of production of mol...	81	19	9.18	LSTc	0.00145	0.258459
GO:0045901	positive regulation of translational elo...	3	3	0.34	LSTc	0.00145	0.258459
GO:0046604	positive regulation of mitotic centrosom...	3	3	0.34	LSTc	0.00145	0.258459
GO:0060267	positive regulation of respiratory burst	3	3	0.34	LSTc	0.00145	0.258459
GO:0071612	IP-10 production	3	3	0.34	LSTc	0.00145	0.258459
GO:0071658	regulation of IP-10 production	3	3	0.34	LSTc	0.00145	0.258459
GO:0090086	negative regulation of protein deubiquit...	3	3	0.34	LSTc	0.00145	0.258459
GO:0150111	regulation of transepithelial transport	3	3	0.34	LSTc	0.00145	0.258459
GO:1902743	regulation of lamellipodium organization	41	12	4.64	LSTc	0.00145	0.258459
GO:0007416	synapse assembly	81	8	2.18	sial.total	0.00145	0.258459
GO:0010634	positive regulation of epithelial cell m...	105	10	3.24	DSLNH	0.00146	0.259363
GO:0043087	regulation of GTPase activity	244	17	7.53	DSLNH	0.00146	0.259363
GO:0007015	actin filament organization	315	41	25.4	LSTb	0.00146	0.259363
GO:0062197	cellular response to chemical stress	254	45	28.77	LSTc	0.00146	0.259363
GO:0010595	positive regulation of endothelial cell ...	71	8	2.19	DSLNH	0.00147	0.260699
GO:0045807	positive regulation of endocytosis	64	8	2.2	X6.SL	0.00147	0.260699
GO:0010043	response to zinc ion	28	5	0.86	DSLNH	0.00148	0.260715
GO:0021545	cranial nerve development	28	5	0.86	DSLNH	0.00148	0.260715
GO:0048513	animal organ development	1660	43	27.6	DSLNT	0.00148	0.260715
GO:0043280	positive regulation of cysteine-type end...	88	12	4.44	LNFP.I	0.00148	0.260715
GO:2001242	regulation of intrinsic apoptotic signal...	135	9	2.69	LNT	0.00148	0.260715
GO:0006414	translational elongation	52	14	5.89	LSTc	0.00148	0.260715
GO:2001244	positive regulation of intrinsic apoptot...	52	14	5.89	LSTc	0.00148	0.260715
GO:0048519	negative regulation of biological proces...	3337	141	114.6	X6.SL	0.00148	0.260715
GO:0045104	intermediate filament cytoskeleton organ...	41	6	1.27	DSLNH	0.00149	0.261383
GO:0010828	positive regulation of glucose transmemb...	28	7	1.78	FLNH	0.00149	0.261383
GO:0065003	protein-containing complex assembly	1165	81	58.8	LNFP.I	0.00149	0.261383
GO:0000910	cytokinesis	138	22	11.13	LSTb	0.00149	0.261383
GO:0050790	regulation of catalytic activity	1162	48	31.23	sial.total	0.00149	0.261383
GO:0006793	phosphorus metabolic process	1883	87	64.67	X6.SL	0.0015	0.262918
GO:0051094	positive regulation of developmental pro...	740	41	25.41	X6.SL	0.00151	0.264451
GO:0090287	regulation of cellular response to growt...	174	22	11.07	FLNH	0.00152	0.26554
GO:0048519	negative regulation of biological proces...	3337	308	269.06	LSTb	0.00152	0.26554
GO:0006417	regulation of translation	348	58	39.42	LSTc	0.00152	0.26554
GO:0048519	negative regulation of biological proces...	3337	128	102.97	DSLNH	0.00153	0.266182
GO:0001960	negative regulation of cytokine-mediated...	44	9	2.8	FLNH	0.00153	0.266182
GO:0071354	cellular response to interleukin-6	17	3	0.24	LNFP.III	0.00153	0.266182
GO:1903421	regulation of synaptic vesicle recycling	20	4	0.52	sum	0.00153	0.266182
GO:0016032	viral process	320	22	10.99	X6.SL	0.00153	0.266182
GO:0035767	endothelial cell chemotaxis	17	4	0.52	DSLNH	0.00154	0.267259
GO:0048841	regulation of axon extension involved in...	17	4	0.52	DSLNH	0.00154	0.267259
GO:0006163	purine nucleotide metabolic process	383	25	13.15	X6.SL	0.00154	0.267259
GO:0036473	cell death in response to oxidative stre...	69	4	0.5	DFLNT	0.00155	0.268552
GO:0002758	innate immune response-activating signal...	145	29	16.43	LSTc	0.00155	0.268552
GO:1901576	organic substance biosynthetic process	3899	146	120.32	DSLNH	0.00156	0.270017
GO:0006417	regulation of translation	348	16	6.93	LNT	0.00157	0.270017
GO:0033036	macromolecule localization	2121	205	171.01	LSTb	0.00157	0.270017
GO:0002675	positive regulation of acute inflammator...	9	5	1.02	LSTc	0.00157	0.270017
GO:0051342	regulation of cyclic-nucleotide phosphod...	9	5	1.02	LSTc	0.00157	0.270017
GO:0070206	protein trimerization	9	5	1.02	LSTc	0.00157	0.270017
GO:1903557	positive regulation of tumor necrosis fa...	64	7	1.72	sial.total	0.00157	0.270017
GO:1905954	positive regulation of lipid localizatio...	64	7	1.72	sial.total	0.00157	0.270017
GO:0032501	multicellular organismal process	3761	156	129.16	X6.SL	0.00157	0.270017
GO:0012501	programmed cell death	1283	58	39.59	DSLNH	0.00158	0.270631
GO:0086103	G protein-coupled receptor signaling pat...	9	4	0.57	FLNH	0.00158	0.270631
GO:0008631	intrinsic apoptotic signaling pathway in...	36	8	2.29	FLNH	0.00158	0.270631
GO:0010467	gene expression	3956	232	199.65	LNFP.I	0.00158	0.270631
GO:0035303	regulation of dephosphorylation	96	17	7.74	LSTb	0.00158	0.270631
GO:0002376	immune system process	1385	20	10.06	DFLNT	0.0016	0.272726
GO:0060429	epithelium development	669	22	11.12	DSLNT	0.0016	0.272726
GO:0051234	establishment of localization	2882	77	57.38	LNT	0.0016	0.272726
GO:0043523	regulation of neuron apoptotic process	130	21	10.48	LSTb	0.0016	0.272726
GO:0051099	positive regulation of binding	130	21	10.48	LSTb	0.0016	0.272726
GO:0040017	positive regulation of locomotion	342	23	11.74	X6.SL	0.0016	0.272726
GO:0010694	positive regulation of alkaline phosphat...	4	2	0.07	DSLNT	0.00161	0.274208
GO:0031397	negative regulation of protein ubiquitin...	72	8	2.22	DSLNH	0.00162	0.275688
GO:0034612	response to tumor necrosis factor	153	20	9.73	FLNH	0.00163	0.276632
GO:0016479	negative regulation of transcription by ...	10	2	0.06	LNH	0.00163	0.276632
GO:0042592	homeostatic process	972	139	110.11	LSTc	0.00163	0.276632
GO:0007154	cell communication	3356	37	24.39	DFLNT	0.00164	0.276632
GO:1904659	glucose transmembrane transport	62	11	3.94	FLNH	0.00164	0.276632
GO:0010941	regulation of cell death	1055	35	21	LNT	0.00164	0.276632
GO:0050870	positive regulation of T cell activation	139	22	11.21	LSTb	0.00164	0.276632
GO:0032727	positive regulation of interferon-alpha ...	17	7	1.93	LSTc	0.00164	0.276632
GO:0051238	sequestering of metal ion	17	7	1.93	LSTc	0.00164	0.276632
GO:0060333	type II interferon-mediated signaling pa...	17	7	1.93	LSTc	0.00164	0.276632
GO:0044281	small molecule metabolic process	1226	61	42.1	X6.SL	0.00164	0.276632
GO:2000767	positive regulation of cytoplasmic trans...	12	5	0.97	LSTb	0.00165	0.277651
GO:1905954	positive regulation of lipid localizatio...	64	16	7.25	LSTc	0.00165	0.277651
GO:0009611	response to wounding	322	22	11.06	X6.SL	0.00165	0.277651
GO:0007165	signal transduction	3067	119	94.64	DSLNH	0.00166	0.278666
GO:0030901	midbrain development	57	12	4.6	LSTb	0.00166	0.278666
GO:0043280	positive regulation of cysteine-type end...	88	20	9.97	LSTc	0.00166	0.278666
GO:0051090	regulation of DNA-binding transcription ...	291	32	18.51	FLNH	0.00167	0.279675
GO:1901700	response to oxygen-containing compound	1023	108	82.48	LSTb	0.00167	0.279675
GO:0006909	phagocytosis	148	23	11.93	LSTb	0.00167	0.279675
GO:0001659	temperature homeostasis	111	16	7.06	FLNH	0.00168	0.280569
GO:0048856	anatomical structure development	3222	298	259.79	LSTb	0.00168	0.280569
GO:2000112	regulation of cellular macromolecule bio...	401	65	45.42	LSTc	0.00168	0.280569
GO:0002521	leukocyte differentiation	359	22	11.08	DSLNH	0.00169	0.280569
GO:0045103	intermediate filament-based process	42	6	1.3	DSLNH	0.00169	0.280569
GO:0014029	neural crest formation	10	2	0.06	FDSLNH	0.00169	0.280569
GO:0034104	negative regulation of tissue remodeling	10	2	0.06	FDSLNH	0.00169	0.280569
GO:0062197	cellular response to chemical stress	254	13	5.06	LNT	0.00169	0.280569
GO:0062013	positive regulation of small molecule me...	82	19	9.29	LSTc	0.00169	0.280569
GO:1900182	positive regulation of protein localizat...	70	17	7.93	LSTc	0.00169	0.280569
GO:0014065	phosphatidylinositol 3-kinase signaling	83	8	2.23	sial.total	0.00169	0.280569
GO:0010631	epithelial cell migration	205	15	6.33	DSLNH	0.0017	0.281342
GO:0065008	regulation of biological quality	1526	124	97.06	FLNH	0.0017	0.281342
GO:0010646	regulation of cell communication	2077	274	235.28	LSTc	0.0017	0.281342
GO:0051591	response to cAMP	48	6	1.29	sial.total	0.0017	0.281342
GO:1901564	organonitrogen compound metabolic proces...	4351	160	134.26	DSLNH	0.00172	0.283315
GO:0035306	positive regulation of dephosphorylation	44	5	0.88	LNT	0.00172	0.283315
GO:0045580	regulation of T cell differentiation	107	23	12.12	LSTc	0.00172	0.283315
GO:0045088	regulation of innate immune response	249	44	28.21	LSTc	0.00172	0.283315
GO:0035239	tube morphogenesis	494	25	13.28	sial.total	0.00172	0.283315
GO:2000026	regulation of multicellular organismal d...	792	43	27.2	X6.SL	0.00172	0.283315
GO:0030155	regulation of cell adhesion	462	17	7.68	DSLNT	0.00173	0.283852
GO:0045893	positive regulation of DNA-templated tra...	1147	97	72.96	FLNH	0.00173	0.283852
GO:1903508	positive regulation of nucleic acid-temp...	1147	97	72.96	FLNH	0.00173	0.283852
GO:0045807	positive regulation of endocytosis	64	4	0.52	fuc.total	0.00173	0.283852
GO:0002831	regulation of response to biotic stimulu...	299	51	33.87	LSTc	0.00173	0.283852
GO:0043170	macromolecule metabolic process	6033	419	383.74	FLNH	0.00174	0.285271
GO:0006952	defense response	899	15	6.53	DFLNT	0.00175	0.286019
GO:1990868	response to chemokine	29	5	0.89	DSLNH	0.00175	0.286019
GO:1990869	cellular response to chemokine	29	5	0.89	DSLNH	0.00175	0.286019
GO:0032501	multicellular organismal process	3761	35	23.21	LNH	0.00175	0.286019
GO:0046597	negative regulation of viral entry into ...	13	6	1.47	LSTc	0.00177	0.289063
GO:0035307	positive regulation of protein dephospho...	36	9	2.9	LSTb	0.00178	0.290471
GO:0051348	negative regulation of transferase activ...	206	15	6.36	DSLNH	0.00179	0.291425
GO:0090132	epithelium migration	206	15	6.36	DSLNH	0.00179	0.291425
GO:0009150	purine ribonucleotide metabolic process	324	22	11.13	X6.SL	0.00179	0.291425
GO:1900407	regulation of cellular response to oxida...	65	6	1.29	LNT	0.0018	0.292375
GO:1904851	positive regulation of establishment of ...	10	3	0.26	sum	0.0018	0.292375
GO:0045069	regulation of viral genome replication	66	8	2.27	X6.SL	0.0018	0.292375
GO:0045022	early endosome to late endosome transpor...	43	10	3.47	LSTb	0.00181	0.293546
GO:2000059	negative regulation of ubiquitin-depende...	43	10	3.47	LSTb	0.00181	0.293546
GO:0010613	positive regulation of cardiac muscle hy...	18	3	0.25	LNFP.III	0.00182	0.294261
GO:0014742	positive regulation of muscle hypertroph...	18	3	0.25	LNFP.III	0.00182	0.294261
GO:0070741	response to interleukin-6	18	3	0.25	LNFP.III	0.00182	0.294261
GO:0009967	positive regulation of signal transducti...	935	134	105.92	LSTc	0.00182	0.294261
GO:0009617	response to bacterium	329	35	20.93	FLNH	0.00184	0.297267
GO:0019884	antigen processing and presentation of e...	29	7	1.84	FLNH	0.00186	0.299578
GO:0090151	establishment of protein localization to...	36	7	1.82	LNFP.I	0.00186	0.299578
GO:0010631	epithelial cell migration	205	16	7.04	X6.SL	0.00186	0.299578
GO:0040013	negative regulation of locomotion	205	16	7.04	X6.SL	0.00186	0.299578
GO:0090130	tissue migration	207	15	6.39	DSLNH	0.00187	0.300729
GO:0048525	negative regulation of viral process	63	11	4.01	FLNH	0.00187	0.300729
GO:1902680	positive regulation of RNA biosynthetic ...	1150	97	73.15	FLNH	0.00188	0.301876
GO:0045071	negative regulation of viral genome repl...	40	3	0.25	LNH	0.00188	0.301876
GO:0044706	multi-multicellular organism process	102	15	6.49	FLNH	0.0019	0.303237
GO:0051607	defense response to virus	211	25	13.42	FLNH	0.0019	0.303237
GO:0140546	defense response to symbiont	211	25	13.42	FLNH	0.0019	0.303237
GO:0048015	phosphatidylinositol-mediated signaling	104	9	2.8	sial.total	0.0019	0.303237
GO:0006935	chemotaxis	287	17	7.71	sial.total	0.0019	0.303237
GO:0042330	taxis	287	17	7.71	sial.total	0.0019	0.303237
GO:0007166	cell surface receptor signaling pathway	1491	58	40.07	sial.total	0.0019	0.303237
GO:0009059	macromolecule biosynthetic process	3158	104	81.73	sum	0.0019	0.303237
GO:0045116	protein neddylation	27	6	1.36	LNFP.I	0.00191	0.304123
GO:0050776	regulation of immune response	493	77	55.85	LSTc	0.00191	0.304123
GO:0043086	negative regulation of catalytic activit...	389	25	13.36	X6.SL	0.00191	0.304123
GO:0009628	response to abiotic stimulus	706	36	21.79	DSLNH	0.00192	0.304123
GO:0010574	regulation of vascular endothelial growt...	13	3	0.26	LNT	0.00192	0.304123
GO:0098760	response to interleukin-7	13	3	0.26	LNT	0.00192	0.304123
GO:0098761	cellular response to interleukin-7	13	3	0.26	LNT	0.00192	0.304123
GO:0016125	sterol metabolic process	98	10	3.37	X6.SL	0.00192	0.304123
GO:0046718	viral entry into host cell	98	10	3.37	X6.SL	0.00192	0.304123
GO:1902652	secondary alcohol metabolic process	98	10	3.37	X6.SL	0.00192	0.304123
GO:0031532	actin cytoskeleton reorganization	82	9	2.82	X6.SL	0.00193	0.305477
GO:0007154	cell communication	3356	128	103.56	DSLNH	0.00194	0.306829
GO:0043281	regulation of cysteine-type endopeptidas...	141	16	7.12	LNFP.I	0.00195	0.307644
GO:0003012	muscle system process	200	24	12.72	FLNH	0.00196	0.307644
GO:0019538	protein metabolic process	3698	270	235.22	FLNH	0.00196	0.307644
GO:0030043	actin filament fragmentation	4	3	0.32	LSTb	0.00196	0.307644
GO:0051343	positive regulation of cyclic-nucleotide...	4	3	0.32	LSTb	0.00196	0.307644
GO:0055062	phosphate ion homeostasis	4	3	0.32	LSTb	0.00196	0.307644
GO:0070120	ciliary neurotrophic factor-mediated sig...	4	3	0.32	LSTb	0.00196	0.307644
GO:1905912	regulation of calcium ion export across ...	4	3	0.32	LSTb	0.00196	0.307644
GO:1905913	negative regulation of calcium ion expor...	4	3	0.32	LSTb	0.00196	0.307644
GO:0030336	negative regulation of cell migration	181	6	1.32	DFLNT	0.00197	0.307644
GO:0097300	programmed necrotic cell death	40	3	0.25	FDSLNH	0.00197	0.307644
GO:0042092	type 2 immune response	22	8	2.49	LSTc	0.00197	0.307644
GO:0045924	regulation of female receptivity	3	2	0.08	sum	0.00197	0.307644
GO:0060180	female mating behavior	3	2	0.08	sum	0.00197	0.307644
GO:0150111	regulation of transepithelial transport	3	2	0.08	sum	0.00197	0.307644
GO:1904220	regulation of serine C-palmitoyltransfer...	3	2	0.08	sum	0.00197	0.307644
GO:0009566	fertilization	69	7	1.79	sum	0.00197	0.307644
GO:0071495	cellular response to endogenous stimulus	860	26	14.3	DSLNT	0.00198	0.308291
GO:0099024	plasma membrane invagination	39	4	0.54	LNFP.III	0.00198	0.308291
GO:0051701	biological process involved in interacti...	141	22	11.37	LSTb	0.00198	0.308291
GO:0090407	organophosphate biosynthetic process	455	28	15.63	X6.SL	0.00198	0.308291
GO:0010720	positive regulation of cell development	265	46	30.02	LSTc	0.00199	0.309162
GO:0009888	tissue development	1089	153	123.36	LSTc	0.00199	0.309162
GO:0031400	negative regulation of protein modificat...	365	20	9.81	sial.total	0.00199	0.309162
GO:0061450	trophoblast cell migration	10	3	0.27	sial.total	0.002	0.310258
GO:0097201	negative regulation of transcription fro...	10	3	0.27	sial.total	0.002	0.310258
GO:0050794	regulation of cellular process	6191	121	102.92	DSLNT	0.00201	0.310893
GO:0051402	neuron apoptotic process	159	24	12.82	LSTb	0.00201	0.310893
GO:0014070	response to organic cyclic compound	519	25	13.43	sum	0.00201	0.310893
GO:0050922	negative regulation of chemotaxis	27	5	0.93	X6.SL	0.00201	0.310893
GO:0045321	leukocyte activation	532	29	16.42	DSLNH	0.00202	0.311524
GO:0044260	cellular macromolecule metabolic process	2491	68	49.59	LNT	0.00202	0.311524
GO:0023052	signaling	3291	303	265.35	LSTb	0.00202	0.311524
GO:0010038	response to metal ion	205	29	16.53	LSTb	0.00202	0.311524
GO:0061025	membrane fusion	124	5	0.9	DFLNT	0.00203	0.312837
GO:0022409	positive regulation of cell-cell adhesio...	178	22	11.32	FLNH	0.00204	0.313003
GO:0030901	midbrain development	57	9	2.88	LNFP.I	0.00204	0.313003
GO:1902255	positive regulation of intrinsic apoptot...	6	4	0.68	LSTc	0.00204	0.313003
GO:1901653	cellular response to peptide	244	43	27.64	LSTc	0.00204	0.313003
GO:0022613	ribonucleoprotein complex biogenesis	419	67	47.46	LSTc	0.00204	0.313003
GO:0065009	regulation of molecular function	1592	61	42.79	sial.total	0.00204	0.313003
GO:0035556	intracellular signal transduction	1720	73	53.08	DSLNH	0.00205	0.313168
GO:0043508	negative regulation of JUN kinase activi...	11	2	0.07	FDSLNH	0.00205	0.313168
GO:1903779	regulation of cardiac conduction	11	2	0.07	FDSLNH	0.00205	0.313168
GO:0097435	supramolecular fiber organization	517	80	58.57	LSTc	0.00205	0.313168
GO:0019216	regulation of lipid metabolic process	209	38	23.68	LSTc	0.00205	0.313168
GO:0044249	cellular biosynthetic process	3829	122	99.1	sum	0.00205	0.313168
GO:0002758	innate immune response-activating signal...	145	19	9.22	FLNH	0.00206	0.314012
GO:0002376	immune system process	1385	32	19.16	LNFP.III	0.00206	0.314012
GO:0032502	developmental process	3546	446	401.69	LSTc	0.00206	0.314012
GO:0051960	regulation of nervous system development	252	17	7.78	DSLNH	0.00207	0.31508
GO:0036260	RNA capping	19	5	0.96	LNFP.I	0.00207	0.31508
GO:0030029	actin filament-based process	533	29	16.45	DSLNH	0.00208	0.316145
GO:1902074	response to salt	200	13	5.18	sum	0.00208	0.316145
GO:0009259	ribonucleotide metabolic process	338	56	38.29	LSTc	0.00209	0.317207
GO:1902253	regulation of intrinsic apoptotic signal...	27	9	3.06	LSTc	0.00209	0.317207
GO:0090398	cellular senescence	75	8	2.31	DSLNH	0.0021	0.318037
GO:0040008	regulation of growth	377	8	2.33	LNH	0.0021	0.318037
GO:0001944	vasculature development	412	66	46.67	LSTc	0.0021	0.318037
GO:0009953	dorsal/ventral pattern formation	41	3	0.26	FDSLNH	0.00211	0.318091
GO:0034654	nucleobase-containing compound biosynthe...	2585	196	164.43	FLNH	0.00211	0.318091
GO:0035303	regulation of dephosphorylation	96	6	1.33	LNFP.III	0.00211	0.318091
GO:0046323	glucose import	46	9	2.93	FLNH	0.00212	0.318091
GO:0030855	epithelial cell differentiation	375	61	42.48	LSTc	0.00212	0.318091
GO:0021553	olfactory nerve development	3	2	0.08	sial.total	0.00212	0.318091
GO:0034486	vacuolar transmembrane transport	3	2	0.08	sial.total	0.00212	0.318091
GO:0045924	regulation of female receptivity	3	2	0.08	sial.total	0.00212	0.318091
GO:0060180	female mating behavior	3	2	0.08	sial.total	0.00212	0.318091
GO:0060699	regulation of endoribonuclease activity	3	2	0.08	sial.total	0.00212	0.318091
GO:0071612	IP-10 production	3	2	0.08	sial.total	0.00212	0.318091
GO:0071658	regulation of IP-10 production	3	2	0.08	sial.total	0.00212	0.318091
GO:1903215	negative regulation of protein targeting...	3	2	0.08	sial.total	0.00212	0.318091
GO:0001771	immunological synapse formation	9	3	0.28	DSLNH	0.00213	0.318456
GO:2001028	positive regulation of endothelial cell ...	9	3	0.28	DSLNH	0.00213	0.318456
GO:2001138	regulation of phospholipid transport	9	3	0.28	DSLNH	0.00213	0.318456
GO:0065009	regulation of molecular function	1592	158	128.36	LSTb	0.00213	0.318456
GO:0032733	positive regulation of interleukin-10 pr...	21	4	0.56	sial.total	0.00213	0.318456
GO:0008645	hexose transmembrane transport	64	11	4.07	FLNH	0.00214	0.319179
GO:2000786	positive regulation of autophagosome ass...	19	3	0.26	LNFP.III	0.00214	0.319179
GO:0045926	negative regulation of growth	148	5	0.91	LNH	0.00214	0.319179
GO:0010573	vascular endothelial growth factor produ...	16	3	0.27	DSLNT	0.00215	0.319179
GO:0010884	positive regulation of lipid storage	18	6	1.45	LSTb	0.00215	0.319179
GO:0019081	viral translation	18	6	1.45	LSTb	0.00215	0.319179
GO:0045947	negative regulation of translational ini...	18	6	1.45	LSTb	0.00215	0.319179
GO:0070633	transepithelial transport	18	6	1.45	LSTb	0.00215	0.319179
GO:1904872	regulation of telomerase RNA localizatio...	18	6	1.45	LSTb	0.00215	0.319179
GO:0065003	protein-containing complex assembly	1165	46	30.15	sum	0.00215	0.319179
GO:0071495	cellular response to endogenous stimulus	860	124	97.42	LSTc	0.00216	0.319987
GO:0048017	inositol lipid-mediated signaling	106	9	2.85	sial.total	0.00216	0.319987
GO:0030335	positive regulation of cell migration	329	22	11.3	X6.SL	0.00216	0.319987
GO:1902074	response to salt	200	11	3.98	LNT	0.00217	0.321017
GO:0043066	negative regulation of apoptotic process	547	32	18.79	X6.SL	0.00217	0.321017
GO:0007166	cell surface receptor signaling pathway	1491	39	24.79	DSLNT	0.00218	0.321367
GO:1901214	regulation of neuron death	206	29	16.61	LSTb	0.00218	0.321367
GO:0002252	immune effector process	324	54	36.7	LSTc	0.00218	0.321367
GO:0019693	ribose phosphate metabolic process	346	57	39.19	LSTc	0.00218	0.321367
GO:0043331	response to dsRNA	36	5	0.93	sum	0.00218	0.321367
GO:0046907	intracellular transport	1319	41	26.26	LNT	0.00219	0.321939
GO:0006919	activation of cysteine-type endopeptidas...	54	14	6.12	LSTc	0.00219	0.321939
GO:0032609	type II interferon production	54	14	6.12	LSTc	0.00219	0.321939
GO:0032649	regulation of type II interferon product...	54	14	6.12	LSTc	0.00219	0.321939
GO:0046390	ribose phosphate biosynthetic process	189	35	21.41	LSTc	0.0022	0.322958
GO:1902105	regulation of leukocyte differentiation	189	35	21.41	LSTc	0.0022	0.322958
GO:1901798	positive regulation of signal transducti...	24	7	1.94	LSTb	0.00221	0.323974
GO:2000765	regulation of cytoplasmic translation	24	7	1.94	LSTb	0.00221	0.323974
GO:2000116	regulation of cysteine-type endopeptidas...	156	17	7.87	LNFP.I	0.00222	0.324536
GO:0071222	cellular response to lipopolysaccharide	116	19	9.35	LSTb	0.00222	0.324536
GO:0009201	ribonucleoside triphosphate biosynthetic...	109	23	12.35	LSTc	0.00222	0.324536
GO:0099003	vesicle-mediated transport in synapse	132	10	3.42	sum	0.00222	0.324536
GO:0045089	positive regulation of innate immune res...	202	24	12.85	FLNH	0.00224	0.326779
GO:0052548	regulation of endopeptidase activity	202	24	12.85	FLNH	0.00224	0.326779
GO:0050867	positive regulation of cell activation	217	39	24.58	LSTc	0.00224	0.326779
GO:0034645	cellular macromolecule biosynthetic proc...	913	16	7.36	fuc.total	0.00225	0.327557
GO:0051235	maintenance of location	218	14	5.86	sial.total	0.00225	0.327557
GO:0043620	regulation of DNA-templated transcriptio...	40	6	1.37	X6.SL	0.00225	0.327557
GO:0071394	cellular response to testosterone stimul...	10	2	0.07	DFLNT	0.00226	0.328332
GO:2000672	negative regulation of motor neuron apop...	8	4	0.65	LSTb	0.00226	0.328332
GO:0007167	enzyme-linked receptor protein signaling...	571	33	19.61	X6.SL	0.00226	0.328332
GO:0001822	kidney development	172	9	2.86	DSLNT	0.00227	0.329103
GO:0007275	multicellular organism development	2594	244	209.15	LSTb	0.00227	0.329103
GO:0043524	negative regulation of neuron apoptotic ...	84	19	9.52	LSTc	0.00227	0.329103
GO:0070555	response to interleukin-1	74	12	4.71	FLNH	0.00228	0.329645
GO:0106380	purine ribonucleotide salvage	6	3	0.3	LNFP.I	0.00228	0.329645
GO:1902255	positive regulation of intrinsic apoptot...	6	3	0.3	LNFP.I	0.00228	0.329645
GO:0048841	regulation of axon extension involved in...	17	4	0.58	X6.SL	0.00228	0.329645
GO:0043534	blood vessel endothelial cell migration	76	8	2.35	DSLNH	0.00229	0.33041
GO:0071887	leukocyte apoptotic process	76	8	2.35	DSLNH	0.00229	0.33041
GO:1901214	regulation of neuron death	206	10	3.42	DSLNT	0.00229	0.33041
GO:0060341	regulation of cellular localization	667	11	4.12	LNH	0.0023	0.331398
GO:0055062	phosphate ion homeostasis	4	2	0.08	LNT	0.0023	0.331398
GO:0009891	positive regulation of biosynthetic proc...	1402	141	113.04	LSTb	0.00231	0.331557
GO:0051130	positive regulation of cellular componen...	720	106	81.56	LSTc	0.00231	0.331557
GO:0006955	immune response	881	38	23.68	sial.total	0.00231	0.331557
GO:2000026	regulation of multicellular organismal d...	792	34	20.5	sum	0.00231	0.331557
GO:0002863	positive regulation of inflammatory resp...	5	3	0.32	FLNH	0.00232	0.331557
GO:0009756	carbohydrate mediated signaling	5	3	0.32	FLNH	0.00232	0.331557
GO:1901077	regulation of relaxation of muscle	5	3	0.32	FLNH	0.00232	0.331557
GO:0051049	regulation of transport	978	103	78.86	LSTb	0.00232	0.331557
GO:0045862	positive regulation of proteolysis	267	46	30.25	LSTc	0.00232	0.331557
GO:0019058	viral life cycle	229	17	7.86	X6.SL	0.00232	0.331557
GO:0002064	epithelial cell development	135	12	4.64	X6.SL	0.00232	0.331557
GO:0006915	apoptotic process	1244	61	42.72	X6.SL	0.00232	0.331557
GO:1903131	mononuclear cell differentiation	277	18	8.55	DSLNH	0.00233	0.332084
GO:0032091	negative regulation of protein binding	66	16	7.48	LSTc	0.00233	0.332084
GO:0072332	intrinsic apoptotic signaling pathway by...	66	16	7.48	LSTc	0.00233	0.332084
GO:0019221	cytokine-mediated signaling pathway	249	18	8.55	X6.SL	0.00233	0.332084
GO:0007568	aging	94	14	5.98	FLNH	0.00235	0.33403
GO:0052547	regulation of peptidase activity	226	22	11.41	LNFP.I	0.00235	0.33403
GO:0048522	positive regulation of cellular process	3512	33	21.67	LNH	0.00235	0.33403
GO:0036465	synaptic vesicle recycling	53	6	1.37	sum	0.00235	0.33403
GO:0052547	regulation of peptidase activity	226	26	14.38	FLNH	0.00236	0.334999
GO:0002274	myeloid leukocyte activation	129	26	14.61	LSTc	0.00236	0.334999
GO:0023052	signaling	3291	36	23.91	DFLNT	0.00237	0.335965
GO:0010608	post-transcriptional regulation of gene ...	429	68	48.6	LSTc	0.00237	0.335965
GO:0071356	cellular response to tumor necrosis fact...	136	18	8.65	FLNH	0.00238	0.336477
GO:1903321	negative regulation of protein modificat...	81	11	4.09	LNFP.I	0.00238	0.336477
GO:0043067	regulation of programmed cell death	958	32	19.07	LNT	0.00238	0.336477
GO:0010035	response to inorganic substance	331	18	8.57	sum	0.00238	0.336477
GO:1903039	positive regulation of leukocyte cell-ce...	152	23	12.26	LSTb	0.00239	0.337437
GO:0009260	ribonucleotide biosynthetic process	183	34	20.73	LSTc	0.00239	0.337437
GO:0043123	positive regulation of I-kappaB kinase/N...	152	5	0.94	LNH	0.0024	0.337717
GO:0097193	intrinsic apoptotic signaling pathway	233	12	4.64	LNT	0.0024	0.337717
GO:0097435	supramolecular fiber organization	517	60	41.69	LSTb	0.0024	0.337717
GO:0019220	regulation of phosphate metabolic proces...	853	37	22.93	sial.total	0.0024	0.337717
GO:0009205	purine ribonucleoside triphosphate metab...	191	15	6.56	X6.SL	0.0024	0.337717
GO:0002455	humoral immune response mediated by circ...	18	7	2.04	LSTc	0.00242	0.338945
GO:0032069	regulation of nuclease activity	18	7	2.04	LSTc	0.00242	0.338945
GO:0040019	positive regulation of embryonic develop...	11	3	0.28	sum	0.00242	0.338945
GO:0070203	regulation of establishment of protein l...	11	3	0.28	sum	0.00242	0.338945
GO:1904667	negative regulation of ubiquitin protein...	11	3	0.28	sum	0.00242	0.338945
GO:1904869	regulation of protein localization to Ca...	11	3	0.28	sum	0.00242	0.338945
GO:1904871	positive regulation of protein localizat...	11	3	0.28	sum	0.00242	0.338945
GO:0001885	endothelial cell development	45	6	1.39	DSLNH	0.00243	0.339442
GO:0015749	monosaccharide transmembrane transport	65	11	4.13	FLNH	0.00243	0.339442
GO:0001568	blood vessel development	392	63	44.41	LSTc	0.00243	0.339442
GO:1901653	cellular response to peptide	244	15	6.56	sial.total	0.00243	0.339442
GO:0007249	I-kappaB kinase/NF-kappaB signaling	223	6	1.38	LNH	0.00244	0.339712
GO:0036473	cell death in response to oxidative stre...	69	6	1.37	LNT	0.00244	0.339712
GO:0051234	establishment of localization	2882	268	232.37	LSTb	0.00244	0.339712
GO:0042060	wound healing	250	18	8.59	X6.SL	0.00244	0.339712
GO:0006796	phosphate-containing compound metabolic ...	1861	85	63.91	X6.SL	0.00244	0.339712
GO:2000146	negative regulation of cell motility	189	6	1.37	DFLNT	0.00245	0.339756
GO:0070727	cellular macromolecule localization	1839	21	11.35	LNH	0.00245	0.339756
GO:0007565	female pregnancy	92	4	0.57	LNH	0.00245	0.339756
GO:0006915	apoptotic process	1244	39	24.77	LNT	0.00245	0.339756
GO:0002762	negative regulation of myeloid leukocyte...	29	4	0.58	LNT	0.00245	0.339756
GO:0051174	regulation of phosphorus metabolic proce...	854	37	22.95	sial.total	0.00245	0.339756
GO:0090287	regulation of cellular response to growt...	174	9	2.89	DSLNT	0.00246	0.340694
GO:0080134	regulation of response to stress	977	14	6.13	FDSLNH	0.00246	0.340694
GO:0048869	cellular developmental process	2332	55	38.77	DSLNT	0.00247	0.341629
GO:0002183	cytoplasmic translational initiation	37	5	0.96	sum	0.00247	0.341629
GO:0007156	homophilic cell adhesion via plasma memb...	47	9	2.99	FLNH	0.00248	0.342562
GO:1901566	organonitrogen compound biosynthetic pro...	1328	41	26.44	LNT	0.00248	0.342562
GO:0010921	regulation of phosphatase activity	57	5	0.95	DSLNT	0.00249	0.343268
GO:0097190	apoptotic signaling pathway	433	18	8.62	LNT	0.00249	0.343268
GO:0048523	negative regulation of cellular process	3014	279	243.02	LSTb	0.00249	0.343268
GO:0071880	adenylate cyclase-activating adrenergic ...	10	4	0.64	FLNH	0.0025	0.343522
GO:0097254	renal tubular secretion	10	4	0.64	FLNH	0.0025	0.343522
GO:0098760	response to interleukin-7	13	5	1.05	LSTb	0.0025	0.343522
GO:0098761	cellular response to interleukin-7	13	5	1.05	LSTb	0.0025	0.343522
GO:0042771	intrinsic apoptotic signaling pathway in...	38	11	4.3	LSTc	0.0025	0.343522
GO:0002700	regulation of production of molecular me...	110	23	12.46	LSTc	0.00251	0.344671
GO:0032879	regulation of localization	1226	16	7.57	LNH	0.00252	0.345593
GO:0031396	regulation of protein ubiquitination	180	26	14.51	LSTb	0.00252	0.345593
GO:0032501	multicellular organismal process	3761	35	23.59	FDSLNH	0.00254	0.34653
GO:0003100	regulation of systemic arterial blood pr...	2	2	0.1	LNFP.I	0.00254	0.34653
GO:0046166	glyceraldehyde-3-phosphate biosynthetic ...	2	2	0.1	LNFP.I	0.00254	0.34653
GO:0055071	manganese ion homeostasis	2	2	0.1	LNFP.I	0.00254	0.34653
GO:0055095	lipoprotein particle mediated signaling	2	2	0.1	LNFP.I	0.00254	0.34653
GO:0055096	low-density lipoprotein particle mediate...	2	2	0.1	LNFP.I	0.00254	0.34653
GO:0097492	sympathetic neuron axon guidance	2	2	0.1	LNFP.I	0.00254	0.34653
GO:1902766	skeletal muscle satellite cell migration	2	2	0.1	LNFP.I	0.00254	0.34653
GO:0032435	negative regulation of proteasomal ubiqu...	31	8	2.5	LSTb	0.00255	0.347444
GO:0021536	diencephalon development	22	4	0.59	sial.total	0.00255	0.347444
GO:0051179	localization	3339	306	269.22	LSTb	0.00256	0.34813
GO:0008154	actin polymerization or depolymerization	143	28	16.2	LSTc	0.00256	0.34813
GO:0045104	intermediate filament cytoskeleton organ...	41	6	1.41	X6.SL	0.00256	0.34813
GO:0043933	protein-containing complex organization	1310	88	66.11	LNFP.I	0.00257	0.349039
GO:0043331	response to dsRNA	36	5	0.97	sial.total	0.00257	0.349039
GO:0001649	osteoblast differentiation	131	5	0.95	DFLNT	0.00258	0.34972
GO:0051172	negative regulation of nitrogen compound...	1592	68	49.13	DSLNH	0.00258	0.34972
GO:0007399	nervous system development	1405	37	23.36	DSLNT	0.00258	0.34972
GO:1901700	response to oxygen-containing compound	1023	87	65.07	FLNH	0.00259	0.349949
GO:0099504	synaptic vesicle cycle	118	5	0.95	fuc.total	0.00259	0.349949
GO:0042391	regulation of membrane potential	172	6	1.39	fuc.total	0.00259	0.349949
GO:0048167	regulation of synaptic plasticity	92	16	7.42	LSTb	0.00259	0.349949
GO:0007338	single fertilization	54	6	1.4	sum	0.00259	0.349949
GO:0071345	cellular response to cytokine stimulus	487	10	3.54	DFLNT	0.0026	0.351075
GO:0031667	response to nutrient levels	305	7	1.88	LNH	0.00261	0.351974
GO:0098927	vesicle-mediated transport between endos...	45	10	3.63	LSTb	0.00261	0.351974
GO:0060341	regulation of cellular localization	667	11	4.18	FDSLNH	0.00263	0.353764
GO:0070848	response to growth factor	411	41	26.14	FLNH	0.00263	0.353764
GO:0060627	regulation of vesicle-mediated transport	335	42	27.01	LSTb	0.00263	0.353764
GO:0045765	regulation of angiogenesis	152	11	4.09	sial.total	0.00263	0.353764
GO:0051050	positive regulation of transport	537	82	60.83	LSTc	0.00264	0.35443
GO:0060326	cell chemotaxis	150	29	16.99	LSTc	0.00264	0.35443
GO:0070663	regulation of leukocyte proliferation	130	26	14.73	LSTc	0.00264	0.35443
GO:0030154	cell differentiation	2307	219	186.01	LSTb	0.00265	0.355077
GO:0072001	renal system development	176	9	2.93	DSLNT	0.00266	0.355077
GO:0038165	oncostatin-M-mediated signaling pathway	5	2	0.08	DSLNT	0.00266	0.355077
GO:0045161	neuronal ion channel clustering	5	2	0.08	DSLNT	0.00266	0.355077
GO:0051953	negative regulation of amine transport	5	2	0.08	DSLNT	0.00266	0.355077
GO:0051956	negative regulation of amino acid transp...	5	2	0.08	DSLNT	0.00266	0.355077
GO:0098609	cell-cell adhesion	457	54	36.85	LSTb	0.00266	0.355077
GO:0010038	response to metal ion	205	37	23.22	LSTc	0.00266	0.355077
GO:0051960	regulation of nervous system development	252	18	8.65	X6.SL	0.00266	0.355077
GO:0098771	inorganic ion homeostasis	283	12	4.7	DSLNT	0.00267	0.355735
GO:0003015	heart process	116	16	7.38	FLNH	0.00267	0.355735
GO:0043524	negative regulation of neuron apoptotic ...	84	15	6.77	LSTb	0.00267	0.355735
GO:0009895	negative regulation of catabolic process	247	33	19.92	LSTb	0.00268	0.356391
GO:0009142	nucleoside triphosphate biosynthetic pro...	117	24	13.25	LSTc	0.00268	0.356391
GO:0050731	positive regulation of peptidyl-tyrosine...	86	9	2.95	X6.SL	0.00268	0.356391
GO:0034341	response to type II interferon	84	6	1.4	DSLNT	0.00269	0.357269
GO:0010951	negative regulation of endopeptidase act...	79	18	8.95	LSTc	0.00269	0.357269
GO:0032869	cellular response to insulin stimulus	157	30	17.78	LSTc	0.00271	0.359699
GO:1902914	regulation of protein polyubiquitination	23	8	2.61	LSTc	0.00272	0.360798
GO:0042692	muscle cell differentiation	206	11	4.1	LNT	0.00273	0.361897
GO:0048869	cellular developmental process	2332	221	188.03	LSTb	0.00274	0.362994
GO:0021535	cell migration in hindbrain	6	2	0.08	LNFP.III	0.00275	0.363404
GO:1903297	regulation of hypoxia-induced intrinsic ...	6	2	0.08	LNFP.III	0.00275	0.363404
GO:1903298	negative regulation of hypoxia-induced i...	6	2	0.08	LNFP.III	0.00275	0.363404
GO:0010557	positive regulation of macromolecule bio...	1318	133	106.27	LSTb	0.00275	0.363404
GO:0071495	cellular response to endogenous stimulus	860	37	23.11	sial.total	0.00276	0.36404
GO:1901342	regulation of vasculature development	153	11	4.11	sial.total	0.00276	0.36404
GO:0044271	cellular nitrogen compound biosynthetic ...	3228	105	83.54	sum	0.00276	0.36404
GO:0071676	negative regulation of mononuclear cell ...	10	2	0.08	fuc.total	0.00277	0.364971
GO:0035304	regulation of protein dephosphorylation	70	5	0.97	LNFP.III	0.00278	0.364971
GO:0044000	movement in host	127	20	10.24	LSTb	0.00278	0.364971
GO:0061081	positive regulation of myeloid leukocyte...	28	9	3.17	LSTc	0.00278	0.364971
GO:1902229	regulation of intrinsic apoptotic signal...	28	9	3.17	LSTc	0.00278	0.364971
GO:0021817	nucleokinesis involved in cell motility ...	3	2	0.09	DSLNH	0.00279	0.364971
GO:0043654	recognition of apoptotic cell	3	2	0.09	DSLNH	0.00279	0.364971
GO:0045924	regulation of female receptivity	3	2	0.09	DSLNH	0.00279	0.364971
GO:0050930	induction of positive chemotaxis	3	2	0.09	DSLNH	0.00279	0.364971
GO:0060180	female mating behavior	3	2	0.09	DSLNH	0.00279	0.364971
GO:0097529	myeloid leukocyte migration	110	9	2.96	sial.total	0.00279	0.364971
GO:0010721	negative regulation of cell development	138	12	4.74	X6.SL	0.00279	0.364971
GO:2000243	positive regulation of reproductive proc...	29	5	1	X6.SL	0.00279	0.364971
GO:0002371	dendritic cell cytokine production	13	2	0.08	LNH	0.0028	0.364971
GO:0002730	regulation of dendritic cell cytokine pr...	13	2	0.08	LNH	0.0028	0.364971
GO:0002888	positive regulation of myeloid leukocyte...	14	6	1.59	LSTc	0.0028	0.364971
GO:0050765	negative regulation of phagocytosis	14	6	1.59	LSTc	0.0028	0.364971
GO:0071360	cellular response to exogenous dsRNA	14	6	1.59	LSTc	0.0028	0.364971
GO:1902165	regulation of intrinsic apoptotic signal...	14	6	1.59	LSTc	0.0028	0.364971
GO:0019538	protein metabolic process	3698	138	114.11	DSLNH	0.00281	0.365821
GO:0051249	regulation of lymphocyte activation	284	48	32.17	LSTc	0.00281	0.365821
GO:0035295	tube development	612	20	10.17	DSLNT	0.00282	0.36667
GO:0009408	response to heat	71	6	1.41	LNT	0.00282	0.36667
GO:0051241	negative regulation of multicellular org...	584	10	3.6	LNH	0.00283	0.367393
GO:0048813	dendrite morphogenesis	90	8	2.42	sial.total	0.00283	0.367393
GO:0006468	protein phosphorylation	985	84	62.65	FLNH	0.00284	0.367393
GO:0051092	positive regulation of NF-kappaB transcr...	111	23	12.57	LSTc	0.00284	0.367393
GO:0010033	response to organic substance	1665	42	27.68	DSLNT	0.00285	0.367393
GO:0048584	positive regulation of response to stimu...	1337	17	8.38	FDSLNH	0.00285	0.367393
GO:0071214	cellular response to abiotic stimulus	230	6	1.42	LNH	0.00285	0.367393
GO:0104004	cellular response to environmental stimu...	230	6	1.42	LNH	0.00285	0.367393
GO:0050790	regulation of catalytic activity	1162	119	93.69	LSTb	0.00285	0.367393
GO:0022409	positive regulation of cell-cell adhesio...	178	33	20.16	LSTc	0.00285	0.367393
GO:0034329	cell junction assembly	234	41	26.51	LSTc	0.00285	0.367393
GO:0010876	lipid localization	273	16	7.34	sial.total	0.00285	0.367393
GO:0006123	mitochondrial electron transport, cytoch...	18	4	0.62	X6.SL	0.00285	0.367393
GO:0032069	regulation of nuclease activity	18	4	0.62	X6.SL	0.00285	0.367393
GO:0002523	leukocyte migration involved in inflamma...	10	5	1.13	LSTc	0.00286	0.368006
GO:0099638	endosome to plasma membrane protein tran...	10	5	1.13	LSTc	0.00286	0.368006
GO:0031328	positive regulation of cellular biosynth...	1383	188	156.66	LSTc	0.00286	0.368006
GO:0044090	positive regulation of vacuole organizat...	21	3	0.29	LNFP.III	0.00287	0.368617
GO:0010595	positive regulation of endothelial cell ...	71	7	1.91	sial.total	0.00287	0.368617
GO:0072521	purine-containing compound metabolic pro...	401	25	13.77	X6.SL	0.00287	0.368617
GO:0060761	negative regulation of response to cytok...	48	9	3.05	FLNH	0.00288	0.369676
GO:1903320	regulation of protein modification by sm...	220	39	24.92	LSTc	0.00289	0.370282
GO:0098856	intestinal lipid absorption	9	3	0.31	X6.SL	0.00289	0.370282
GO:1901163	regulation of trophoblast cell migration	9	3	0.31	X6.SL	0.00289	0.370282
GO:0051128	regulation of cellular component organiz...	1606	128	102.15	FLNH	0.0029	0.370661
GO:0045103	intermediate filament-based process	42	6	1.44	X6.SL	0.0029	0.370661
GO:0033993	response to lipid	512	30	17.58	X6.SL	0.0029	0.370661
GO:0034329	cell junction assembly	234	17	8.04	X6.SL	0.0029	0.370661
GO:0048846	axon extension involved in axon guidance	20	4	0.62	DSLNH	0.00291	0.370814
GO:1902284	neuron projection extension involved in ...	20	4	0.62	DSLNH	0.00291	0.370814
GO:0042592	homeostatic process	972	83	61.83	FLNH	0.00291	0.370814
GO:0019058	viral life cycle	229	31	18.46	LSTb	0.00291	0.370814
GO:0046503	glycerolipid catabolic process	37	5	0.99	sial.total	0.00291	0.370814
GO:0009968	negative regulation of signal transducti...	803	35	21.58	sial.total	0.00292	0.371863
GO:0090670	RNA localization to Cajal body	19	6	1.53	LSTb	0.00293	0.372236
GO:0090671	telomerase RNA localization to Cajal bod...	19	6	1.53	LSTb	0.00293	0.372236
GO:0090672	telomerase RNA localization	19	6	1.53	LSTb	0.00293	0.372236
GO:0090685	RNA localization to nucleus	19	6	1.53	LSTb	0.00293	0.372236
GO:0016192	vesicle-mediated transport	1085	112	87.48	LSTb	0.00294	0.373056
GO:0009144	purine nucleoside triphosphate metabolic...	195	15	6.7	X6.SL	0.00294	0.373056
GO:0034599	cellular response to oxidative stress	208	11	4.14	LNT	0.00295	0.374099
GO:0097201	negative regulation of transcription fro...	10	3	0.31	DSLNH	0.00297	0.376182
GO:2001233	regulation of apoptotic signaling pathwa...	268	35	21.61	LSTb	0.00297	0.376182
GO:0060998	regulation of dendritic spine developmen...	36	3	0.29	fuc.total	0.00298	0.376542
GO:0051649	establishment of localization in cell	1596	47	31.77	LNT	0.00298	0.376542
GO:0042981	regulation of apoptotic process	932	31	18.55	LNT	0.00298	0.376542
GO:0044409	entry into host	104	10	3.57	X6.SL	0.00298	0.376542
GO:0051248	negative regulation of protein metabolic...	699	35	21.57	DSLNH	0.003	0.378388
GO:1900180	regulation of protein localization to nu...	105	22	11.89	LSTc	0.003	0.378388
GO:0071345	cellular response to cytokine stimulus	487	24	13.09	sial.total	0.003	0.378388
GO:0006081	cellular aldehyde metabolic process	39	7	1.97	LNFP.I	0.00301	0.378968
GO:0007010	cytoskeleton organization	986	103	79.5	LSTb	0.00301	0.378968
GO:0009259	ribonucleotide metabolic process	338	22	11.61	X6.SL	0.00301	0.378968
GO:0002064	epithelial cell development	135	11	4.17	DSLNH	0.00302	0.379094
GO:0098662	inorganic cation transmembrane transport	380	32	19.18	LNFP.I	0.00302	0.379094
GO:0061912	selective autophagy	86	19	9.74	LSTc	0.00302	0.379094
GO:0021872	forebrain generation of neurons	23	4	0.62	sial.total	0.00302	0.379094
GO:1903670	regulation of sprouting angiogenesis	23	4	0.62	sial.total	0.00302	0.379094
GO:0031397	negative regulation of protein ubiquitin...	72	6	1.43	LNT	0.00303	0.37967
GO:1902882	regulation of response to oxidative stre...	72	6	1.43	LNT	0.00303	0.37967
GO:0034641	cellular nitrogen compound metabolic pro...	4320	386	348.32	LSTb	0.00303	0.37967
GO:0002376	immune system process	1385	66	47.56	X6.SL	0.00305	0.381721
GO:0008219	cell death	1385	66	47.56	X6.SL	0.00305	0.381721
GO:0009991	response to extracellular stimulus	326	13	5.42	DSLNT	0.00306	0.381838
GO:0010884	positive regulation of lipid storage	18	3	0.3	DSLNT	0.00306	0.381838
GO:0060047	heart contraction	107	15	6.81	FLNH	0.00306	0.381838
GO:0051641	cellular localization	2407	25	14.86	LNH	0.00306	0.381838
GO:0006810	transport	2774	258	223.67	LSTb	0.00306	0.381838
GO:0044703	multi-organism reproductive process	98	4	0.6	LNH	0.00308	0.384106
GO:0040008	regulation of growth	377	22	11.63	DSLNH	0.00309	0.384897
GO:0046649	lymphocyte activation	449	25	13.86	DSLNH	0.00309	0.384897
GO:0035306	positive regulation of dephosphorylation	44	4	0.61	LNFP.III	0.0031	0.385686
GO:0002526	acute inflammatory response	46	10	3.71	LSTb	0.0031	0.385686
GO:0007399	nervous system development	1405	21	11.33	fuc.total	0.00311	0.386473
GO:0007167	enzyme-linked receptor protein signaling...	571	86	64.68	LSTc	0.00311	0.386473
GO:0008630	intrinsic apoptotic signaling pathway in...	80	18	9.06	LSTc	0.00312	0.386803
GO:0009891	positive regulation of biosynthetic proc...	1402	190	158.82	LSTc	0.00312	0.386803
GO:0019220	regulation of phosphate metabolic proces...	853	122	96.63	LSTc	0.00312	0.386803
GO:0042255	ribosome assembly	56	6	1.45	sum	0.00312	0.386803
GO:0051289	protein homotetramerization	39	5	1.01	sum	0.00313	0.387814
GO:0030595	leukocyte chemotaxis	112	9	3.01	sial.total	0.00315	0.389833
GO:0032102	negative regulation of response to exter...	216	16	7.42	X6.SL	0.00315	0.389833
GO:0050688	regulation of defense response to virus	56	14	6.34	LSTc	0.00316	0.390612
GO:0043122	regulation of I-kappaB kinase/NF-kappaB ...	200	36	22.66	LSTc	0.00316	0.390612
GO:0070202	regulation of establishment of protein l...	12	3	0.31	sum	0.00317	0.39093
GO:1903405	protein localization to nuclear body	12	3	0.31	sum	0.00317	0.39093
GO:1904816	positive regulation of protein localizat...	12	3	0.31	sum	0.00317	0.39093
GO:1904867	protein localization to Cajal body	12	3	0.31	sum	0.00317	0.39093
GO:0045039	protein insertion into mitochondrial inn...	13	4	0.66	LNFP.I	0.00318	0.391475
GO:0043484	regulation of RNA splicing	151	9	3.01	LNT	0.00318	0.391475
GO:0042274	ribosomal small subunit biogenesis	75	7	1.94	sum	0.00318	0.391475
GO:0031400	negative regulation of protein modificat...	365	37	23.22	FLNH	0.00319	0.392018
GO:0070997	neuron death	240	32	19.35	LSTb	0.00319	0.392018
GO:0010467	gene expression	3956	356	318.97	LSTb	0.00319	0.392018
GO:1903900	regulation of viral life cycle	99	4	0.61	LNH	0.0032	0.392331
GO:0030595	leukocyte chemotaxis	112	23	12.69	LSTc	0.0032	0.392331
GO:0010634	positive regulation of epithelial cell m...	105	10	3.61	X6.SL	0.0032	0.392331
GO:0034340	response to type I interferon	57	7	1.96	X6.SL	0.0032	0.392331
GO:0010941	regulation of cell death	1055	16	7.67	DFLNT	0.00321	0.393099
GO:0007275	multicellular organism development	2594	90	69.72	sial.total	0.00321	0.393099
GO:0002757	immune response-activating signaling pat...	257	44	29.11	LSTc	0.00322	0.394094
GO:1903039	positive regulation of leukocyte cell-ce...	152	29	17.22	LSTc	0.00323	0.395088
GO:0046326	positive regulation of glucose import	24	6	1.53	FLNH	0.00324	0.396082
GO:0007157	heterophilic cell-cell adhesion via plas...	14	2	0.09	LNH	0.00325	0.396613
GO:0008209	androgen metabolic process	14	2	0.09	LNH	0.00325	0.396613
GO:0051174	regulation of phosphorus metabolic proce...	854	122	96.74	LSTc	0.00325	0.396613
GO:0033344	cholesterol efflux	30	5	1.03	X6.SL	0.00326	0.397603
GO:0051963	regulation of synapse assembly	43	6	1.48	X6.SL	0.00327	0.398426
GO:0030194	positive regulation of blood coagulation	12	2	0.09	DFLNT	0.00328	0.398426
GO:0090385	phagosome-lysosome fusion	12	2	0.09	DFLNT	0.00328	0.398426
GO:1900048	positive regulation of hemostasis	12	2	0.09	DFLNT	0.00328	0.398426
GO:0030154	cell differentiation	2307	54	38.35	DSLNT	0.00328	0.398426
GO:2001242	regulation of intrinsic apoptotic signal...	135	15	6.81	LNFP.I	0.00328	0.398426
GO:0032880	regulation of protein localization	596	10	3.68	LNH	0.00328	0.398426
GO:0009725	response to hormone	532	50	33.84	FLNH	0.00329	0.39918
GO:0002221	pattern recognition receptor signaling p...	132	26	14.95	LSTc	0.00329	0.39918
GO:0003013	circulatory system process	269	7	1.95	DFLNT	0.0033	0.399703
GO:0050808	synapse organization	243	42	27.53	LSTc	0.0033	0.399703
GO:0044085	cellular component biogenesis	2311	79	59.81	sum	0.0033	0.399703
GO:0043066	negative regulation of apoptotic process	547	26	14.7	sial.total	0.00331	0.400683
GO:0050896	response to stimulus	4768	189	163.74	X6.SL	0.00332	0.401663
GO:0045087	innate immune response	504	10	3.66	DFLNT	0.00333	0.401718
GO:0001952	regulation of cell-matrix adhesion	85	4	0.62	DFLNT	0.00333	0.401718
GO:0001775	cell activation	601	31	18.55	DSLNH	0.00333	0.401718
GO:0046039	GTP metabolic process	21	5	1.06	LNFP.I	0.00333	0.401718
GO:0051701	biological process involved in interacti...	141	12	4.84	X6.SL	0.00333	0.401718
GO:0010810	regulation of cell-substrate adhesion	139	5	1.01	DFLNT	0.00334	0.402463
GO:0016477	cell migration	867	75	55.15	FLNH	0.00334	0.402463
GO:0050764	regulation of phagocytosis	54	11	4.35	LSTb	0.00336	0.404179
GO:0050729	positive regulation of inflammatory resp...	73	7	1.96	sial.total	0.00336	0.404179
GO:0035264	multicellular organism growth	96	8	2.48	sum	0.00336	0.404179
GO:0019438	aromatic compound biosynthetic process	2640	198	167.92	FLNH	0.00337	0.405151
GO:0009117	nucleotide metabolic process	428	26	14.7	X6.SL	0.00338	0.405471
GO:0032007	negative regulation of TOR signaling	48	6	1.48	DSLNH	0.00339	0.405471
GO:0051591	response to cAMP	48	6	1.48	DSLNH	0.00339	0.405471
GO:0007595	lactation	32	7	2.04	FLNH	0.00339	0.405471
GO:0001763	morphogenesis of a branching structure	106	22	12.01	LSTc	0.00339	0.405471
GO:0007519	skeletal muscle tissue development	89	9	3.06	X6.SL	0.00339	0.405471
GO:0042773	ATP synthesis coupled electron transport	89	9	3.06	X6.SL	0.00339	0.405471
GO:0042775	mitochondrial ATP synthesis coupled elec...	89	9	3.06	X6.SL	0.00339	0.405471
GO:0009199	ribonucleoside triphosphate metabolic pr...	198	15	6.8	X6.SL	0.00339	0.405471
GO:0009719	response to endogenous stimulus	1001	104	80.71	LSTb	0.0034	0.406436
GO:2001056	positive regulation of cysteine-type end...	97	12	4.9	LNFP.I	0.00341	0.40664
GO:1903321	negative regulation of protein modificat...	81	8	2.5	DSLNH	0.00342	0.40664
GO:0061061	muscle structure development	376	16	7.49	LNT	0.00342	0.40664
GO:0071375	cellular response to peptide hormone sti...	204	13	5.48	sial.total	0.00342	0.40664
GO:0010648	negative regulation of cell communicatio...	841	36	22.6	sial.total	0.00343	0.40664
GO:0015986	proton motive force-driven ATP synthesis	73	8	2.51	X6.SL	0.00343	0.40664
GO:0043406	positive regulation of MAP kinase activi...	73	8	2.51	X6.SL	0.00343	0.40664
GO:0042981	regulation of apoptotic process	932	39	25.05	sial.total	0.00344	0.40664
GO:0043627	response to estrogen	42	3	0.31	DFLNT	0.00345	0.40664
GO:1903036	positive regulation of response to wound...	42	3	0.31	DFLNT	0.00345	0.40664
GO:0032963	collagen metabolic process	45	12	5.1	LSTc	0.00345	0.40664
GO:0060760	positive regulation of response to cytok...	45	12	5.1	LSTc	0.00345	0.40664
GO:0021553	olfactory nerve development	3	2	0.1	X6.SL	0.00345	0.40664
GO:0021817	nucleokinesis involved in cell motility ...	3	2	0.1	X6.SL	0.00345	0.40664
GO:0038129	ERBB3 signaling pathway	3	2	0.1	X6.SL	0.00345	0.40664
GO:0045924	regulation of female receptivity	3	2	0.1	X6.SL	0.00345	0.40664
GO:0060180	female mating behavior	3	2	0.1	X6.SL	0.00345	0.40664
GO:0060699	regulation of endoribonuclease activity	3	2	0.1	X6.SL	0.00345	0.40664
GO:0071612	IP-10 production	3	2	0.1	X6.SL	0.00345	0.40664
GO:0071658	regulation of IP-10 production	3	2	0.1	X6.SL	0.00345	0.40664
GO:0090370	negative regulation of cholesterol efflu...	3	2	0.1	X6.SL	0.00345	0.40664
GO:1900019	regulation of protein kinase C activity	3	2	0.1	X6.SL	0.00345	0.40664
GO:1900020	positive regulation of protein kinase C ...	3	2	0.1	X6.SL	0.00345	0.40664
GO:1903215	negative regulation of protein targeting...	3	2	0.1	X6.SL	0.00345	0.40664
GO:0051235	maintenance of location	218	16	7.49	X6.SL	0.00345	0.40664
GO:0097494	regulation of vesicle size	19	7	2.15	LSTc	0.00346	0.407591
GO:0051128	regulation of cellular component organiz...	1606	19	10.07	FDSLNH	0.00347	0.407628
GO:0050792	regulation of viral process	119	16	7.57	FLNH	0.00347	0.407628
GO:0002181	cytoplasmic translation	153	9	3.05	LNT	0.00347	0.407628
GO:0016032	viral process	320	40	25.8	LSTb	0.00347	0.407628
GO:0031328	positive regulation of cellular biosynth...	1383	138	111.51	LSTb	0.00347	0.407628
GO:0072583	clathrin-dependent endocytosis	38	3	0.31	fuc.total	0.00348	0.408347
GO:0060548	negative regulation of cell death	635	29	17.07	sial.total	0.00348	0.408347
GO:0051336	regulation of hydrolase activity	580	19	9.64	DSLNT	0.0035	0.40978
GO:0006749	glutathione metabolic process	38	4	0.63	DSLNT	0.0035	0.40978
GO:0060291	long-term synaptic potentiation	38	4	0.63	DSLNT	0.0035	0.40978
GO:0018130	heterocycle biosynthetic process	2642	198	168.05	FLNH	0.0035	0.40978
GO:0046688	response to copper ion	21	4	0.65	DSLNH	0.00351	0.410267
GO:0060416	response to growth hormone	21	4	0.65	DSLNH	0.00351	0.410267
GO:0070542	response to fatty acid	40	5	1.04	sum	0.00351	0.410267
GO:0009605	response to external stimulus	1498	64	46.23	DSLNH	0.00352	0.411207
GO:0098660	inorganic ion transmembrane transport	415	34	20.94	LNFP.I	0.00353	0.411462
GO:0033993	response to lipid	512	78	58	LSTc	0.00353	0.411462
GO:0032486	Rap protein signal transduction	12	3	0.32	sial.total	0.00353	0.411462
GO:0071474	cellular hyperosmotic response	12	3	0.32	sial.total	0.00353	0.411462
GO:0006915	apoptotic process	1244	49	33.43	sial.total	0.00354	0.412399
GO:0043281	regulation of cysteine-type endopeptidas...	141	18	8.97	FLNH	0.00355	0.413335
GO:0042445	hormone metabolic process	102	4	0.63	LNH	0.00356	0.413813
GO:0044706	multi-multicellular organism process	102	4	0.63	LNH	0.00356	0.413813
GO:0043408	regulation of MAPK cascade	384	20	10.32	sial.total	0.00356	0.413813
GO:0048856	anatomical structure development	3222	122	99.42	DSLNH	0.00357	0.413833
GO:0051130	positive regulation of cellular componen...	720	64	45.8	FLNH	0.00357	0.413833
GO:0007163	establishment or maintenance of cell pol...	166	24	13.38	LSTb	0.00357	0.413833
GO:0002682	regulation of immune system process	843	36	22.66	sial.total	0.00357	0.413833
GO:0010035	response to inorganic substance	331	18	8.9	sial.total	0.00357	0.413833
GO:0007252	I-kappaB phosphorylation	16	3	0.32	LNT	0.00359	0.415237
GO:0010573	vascular endothelial growth factor produ...	16	3	0.32	LNT	0.00359	0.415237
GO:0070131	positive regulation of mitochondrial tra...	16	3	0.32	LNT	0.00359	0.415237
GO:1902600	proton transmembrane transport	100	21	11.33	LSTc	0.00359	0.415237
GO:0031952	regulation of protein autophosphorylatio...	34	5	1.05	DSLNH	0.00361	0.416634
GO:0034762	regulation of transmembrane transport	256	11	4.26	DSLNT	0.00361	0.416634
GO:0048871	multicellular organismal-level homeostas...	459	71	52	LSTc	0.00361	0.416634
GO:0009988	cell-cell recognition	25	4	0.65	sum	0.00361	0.416634
GO:0043207	response to external biotic stimulus	816	87	65.79	LSTb	0.00362	0.417331
GO:0051707	response to other organism	816	87	65.79	LSTb	0.00362	0.417331
GO:0006898	receptor-mediated endocytosis	160	30	18.12	LSTc	0.00363	0.418255
GO:0048869	cellular developmental process	2332	177	148.33	FLNH	0.00364	0.418491
GO:0050765	negative regulation of phagocytosis	14	5	1.13	LSTb	0.00364	0.418491
GO:0023057	negative regulation of signaling	844	36	22.68	sial.total	0.00364	0.418491
GO:0060548	negative regulation of cell death	635	35	21.81	X6.SL	0.00364	0.418491
GO:0010324	membrane invagination	46	4	0.64	LNFP.III	0.00365	0.419411
GO:0007160	cell-matrix adhesion	142	5	1.03	DFLNT	0.00366	0.419644
GO:0007417	central nervous system development	616	12	4.97	fuc.total	0.00366	0.419644
GO:0023056	positive regulation of signaling	1025	143	116.11	LSTc	0.00366	0.419644
GO:0061640	cytoskeleton-dependent cytokinesis	90	9	3.09	X6.SL	0.00366	0.419644
GO:0040013	negative regulation of locomotion	205	6	1.49	DFLNT	0.00367	0.420104
GO:1902600	proton transmembrane transport	100	9	3.09	DSLNH	0.00367	0.420104
GO:0022904	respiratory electron transport chain	107	10	3.67	X6.SL	0.00367	0.420104
GO:0009649	entrainment of circadian clock	24	8	2.72	LSTc	0.00368	0.420335
GO:0061844	antimicrobial humoral immune response me...	24	8	2.72	LSTc	0.00368	0.420335
GO:0009165	nucleotide biosynthetic process	223	39	25.26	LSTc	0.00368	0.420335
GO:0032722	positive regulation of chemokine product...	39	5	1.05	sial.total	0.00368	0.420335
GO:0019646	aerobic electron transport chain	82	8	2.53	DSLNH	0.00369	0.421248
GO:0032880	regulation of protein localization	596	10	3.74	FDSLNH	0.0037	0.422161
GO:0043207	response to external biotic stimulus	816	12	5.04	LNH	0.00371	0.42261
GO:0051707	response to other organism	816	12	5.04	LNH	0.00371	0.42261
GO:0120161	regulation of cold-induced thermogenesis	94	8	2.53	sial.total	0.00371	0.42261
GO:0009719	response to endogenous stimulus	1001	46	30.89	DSLNH	0.00372	0.42261
GO:0034767	positive regulation of monoatomic ion tr...	75	6	1.49	LNT	0.00372	0.42261
GO:2001243	negative regulation of intrinsic apoptot...	75	6	1.49	LNT	0.00372	0.42261
GO:0090132	epithelium migration	206	13	5.54	sial.total	0.00372	0.42261
GO:0051098	regulation of binding	265	15	6.86	sum	0.00372	0.42261
GO:2000622	regulation of nuclear-transcribed mRNA c...	11	4	0.7	FLNH	0.00373	0.423062
GO:0051438	regulation of ubiquitin-protein transfer...	51	8	2.57	LNFP.I	0.00373	0.423062
GO:0001935	endothelial cell proliferation	74	8	2.54	X6.SL	0.00373	0.423062
GO:0001656	metanephros development	39	3	0.31	fuc.total	0.00374	0.423284
GO:1902894	negative regulation of miRNA transcripti...	15	2	0.09	LNH	0.00374	0.423284
GO:1903901	negative regulation of viral life cycle	15	2	0.09	LNH	0.00374	0.423284
GO:0050878	regulation of body fluid levels	181	33	20.5	LSTc	0.00374	0.423284
GO:0010632	regulation of epithelial cell migration	159	12	4.91	DSLNH	0.00375	0.423732
GO:0014075	response to amine	23	3	0.32	LNFP.III	0.00375	0.423732
GO:0031057	negative regulation of histone modificat...	23	3	0.32	LNFP.III	0.00375	0.423732
GO:1901700	response to oxygen-containing compound	1023	14	6.42	FDSLNH	0.00376	0.424179
GO:0030901	midbrain development	57	14	6.46	LSTc	0.00376	0.424179
GO:0034340	response to type I interferon	57	14	6.46	LSTc	0.00376	0.424179
GO:0031334	positive regulation of protein-containin...	140	27	15.86	LSTc	0.00377	0.424852
GO:0030100	regulation of endocytosis	142	10	3.68	sum	0.00377	0.424852
GO:0009991	response to extracellular stimulus	326	7	2.01	LNH	0.00378	0.425295
GO:0006754	ATP biosynthetic process	94	20	10.65	LSTc	0.00378	0.425295
GO:0043069	negative regulation of programmed cell d...	567	32	19.47	X6.SL	0.00378	0.425295
GO:0042127	regulation of cell population proliferat...	921	43	28.42	DSLNH	0.00379	0.425738
GO:0042989	sequestering of actin monomers	5	2	0.1	LNT	0.00379	0.425738
GO:1903721	positive regulation of I-kappaB phosphor...	5	2	0.1	LNT	0.00379	0.425738
GO:0001731	formation of translation preinitiation c...	9	4	0.73	LSTb	0.0038	0.426406
GO:0070206	protein trimerization	9	4	0.73	LSTb	0.0038	0.426406
GO:0051128	regulation of cellular component organiz...	1606	214	181.93	LSTc	0.00381	0.427301
GO:0071396	cellular response to lipid	352	43	28.38	LSTb	0.00383	0.428837
GO:0042102	positive regulation of T cell proliferat...	50	9	3.18	FLNH	0.00384	0.428837
GO:0032071	regulation of endodeoxyribonuclease acti...	7	3	0.35	LNFP.I	0.00384	0.428837
GO:0046184	aldehyde biosynthetic process	7	3	0.35	LNFP.I	0.00384	0.428837
GO:0070358	actin polymerization-dependent cell moti...	7	3	0.35	LNFP.I	0.00384	0.428837
GO:0071578	zinc ion import across plasma membrane	7	3	0.35	LNFP.I	0.00384	0.428837
GO:0048609	multicellular organismal reproductive pr...	416	8	2.57	LNH	0.00384	0.428837
GO:0031399	regulation of protein modification proce...	1016	105	81.92	LSTb	0.00384	0.428837
GO:0099024	plasma membrane invagination	39	4	0.65	DSLNT	0.00385	0.429498
GO:0016197	endosomal transport	214	29	17.25	LSTb	0.00385	0.429498
GO:0035634	response to stilbenoid	4	2	0.1	sum	0.00387	0.431272
GO:0097167	circadian regulation of translation	4	2	0.1	sum	0.00387	0.431272
GO:0051641	cellular localization	2407	226	194.07	LSTb	0.00388	0.43193
GO:0090130	tissue migration	207	13	5.56	sial.total	0.00388	0.43193
GO:2001259	positive regulation of cation channel ac...	33	8	2.66	LSTb	0.00389	0.432129
GO:0032729	positive regulation of type II interfero...	40	11	4.53	LSTc	0.00389	0.432129
GO:0032732	positive regulation of interleukin-1 pro...	40	11	4.53	LSTc	0.00389	0.432129
GO:0048646	anatomical structure formation involved ...	640	29	17.2	sial.total	0.00389	0.432129
GO:0043153	entrainment of circadian clock by photop...	20	6	1.61	LSTb	0.00391	0.433893
GO:0045214	sarcomere organization	20	6	1.61	LSTb	0.00391	0.433893
GO:0019882	antigen processing and presentation	69	11	4.39	FLNH	0.00393	0.435386
GO:0034219	carbohydrate transmembrane transport	69	11	4.39	FLNH	0.00393	0.435386
GO:0002138	retinoic acid biosynthetic process	6	2	0.1	DSLNT	0.00394	0.435386
GO:0002638	negative regulation of immunoglobulin pr...	6	2	0.1	DSLNT	0.00394	0.435386
GO:0010692	regulation of alkaline phosphatase activ...	6	2	0.1	DSLNT	0.00394	0.435386
GO:0016102	diterpenoid biosynthetic process	6	2	0.1	DSLNT	0.00394	0.435386
GO:0071314	cellular response to cocaine	6	2	0.1	DSLNT	0.00394	0.435386
GO:0050852	T cell receptor signaling pathway	89	13	5.66	FLNH	0.00394	0.435386
GO:0070265	necrotic cell death	51	3	0.32	FDSLNH	0.00395	0.435766
GO:0002833	positive regulation of response to bioti...	211	24	13.42	FLNH	0.00395	0.435766
GO:1900180	regulation of protein localization to nu...	105	4	0.65	LNH	0.00395	0.435766
GO:0051049	regulation of transport	978	15	7.11	DFLNT	0.00396	0.435766
GO:0071363	cellular response to growth factor stimu...	395	39	25.12	FLNH	0.00396	0.435766
GO:0048871	multicellular organismal-level homeostas...	459	44	29.2	FLNH	0.00396	0.435766
GO:0034504	protein localization to nucleus	246	6	1.52	LNH	0.00396	0.435766
GO:0009719	response to endogenous stimulus	1001	41	26.9	sial.total	0.00396	0.435766
GO:0030154	cell differentiation	2307	175	146.74	FLNH	0.00397	0.436134
GO:2001259	positive regulation of cation channel ac...	33	4	0.66	LNT	0.00397	0.436134
GO:0071219	cellular response to molecule of bacteri...	122	19	9.84	LSTb	0.00398	0.436134
GO:0010562	positive regulation of phosphorus metabo...	499	76	56.53	LSTc	0.00398	0.436134
GO:0045937	positive regulation of phosphate metabol...	499	76	56.53	LSTc	0.00398	0.436134
GO:0012501	programmed cell death	1283	18	9.32	DFLNT	0.00399	0.436134
GO:0040019	positive regulation of embryonic develop...	11	3	0.34	DSLNH	0.00399	0.436134
GO:1901293	nucleoside phosphate biosynthetic proces...	224	39	25.37	LSTc	0.00399	0.436134
GO:0045861	negative regulation of proteolysis	161	30	18.24	LSTc	0.00399	0.436134
GO:0019693	ribose phosphate metabolic process	346	22	11.88	X6.SL	0.00399	0.436134
GO:1903312	negative regulation of mRNA metabolic pr...	71	13	5.72	LSTb	0.00401	0.436134
GO:0070932	histone H3 deacetylation	12	2	0.1	fuc.total	0.00402	0.436134
GO:0043542	endothelial cell migration	138	10	3.71	sial.total	0.00402	0.436134
GO:0021854	hypothalamus development	10	3	0.34	X6.SL	0.00402	0.436134
GO:0061450	trophoblast cell migration	10	3	0.34	X6.SL	0.00402	0.436134
GO:0097201	negative regulation of transcription fro...	10	3	0.34	X6.SL	0.00402	0.436134
GO:0043388	positive regulation of DNA binding	41	7	2.07	LNFP.I	0.00403	0.436134
GO:0062098	regulation of programmed necrotic cell d...	25	6	1.59	FLNH	0.00404	0.436134
GO:0000430	regulation of transcription from RNA pol...	2	2	0.13	FLNH	0.00404	0.436134
GO:0000432	positive regulation of transcription fro...	2	2	0.13	FLNH	0.00404	0.436134
GO:0001794	type IIa hypersensitivity	2	2	0.13	FLNH	0.00404	0.436134
GO:0001796	regulation of type IIa hypersensitivity	2	2	0.13	FLNH	0.00404	0.436134
GO:0001798	positive regulation of type IIa hypersen...	2	2	0.13	FLNH	0.00404	0.436134
GO:0001996	positive regulation of heart rate by epi...	2	2	0.13	FLNH	0.00404	0.436134
GO:0002445	type II hypersensitivity	2	2	0.13	FLNH	0.00404	0.436134
GO:0002519	natural killer cell tolerance induction	2	2	0.13	FLNH	0.00404	0.436134
GO:0002883	regulation of hypersensitivity	2	2	0.13	FLNH	0.00404	0.436134
GO:0002885	positive regulation of hypersensitivity	2	2	0.13	FLNH	0.00404	0.436134
GO:0002892	regulation of type II hypersensitivity	2	2	0.13	FLNH	0.00404	0.436134
GO:0002894	positive regulation of type II hypersens...	2	2	0.13	FLNH	0.00404	0.436134
GO:0003321	positive regulation of blood pressure by...	2	2	0.13	FLNH	0.00404	0.436134
GO:0015747	urate transport	2	2	0.13	FLNH	0.00404	0.436134
GO:0060701	negative regulation of ribonuclease acti...	2	2	0.13	FLNH	0.00404	0.436134
GO:0060702	negative regulation of endoribonuclease ...	2	2	0.13	FLNH	0.00404	0.436134
GO:1901898	negative regulation of relaxation of car...	2	2	0.13	FLNH	0.00404	0.436134
GO:2000016	negative regulation of determination of ...	2	2	0.13	FLNH	0.00404	0.436134
GO:0009132	nucleoside diphosphate metabolic process	99	12	5	LNFP.I	0.00404	0.436134
GO:0042254	ribosome biogenesis	283	36	22.82	LSTb	0.00406	0.437844
GO:0051338	regulation of transferase activity	582	65	46.93	LSTb	0.00406	0.437844
GO:0042110	T cell activation	308	32	19.59	FLNH	0.00407	0.438024
GO:1903037	regulation of leukocyte cell-cell adhesi...	203	36	23	LSTc	0.00407	0.438024
GO:0044087	regulation of cellular component biogene...	670	98	75.9	LSTc	0.00407	0.438024
GO:0006753	nucleoside phosphate metabolic process	434	26	14.9	X6.SL	0.00407	0.438024
GO:0042592	homeostatic process	972	40	26.12	sial.total	0.00409	0.439952
GO:0022603	regulation of anatomical structure morph...	519	10	3.77	DFLNT	0.0041	0.440128
GO:0044281	small molecule metabolic process	1226	82	61.87	LNFP.I	0.0041	0.440128
GO:0032755	positive regulation of interleukin-6 pro...	57	6	1.53	sial.total	0.0041	0.440128
GO:0034340	response to type I interferon	57	6	1.53	sial.total	0.0041	0.440128
GO:0051960	regulation of nervous system development	252	7	2.03	fuc.total	0.00412	0.441785
GO:0070542	response to fatty acid	40	5	1.08	sial.total	0.00412	0.441785
GO:0002376	immune system process	1385	17	8.69	FDSLNH	0.00413	0.441785
GO:1902074	response to salt	200	23	12.72	FLNH	0.00413	0.441785
GO:0009593	detection of chemical stimulus	22	5	1.11	LNFP.I	0.00413	0.441785
GO:0045807	positive regulation of endocytosis	64	5	1.06	DSLNT	0.00414	0.441785
GO:0050806	positive regulation of synaptic transmis...	64	5	1.06	DSLNT	0.00414	0.441785
GO:0009719	response to endogenous stimulus	1001	50	34.38	X6.SL	0.00414	0.441785
GO:0009966	regulation of signal transduction	1883	77	58.11	DSLNH	0.00415	0.441785
GO:0140694	non-membrane-bounded organelle assembly	296	26	14.94	LNFP.I	0.00415	0.441785
GO:0042221	response to chemical	2124	43	29.39	LNFP.III	0.00416	0.441785
GO:0048514	blood vessel morphogenesis	339	20	10.46	DSLNH	0.00417	0.441785
GO:0002699	positive regulation of immune effector p...	141	27	15.97	LSTc	0.00417	0.441785
GO:0019835	cytolysis	4	2	0.11	sial.total	0.00417	0.441785
GO:0021828	gonadotrophin-releasing hormone neuronal...	4	2	0.11	sial.total	0.00417	0.441785
GO:0021855	hypothalamus cell migration	4	2	0.11	sial.total	0.00417	0.441785
GO:0021856	hypothalamic tangential migration using ...	4	2	0.11	sial.total	0.00417	0.441785
GO:0035581	sequestering of extracellular ligand fro...	4	2	0.11	sial.total	0.00417	0.441785
GO:0035634	response to stilbenoid	4	2	0.11	sial.total	0.00417	0.441785
GO:0060572	morphogenesis of an epithelial bud	4	2	0.11	sial.total	0.00417	0.441785
GO:0097167	circadian regulation of translation	4	2	0.11	sial.total	0.00417	0.441785
GO:1903748	negative regulation of establishment of ...	4	2	0.11	sial.total	0.00417	0.441785
GO:1990441	negative regulation of transcription fro...	4	2	0.11	sial.total	0.00417	0.441785
GO:2000015	regulation of determination of dorsal id...	4	2	0.11	sial.total	0.00417	0.441785
GO:2000342	negative regulation of chemokine (C-X-C ...	4	2	0.11	sial.total	0.00417	0.441785
GO:0043393	regulation of protein binding	144	10	3.73	sum	0.00417	0.441785
GO:0089718	amino acid import across plasma membrane	26	4	0.67	sum	0.00418	0.442622
GO:0051247	positive regulation of protein metabolic...	999	84	63.54	FLNH	0.00419	0.443235
GO:0099003	vesicle-mediated transport in synapse	132	5	1.06	fuc.total	0.00419	0.443235
GO:1901796	regulation of signal transduction by p53...	87	11	4.39	LNFP.I	0.0042	0.443846
GO:0002526	acute inflammatory response	46	12	5.21	LSTc	0.0042	0.443846
GO:0032088	negative regulation of NF-kappaB transcr...	60	10	3.82	FLNH	0.00422	0.445066
GO:0006977	DNA damage response, signal transduction...	15	6	1.7	LSTc	0.00422	0.445066
GO:0072673	lamellipodium morphogenesis	15	6	1.7	LSTc	0.00422	0.445066
GO:0043534	blood vessel endothelial cell migration	76	7	2.04	sial.total	0.00422	0.445066
GO:0022407	regulation of cell-cell adhesion	272	29	17.3	FLNH	0.00423	0.445674
GO:0009893	positive regulation of metabolic process	2532	324	286.82	LSTc	0.00423	0.445674
[truncated: 7,406 more rows]
