# Supplementary material for: Human milk variation is shaped by maternal genetics and impacts the infant gut microbiome
Source: Cell Genom. 2024 Sep 11;4(10):100638. doi: 10.1016/j.xgen.2024.100638 (PMC11602576; doi:10.1016/j.xgen.2024.100638)
Supplement: Table S17. Glycolsyltransferase genes with milk eQTLs, related to Figure 3 — Starting from a list of 54 candidate glycosyltransferase genes,48 seven genes had significant milk eQTLs in our data. gene_name, gene name; gene, Ensembl gene ID; egene_pval, eQTL gene-level p value if gene was included in eQTL analysis; FDR, eQTL gene-level q value if gene was included in eQTL analysis; top_snp, chromosome, base position, reference, and alternative alleles for variant with the smallest eQTL p value; rsID, rsID for variant in top_snp; snp_beta, estimated effect on gene expression for top_snp; snp_se, standard error of SNP effect on gene expression for top_snp; snp_pval, p value of effect on gene expression for top_snp. [file mmc15.xlsx]

## Sheet: ST17
Table S17. Glycolsyltransferase genes with milk eQTLs, Related to Figure 3
gene_name	gene	egene_pval	FDR	top_snp	rsID	snp_beta	snp_se	snp_pval
FUT2	ENSG00000176920	3.3517e-15	2.45725e-13	chr19_48702888_G_C	rs516316	-0.627185	0.0670037	3.23236e-17
GCNT3	ENSG00000140297	1.71167e-06	3.25234e-05	chr15_59568814_C_T	rs35634961	-0.354326	0.0603308	2.02426e-08
B3GNT3	ENSG00000179913	2.41846e-06	4.46576e-05	chr19_17800190_C_T	rs35663425	-0.414482	0.0693479	1.19335e-08
ST6GAL1	ENSG00000073849	0.000190189	0.00218589	chr3_187054623_C_T	rs4686846	0.293436	0.0625401	5.3383e-06
FUT10	ENSG00000172728	0.000204671	0.00232669	chr8_33344988_G_T	rs11785888	0.489866	0.0997373	2.01978e-06
ST6GALNAC3	ENSG00000184005	0.0029049	0.0220248	chr1_76144036_G_A	rs289683	0.513168	0.106849	3.28234e-06
B4GALT4	ENSG00000121578	0.00327672	0.0242178	chr3_119303782_G_GT	rs140742505	-0.425827	0.0980572	2.3463e-05
B3GNT9	ENSG00000237172	0.00808442	0.0501089	NA	NA	NA	NA	NA
ST6GALNAC5	ENSG00000117069	0.010007	0.0593559	NA	NA	NA	NA	NA
B4GALT1	ENSG00000086062	0.0103439	0.0608535	NA	NA	NA	NA	NA
ST3GAL6	ENSG00000064225	0.0146025	0.0792262	NA	NA	NA	NA	NA
FUT6	ENSG00000156413	0.0315787	0.138113	NA	NA	NA	NA	NA
B3GNT7	ENSG00000156966	0.0409783	0.167297	NA	NA	NA	NA	NA
ST6GALNAC2	ENSG00000070731	0.0452835	0.179783	NA	NA	NA	NA	NA
ST6GALNAC4	ENSG00000136840	0.0624616	0.222858	NA	NA	NA	NA	NA
B3GALT2	ENSG00000162630	0.0904851	0.284883	NA	NA	NA	NA	NA
B4GALT7	ENSG00000027847	0.199175	0.48979	NA	NA	NA	NA	NA
B3GALT5	ENSG00000183778	0.20123	0.493366	NA	NA	NA	NA	NA
FUT8	ENSG00000033170	0.225806	0.533875	NA	NA	NA	NA	NA
B3GNT5	ENSG00000176597	0.245205	0.564972	NA	NA	NA	NA	NA
FUT3	ENSG00000171124	0.268515	0.602106	NA	NA	NA	NA	NA
B4GALT2	ENSG00000117411	0.277568	0.617524	NA	NA	NA	NA	NA
ST3GAL3	ENSG00000126091	0.288218	0.634285	NA	NA	NA	NA	NA
FUT4	ENSG00000196371	0.314104	0.67119	NA	NA	NA	NA	NA
FUT11	ENSG00000196968	0.392849	0.784791	NA	NA	NA	NA	NA
B3GNT2	ENSG00000170340	0.433748	0.837299	NA	NA	NA	NA	NA
B3GNT8	ENSG00000177191	0.503513	0.918383	NA	NA	NA	NA	NA
ST3GAL4	ENSG00000110080	0.536134	0.953164	NA	NA	NA	NA	NA
B3GNT4	ENSG00000176383	0.583513	0.993815	NA	NA	NA	NA	NA
FUT5	ENSG00000130383	0.715286	0.993815	NA	NA	NA	NA	NA
ST3GAL1	ENSG00000008513	0.813248	0.993815	NA	NA	NA	NA	NA
ST3GAL2	ENSG00000157350	0.715918	0.993815	NA	NA	NA	NA	NA
ST3GAL5	ENSG00000115525	0.926523	0.993815	NA	NA	NA	NA	NA
B3GALT6	ENSG00000176022	0.84018	0.993815	NA	NA	NA	NA	NA
B4GALT3	ENSG00000158850	0.824216	0.993815	NA	NA	NA	NA	NA
B4GALT5	ENSG00000158470	0.795635	0.993815	NA	NA	NA	NA	NA
B4GALT6	ENSG00000118276	0.902839	0.993815	NA	NA	NA	NA	NA
GCNT1	ENSG00000187210	0.783832	0.993815	NA	NA	NA	NA	NA
ST6GALNAC6	ENSG00000160408	0.892997	0.993815	NA	NA	NA	NA	NA
FUT9	ENSG00000172461	0.978891	0.995416	NA	NA	NA	NA	NA
B3GNT1	NA	NA	NA	NA	NA	NA	NA	NA
B3GNT6	NA	NA	NA	NA	NA	NA	NA	NA
FUT1	NA	NA	NA	NA	NA	NA	NA	NA
FUT7	NA	NA	NA	NA	NA	NA	NA	NA
ST6GAL2	NA	NA	NA	NA	NA	NA	NA	NA
B3GALT1	NA	NA	NA	NA	NA	NA	NA	NA
B3GALT3	NA	NA	NA	NA	NA	NA	NA	NA
B3GALT4	NA	NA	NA	NA	NA	NA	NA	NA
GCNT2A	NA	NA	NA	NA	NA	NA	NA	NA
GCNT2B	NA	NA	NA	NA	NA	NA	NA	NA
GCNT2C	NA	NA	NA	NA	NA	NA	NA	NA
GCNT4	NA	NA	NA	NA	NA	NA	NA	NA
GCNT7	NA	NA	NA	NA	NA	NA	NA	NA
ST6GALNAC1	NA	NA	NA	NA	NA	NA	NA	NA
