# Supplementary material for: Human milk variation is shaped by maternal genetics and impacts the infant gut microbiome
Source: Cell Genom. 2024 Sep 11;4(10):100638. doi: 10.1016/j.xgen.2024.100638 (PMC11602576; doi:10.1016/j.xgen.2024.100638)
Supplement: Table S18. Associations between milk eQTLs and HMO concentrations, related to Figure 3 — Genetic associations between candidate HMO gene eQTL tag genetic variations and HMO concentrations, and Wald Ratio estimates of the effect of genetically modified gene expression on HMO concentration. gene, Ensembl gene ID; gene_name, gene name; rsID, rsID for variant in top_snp; top_snp, chromosome, base position, reference, and alternative alleles for variant with the smallest eQTL p value; HMO, tested HMO; N, number of individuals with genotype data at this variant and HMO data for association analysis; ga.est, estimated SNP effect on HMO concentration; ga.se, standard error of SNP effect on HMO concentration; ga.p, p value of SNP effect on HMO concentration; ga.q, Benjamini-Hochberg q value of SNP effect on HMO concentration; wr.b, Wald ratio estimate of the effect of genetically modified gene expression on HMO concentration; wr.se, standard error of Wald ratio effect estimate; wr.p, p value of Wald ratio effect estimate. [file mmc16.xlsx]

## Sheet: ST18
Table S18. Associations between milk eQTL and HMO concentrations, Related to Figure 3.
gene	gene_name	rsID	top_snp	HMO	N	ga.est	ga.se	ga.p	ga.q	wr.est	wr.se	wr.p
ENSG00000176920	FUT2	rs516316	chr19_48702888_G_C	LNFP I	212	-0.962863	0.0639398	4.75076e-35	6.31851e-33	1.53521	0.101947	3.01818e-51
ENSG00000176920	FUT2	rs516316	chr19_48702888_G_C	2'FL	212	-0.979158	0.068717	1.6261e-32	1.08136e-30	1.5612	0.109564	4.53836e-46
ENSG00000176920	FUT2	rs516316	chr19_48702888_G_C	3FL	212	0.880422	0.0699105	2.42128e-27	1.07343e-25	-1.40377	0.111467	2.29098e-36
ENSG00000176920	FUT2	rs516316	chr19_48702888_G_C	LNFP II	212	0.937447	0.0760989	1.72667e-26	5.74117e-25	-1.49469	0.121334	7.17625e-35
ENSG00000176920	FUT2	rs516316	chr19_48702888_G_C	DFLac	212	-0.785207	0.0680291	4.29169e-24	1.14159e-22	1.25195	0.108467	8.08145e-31
ENSG00000176920	FUT2	rs516316	chr19_48702888_G_C	FDSLNH	212	0.778642	0.0730592	2.09483e-21	4.64355e-20	-1.24149	0.116487	1.60542e-26
ENSG00000176920	FUT2	rs516316	chr19_48702888_G_C	LNnT	212	-0.759432	0.0786361	1.93739e-18	3.68104e-17	1.21086	0.125379	4.56648e-22
ENSG00000176920	FUT2	rs516316	chr19_48702888_G_C	LSTc	212	-0.569782	0.0837469	1.0879e-10	1.80864e-09	0.908475	0.133528	1.0202e-11
ENSG00000176920	FUT2	rs516316	chr19_48702888_G_C	LNT	212	0.484718	0.0841923	3.07213e-08	4.53993e-07	-0.772847	0.134238	8.5482e-09
ENSG00000176920	FUT2	rs516316	chr19_48702888_G_C	LNH	212	-0.408009	0.0808452	9.85246e-07	1.31038e-05	0.65054	0.128902	4.49282e-07
ENSG00000176920	FUT2	rs516316	chr19_48702888_G_C	LSTb	212	0.391324	0.0859843	9.11371e-06	0.000110193	-0.623937	0.137096	5.33649e-06
ENSG00000140297	GCNT3	rs35634961	chr15_59568814_C_T	DSLNT	219	0.310668	0.0899772	0.000669861	0.0074243	-0.876785	0.253939	0.000554931
ENSG00000140297	GCNT3	rs35634961	chr15_59568814_C_T	DFLNH	219	-0.297362	0.0917171	0.00137782	0.0140961	0.839232	0.258849	0.00118626
ENSG00000140297	GCNT3	rs35634961	chr15_59568814_C_T	FLNH	219	-0.568404	0.182889	0.00214364	0.0193369	1.60418	0.516161	0.00188414
ENSG00000140297	GCNT3	rs35634961	chr15_59568814_C_T	DFLac	219	0.293966	0.0951214	0.00226803	0.0193369	-0.829649	0.268457	0.00199866
ENSG00000140297	GCNT3	rs35634961	chr15_59568814_C_T	LNH	219	-0.550358	0.17854	0.00232624	0.0193369	1.55325	0.503886	0.00205234
ENSG00000176920	FUT2	rs516316	chr19_48702888_G_C	DFLNH	212	0.261226	0.0867521	0.00292786	0.0229062	-0.416506	0.13832	0.00260235
ENSG00000179913	B3GNT3	rs35663425	chr19_17800190_C_T	FDSLNH	205	-0.232136	0.087235	0.00842916	0.0622821	0.560062	0.210467	0.00779001
ENSG00000176920	FUT2	rs516316	chr19_48702888_G_C	FLNH	212	0.225339	0.0901674	0.0132314	0.0926197	-0.359286	0.143765	0.0124503
ENSG00000121578	B4GALT4	rs140742505	chr3_119303782_G_GT	FLNH	224	-0.716303	0.297849	0.0170193	0.112074	NA	NA	NA
ENSG00000176920	FUT2	rs516316	chr19_48702888_G_C	DFLNT	212	-0.19994	0.0836172	0.0176959	0.112074	NA	NA	NA
ENSG00000140297	GCNT3	rs35634961	chr15_59568814_C_T	3'SL	219	0.21466	0.0938877	0.0232215	0.140384	NA	NA	NA
ENSG00000176920	FUT2	rs516316	chr19_48702888_G_C	DSLNT	212	0.19368	0.0872445	0.0275113	0.159087	NA	NA	NA
ENSG00000073849	ST6GAL1	rs4686846	chr3_187054623_C_T	DSLNH	201	0.214973	0.11715	0.0680341	0.377022	NA	NA	NA
ENSG00000172728	FUT10	rs11785888	chr8_33344988_G_T	LNT	223	0.388587	0.217909	0.0759559	0.404085	NA	NA	NA
ENSG00000073849	ST6GAL1	rs4686846	chr3_187054623_C_T	3FL	201	0.171899	0.0986666	0.0830539	0.424853	NA	NA	NA
ENSG00000073849	ST6GAL1	rs4686846	chr3_187054623_C_T	2'FL	201	-0.101351	0.0600784	0.0932157	0.459173	NA	NA	NA
ENSG00000121578	B4GALT4	rs140742505	chr3_119303782_G_GT	LNH	224	-0.283589	0.173871	0.104334	0.495586	NA	NA	NA
ENSG00000184005	ST6GALNAC3	rs289683	chr1_76144036_G_A	LSTb	219	0.353925	0.219403	0.108212	0.496281	NA	NA	NA
ENSG00000140297	GCNT3	rs35634961	chr15_59568814_C_T	LSTc	219	-0.273243	0.175633	0.121265	0.537607	NA	NA	NA
ENSG00000172728	FUT10	rs11785888	chr8_33344988_G_T	FDSLNH	223	0.117128	0.0777893	0.133603	0.573201	NA	NA	NA
ENSG00000184005	ST6GALNAC3	rs289683	chr1_76144036_G_A	LSTc	219	0.182868	0.126446	0.149594	0.621752	NA	NA	NA
ENSG00000184005	ST6GALNAC3	rs289683	chr1_76144036_G_A	DFLNT	219	0.17147	0.127906	0.181488	0.703785	NA	NA	NA
ENSG00000179913	B3GNT3	rs35663425	chr19_17800190_C_T	DFLac	205	-0.0841919	0.0630012	0.182968	0.703785	NA	NA	NA
ENSG00000184005	ST6GALNAC3	rs289683	chr1_76144036_G_A	FDSLNH	219	-0.205568	0.155629	0.187971	0.703785	NA	NA	NA
ENSG00000179913	B3GNT3	rs35663425	chr19_17800190_C_T	2'FL	205	-0.0808691	0.0621976	0.195045	0.703785	NA	NA	NA
ENSG00000073849	ST6GAL1	rs4686846	chr3_187054623_C_T	LNFP III	201	-0.168482	0.12979	0.19579	0.703785	NA	NA	NA
ENSG00000176920	FUT2	rs516316	chr19_48702888_G_C	LNFP III	212	0.118632	0.0932044	0.20452	0.715818	NA	NA	NA
ENSG00000184005	ST6GALNAC3	rs289683	chr1_76144036_G_A	DSLNH	219	0.163847	0.133019	0.219406	0.741453	NA	NA	NA
ENSG00000179913	B3GNT3	rs35663425	chr19_17800190_C_T	LNnT	205	0.145534	0.119809	0.225918	0.741453	NA	NA	NA
ENSG00000184005	ST6GALNAC3	rs289683	chr1_76144036_G_A	DFLNH	219	0.157615	0.132455	0.235396	0.741453	NA	NA	NA
ENSG00000140297	GCNT3	rs35634961	chr15_59568814_C_T	FDSLNH	219	-0.0764063	0.0653477	0.243625	0.741453	NA	NA	NA
ENSG00000179913	B3GNT3	rs35663425	chr19_17800190_C_T	DSLNH	205	-0.144819	0.126081	0.252099	0.741453	NA	NA	NA
ENSG00000073849	ST6GAL1	rs4686846	chr3_187054623_C_T	LNFP II	201	0.126368	0.113674	0.267657	0.741453	NA	NA	NA
ENSG00000073849	ST6GAL1	rs4686846	chr3_187054623_C_T	DSLNT	201	-0.128161	0.11979	0.286004	0.741453	NA	NA	NA
ENSG00000121578	B4GALT4	rs140742505	chr3_119303782_G_GT	FDSLNH	224	-0.132487	0.124379	0.287977	0.741453	NA	NA	NA
ENSG00000073849	ST6GAL1	rs4686846	chr3_187054623_C_T	LNFP I	201	-0.0994901	0.0934807	0.288523	0.741453	NA	NA	NA
ENSG00000140297	GCNT3	rs35634961	chr15_59568814_C_T	LNFP I	219	-0.147263	0.138864	0.290139	0.741453	NA	NA	NA
ENSG00000184005	ST6GALNAC3	rs289683	chr1_76144036_G_A	LNnT	219	0.1325	0.126951	0.297808	0.741453	NA	NA	NA
ENSG00000172728	FUT10	rs11785888	chr8_33344988_G_T	LNFP I	223	-0.0881872	0.0846383	0.298609	0.741453	NA	NA	NA
ENSG00000140297	GCNT3	rs35634961	chr15_59568814_C_T	DSLNH	219	-0.0939475	0.0932608	0.314909	0.741453	NA	NA	NA
ENSG00000176920	FUT2	rs516316	chr19_48702888_G_C	3'SL	212	0.087872	0.0889262	0.324241	0.741453	NA	NA	NA
ENSG00000121578	B4GALT4	rs140742505	chr3_119303782_G_GT	DFLNH	224	0.173448	0.17909	0.333876	0.741453	NA	NA	NA
ENSG00000172728	FUT10	rs11785888	chr8_33344988_G_T	LNFP III	223	-0.114513	0.118276	0.334034	0.741453	NA	NA	NA
ENSG00000172728	FUT10	rs11785888	chr8_33344988_G_T	LNH	223	0.103165	0.109711	0.348094	0.741453	NA	NA	NA
ENSG00000184005	ST6GALNAC3	rs289683	chr1_76144036_G_A	3'SL	219	0.127391	0.135593	0.348536	0.741453	NA	NA	NA
ENSG00000073849	ST6GAL1	rs4686846	chr3_187054623_C_T	LSTb	201	-0.112319	0.120171	0.351125	0.741453	NA	NA	NA
ENSG00000140297	GCNT3	rs35634961	chr15_59568814_C_T	LNnT	219	-0.162818	0.174416	0.351628	0.741453	NA	NA	NA
ENSG00000140297	GCNT3	rs35634961	chr15_59568814_C_T	LNT	219	-0.160041	0.172271	0.353948	0.741453	NA	NA	NA
ENSG00000073849	ST6GAL1	rs4686846	chr3_187054623_C_T	DFLNH	201	0.115839	0.125326	0.356476	0.741453	NA	NA	NA
ENSG00000179913	B3GNT3	rs35663425	chr19_17800190_C_T	LSTb	205	-0.112711	0.123206	0.361399	0.741453	NA	NA	NA
ENSG00000172728	FUT10	rs11785888	chr8_33344988_G_T	FLNH	223	0.102235	0.112013	0.362417	0.741453	NA	NA	NA
ENSG00000179913	B3GNT3	rs35663425	chr19_17800190_C_T	LNFP III	205	-0.122602	0.13608	0.368708	0.741453	NA	NA	NA
ENSG00000184005	ST6GALNAC3	rs289683	chr1_76144036_G_A	LNT	219	0.114754	0.12765	0.369688	0.741453	NA	NA	NA
ENSG00000179913	B3GNT3	rs35663425	chr19_17800190_C_T	6'SL	205	-0.107249	0.119409	0.370185	0.741453	NA	NA	NA
ENSG00000121578	B4GALT4	rs140742505	chr3_119303782_G_GT	LSTc	224	-0.152416	0.170369	0.37198	0.741453	NA	NA	NA
ENSG00000073849	ST6GAL1	rs4686846	chr3_187054623_C_T	LNH	201	-0.103845	0.117492	0.377873	0.741453	NA	NA	NA
ENSG00000184005	ST6GALNAC3	rs289683	chr1_76144036_G_A	LNH	219	0.11447	0.129943	0.379358	0.741453	NA	NA	NA
ENSG00000176920	FUT2	rs516316	chr19_48702888_G_C	DSLNH	212	-0.0721914	0.0836667	0.389226	0.741453	NA	NA	NA
ENSG00000140297	GCNT3	rs35634961	chr15_59568814_C_T	6'SL	219	0.0754436	0.0876284	0.390239	0.741453	NA	NA	NA
ENSG00000121578	B4GALT4	rs140742505	chr3_119303782_G_GT	DFLac	224	-0.0786186	0.0929782	0.39873	0.746917	NA	NA	NA
ENSG00000140297	GCNT3	rs35634961	chr15_59568814_C_T	2'FL	219	0.0359301	0.0453225	0.428801	0.79209	NA	NA	NA
ENSG00000184005	ST6GALNAC3	rs289683	chr1_76144036_G_A	LNFP II	219	0.0930633	0.120618	0.44124	0.803902	NA	NA	NA
ENSG00000073849	ST6GAL1	rs4686846	chr3_187054623_C_T	LSTc	201	0.0841296	0.115289	0.466436	0.823065	NA	NA	NA
ENSG00000140297	GCNT3	rs35634961	chr15_59568814_C_T	LNFP II	219	0.0611393	0.0848464	0.471957	0.823065	NA	NA	NA
ENSG00000073849	ST6GAL1	rs4686846	chr3_187054623_C_T	LNnT	201	-0.0811687	0.113967	0.47719	0.823065	NA	NA	NA
ENSG00000172728	FUT10	rs11785888	chr8_33344988_G_T	6'SL	223	-0.0714203	0.103503	0.490916	0.823065	NA	NA	NA
ENSG00000176920	FUT2	rs516316	chr19_48702888_G_C	6'SL	212	-0.0564786	0.082232	0.492969	0.823065	NA	NA	NA
ENSG00000172728	FUT10	rs11785888	chr8_33344988_G_T	DSLNH	223	0.0731211	0.110633	0.509358	0.823065	NA	NA	NA
ENSG00000140297	GCNT3	rs35634961	chr15_59568814_C_T	LNFP III	219	-0.124051	0.188114	0.510326	0.823065	NA	NA	NA
ENSG00000073849	ST6GAL1	rs4686846	chr3_187054623_C_T	6'SL	201	0.072943	0.111315	0.513063	0.823065	NA	NA	NA
ENSG00000179913	B3GNT3	rs35663425	chr19_17800190_C_T	LNH	205	0.0799689	0.12306	0.516549	0.823065	NA	NA	NA
ENSG00000121578	B4GALT4	rs140742505	chr3_119303782_G_GT	6'SL	224	-0.105491	0.166634	0.527354	0.823065	NA	NA	NA
ENSG00000172728	FUT10	rs11785888	chr8_33344988_G_T	3'SL	223	0.0703152	0.114286	0.539035	0.823065	NA	NA	NA
ENSG00000172728	FUT10	rs11785888	chr8_33344988_G_T	LNnT	223	-0.0651428	0.106861	0.542766	0.823065	NA	NA	NA
ENSG00000121578	B4GALT4	rs140742505	chr3_119303782_G_GT	LNFP III	224	-0.112876	0.188474	0.549867	0.823065	NA	NA	NA
ENSG00000184005	ST6GALNAC3	rs289683	chr1_76144036_G_A	FLNH	219	-0.0797481	0.133265	0.550201	0.823065	NA	NA	NA
ENSG00000184005	ST6GALNAC3	rs289683	chr1_76144036_G_A	2'FL	219	0.0385519	0.0644664	0.550468	0.823065	NA	NA	NA
ENSG00000179913	B3GNT3	rs35663425	chr19_17800190_C_T	FLNH	205	-0.0721709	0.120763	0.550773	0.823065	NA	NA	NA
ENSG00000184005	ST6GALNAC3	rs289683	chr1_76144036_G_A	6'SL	219	0.070993	0.124353	0.568671	0.832705	NA	NA	NA
ENSG00000184005	ST6GALNAC3	rs289683	chr1_76144036_G_A	DFLac	219	-0.0393809	0.0691725	0.569746	0.832705	NA	NA	NA
ENSG00000179913	B3GNT3	rs35663425	chr19_17800190_C_T	DFLNT	205	-0.0670407	0.12386	0.588936	0.851396	NA	NA	NA
ENSG00000172728	FUT10	rs11785888	chr8_33344988_G_T	LNFP II	223	0.0533505	0.101506	0.599711	0.854537	NA	NA	NA
ENSG00000172728	FUT10	rs11785888	chr8_33344988_G_T	DFLNT	223	0.0559672	0.107737	0.603959	0.854537	NA	NA	NA
ENSG00000172728	FUT10	rs11785888	chr8_33344988_G_T	LSTc	223	-0.054289	0.106829	0.611843	0.85658	NA	NA	NA
ENSG00000121578	B4GALT4	rs140742505	chr3_119303782_G_GT	DFLNT	224	0.0818504	0.171441	0.63354	0.877717	NA	NA	NA
ENSG00000140297	GCNT3	rs35634961	chr15_59568814_C_T	3FL	219	-0.033472	0.0734379	0.649011	0.88079	NA	NA	NA
ENSG00000184005	ST6GALNAC3	rs289683	chr1_76144036_G_A	DSLNT	219	0.0588695	0.132222	0.656607	0.88079	NA	NA	NA
ENSG00000179913	B3GNT3	rs35663425	chr19_17800190_C_T	LNFP I	205	-0.0433343	0.0978104	0.658217	0.88079	NA	NA	NA
ENSG00000179913	B3GNT3	rs35663425	chr19_17800190_C_T	LNT	205	-0.0529091	0.120944	0.662248	0.88079	NA	NA	NA
ENSG00000121578	B4GALT4	rs140742505	chr3_119303782_G_GT	LSTb	224	0.0726668	0.175886	0.679907	0.895323	NA	NA	NA
ENSG00000121578	B4GALT4	rs140742505	chr3_119303782_G_GT	3'SL	224	-0.0722423	0.182257	0.692218	0.900502	NA	NA	NA
ENSG00000121578	B4GALT4	rs140742505	chr3_119303782_G_GT	LNnT	224	-0.0648192	0.17015	0.703611	0.900502	NA	NA	NA
ENSG00000172728	FUT10	rs11785888	chr8_33344988_G_T	DFLac	223	0.0222393	0.0584898	0.704152	0.900502	NA	NA	NA
ENSG00000179913	B3GNT3	rs35663425	chr19_17800190_C_T	LSTc	205	-0.0417106	0.122084	0.732973	0.928025	NA	NA	NA
ENSG00000073849	ST6GAL1	rs4686846	chr3_187054623_C_T	DFLac	201	-0.020654	0.0640745	0.747539	0.928025	NA	NA	NA
ENSG00000073849	ST6GAL1	rs4686846	chr3_187054623_C_T	FDSLNH	201	0.027661	0.0869694	0.750785	0.928025	NA	NA	NA
ENSG00000073849	ST6GAL1	rs4686846	chr3_187054623_C_T	DFLNT	201	0.0379014	0.120566	0.753584	0.928025	NA	NA	NA
ENSG00000184005	ST6GALNAC3	rs289683	chr1_76144036_G_A	3FL	219	-0.0282356	0.104596	0.787462	0.955647	NA	NA	NA
ENSG00000121578	B4GALT4	rs140742505	chr3_119303782_G_GT	3FL	224	-0.0352791	0.14013	0.801465	0.955647	NA	NA	NA
ENSG00000140297	GCNT3	rs35634961	chr15_59568814_C_T	LSTb	219	0.0434606	0.175007	0.804116	0.955647	NA	NA	NA
ENSG00000121578	B4GALT4	rs140742505	chr3_119303782_G_GT	LNFP II	224	0.0386894	0.161702	0.811127	0.955647	NA	NA	NA
ENSG00000121578	B4GALT4	rs140742505	chr3_119303782_G_GT	LNFP I	224	-0.0323243	0.135695	0.811941	0.955647	NA	NA	NA
ENSG00000179913	B3GNT3	rs35663425	chr19_17800190_C_T	3FL	205	-0.022054	0.0972087	0.820757	0.957549	NA	NA	NA
ENSG00000184005	ST6GALNAC3	rs289683	chr1_76144036_G_A	LNFP I	219	0.0220133	0.101458	0.82844	0.958109	NA	NA	NA
ENSG00000121578	B4GALT4	rs140742505	chr3_119303782_G_GT	DSLNT	224	0.0369772	0.178075	0.835698	0.95817	NA	NA	NA
ENSG00000172728	FUT10	rs11785888	chr8_33344988_G_T	2'FL	223	0.0104925	0.0540249	0.84619	0.958901	NA	NA	NA
ENSG00000179913	B3GNT3	rs35663425	chr19_17800190_C_T	LNFP II	205	-0.0210909	0.111946	0.850755	0.958901	NA	NA	NA
ENSG00000179913	B3GNT3	rs35663425	chr19_17800190_C_T	DFLNH	205	0.0218591	0.1267	0.8632	0.964753	NA	NA	NA
ENSG00000073849	ST6GAL1	rs4686846	chr3_187054623_C_T	FLNH	201	0.0202058	0.125234	0.87199	0.966456	NA	NA	NA
ENSG00000121578	B4GALT4	rs140742505	chr3_119303782_G_GT	2'FL	224	0.00988213	0.0861085	0.908739	0.970898	NA	NA	NA
ENSG00000121578	B4GALT4	rs140742505	chr3_119303782_G_GT	DSLNH	224	0.0186247	0.177864	0.9167	0.970898	NA	NA	NA
ENSG00000179913	B3GNT3	rs35663425	chr19_17800190_C_T	DSLNT	205	-0.0127521	0.125963	0.919465	0.970898	NA	NA	NA
ENSG00000172728	FUT10	rs11785888	chr8_33344988_G_T	DFLNH	223	-0.0103911	0.112549	0.926526	0.970898	NA	NA	NA
ENSG00000073849	ST6GAL1	rs4686846	chr3_187054623_C_T	LNT	201	-0.0103007	0.111603	0.926557	0.970898	NA	NA	NA
ENSG00000172728	FUT10	rs11785888	chr8_33344988_G_T	LSTb	223	0.00893975	0.110582	0.935642	0.970898	NA	NA	NA
ENSG00000172728	FUT10	rs11785888	chr8_33344988_G_T	3FL	223	0.00697363	0.0878729	0.936819	0.970898	NA	NA	NA
ENSG00000073849	ST6GAL1	rs4686846	chr3_187054623_C_T	3'SL	201	0.00932672	0.125163	0.940676	0.970898	NA	NA	NA
ENSG00000179913	B3GNT3	rs35663425	chr19_17800190_C_T	3'SL	205	0.0093377	0.130436	0.943002	0.970898	NA	NA	NA
ENSG00000140297	GCNT3	rs35634961	chr15_59568814_C_T	DFLNT	219	0.00579373	0.0904695	0.948998	0.970898	NA	NA	NA
ENSG00000172728	FUT10	rs11785888	chr8_33344988_G_T	DSLNT	223	0.00422003	0.111929	0.969959	0.984768	NA	NA	NA
ENSG00000184005	ST6GALNAC3	rs289683	chr1_76144036_G_A	LNFP III	219	0.00157421	0.140132	0.991048	0.998555	NA	NA	NA
ENSG00000121578	B4GALT4	rs140742505	chr3_119303782_G_GT	LNT	224	-2.66845e-05	0.170795	0.999875	0.999875	NA	NA	NA
