# Supplementary material for: Human milk variation is shaped by maternal genetics and impacts the infant gut microbiome
Source: Cell Genom. 2024 Sep 11;4(10):100638. doi: 10.1016/j.xgen.2024.100638 (PMC11602576; doi:10.1016/j.xgen.2024.100638)
Supplement: Table S19. Results of sparse CCA integrating milk transcriptomes and infant fecal metagenomes, related to Figure 4 — Sparse CCA output weights for identified sparse components containing milk-expressed genes and infant fecal microbial taxa or pathways. feature, feature name; weight, weight of feature in sparse component; type, is feature a milk gene (gene) or infant fecal microbial trait (microbe); component, the sparse component this feature weight is for. [file mmc17.xlsx]

## Sheet: ST19
Table S19. Results of sparse CCA integrating milk transcriptomes and infant fecal metagenomes, Related to Figure 4
feature	weight	type	component
s__Bifidobacterium_bifidum_1mo	-0.0369857	microbe	10
s__Bifidobacterium_longum_1mo	-0.00287445	microbe	10
s__Bacteroides_caecimuris_1mo	-0.0215808	microbe	10
s__Bacteroides_finegoldii_1mo	-0.00340967	microbe	10
s__Bacteroides_ovatus_1mo	-0.142257	microbe	10
s__Bacteroides_sp003463205_1mo	-0.0666456	microbe	10
s__Bacteroides_sp900557355_1mo	-0.103957	microbe	10
s__Bacteroides_thetaiotaomicron_1mo	-0.0163467	microbe	10
s__Bacteroides_uniformis_1mo	-0.0132301	microbe	10
s__Bacteroides_xylanisolvens_1mo	-0.0811248	microbe	10
s__Clostridium_P_perfringens_1mo	0.074284	microbe	10
s__Veillonella_atypica_1mo	0.0825706	microbe	10
s__Veillonella_dispar_1mo	0.29804	microbe	10
s__Veillonella_dispar_A_1mo	0.279797	microbe	10
s__Veillonella_infantium_1mo	0.311956	microbe	10
s__Veillonella_parvula_1mo	0.149108	microbe	10
s__Veillonella_parvula_A_1mo	0.140767	microbe	10
s__Veillonella_rogosae_1mo	0.362341	microbe	10
s__Veillonella_sp003463825_1mo	0.268087	microbe	10
s__Veillonella_sp900550175_1mo	0.304239	microbe	10
s__Veillonella_sp900552715_1mo	0.315783	microbe	10
s__Veillonella_sp900556785_1mo	0.346506	microbe	10
s__Veillonella_tobetsuensis_1mo	0.247148	microbe	10
GLUDEG-I-PWY: GABA shunt_1mo	-0.00801517	microbe	10
P42-PWY: incomplete reductive TCA cycle_1mo	0.0199669	microbe	10
P562-PWY: myo-inositol degradation I_1mo	0.0741364	microbe	10
PWY-5005: biotin biosynthesis II_1mo	0.232444	microbe	10
s__Longicatena_innocuum_6mo	0.0155532	microbe	10
ARF5	-0.121467	gene	10
HCCS	-0.000918971	gene	10
ZNF195	-0.0123033	gene	10
ZNF263	0.00096593	gene	10
MGST1	0.0605367	gene	10
PKD1	0.0579476	gene	10
METTL13	-0.0444325	gene	10
DYRK4	0.0372174	gene	10
SEMA3G	0.0497852	gene	10
ELOVL5	0.011637	gene	10
PSMC4	-0.0146868	gene	10
MVP	-0.0158871	gene	10
POLR3B	0.0581049	gene	10
XYLT2	0.0500213	gene	10
RNF10	-0.0586706	gene	10
HSF2	-0.055355	gene	10
VCL	-0.0372844	gene	10
TRIT1	0.0327326	gene	10
PLEKHA5	0.0371574	gene	10
SIKE1	-0.0244331	gene	10
TRAPPC3	-0.0542348	gene	10
CCDC85A	-0.0678254	gene	10
RC3H2	-0.000306669	gene	10
ADAT1	-0.073514	gene	10
PPP2R5A	-0.163848	gene	10
ROGDI	0.0519331	gene	10
FTSJ1	-0.0750876	gene	10
RAB27A	-0.034105	gene	10
LMCD1	-0.0137591	gene	10
WBSCR22	-0.045019	gene	10
ALDH3A2	-0.0370283	gene	10
ACADVL	-0.000751145	gene	10
FBXW11	0.00879136	gene	10
PVR	-0.00247971	gene	10
CA12	-0.011495	gene	10
ARHGEF10L	-0.00405296	gene	10
KIFAP3	-0.00835704	gene	10
UBE2A	-0.0324813	gene	10
PIK3C3	0.0179607	gene	10
ZCWPW1	-0.00624108	gene	10
SAR1A	0.084297	gene	10
RABL2B	-0.00865795	gene	10
SLC35C2	0.114393	gene	10
SESN1	0.0546971	gene	10
DIS3	-0.0265349	gene	10
CHMP2B	0.00967752	gene	10
SMAP2	-0.0419772	gene	10
MECOM	-0.0511554	gene	10
TTC39A	-0.10532	gene	10
MAST2	-0.00848253	gene	10
CASS4	-0.00960777	gene	10
ARHGAP28	-0.0905568	gene	10
LYZ	0.000984283	gene	10
SPG21	-0.0196361	gene	10
GLG1	0.0206204	gene	10
CMTM6	0.0622686	gene	10
OSGEP	-0.0327866	gene	10
DHPS	0.0231066	gene	10
WHRN	-0.0271731	gene	10
CREM	0.000918303	gene	10
ZNF184	-0.0358277	gene	10
DSP	-0.053407	gene	10
ABLIM1	-0.0601368	gene	10
RASSF7	-0.0737986	gene	10
POLR2F	0.0176593	gene	10
DEPDC5	0.0132495	gene	10
TTLL12	-0.104321	gene	10
ZMAT5	-0.112794	gene	10
TXN2	-0.00107981	gene	10
PLCB4	-0.0339093	gene	10
CEP76	0.0804899	gene	10
RNMT	-0.0888238	gene	10
NXT2	-0.0595664	gene	10
NUP93	0.0137539	gene	10
USB1	-0.0283174	gene	10
VAC14	-0.00952328	gene	10
ZNF500	-0.12737	gene	10
CAPN15	0.0322697	gene	10
BFAR	-0.0812992	gene	10
NDRG1	-0.0401734	gene	10
NCALD	-0.0270408	gene	10
CACTIN	0.0543242	gene	10
MRPL4	-0.0630365	gene	10
ELL	-0.0466328	gene	10
GTPBP10	0.0210521	gene	10
MPP6	0.0516595	gene	10
IMPDH1	-0.0128362	gene	10
PSMA2	0.0270705	gene	10
FKTN	-0.0131958	gene	10
TMEM245	0.0079097	gene	10
SUSD1	-0.0135231	gene	10
PPIF	-0.0128207	gene	10
RPS6KB1	-0.06818	gene	10
RNF167	0.0259367	gene	10
VAT1	-0.0340423	gene	10
GRPEL1	-0.0270221	gene	10
ELP4	0.0116809	gene	10
ZPR1	-0.0337468	gene	10
PRPF19	-0.0103669	gene	10
CARS	-0.0611236	gene	10
PPFIBP1	-0.00821898	gene	10
COQ5	0.0215154	gene	10
MAGOHB	0.000522715	gene	10
ACAD10	0.0351583	gene	10
NAA25	-0.0223009	gene	10
PAK1IP1	-0.0323664	gene	10
SASH1	-0.00564349	gene	10
ICK	-0.00107111	gene	10
BAG2	-0.0314219	gene	10
CUTA	-0.0699016	gene	10
TFEB	-0.0126815	gene	10
TMEM30A	0.0193771	gene	10
CEP72	-0.056697	gene	10
ITK	0.00894883	gene	10
RAD50	-0.00403449	gene	10
CEP70	-0.0353442	gene	10
TFG	-0.0616481	gene	10
C3orf14	0.0702017	gene	10
UMPS	-0.0351298	gene	10
PLSCR4	0.0882889	gene	10
VIPR1	0.00935607	gene	10
ACTR1B	0.035888	gene	10
RTN4	0.00449883	gene	10
GGCX	0.0279561	gene	10
AMPD2	0.00237002	gene	10
SWT1	0.0132334	gene	10
KLHL12	-0.0525873	gene	10
BLZF1	0.0531043	gene	10
DARS2	0.0108193	gene	10
MESDC2	0.129705	gene	10
PKD2	0.00127006	gene	10
CPSF3	0.0620921	gene	10
GLE1	-0.00882625	gene	10
TRIM32	-0.0804044	gene	10
YIPF4	0.0350071	gene	10
CYSTM1	-0.0109402	gene	10
SMAD9	-0.0033907	gene	10
ECHDC2	0.00850248	gene	10
A1BG	-0.0365896	gene	10
MAPK8IP1	0.0111339	gene	10
POLM	0.0944138	gene	10
C7orf49	-0.129593	gene	10
SLC25A16	-0.0087571	gene	10
PRDX4	0.0190121	gene	10
TTPAL	-0.00342566	gene	10
PARD6B	-0.116762	gene	10
IQSEC2	-0.00845906	gene	10
MPHOSPH10	-0.000261066	gene	10
ZNF45	-0.0465386	gene	10
C16orf70	-0.0528892	gene	10
SNRPB2	-0.00944135	gene	10
NECAB3	-0.0445969	gene	10
IGFLR1	0.0683732	gene	10
PRR12	0.100975	gene	10
TMEM175	0.0170591	gene	10
EMC6	0.047979	gene	10
TWSG1	0.0218043	gene	10
CHAC1	-0.0138963	gene	10
KLK10	-0.0165903	gene	10
HEATR5A	0.0247584	gene	10
ERMARD	-0.106829	gene	10
FAM155B	-0.0576058	gene	10
CRB3	0.0612089	gene	10
ARHGEF16	-0.0981384	gene	10
WDR44	0.0755943	gene	10
CHD1L	-0.0126685	gene	10
RRP8	0.0203985	gene	10
RPA1	0.00874521	gene	10
MMACHC	0.0304794	gene	10
MUTYH	0.0412281	gene	10
XPO4	0.150919	gene	10
LGR6	-0.0484665	gene	10
RFC3	0.00579577	gene	10
WDR74	-0.115297	gene	10
C12orf29	-0.0207932	gene	10
NAPG	0.00303402	gene	10
SOX5	-0.0597955	gene	10
RBMX2	0.0173139	gene	10
HOOK1	0.03717	gene	10
DTNA	-0.0291579	gene	10
TMEM258	-0.0409089	gene	10
PDGFRA	-0.0635558	gene	10
NAA35	-0.0172879	gene	10
TRAFD1	0.0235439	gene	10
CD36	0.000147378	gene	10
MTO1	-0.0300426	gene	10
FHOD1	0.00030098	gene	10
ARMC9	-0.00790455	gene	10
APPL2	-0.0100251	gene	10
NUPL2	0.0325241	gene	10
STX17	0.00570843	gene	10
GMPR	-0.00456181	gene	10
CCDC90B	0.0113548	gene	10
TGS1	-0.00393658	gene	10
PPP2R1B	-0.0333652	gene	10
CTDSPL2	0.0601795	gene	10
SENP7	-0.0473899	gene	10
PDE5A	-0.0416962	gene	10
NUP54	-0.00674044	gene	10
FAM222A	-0.050439	gene	10
LNX2	-0.0661757	gene	10
KSR1	-0.101703	gene	10
SKAP1	0.00697367	gene	10
RAB40B	-0.022637	gene	10
SH3GL1	-0.00378994	gene	10
MPC2	0.0217753	gene	10
ISG20L2	-0.093761	gene	10
ARL8A	-0.0748809	gene	10
EXOC6B	-0.0156944	gene	10
NBEAL1	-0.0416255	gene	10
VGLL4	-0.020138	gene	10
SLC25A38	-0.00236229	gene	10
TCTA	-0.00822585	gene	10
CENPC	0.0968581	gene	10
ATG12	0.0775984	gene	10
RNF44	6.78937e-05	gene	10
SLC26A7	0.00286675	gene	10
VLDLR	0.0283503	gene	10
GSN	-0.0272554	gene	10
LCN2	0.0162614	gene	10
USP6NL	-0.0138109	gene	10
RSU1	-0.011173	gene	10
TAF5	-0.0945901	gene	10
TKFC	0.00190059	gene	10
LYPD1	0.0725925	gene	10
DHX37	-0.0368148	gene	10
VIPAS39	-0.0125718	gene	10
GABRA2	0.00162496	gene	10
CWF19L2	-0.0126268	gene	10
MBNL1	0.0210116	gene	10
WDR78	0.0222626	gene	10
GGPS1	-0.0713666	gene	10
LPCAT1	0.0242959	gene	10
ADPRHL1	-0.0547857	gene	10
UBASH3B	-0.0306368	gene	10
OXA1L	-0.0438344	gene	10
DEPTOR	-0.0125727	gene	10
RNF20	0.0319909	gene	10
ELMSAN1	0.0143571	gene	10
FAM161B	0.0540811	gene	10
NDUFAF6	-0.0114034	gene	10
ADAMTSL3	-0.0448528	gene	10
N6AMT1	-0.110427	gene	10
SCAF4	0.00565029	gene	10
PCGF6	0.0343992	gene	10
ANKRD9	-0.0557194	gene	10
ZFAND3	-0.00104173	gene	10
PDE6D	-0.00915159	gene	10
DHRS1	-0.0129635	gene	10
TAB3	-0.036946	gene	10
PSMG3	-0.0435901	gene	10
MITD1	0.00919303	gene	10
AHCYL2	-0.0157992	gene	10
SPATA2	0.0101654	gene	10
ELK4	0.00232519	gene	10
AMFR	-0.0579631	gene	10
CCDC117	-0.0384077	gene	10
ZNF362	-0.00278385	gene	10
LMNA	-0.11217	gene	10
CYB561A3	-0.0500355	gene	10
B3GALNT2	-0.0594808	gene	10
FAM175A	-0.0141239	gene	10
YY1AP1	-0.0189556	gene	10
SLC15A2	0.0468711	gene	10
ADORA1	-0.0129217	gene	10
HDAC11	-0.128356	gene	10
ZMYM6	-0.0185213	gene	10
APEH	-0.0064161	gene	10
TMEM144	-0.0720525	gene	10
TXLNB	0.0155408	gene	10
SFXN1	0.0234407	gene	10
STK17A	-0.04995	gene	10
RP9	0.00317463	gene	10
CAMLG	-0.0581731	gene	10
MIOS	-0.0104617	gene	10
PEX2	0.00813392	gene	10
SLC25A32	-0.00847107	gene	10
KIAA1429	-0.0701288	gene	10
PIGA	-0.0368189	gene	10
STOML2	-0.088784	gene	10
OTUD1	-0.00839873	gene	10
DNAAF2	0.0107042	gene	10
PRPF18	0.050302	gene	10
FAM204A	-0.0120746	gene	10
NSD1	-0.0182177	gene	10
HPRT1	0.000221546	gene	10
STK32C	-0.0418455	gene	10
CLMN	0.000984805	gene	10
TCP11L2	-0.00670264	gene	10
RPUSD2	-0.0267523	gene	10
ZNF319	-0.023186	gene	10
SGPL1	0.0149655	gene	10
CCT2	-0.0118035	gene	10
SERPINB8	-0.025343	gene	10
ZNF143	-0.0566873	gene	10
ACSM1	-0.108104	gene	10
RCCD1	0.00461546	gene	10
VKORC1	-0.0218745	gene	10
ZNF641	-0.0453261	gene	10
NCKAP5L	-0.0476147	gene	10
GPT	-0.0141206	gene	10
TK1	0.00971713	gene	10
RFWD3	-0.0274344	gene	10
COG7	0.0750621	gene	10
ZBTB5	-0.0184341	gene	10
PRELID1	-0.114291	gene	10
CRADD	0.0651294	gene	10
C15orf40	-0.0803107	gene	10
GABARAP	0.0293253	gene	10
DENND5B	-0.0964091	gene	10
IRX1	-0.0166365	gene	10
ACYP2	0.027807	gene	10
TSEN34	-0.00476111	gene	10
ZNF524	-0.0153214	gene	10
ANO5	0.00560087	gene	10
HDAC3	-0.0373615	gene	10
SPATA5L1	-0.0693128	gene	10
THOP1	-0.0697619	gene	10
ID4	-0.0219663	gene	10
CBWD1	0.030931	gene	10
ESRRA	-0.112364	gene	10
COMMD1	-0.107012	gene	10
NAA20	0.00190414	gene	10
PPP1R14B	-0.0473863	gene	10
ZNF417	0.0419619	gene	10
ZNF791	0.0295559	gene	10
FAM174A	0.0326392	gene	10
ZNHIT2	0.0340958	gene	10
TNK1	-0.0500074	gene	10
CHST2	-0.0622263	gene	10
TVP23C	0.0108727	gene	10
MARCKSL1	-0.027049	gene	10
P2RY2	-0.0254327	gene	10
SFN	-0.0610697	gene	10
UNC119B	-0.0112967	gene	10
ZNF613	0.0269798	gene	10
MBLAC2	-0.0852169	gene	10
IP6K1	-0.00882968	gene	10
KCMF1	-0.0569791	gene	10
SIX5	0.0786204	gene	10
CSTF2T	-0.0218686	gene	10
IMPDH2	-0.058068	gene	10
MSC	-0.000592256	gene	10
ELMOD2	0.0178743	gene	10
ZNF48	-0.0214934	gene	10
TDRP	-0.000310258	gene	10
OGFOD3	0.00497639	gene	10
TMEM45A	-0.0557676	gene	10
FIGN	-0.0743679	gene	10
ZNF320	0.0438557	gene	10
UTP11	-0.019326	gene	10
KLHL25	-0.00184223	gene	10
TBL3	-0.0316257	gene	10
KREMEN1	-0.0469187	gene	10
COA3	-0.0378108	gene	10
NIPSNAP1	-0.03013	gene	10
ZDHHC23	0.0143438	gene	10
2024-09-09	-0.00212155	gene	10
ZBTB7C	0.0286674	gene	10
AP3M1	0.000582663	gene	10
CIB1	0.0360024	gene	10
HSF1	-0.0105309	gene	10
PRPF39	0.0242152	gene	10
TCN2	0.0272391	gene	10
KRT6B	-0.04045	gene	10
UBE2L3	0.0382732	gene	10
TRIM69	-0.0455371	gene	10
NKRF	-0.0231731	gene	10
KPNA4	-0.0451657	gene	10
ZFP91	-0.0389323	gene	10
ESPN	-0.0566576	gene	10
DYNC2H1	0.0247445	gene	10
IFT140	-0.00163353	gene	10
TMEM220	-0.0402179	gene	10
CHM	-0.0224321	gene	10
H2AFX	-0.00379656	gene	10
NCCRP1	-0.00726506	gene	10
UROS	-0.012728	gene	10
TRMT2B	-0.0151732	gene	10
TMEM120A	0.0124692	gene	10
NKAPL	0.0157175	gene	10
LIN54	-0.00118262	gene	10
SPATS2L	-0.00831097	gene	10
NIF3L1	-0.0645512	gene	10
WDR5	-0.0577742	gene	10
PPP1R26	-0.0521469	gene	10
IPO4	-0.00569904	gene	10
ZNF770	-0.064613	gene	10
ZNF334	0.0190754	gene	10
ZNF789	-0.00167771	gene	10
CCDC69	-0.0455398	gene	10
MSRB1	-0.0512933	gene	10
DCLRE1A	-0.00151712	gene	10
TATDN3	0.00173165	gene	10
SPIN3	-0.0146621	gene	10
ZNF805	-0.0427097	gene	10
DENND1B	-0.0212059	gene	10
CHUK	-0.00658139	gene	10
GSTM2	0.0642156	gene	10
REPIN1	-0.018659	gene	10
PLIN5	0.0991777	gene	10
C22orf29	-0.0983634	gene	10
VPS16	-0.0805573	gene	10
CKLF	0.0740939	gene	10
PAM16	0.000889652	gene	10
PARG	0.126382	gene	10
ACBD6	-0.139172	gene	10
C12orf75	-0.06685	gene	10
GET4	0.0574824	gene	10
PRAF2	-0.0444632	gene	10
CHCHD10	-0.0250774	gene	10
ALG11	-0.00729712	gene	10
ZNF260	-0.0467039	gene	10
ZNF10	0.0302679	gene	10
MAP1LC3B2	-0.111409	gene	10
SRSF8	0.0811711	gene	10
KMT2B	0.0102425	gene	10
NATD1	-0.073986	gene	10
AATF	-0.0310826	gene	10
HIST1H2BF	-0.0360536	gene	10
SRCIN1	-0.0397868	gene	10
TMEM265	-0.0601316	gene	10
s__Klebsiella_A_oxytoca_1mo	0.0780107	microbe	11
s__Klebsiella_quasipneumoniae_1mo	0.0168898	microbe	11
ARGDEG-PWY: superpathway of L-arginine, putrescine, and 4-aminobutanoate degradation_1mo	0.144115	microbe	11
CATECHOL-ORTHO-CLEAVAGE-PWY: catechol degradation to &beta;-ketoadipate_1mo	0.0147919	microbe	11
COLANSYN-PWY: colanic acid building blocks biosynthesis_1mo	-0.0942992	microbe	11
ECASYN-PWY: enterobacterial common antigen biosynthesis_1mo	0.12653	microbe	11
ORNARGDEG-PWY: superpathway of L-arginine and L-ornithine degradation_1mo	0.144115	microbe	11
ORNDEG-PWY: superpathway of ornithine degradation_1mo	0.021997	microbe	11
PWY-5180: toluene degradation I (aerobic) (via o-cresol)_1mo	0.0222477	microbe	11
PWY-5181: toluene degradation III (aerobic) (via p-cresol)_1mo	0.00105757	microbe	11
PWY-5182: toluene degradation II (aerobic) (via 4-methylcatechol)_1mo	0.0222477	microbe	11
PWY-5417: catechol degradation III (ortho-cleavage pathway)_1mo	0.0146739	microbe	11
PWY-5431: aromatic compounds degradation via &beta;-ketoadipate_1mo	0.0146739	microbe	11
PWY-6185: 4-methylcatechol degradation (ortho cleavage)_1mo	0.0102711	microbe	11
PWY-6708: ubiquinol-8 biosynthesis (prokaryotic)_1mo	0.0078617	microbe	11
UBISYN-PWY: superpathway of ubiquinol-8 biosynthesis (prokaryotic)_1mo	0.0210928	microbe	11
s__Veillonella_A_sp000431435_6mo	-0.0449882	microbe	11
s__Klebsiella_pneumoniae_6mo	0.0591471	microbe	11
s__Klebsiella_variicola_6mo	0.195825	microbe	11
ARGDEG-PWY: superpathway of L-arginine, putrescine, and 4-aminobutanoate degradation_6mo	0.459779	microbe	11
AST-PWY: L-arginine degradation II (AST pathway)_6mo	0.164242	microbe	11
COA-PWY: coenzyme A biosynthesis I_6mo	-0.01646	microbe	11
DENOVOPURINE2-PWY: superpathway of purine nucleotides de novo biosynthesis II_6mo	-0.00723129	microbe	11
ECASYN-PWY: enterobacterial common antigen biosynthesis_6mo	0.168097	microbe	11
FUC-RHAMCAT-PWY: superpathway of fucose and rhamnose degradation_6mo	0.0133875	microbe	11
FUCCAT-PWY: fucose degradation_6mo	0.0121348	microbe	11
HCAMHPDEG-PWY: 3-phenylpropanoate and 3-(3-hydroxyphenyl)propanoate degradation to 2-oxopent-4-enoate_6mo	0.316714	microbe	11
LACTOSECAT-PWY: lactose and galactose degradation I_6mo	-0.00462396	microbe	11
ORNARGDEG-PWY: superpathway of L-arginine and L-ornithine degradation_6mo	0.459779	microbe	11
ORNDEG-PWY: superpathway of ornithine degradation_6mo	0.386186	microbe	11
P122-PWY: heterolactic fermentation_6mo	0.0490111	microbe	11
PRPP-PWY: superpathway of histidine, purine, and pyrimidine biosynthesis_6mo	0.101789	microbe	11
PWY-241: C4 photosynthetic carbon assimilation cycle, NADP-ME type_6mo	-0.0612465	microbe	11
PWY-2941: L-lysine biosynthesis II_6mo	-0.111188	microbe	11
PWY-4242: pantothenate and coenzyme A biosynthesis III_6mo	-0.00463873	microbe	11
PWY-6126: superpathway of adenosine nucleotides de novo biosynthesis II_6mo	-0.0546047	microbe	11
PWY-6606: guanosine nucleotides degradation II_6mo	-0.0362801	microbe	11
PWY-6690: cinnamate and 3-hydroxycinnamate degradation to 2-oxopent-4-enoate_6mo	0.316714	microbe	11
PWY-6703: preQ0 biosynthesis_6mo	-0.00812078	microbe	11
PWY-7115: C4 photosynthetic carbon assimilation cycle, NAD-ME type_6mo	-0.0644567	microbe	11
PWY-7187: pyrimidine deoxyribonucleotides de novo biosynthesis II_6mo	-0.0056173	microbe	11
SALVADEHYPOX-PWY: adenosine nucleotides degradation II_6mo	-0.118956	microbe	11
TCA-GLYOX-BYPASS: superpathway of glyoxylate bypass and TCA_6mo	0.0230609	microbe	11
M6PR	-0.0258743	gene	11
RBM5	-0.0303516	gene	11
NDUFAB1	0.00596927	gene	11
CREBBP	-0.0204674	gene	11
KMT2E	-0.0692773	gene	11
SOX8	-0.0203716	gene	11
GTF2IRD1	-0.0735746	gene	11
KIAA0100	-0.034668	gene	11
ANGEL1	-0.0758465	gene	11
ZC3H3	-0.00430652	gene	11
MDH1	0.0771894	gene	11
PRDM11	-0.0112734	gene	11
AGPAT4	-0.0714163	gene	11
GRN	-0.166464	gene	11
CHPF2	-0.0616878	gene	11
PQLC2	-0.0196181	gene	11
WDR37	-0.0288485	gene	11
MAP4	-0.0353478	gene	11
MCUR1	0.000330756	gene	11
USP36	-0.00668199	gene	11
KMT2C	-0.0705721	gene	11
MPC1	0.020846	gene	11
SUGP2	-0.00146701	gene	11
DNTTIP2	0.00387044	gene	11
ATP1B3	-0.000718424	gene	11
MNT	-0.0489879	gene	11
OSBPL3	-0.0256428	gene	11
SNX13	-0.0292963	gene	11
ATP6AP1	-0.0477869	gene	11
ZFYVE26	-0.0102976	gene	11
ACADVL	-0.0449042	gene	11
LLGL2	-0.0758674	gene	11
NTN4	-0.00301826	gene	11
ZNF638	-0.0819883	gene	11
TPD52	0.0678272	gene	11
CAMSAP3	-0.0540659	gene	11
PPP1R12B	-0.00233905	gene	11
LRCH4	-0.0417017	gene	11
UBE2K	0.0436136	gene	11
GNB1	0.0530991	gene	11
TNS1	-0.0458672	gene	11
SERTAD4	-0.00605807	gene	11
XPO1	-0.0134275	gene	11
MGST2	-0.00157614	gene	11
POMGNT1	-0.00610806	gene	11
MAVS	-0.0406006	gene	11
DYNLL1	0.10216	gene	11
SLC8B1	-0.130847	gene	11
KIF16B	-0.127381	gene	11
NUDC	0.0275845	gene	11
PSME1	0.0531319	gene	11
NUP188	-0.0136596	gene	11
OCEL1	-0.0192929	gene	11
TIMM13	0.0317049	gene	11
LZTR1	-0.0331002	gene	11
PES1	0.0197139	gene	11
PIK3IP1	-0.0273122	gene	11
SBF1	-0.0337834	gene	11
ST13	0.0576116	gene	11
PHF5A	-0.000570963	gene	11
PCK2	0.000839587	gene	11
PSMA7	0.02009	gene	11
ALG13	-0.0114888	gene	11
SMS	0.0410089	gene	11
CD99L2	-0.0129543	gene	11
DHRS12	0.0571928	gene	11
PSMD7	0.0174093	gene	11
XYLT1	-0.0116911	gene	11
EIF3J	0.0682042	gene	11
MAN2B1	-0.00474126	gene	11
C19orf53	0.0641658	gene	11
PLD3	-0.116942	gene	11
ATP5SL	-0.007952	gene	11
CD33	-0.0212903	gene	11
ERF	-0.0240967	gene	11
SSBP1	0.0583144	gene	11
PDAP1	0.0619458	gene	11
PTPRZ1	-0.0432566	gene	11
SUSD1	-0.0338862	gene	11
EDF1	0.0165737	gene	11
TSPAN14	-0.0327184	gene	11
C1QBP	0.0773231	gene	11
LGALS3BP	-0.0249283	gene	11
DHRS7B	-0.0478235	gene	11
IFT20	0.0215559	gene	11
TBC1D9	-0.0490247	gene	11
SOD3	-0.0558723	gene	11
TRIM2	-0.016326	gene	11
TMEM109	-0.0270573	gene	11
CD81	-0.0241606	gene	11
TCIRG1	-0.0208281	gene	11
CHKA	-0.129129	gene	11
COQ5	0.14794	gene	11
ARPC3	0.0417015	gene	11
TPI1	0.0891652	gene	11
SPSB2	-0.0173228	gene	11
ATN1	-0.0436428	gene	11
SRSF9	0.00888566	gene	11
SERINC1	-0.0491186	gene	11
HDDC2	0.01639	gene	11
PAPD7	-0.0221092	gene	11
TTC1	0.0337714	gene	11
PDCD10	0.0134406	gene	11
RPL24	0.000232811	gene	11
ROPN1B	0.033289	gene	11
COMMD2	0.097001	gene	11
NCL	0.0258362	gene	11
GTF3C2	-0.0290782	gene	11
POLE4	0.0189392	gene	11
PPP1R7	0.0642305	gene	11
RND3	0.0207827	gene	11
AAK1	-0.0774733	gene	11
PHF13	-0.00465044	gene	11
ERRFI1	-0.0101943	gene	11
MIIP	-0.026283	gene	11
AKR1A1	0.04542	gene	11
PRDX1	0.075211	gene	11
ARID1A	-0.0294302	gene	11
CTSD	-0.0194501	gene	11
HMGN3	0.0258282	gene	11
SGK1	-0.0406322	gene	11
MED28	-0.0556877	gene	11
MYL12B	0.00391535	gene	11
UCHL3	0.0228727	gene	11
LDAH	-0.00824993	gene	11
ZBTB45	-0.0368966	gene	11
FAM98A	0.00724569	gene	11
SNX19	-0.0320954	gene	11
B4GALT4	-0.116717	gene	11
CRY2	-0.0383456	gene	11
FABP3	0.0337841	gene	11
OCRL	-0.0188667	gene	11
ANXA11	-0.0294971	gene	11
ZMIZ2	-0.0793171	gene	11
CNTFR	-0.00379644	gene	11
C19orf43	0.0177417	gene	11
SLC36A1	-0.0822477	gene	11
PLA2G12A	0.0357985	gene	11
MAD2L1BP	-0.0212949	gene	11
C16orf70	-0.0240096	gene	11
EFNB2	-0.00764512	gene	11
CCDC93	-0.0556812	gene	11
AP5S1	-0.0317461	gene	11
DSTN	0.0174731	gene	11
ZNF436	0.00514575	gene	11
IRF3	-0.08009	gene	11
IFI6	-0.0157225	gene	11
BEST3	-0.0353746	gene	11
MACF1	-0.0435127	gene	11
TUBGCP6	-0.00066818	gene	11
IFT22	0.0144529	gene	11
MKLN1	-0.0504488	gene	11
TULP4	-0.00326386	gene	11
ACTN4	-0.0221903	gene	11
LSM4	0.0879825	gene	11
CHMP2A	0.0483812	gene	11
ATG4D	-0.0121989	gene	11
ATPIF1	0.0829443	gene	11
SLC35D2	-0.0661594	gene	11
CAP1	0.0439664	gene	11
MGAT1	-0.0212781	gene	11
POMP	0.0798169	gene	11
SLC39A11	-0.0271758	gene	11
MEN1	-0.0383917	gene	11
SORT1	-0.0142994	gene	11
LPIN1	-0.0868895	gene	11
CARS2	-0.075272	gene	11
PPP1R1A	0.0220097	gene	11
TFCP2	-0.028277	gene	11
CYP27A1	-0.0164199	gene	11
EPC2	-0.0684514	gene	11
LCP1	-0.0597491	gene	11
GPNMB	-0.123434	gene	11
CBWD2	0.0741227	gene	11
SMPD4	-0.0236379	gene	11
ATP6V1G1	0.0609758	gene	11
CMTR1	-0.0445131	gene	11
TMEM14B	0.0406453	gene	11
CREBZF	-0.0181118	gene	11
SORL1	-0.00160303	gene	11
KYAT3	0.140021	gene	11
BARD1	-0.00468359	gene	11
METTL5	0.0382945	gene	11
SPPL2A	-0.0852389	gene	11
YARS2	-0.0530768	gene	11
FGD4	-0.0583456	gene	11
WDFY2	-0.0384784	gene	11
SRP14	0.0320221	gene	11
NEIL1	-0.0365089	gene	11
IGF1R	-0.022582	gene	11
IQGAP1	-0.0369211	gene	11
NDUFB10	0.0849974	gene	11
GREB1L	-0.045576	gene	11
EIF4A3	0.0344918	gene	11
TBCD	-0.1029	gene	11
GRB7	-0.133161	gene	11
RERE	-0.0689709	gene	11
KIAA0319L	-0.0399665	gene	11
ITGA10	-0.0131463	gene	11
UCK2	-0.16567	gene	11
PFDN2	0.0132383	gene	11
LYPLAL1	0.0330523	gene	11
RORC	-0.0301452	gene	11
ANP32E	0.0288684	gene	11
TTC13	-0.0360468	gene	11
SRP9	0.0329054	gene	11
ITPKB	-0.0933248	gene	11
PSEN2	-0.0605326	gene	11
WNT9A	-0.0466041	gene	11
RHOB	-0.0710605	gene	11
CIAO1	0.0124406	gene	11
ABHD10	0.108695	gene	11
LHFPL2	-0.0100617	gene	11
ZMAT2	0.0207238	gene	11
CYP39A1	-0.0326132	gene	11
ZMYM3	-0.00656563	gene	11
ZNF7	-0.0325523	gene	11
EIF3M	0.0125418	gene	11
C11orf49	-0.0163683	gene	11
CELF1	-0.0731207	gene	11
ZC3H12C	-0.0612613	gene	11
SAP18	0.0290005	gene	11
CCT5	0.0461934	gene	11
FOXO1	-0.126293	gene	11
EXT2	-0.015507	gene	11
THRSP	0.0366418	gene	11
FRMD4A	-0.0496671	gene	11
MGAT5	-0.0815018	gene	11
EPG5	-0.0650444	gene	11
TGOLN2	-0.0364203	gene	11
ZFP36L2	-0.0719346	gene	11
TXNDC11	-0.00849759	gene	11
HNRNPU	0.0151978	gene	11
ADGRF1	-0.0078696	gene	11
KCNJ16	-0.0186524	gene	11
UBASH3B	-0.00892591	gene	11
C10orf90	-0.0853034	gene	11
NIFK	0.0409805	gene	11
MPV17L	-0.0274118	gene	11
ATP2B2	-0.0267605	gene	11
MMP14	-0.00702479	gene	11
TSC22D3	-0.00732572	gene	11
C2CD2	-0.0360945	gene	11
BRAF	-0.0430412	gene	11
EXTL1	-0.037567	gene	11
GPAT4	-0.0865371	gene	11
SNF8	0.0055856	gene	11
AMFR	-0.0841382	gene	11
CALM3	0.0487275	gene	11
SLC37A1	-0.00982451	gene	11
AGPAT3	-0.0299351	gene	11
RALGDS	-0.00330125	gene	11
DIP2A	-0.128228	gene	11
TOR2A	-0.00760457	gene	11
GPATCH4	0.0400517	gene	11
TONSL	-0.0110889	gene	11
LRRC14	-0.0062071	gene	11
PLPP3	-0.0109533	gene	11
KLHL21	-0.0131427	gene	11
ZNF281	-0.00963082	gene	11
CDC42EP3	-0.00624354	gene	11
CCNYL1	0.0201954	gene	11
ANTXR2	-0.00424534	gene	11
THOC7	0.0634873	gene	11
ATXN7	-0.04156	gene	11
PSMD6	0.0204456	gene	11
ERMAP	-0.0186597	gene	11
SHISA5	-0.00969815	gene	11
ABCE1	0.0082173	gene	11
CASP3	0.0478513	gene	11
UQCRQ	0.0918121	gene	11
COX6C	0.0491598	gene	11
DCAF13	0.016003	gene	11
HNRNPK	0.0732237	gene	11
STRBP	0.0299099	gene	11
NDUFB6	0.0311702	gene	11
STOML2	0.0232282	gene	11
INPPL1	-0.040509	gene	11
RPL36AL	0.0460783	gene	11
API5	0.014189	gene	11
TPP1	-0.0134954	gene	11
USP54	-0.0893368	gene	11
BEX3	0.0534666	gene	11
ACSM1	-0.0302961	gene	11
NEMP1	-0.0138803	gene	11
EVA1C	-0.0266548	gene	11
MARS	-0.0224626	gene	11
FBXO22	0.0594466	gene	11
GPX4	0.0147366	gene	11
WDR81	-0.00204789	gene	11
FTH1	0.00784993	gene	11
SLC3A2	-0.00520524	gene	11
TTC21A	-0.0270333	gene	11
LMBRD1	-0.037095	gene	11
PXK	-0.0123746	gene	11
REEP4	-0.0592656	gene	11
SERINC2	-0.050765	gene	11
TRAPPC11	0.0480373	gene	11
SNRNP48	-0.0267767	gene	11
ATP5I	0.0203471	gene	11
UBE2V2	0.00747119	gene	11
NSMCE1	0.0335836	gene	11
RAB3B	-0.00166371	gene	11
ZNF764	-0.0265462	gene	11
SIK2	-0.0505882	gene	11
GLB1	-0.0624947	gene	11
LSM3	0.0302884	gene	11
GAA	-0.0293295	gene	11
TBCA	0.00382042	gene	11
RNASEH1	0.0392582	gene	11
BSG	-0.00561787	gene	11
HECTD4	-0.0243954	gene	11
COQ2	-0.0093879	gene	11
MRPL57	0.0017369	gene	11
GPR137	-0.0556039	gene	11
PHC3	-0.0293327	gene	11
PIGG	-0.0425983	gene	11
RPL4	0.0357222	gene	11
SH3PXD2B	-0.037806	gene	11
C4orf32	0.0242831	gene	11
DENND6A	-0.0498386	gene	11
CHST2	-0.109526	gene	11
TRAF6	-0.108236	gene	11
TP53I11	-0.0333546	gene	11
C11orf68	-0.0253853	gene	11
CHMP6	0.0218503	gene	11
ULK1	-0.04562	gene	11
IRX3	0.0195748	gene	11
GBA	-0.0111136	gene	11
POLR2L	0.00610825	gene	11
CENPBD1	0.0246559	gene	11
NDUFV2	0.0323352	gene	11
ERBB4	-0.0184607	gene	11
FBXO34	-0.048983	gene	11
MRFAP1L1	0.0291146	gene	11
MRFAP1	0.0406563	gene	11
MROH1	-0.0679231	gene	11
GPR157	-0.0501785	gene	11
KCTD2	-0.0904836	gene	11
AEN	-0.00131896	gene	11
ZBTB20	-0.0689266	gene	11
ACBD3	0.0417955	gene	11
RIPK4	-0.0149212	gene	11
COA5	0.0101862	gene	11
NDUFB1	0.00861749	gene	11
FAM162B	0.0227765	gene	11
SMTN	-0.000259862	gene	11
FAM120C	-0.116669	gene	11
PPP1R2	0.0013261	gene	11
PLA2G6	-0.059459	gene	11
RPS27L	0.0129126	gene	11
HSF1	-0.0388922	gene	11
ZFP36L1	-0.0547207	gene	11
NPIPB4	-0.0227027	gene	11
ATP6V0C	-0.0286336	gene	11
LAMP1	-0.0129226	gene	11
IRS2	-0.00176416	gene	11
GSAP	-0.0320076	gene	11
PTMA	0.015153	gene	11
TCEA1	0.0310991	gene	11
MCRS1	-0.0337573	gene	11
C3orf62	-0.0375257	gene	11
FAM221A	-0.0393082	gene	11
RPL14	0.0815337	gene	11
GJB3	-0.0150184	gene	11
HMGB1	0.00947851	gene	11
PIK3R4	-0.026143	gene	11
ZNF431	-0.00106351	gene	11
VKORC1L1	-0.060487	gene	11
GM2A	-0.131613	gene	11
LAMB3	-0.00828361	gene	11
DDI2	-0.00932732	gene	11
PIGN	-0.0984089	gene	11
ZNF841	-0.0515907	gene	11
PSAP	-0.0164057	gene	11
EME2	-0.0237792	gene	11
KIF13B	-0.00176945	gene	11
ZNF335	-0.00808241	gene	11
RPL23A	0.00155673	gene	11
CALM1	0.0193097	gene	11
SLC5A3	-0.0623753	gene	11
SREBF2	-0.00198016	gene	11
RPL39	0.0123686	gene	11
NELFE	0.00274945	gene	11
EHMT2	0.0264539	gene	11
MBD5	-0.036024	gene	11
TBC1D8	-0.0173391	gene	11
ATXN2	-0.0741822	gene	11
SLC35B4	-0.053956	gene	11
HMGN1	0.100873	gene	11
C11orf31	0.0356061	gene	11
HEXA	-0.0350889	gene	11
CSNK1E	-0.0142277	gene	11
NUDT19	-0.0198428	gene	11
TSTD1	0.0184723	gene	11
OST4	0.00774599	gene	11
SMIM1	-0.0504156	gene	11
B3GNT9	-0.00951464	gene	11
KCTD7	-0.0553536	gene	11
H2AFJ	0.107016	gene	11
GALNT4	-0.0144753	gene	11
TXNIP	-0.0734795	gene	11
POM121C	-0.126287	gene	11
HIST1H4E	0.0540672	gene	11
MYO19	-0.0698071	gene	11
s__Bifidobacterium_adolescentis_6mo	-0.0786046	microbe	13
s__Bifidobacterium_angulatum_6mo	-0.124769	microbe	13
s__Bifidobacterium_bifidum_6mo	-0.0775193	microbe	13
s__Bifidobacterium_breve_6mo	-0.252849	microbe	13
s__Bifidobacterium_catenulatum_6mo	-0.134067	microbe	13
s__Bifidobacterium_infantis_6mo	-0.175412	microbe	13
s__Bifidobacterium_kashiwanohense_6mo	-0.317165	microbe	13
s__Bifidobacterium_kashiwanohense_A_6mo	-0.253408	microbe	13
s__Bifidobacterium_longum_6mo	-0.189555	microbe	13
s__Bifidobacterium_pseudocatenulatum_6mo	-0.0394312	microbe	13
s__Bifidobacterium_reuteri_6mo	-0.350961	microbe	13
s__Bifidobacterium_ruminantium_6mo	-0.233446	microbe	13
s__Bifidobacterium_sp002742445_6mo	-0.187402	microbe	13
s__Collinsella_sp900544425_6mo	-0.0505754	microbe	13
GLUCOSE1PMETAB-PWY: glucose and glucose-1-phosphate degradation_6mo	-0.0369737	microbe	13
NONMEVIPP-PWY: methylerythritol phosphate pathway I_6mo	-0.392912	microbe	13
PWY-5100: pyruvate fermentation to acetate and lactate II_6mo	-0.0197117	microbe	13
PWY-5121: superpathway of geranylgeranyl diphosphate biosynthesis II (via MEP)_6mo	-0.159218	microbe	13
PWY-5384: sucrose degradation IV (sucrose phosphorylase)_6mo	-0.0870615	microbe	13
PWY-7198: pyrimidine deoxyribonucleotides de novo biosynthesis IV_6mo	-0.224797	microbe	13
MAD1L1	0.0528557	gene	13
ARF5	-0.0290427	gene	13
CAMKK1	0.00336824	gene	13
DHX33	-0.0391592	gene	13
CIAPIN1	-0.0700896	gene	13
ZFX	-0.0240932	gene	13
ARSD	0.0390079	gene	13
SLC13A2	-0.00486317	gene	13
ST7L	-0.0336169	gene	13
LUC7L	0.0127387	gene	13
NFIX	0.0151696	gene	13
PKD1	0.0144825	gene	13
SPRTN	-0.150687	gene	13
SEMA3G	0.0173444	gene	13
MBTPS2	-0.00920381	gene	13
NDUFS1	-0.0255565	gene	13
ZCCHC8	0.0365013	gene	13
PIAS1	-0.00863692	gene	13
FBXO42	0.00204429	gene	13
MFAP3	-0.00151228	gene	13
EDC4	0.00719604	gene	13
PHLPP2	-0.0320249	gene	13
TDP1	-0.0671171	gene	13
DTNBP1	-0.105519	gene	13
NEDD4L	-0.0454344	gene	13
SDCCAG8	-0.0517221	gene	13
RC3H2	-0.00753351	gene	13
TRAF3IP2	-0.0167309	gene	13
SFSWAP	0.036847	gene	13
TM7SF3	-0.0691555	gene	13
ABCA7	0.0475078	gene	13
ZNF76	0.105148	gene	13
MTFR1	-0.00486072	gene	13
RRP15	-0.0307714	gene	13
FTSJ1	-0.0664589	gene	13
NUP133	-0.127951	gene	13
PFN2	-0.0375872	gene	13
POLB	-0.0551962	gene	13
CSNK2A2	-0.0209327	gene	13
TCOF1	0.00503357	gene	13
ADGRL1	0.0400503	gene	13
UBE2D1	-0.0260829	gene	13
NFATC3	-0.0301145	gene	13
DERL2	0.02089	gene	13
ACAT1	-0.07031	gene	13
PLD1	-0.0125091	gene	13
MCM6	-0.0152204	gene	13
UBE2A	-0.0492208	gene	13
VDAC3	-0.0266683	gene	13
SDF4	0.00514908	gene	13
SESN1	0.110023	gene	13
C5orf22	-0.0869692	gene	13
FAM135A	-0.00511617	gene	13
ULK2	-0.0215062	gene	13
PDS5B	-0.0136439	gene	13
CD82	0.0437736	gene	13
MAP3K4	-0.0192571	gene	13
MAST2	-0.0171829	gene	13
PDRG1	-0.0106595	gene	13
SMOX	-0.0387811	gene	13
FXYD5	-0.0363164	gene	13
HEPH	0.0491288	gene	13
SPTLC1	-0.0379918	gene	13
EXOC1	-0.0071284	gene	13
HAUS4	0.00685205	gene	13
DHPS	0.0219626	gene	13
HOOK2	0.0282474	gene	13
WHRN	-0.051601	gene	13
TMED1	-0.020659	gene	13
MKNK2	0.00879493	gene	13
TRMT2A	0.0209425	gene	13
DGCR14	-0.0273679	gene	13
KDELR3	-0.0085488	gene	13
CACNA1I	0.0456301	gene	13
SLC25A17	-0.067732	gene	13
ABHD4	-0.0409775	gene	13
PYGL	-0.0423906	gene	13
RABGGTA	-0.0336722	gene	13
CSTF1	-0.0226159	gene	13
ACTR5	-0.0163009	gene	13
SUV39H1	-0.00874338	gene	13
CCDC22	-0.0193372	gene	13
PIM2	-0.000390256	gene	13
PGK1	-0.0234516	gene	13
CD99L2	0.0170779	gene	13
RUBCNL	-0.0184547	gene	13
HSF4	0.00016062	gene	13
ELMO3	0.0292679	gene	13
SETD6	0.024872	gene	13
SLC7A6OS	-0.0123357	gene	13
LMF1	0.00648655	gene	13
CAPN15	0.0839014	gene	13
QPRT	-0.0237821	gene	13
RNF40	0.0108679	gene	13
DNAJC17	0.024509	gene	13
FZD3	-0.000499398	gene	13
JPH1	-0.0334942	gene	13
ANKRD27	-0.00328624	gene	13
PRX	0.111009	gene	13
PIAS4	-0.046407	gene	13
CCDC94	0.0167401	gene	13
FZR1	-0.0997037	gene	13
DNASE2	0.0289469	gene	13
PRPF31	0.022934	gene	13
FKBP8	0.0178711	gene	13
CADM4	0.0271159	gene	13
NAMPT	-0.027595	gene	13
WDR91	0.0561947	gene	13
STX1A	0.0539493	gene	13
LSM5	0.0373664	gene	13
HPS1	0.0111223	gene	13
NSMCE4A	0.0635314	gene	13
CUL2	-0.0563372	gene	13
MED13	-0.0142643	gene	13
TMEM97	-0.0853763	gene	13
SNX15	-0.110774	gene	13
PUS3	-0.0105919	gene	13
AIP	-0.000731816	gene	13
PRPF40B	0.0493898	gene	13
METAP2	0.000617472	gene	13
GPN3	-0.025572	gene	13
CPSF6	-0.0367202	gene	13
MRPL51	-0.00308217	gene	13
CHPT1	-0.0423349	gene	13
HCFC2	-0.0161649	gene	13
FRK	-0.0137118	gene	13
NEDD9	-0.0078446	gene	13
PEX7	0.0205892	gene	13
PHACTR2	-0.00309588	gene	13
ACTR8	-0.00930673	gene	13
CEP70	-0.0282262	gene	13
USP4	-0.0406644	gene	13
TUSC2	-0.00158333	gene	13
PODXL2	-0.00785554	gene	13
NEK11	-0.0415361	gene	13
NEK4	-0.0493781	gene	13
INO80B	0.00498774	gene	13
LANCL1	-0.00140987	gene	13
PLEKHB2	-0.0481015	gene	13
MECR	-0.0101183	gene	13
GNPAT	-0.0381126	gene	13
ZNHIT6	-0.0294861	gene	13
ATP6V0B	-0.0137051	gene	13
SLC19A2	-0.000569977	gene	13
PPP1R8	-0.0401262	gene	13
TXNDC12	-0.0112861	gene	13
PLAGL1	-0.109673	gene	13
PKD2	0.0197218	gene	13
GLE1	-0.0247261	gene	13
TRIM32	-0.0748967	gene	13
NUDCD1	-0.0424761	gene	13
ENY2	0.0372643	gene	13
FAM53C	-0.0205529	gene	13
ECHDC2	0.0115606	gene	13
PLBD1	-0.0789244	gene	13
PIK3CA	-0.053062	gene	13
FAM213A	0.00139279	gene	13
TRIM24	-0.169919	gene	13
C7orf49	-0.0290226	gene	13
ATP7B	0.00816469	gene	13
PIGT	-0.00748938	gene	13
PARD6B	-0.0310944	gene	13
CHD6	0.0252744	gene	13
ZNF45	-0.112237	gene	13
GLO1	-0.0808659	gene	13
CNOT1	-0.00689851	gene	13
MRPS7	0.00990288	gene	13
NT5C	0.0276892	gene	13
CLPP	-0.0749489	gene	13
SNRPD2	0.110596	gene	13
PSMF1	-0.00655047	gene	13
CEP250	0.0184761	gene	13
ASL	-0.0706236	gene	13
STATH	-0.0163392	gene	13
ATG14	-0.00403659	gene	13
ARMCX1	-0.0433186	gene	13
HELB	0.0232929	gene	13
MPST	0.0158034	gene	13
APOL2	-0.00757871	gene	13
LSM8	-0.0709573	gene	13
ORMDL1	-0.0410485	gene	13
HAT1	-0.0442743	gene	13
CALML4	0.0334339	gene	13
BBOX1	-0.0539311	gene	13
DCTD	-0.00922878	gene	13
PHF20L1	-0.02699	gene	13
DAD1	-0.0509194	gene	13
EPB41L4A	-0.0193254	gene	13
KLF16	0.137897	gene	13
SSBP4	0.0646566	gene	13
ZNF317	-0.0413735	gene	13
PRRG1	-0.0130983	gene	13
ARHGEF9	-0.00532781	gene	13
GSE1	0.0351303	gene	13
PPT1	-0.0125437	gene	13
SH3BP5	0.0237562	gene	13
TUBG1	-0.0366828	gene	13
ACAP3	0.0225652	gene	13
CC2D1A	-0.00527195	gene	13
TIMM10B	-0.0110976	gene	13
IGHMBP2	-0.0176691	gene	13
PDE6B	0.00170409	gene	13
MACROD1	0.119647	gene	13
LARGE1	-0.00629431	gene	13
C12orf29	-0.0046469	gene	13
PRPF38A	-0.0346268	gene	13
TPGS2	-0.0711332	gene	13
PSAT1	-0.0333138	gene	13
MTO1	-0.059666	gene	13
ZC3H10	0.00784198	gene	13
RC3H1	-0.000762796	gene	13
USP37	-0.00899298	gene	13
LRCH1	-0.00359636	gene	13
BZW2	-0.00653423	gene	13
ABHD17C	-0.0390322	gene	13
VPS45	-0.0645781	gene	13
IMP4	-0.00761581	gene	13
VARS2	-0.0128043	gene	13
FHDC1	-0.0298205	gene	13
MMP7	0.00719321	gene	13
MAP2K5	-0.180227	gene	13
RSL24D1	-0.00714431	gene	13
KYAT3	-0.0198743	gene	13
EPT1	-0.010259	gene	13
PPM1B	-0.0895956	gene	13
FBXO11	-0.0356465	gene	13
SMARCAL1	0.0421918	gene	13
ABI2	-0.00362338	gene	13
SECISBP2L	-0.0168611	gene	13
HERC6	0.0297985	gene	13
NDUFA9	-0.119285	gene	13
LRIG3	0.0354356	gene	13
TCHP	0.0022358	gene	13
BRCA2	-0.0193178	gene	13
KANSL2	-0.0604883	gene	13
C12orf10	0.00293083	gene	13
JDP2	0.050475	gene	13
TCF12	-0.0836724	gene	13
WDR61	-0.0195788	gene	13
ULK3	0.0519576	gene	13
FTO	-0.0261364	gene	13
CDR2	-0.0332894	gene	13
CDH11	-0.0119985	gene	13
ZSCAN32	-0.00992469	gene	13
COPS3	-0.117716	gene	13
G6PC3	-0.00355201	gene	13
TAF4B	-0.0509164	gene	13
FAM134C	0.0545966	gene	13
PTPRF	0.0198243	gene	13
PRCC	-0.0226624	gene	13
SF3B4	-0.0895325	gene	13
DUSP10	-0.0598513	gene	13
GUK1	0.000900489	gene	13
USP53	-0.0197967	gene	13
SRD5A1	-0.141059	gene	13
SKP2	-0.118311	gene	13
RNF44	0.0271109	gene	13
RPL7L1	0.0479094	gene	13
C7orf50	0.0156132	gene	13
MCPH1	-0.0304797	gene	13
SH3GLB2	0.0272319	gene	13
INPP5E	0.0389008	gene	13
ADD3	-0.0128947	gene	13
TUT1	-0.0215507	gene	13
NPAT	-0.00902606	gene	13
MRPL49	-0.0173909	gene	13
KIAA1328	0.00564763	gene	13
CRIM1	-0.0214786	gene	13
CDC123	-0.0133506	gene	13
CWF19L2	-0.036851	gene	13
PTPRK	-0.0965327	gene	13
UBALD1	-0.0178586	gene	13
LURAP1L	-0.0520438	gene	13
UBASH3B	-0.0803521	gene	13
CNTNAP3B	-0.00834871	gene	13
LY96	-0.0105975	gene	13
MRPL39	-0.011855	gene	13
DPH3	-0.0355889	gene	13
PIEZO2	-0.0590758	gene	13
FBXL18	0.0230675	gene	13
PROM2	0.0303238	gene	13
PI4K2A	-0.138692	gene	13
MOV10	0.0340863	gene	13
USP16	-0.00400122	gene	13
PCGF6	0.0598923	gene	13
ATAD2	-0.00734446	gene	13
BRPF1	0.00606797	gene	13
FCHO2	-0.0167091	gene	13
KCNJ15	-0.0812568	gene	13
GRHL3	-0.0185767	gene	13
CNNM4	0.0127725	gene	13
EYA3	-0.0212055	gene	13
CUL4B	-0.119719	gene	13
SPATA2	0.00276001	gene	13
ZSCAN12	-0.0252766	gene	13
THEM4	-0.0413824	gene	13
CBS	0.030337	gene	13
RALGDS	0.106502	gene	13
ZNF761	0.116824	gene	13
DEDD2	-0.116459	gene	13
ORAI2	-0.0440525	gene	13
TMEM143	0.0475733	gene	13
MRPL55	0.0104922	gene	13
CCNYL1	-0.0685108	gene	13
FZD5	-0.0230661	gene	13
PBXIP1	0.0029067	gene	13
FSTL1	-0.0338749	gene	13
CWC22	0.0245964	gene	13
SENP2	-0.0025239	gene	13
UVSSA	0.000136392	gene	13
HSPA4L	-0.0277375	gene	13
CEP44	-0.029072	gene	13
HPGD	-0.0064372	gene	13
ICE1	-0.113617	gene	13
PRMT9	-0.0505749	gene	13
STXBP5	-0.00547687	gene	13
NUDT5	-0.0505201	gene	13
PTER	0.0442767	gene	13
HACD1	0.0178568	gene	13
R3HCC1L	-0.00906299	gene	13
CCT2	-0.0250387	gene	13
COX11	-0.0683605	gene	13
ANAPC16	0.0387638	gene	13
MOGAT2	0.0226685	gene	13
PRKCB	-0.0394995	gene	13
PIP4K2C	-0.0105009	gene	13
MARS	-0.0133613	gene	13
TMEM92	-0.0191215	gene	13
URM1	-0.0302891	gene	13
TBC1D2B	0.00781238	gene	13
ZNF180	0.0293964	gene	13
TUBA1A	-0.0342738	gene	13
TRAPPC9	0.00568969	gene	13
RILP	0.0634222	gene	13
DDB1	-0.00763957	gene	13
FADD	-0.00100413	gene	13
MAPK1IP1L	-0.0193967	gene	13
MPLKIP	-0.0245318	gene	13
TRAPPC11	-0.0234513	gene	13
UBE2V2	-0.00881371	gene	13
MN1	-0.00198213	gene	13
PTPN9	-0.0378598	gene	13
BRD3	0.0208848	gene	13
IFFO2	-0.0452947	gene	13
ELP5	0.0135662	gene	13
TMEM182	-0.0597609	gene	13
IRF2BP1	0.0741595	gene	13
TRABD	0.0786959	gene	13
ZNF581	-0.0575569	gene	13
HDAC3	-0.115078	gene	13
EXOSC10	0.0274462	gene	13
RAB33B	-0.0106902	gene	13
MOB3A	-0.0535079	gene	13
KAT5	0.0349914	gene	13
ZNF680	-0.049151	gene	13
HOXB2	-0.0177719	gene	13
ADCY6	0.0185106	gene	13
UGT8	0.0206557	gene	13
PDIK1L	-0.107428	gene	13
EIF3F	-0.00302962	gene	13
ZNF25	-0.00590148	gene	13
ZDHHC21	-0.000519278	gene	13
ANAPC2	0.0227203	gene	13
LMNB2	0.0661694	gene	13
FZD8	0.0451544	gene	13
C18orf32	0.0311516	gene	13
CSTF2T	-0.00933455	gene	13
CD163L1	-0.0424974	gene	13
CRACR2B	0.0243692	gene	13
TMEM94	0.00472023	gene	13
SOX12	0.00674851	gene	13
LRRC75B	-0.00730362	gene	13
EXOSC4	-0.0492614	gene	13
SERTAD2	-0.0788662	gene	13
SOCS4	-0.0399202	gene	13
ZADH2	-0.0779875	gene	13
TSPYL5	-0.0247936	gene	13
AEN	0.0172573	gene	13
OGFOD3	0.00228784	gene	13
ZNF678	0.00616884	gene	13
ZNF101	0.0671358	gene	13
UBE2E2	-0.000969153	gene	13
FIGN	-0.0774458	gene	13
MXRA7	0.0281196	gene	13
ANXA2	-0.0189194	gene	13
C16orf72	0.0404007	gene	13
CNOT10	-0.0153951	gene	13
ZNRF3	0.038354	gene	13
CBX6	0.0142112	gene	13
KREMEN1	-0.0353339	gene	13
COA3	-0.0822968	gene	13
TSSC4	-0.0211264	gene	13
PTP4A3	-0.0196744	gene	13
HDDC3	0.0626275	gene	13
H1FX	-0.00182406	gene	13
NR2F2	-0.0118927	gene	13
CCDC84	0.119547	gene	13
NKRF	-0.142161	gene	13
ZFP91	-0.0141608	gene	13
COL4A1	0.0323469	gene	13
AGRN	0.0547402	gene	13
LDOC1L	-0.127521	gene	13
BEND4	-0.00731677	gene	13
NOC2L	-0.0400883	gene	13
KCTD21	-0.0304726	gene	13
ALKBH2	-0.0208779	gene	13
MAOA	-0.0348378	gene	13
ZNF250	-0.0460106	gene	13
POM121	-0.0278615	gene	13
PLXNB2	0.0179236	gene	13
ERI2	0.0341389	gene	13
ZNF470	-0.0106927	gene	13
HIST1H4J	-0.0235086	gene	13
LRP10	0.0152189	gene	13
RPF2	-0.0228434	gene	13
MIB2	0.0423804	gene	13
GPAA1	0.0270356	gene	13
ZNF823	-0.0432233	gene	13
ZNF248	-0.00177549	gene	13
ZNF26	-0.0662413	gene	13
NUDT16	-0.125261	gene	13
STK39	-0.00139254	gene	13
IPO9	-0.0089029	gene	13
PRMT6	0.00379409	gene	13
AGAP9	0.021799	gene	13
PBX2	-0.00627112	gene	13
TRIM13	-0.00816342	gene	13
GOLGA8O	0.0158005	gene	13
CRIP1	-0.0128766	gene	13
ARL2	-0.0343655	gene	13
EMP2	0.0348613	gene	13
NAXD	0.011063	gene	13
LYRM4	-0.0439938	gene	13
VPS16	-0.016186	gene	13
SLC12A8	0.0532687	gene	13
CCNL2	0.0121511	gene	13
ATXN1L	-0.00943101	gene	13
ISY1	0.0401954	gene	13
RDH14	0.0711281	gene	13
PRAF2	-0.0362911	gene	13
GLI4	0.00752105	gene	13
RTEL1	-0.0351302	gene	13
TRIM34	-0.02182	gene	13
EPPK1	0.0249942	gene	13
DYNLL2	0.0281274	gene	13
S1PR2	-0.0863937	gene	13
NCBP2-AS2	0.0153397	gene	13
MLLT6	0.0214498	gene	13
ANAGLYCOLYSIS-PWY: glycolysis III (from glucose)_1mo	-0.284092	microbe	14
ARGSYN-PWY: L-arginine biosynthesis I (via L-ornithine)_1mo	-0.0873538	microbe	14
ARGSYNBSUB-PWY: L-arginine biosynthesis II (acetyl cycle)_1mo	-0.302123	microbe	14
BRANCHED-CHAIN-AA-SYN-PWY: superpathway of branched amino acid biosynthesis_1mo	-0.114927	microbe	14
GLUTORN-PWY: L-ornithine biosynthesis_1mo	-0.180017	microbe	14
HISTSYN-PWY: L-histidine biosynthesis_1mo	-0.253822	microbe	14
ILEUSYN-PWY: L-isoleucine biosynthesis I (from threonine)_1mo	-0.351578	microbe	14
PWY-3001: superpathway of L-isoleucine biosynthesis I_1mo	-0.168807	microbe	14
PWY-5100: pyruvate fermentation to acetate and lactate II_1mo	-0.0595225	microbe	14
PWY-5103: L-isoleucine biosynthesis III_1mo	-0.0880072	microbe	14
PWY-6151: S-adenosyl-L-methionine cycle I_1mo	-0.260879	microbe	14
PWY-6737: starch degradation V_1mo	-0.354458	microbe	14
PWY-6936: seleno-amino acid biosynthesis_1mo	-0.117737	microbe	14
PWY-7111: pyruvate fermentation to isobutanol (engineered)_1mo	-0.12456	microbe	14
SER-GLYSYN-PWY: superpathway of L-serine and glycine biosynthesis I_1mo	-0.210581	microbe	14
THISYNARA-PWY: superpathway of thiamin diphosphate biosynthesis III (eukaryotes)_1mo	-0.0960633	microbe	14
THRESYN-PWY: superpathway of L-threonine biosynthesis_1mo	-0.289583	microbe	14
TRNA-CHARGING-PWY: tRNA charging_1mo	-0.234268	microbe	14
UDPNAGSYN-PWY: UDP-N-acetyl-D-glucosamine biosynthesis I_1mo	-0.089197	microbe	14
VALSYN-PWY: L-valine biosynthesis_1mo	-0.351578	microbe	14
RAD52	-0.103593	gene	14
CASP10	-0.017977	gene	14
SPPL2B	-0.0228288	gene	14
C19orf60	-0.126859	gene	14
TMEM132A	0.098226	gene	14
DBF4	0.00220682	gene	14
CRY1	-0.0499555	gene	14
LYPLA2	-0.0901539	gene	14
SYT7	0.105025	gene	14
MRE11A	0.000610134	gene	14
PIAS1	0.0743454	gene	14
ADSS	-0.0329217	gene	14
PARP3	0.0289574	gene	14
WDR37	-0.0270935	gene	14
GOPC	-0.0853884	gene	14
VPS13D	0.0999199	gene	14
HERPUD1	-0.023757	gene	14
MPHOSPH9	0.00968296	gene	14
LAMC2	0.0236445	gene	14
GNA15	-0.0610702	gene	14
CASP8	0.0121523	gene	14
ZNF76	-0.0684154	gene	14
TBC1D22B	0.00805507	gene	14
GSTO2	-0.0305292	gene	14
UFD1L	0.00579082	gene	14
LNX1	-0.00552982	gene	14
UBE2D1	0.0236291	gene	14
ACADVL	-0.0608679	gene	14
FBXW11	0.0222937	gene	14
PPP2R3A	-0.0236254	gene	14
GRAMD4	0.00494634	gene	14
EXOSC7	-0.0103686	gene	14
HOXA9	-0.0037144	gene	14
ARG2	-0.0917485	gene	14
HSPB11	0.00817528	gene	14
C1QTNF3	-0.0714276	gene	14
RNF13	0.0197766	gene	14
ATRX	0.138052	gene	14
PREP	-0.0685374	gene	14
MTIF2	0.0136901	gene	14
SEPHS1	-0.00665097	gene	14
UIMC1	0.0790623	gene	14
TFAP2C	-0.0212283	gene	14
AAMDC	-0.00612776	gene	14
ERP29	-0.00967899	gene	14
YPEL3	-0.0457991	gene	14
MCOLN1	-0.00126164	gene	14
PITPNM3	0.016632	gene	14
G2E3	-0.0287983	gene	14
SNAP23	0.000709205	gene	14
UNC13D	-0.0569732	gene	14
XYLB	0.0323999	gene	14
CBX5	-0.050191	gene	14
FKBP5	-0.00606754	gene	14
TSPAN15	-0.0028297	gene	14
H2AFY2	-0.00482799	gene	14
DGCR14	0.00235364	gene	14
PICK1	-0.0777658	gene	14
CHKB	-0.000123182	gene	14
TAB1	-0.0180003	gene	14
APOL1	-0.00367432	gene	14
CGRRF1	-0.0176081	gene	14
PFDN4	0.00968186	gene	14
PLCB4	0.00196564	gene	14
TTI1	-0.110951	gene	14
RPRD1B	-0.0196254	gene	14
CSTF2	-0.00288718	gene	14
AMMECR1	-0.0593989	gene	14
ABCD1	-0.018341	gene	14
EMD	-0.0670446	gene	14
PBDC1	0.0316892	gene	14
TNFSF13B	0.0123066	gene	14
NUP93	0.0284765	gene	14
CCDC113	-0.0496695	gene	14
BFAR	-0.00710992	gene	14
RNF40	0.0682141	gene	14
ZNF106	0.0254152	gene	14
TRIM35	-0.114939	gene	14
DECR1	-0.0562299	gene	14
JPH1	-0.0132535	gene	14
EMC2	-0.00507117	gene	14
SH2D4A	0.0429789	gene	14
PPP2CB	0.013654	gene	14
KLHDC4	-0.0331649	gene	14
PIH1D1	-0.0167359	gene	14
OAZ1	-0.0373538	gene	14
TIMM50	-0.0930613	gene	14
TJP3	-0.00510747	gene	14
PLIN3	-0.00422357	gene	14
RAB3D	0.00138153	gene	14
ZNF574	-0.0118445	gene	14
PTN	0.025564	gene	14
STX1A	-0.00253193	gene	14
DNMBP	0.00476274	gene	14
ANKRD26	-0.0360629	gene	14
TSPAN14	-0.00618506	gene	14
PSMD3	-0.00683981	gene	14
ASPA	0.0853874	gene	14
2024-09-04	-0.0633224	gene	14
UTP6	0.00482327	gene	14
NAGLU	-0.0722744	gene	14
EFTUD2	0.0133304	gene	14
KLHL2	-0.0616207	gene	14
SEPSECS	-0.0664657	gene	14
ARHGEF17	-0.0640208	gene	14
UBE4A	0.105126	gene	14
NECTIN1	0.0304593	gene	14
CHKA	-0.0228082	gene	14
ITFG2	-0.031607	gene	14
NUP107	-0.0019555	gene	14
UHRF1BP1L	0.0171404	gene	14
GNPTAB	0.0474943	gene	14
HCFC2	-0.00793812	gene	14
MAPK14	-0.0419865	gene	14
MDN1	0.0110493	gene	14
CCND3	-0.0151314	gene	14
MAN2A1	0.0227126	gene	14
ARRDC3	-0.0190089	gene	14
TXNDC15	0.0028369	gene	14
RARS	0.012344	gene	14
RNF7	0.00397737	gene	14
IQCG	-0.0218213	gene	14
ARHGEF26	-0.0129169	gene	14
RTKN	-0.00742038	gene	14
IL1RL2	-0.0170272	gene	14
ABCB6	-0.0127773	gene	14
COX7A2L	-0.0306837	gene	14
WRAP73	-0.00261099	gene	14
EDEM3	-0.00921092	gene	14
TRIM62	0.00227867	gene	14
PPP6C	0.0467391	gene	14
DCAF4	-0.0464335	gene	14
IRF2BPL	0.00556047	gene	14
PDZD11	-0.00475734	gene	14
NUDCD1	0.0583779	gene	14
SMAD9	-0.0425613	gene	14
PPP3CC	0.0305805	gene	14
EPHX2	0.0702973	gene	14
AKAP1	0.0415357	gene	14
ZSCAN20	-0.0620969	gene	14
UBL3	0.00727573	gene	14
NAA60	-0.0492665	gene	14
BBS9	0.0312232	gene	14
POLM	0.002197	gene	14
GLIPR2	-0.0100234	gene	14
RECK	-0.145306	gene	14
NMI	0.116983	gene	14
BCAS4	-0.088056	gene	14
OARD1	0.0263166	gene	14
SOX4	0.0130437	gene	14
RAB17	0.0296586	gene	14
EFNB2	-0.0543343	gene	14
ARMC7	0.000769312	gene	14
TTF1	-0.0175121	gene	14
DDX31	-0.0231102	gene	14
SNRPD2	-0.0554098	gene	14
RBCK1	-0.00461137	gene	14
NRSN2	0.0697629	gene	14
FAM110A	0.0144328	gene	14
TMEM115	-0.0247759	gene	14
IFI6	-0.0115027	gene	14
ZNF384	-0.0806748	gene	14
ELK1	-0.0101928	gene	14
TRMT5	0.0887168	gene	14
EMC6	0.0111923	gene	14
PDE11A	-0.0695845	gene	14
KNSTRN	0.0539759	gene	14
MAU2	0.0166156	gene	14
FAM155B	-0.03671	gene	14
JUND	-0.00680071	gene	14
YIPF2	-0.0566496	gene	14
HABP4	0.0242356	gene	14
EMC8	0.0341488	gene	14
GSE1	-0.0197452	gene	14
SH3BP5	-0.0105535	gene	14
ACAP3	-0.0120505	gene	14
THOC6	-0.00125233	gene	14
ZCCHC9	0.0760215	gene	14
RAI2	-0.00808516	gene	14
THAP1	-0.00834792	gene	14
TRIM22	-0.0211992	gene	14
PER2	-0.00729588	gene	14
SDF2	-0.0420006	gene	14
RFC3	0.0506915	gene	14
ARNTL	0.0111218	gene	14
MEIS2	0.00170698	gene	14
EMC7	0.0195616	gene	14
AGO4	0.0130551	gene	14
CCDC142	-0.0159025	gene	14
PIGC	-0.0349799	gene	14
ARMC9	-0.0261969	gene	14
MRPS9	0.057018	gene	14
RCBTB1	-0.00713398	gene	14
MED4	0.00720074	gene	14
ZDHHC4	-0.0499332	gene	14
NACAD	-0.0860665	gene	14
UGGT1	-0.0651656	gene	14
KLC4	0.0774698	gene	14
YIPF3	-0.0107031	gene	14
MAPKBP1	0.0187188	gene	14
SLC5A6	-0.00454515	gene	14
CH25H	-0.0224354	gene	14
TACC2	0.00515616	gene	14
CEP55	0.000862768	gene	14
DNAJC13	0.0235216	gene	14
ASCC1	-0.0239427	gene	14
CARF	-0.0747638	gene	14
ABI2	0.0722502	gene	14
CCNG2	0.0686401	gene	14
VPS33A	-0.0900535	gene	14
EFCAB11	-0.0320829	gene	14
NEIL1	-0.0108088	gene	14
FAM134C	-0.0305944	gene	14
HSPG2	-0.00972673	gene	14
PRKACB	0.0332488	gene	14
CTTNBP2NL	-0.00523515	gene	14
ALDH9A1	-0.0204464	gene	14
PPOX	-0.0167359	gene	14
SDHC	-0.019672	gene	14
PFDN2	0.0145114	gene	14
EIF2D	4.48651e-05	gene	14
VPS54	0.00449791	gene	14
RHBDD1	-0.104868	gene	14
COPS7B	-0.136672	gene	14
PLK2	0.0410746	gene	14
YIPF5	-0.00944776	gene	14
FAM193B	-0.01894	gene	14
RNF217	0.0232025	gene	14
DYNLT1	0.0692527	gene	14
CETN2	0.0292771	gene	14
WDR31	0.0865664	gene	14
RGS10	0.0175695	gene	14
C11orf49	-0.0495884	gene	14
EML3	-0.0325308	gene	14
B3GAT3	-0.0415226	gene	14
CDC42EP2	-0.00127511	gene	14
LATS2	0.00302575	gene	14
HNMT	-0.0449469	gene	14
DHX37	0.00024722	gene	14
EIF4E	0.00879834	gene	14
KCTD14	-0.0090965	gene	14
NEK7	0.00848842	gene	14
VIPAS39	-0.0107391	gene	14
VTI1A	0.0482346	gene	14
NR3C2	0.0158414	gene	14
AKR1C2	-0.0414436	gene	14
NBAS	0.147383	gene	14
ZNF385D	0.0263938	gene	14
SREK1IP1	2.93473e-05	gene	14
TXNDC11	-0.0355893	gene	14
CCDC148	0.0383291	gene	14
UBP1	0.0758301	gene	14
LURAP1L	0.0130479	gene	14
NUS1	-0.0151556	gene	14
FAM69A	-0.0917349	gene	14
BTG3	0.0606907	gene	14
RABGEF1	0.00278966	gene	14
FBXL18	-0.0250906	gene	14
SLC25A28	-0.0019979	gene	14
HSPA13	-0.0486195	gene	14
C16orf87	0.116125	gene	14
GRIA1	-0.0517528	gene	14
LSM11	-0.110854	gene	14
MED7	0.0363468	gene	14
NECAP2	0.0570049	gene	14
DHRS1	-0.00172239	gene	14
EXTL1	-0.0710422	gene	14
SLC30A2	-0.0362253	gene	14
SPATA2	-0.00983567	gene	14
SPATA2L	-0.0401606	gene	14
NIT1	-0.00613844	gene	14
HLCS	0.085	gene	14
RSPRY1	-0.0517018	gene	14
ZFYVE28	-0.0134698	gene	14
LYPD5	-0.0325439	gene	14
ZBTB8A	-0.040314	gene	14
SHC1	-0.014998	gene	14
ANO10	-0.0298273	gene	14
PMF1	-0.0149602	gene	14
RECQL4	-0.00426297	gene	14
BICDL2	-0.0444426	gene	14
SYNC	-0.0121335	gene	14
MRPL55	-0.040283	gene	14
ACTG2	0.00212331	gene	14
CDS1	-0.00361657	gene	14
PTPN13	0.0300144	gene	14
ERMAP	0.00400567	gene	14
BDH2	0.00296618	gene	14
PLXNB1	0.00196924	gene	14
UTP15	-0.0112377	gene	14
GFM2	-0.0854103	gene	14
2024-09-08	-0.0155088	gene	14
KIAA0895	0.0256232	gene	14
DNAAF5	-0.00143696	gene	14
WRN	0.0913913	gene	14
SNAPC4	0.0398887	gene	14
FRAT1	0.0112732	gene	14
CPSF2	0.00888313	gene	14
CACNB2	0.0357896	gene	14
AMN	-0.0870051	gene	14
C11orf74	0.0965354	gene	14
ATP9B	-0.0575038	gene	14
IDH3A	0.00415826	gene	14
CDYL2	-0.0032975	gene	14
TMEM135	-0.000811008	gene	14
RCCD1	0.00100994	gene	14
EVA1C	-0.033684	gene	14
NKX3-1	-0.0663659	gene	14
RAB4B	-0.0498662	gene	14
SERPINF2	-0.000141736	gene	14
MIS12	-0.0108984	gene	14
ECI1	0.0431567	gene	14
BSCL2	-0.00112292	gene	14
NUDT16L1	-0.0382965	gene	14
ZBTB5	-0.0113936	gene	14
STX18	-0.00451174	gene	14
UPF3A	0.0454246	gene	14
AFAP1L2	0.103325	gene	14
RGS14	-0.0241155	gene	14
CLIC4	0.114934	gene	14
STRA13	-0.049168	gene	14
ZNF778	-0.0933041	gene	14
IRF2BP1	-0.0772185	gene	14
TSEN34	0.0562965	gene	14
PRKCE	-0.104844	gene	14
SOCS5	0.00270214	gene	14
HDAC3	0.00726952	gene	14
GPHN	-0.0117689	gene	14
HINFP	-0.0177732	gene	14
ZNF449	-0.00963903	gene	14
FBXO45	-0.0269816	gene	14
CTSF	-0.146638	gene	14
LEMD3	-0.0599975	gene	14
CTU2	-0.00830636	gene	14
PACS1	0.0558431	gene	14
ZNF408	-0.0226468	gene	14
PAAF1	-0.0474159	gene	14
MRPL48	-0.0166645	gene	14
SMIM19	-0.111504	gene	14
HSD11B2	-0.0188416	gene	14
VSIG10	-0.0456079	gene	14
MAN1B1	-0.036157	gene	14
NR2C2	0.0440184	gene	14
C18orf32	-0.0113659	gene	14
HNRNPA0	-0.0265566	gene	14
DMAP1	-0.0941337	gene	14
C2orf69	0.0123227	gene	14
STAP2	-0.0103632	gene	14
DALRD3	0.0228039	gene	14
KLHL11	-0.00241997	gene	14
C17orf62	-0.033559	gene	14
FBXO34	-0.0554847	gene	14
EDC3	0.00174495	gene	14
PTPN11	0.0352712	gene	14
ARID3B	-0.023151	gene	14
TSHZ1	-0.00229939	gene	14
FAHD1	-0.000136637	gene	14
HIST1H2BC	0.00685732	gene	14
AEN	-0.0780459	gene	14
ZNF678	-0.089993	gene	14
ZFP41	-0.0515854	gene	14
LSM10	-0.104666	gene	14
SLC35C1	-0.0345483	gene	14
ZNF101	-0.0361434	gene	14
DEXI	0.00418817	gene	14
ZSCAN22	-0.032813	gene	14
CEP97	-0.101759	gene	14
RUVBL2	0.00453256	gene	14
FAM167B	0.0514249	gene	14
SNRNP35	0.0634693	gene	14
TSSC4	-0.0188341	gene	14
SS18L1	0.039901	gene	14
TOP1MT	-0.0384447	gene	14
APOBR	0.108503	gene	14
ZFP90	-0.0154378	gene	14
BRF1	-0.0450704	gene	14
ANKS1B	-0.0419448	gene	14
PRPF39	-0.0208584	gene	14
GAS2L1	0.0214996	gene	14
IRF7	-0.0870564	gene	14
KLHDC8B	-0.0119524	gene	14
BICD2	-0.00438851	gene	14
C17orf58	0.0138441	gene	14
AKR1C1	-0.0559277	gene	14
ZKSCAN4	0.0101634	gene	14
AGRN	-0.00753844	gene	14
ZNF548	-0.00461051	gene	14
MYBPC1	0.0124953	gene	14
AKR1C3	-0.0150195	gene	14
ZNF79	-0.0805445	gene	14
FAT4	0.00306695	gene	14
ZNF605	0.0331376	gene	14
ZNF700	-0.0498234	gene	14
ZSCAN16	0.0316304	gene	14
LAGE3	0.0283138	gene	14
ZNF138	0.012641	gene	14
SERTAD1	-0.00278522	gene	14
GMFB	0.0457228	gene	14
RPF2	-0.00742177	gene	14
ATAD3A	-0.01616	gene	14
VPS13A	0.0234766	gene	14
SULT1C4	0.0102096	gene	14
ZNF607	0.0416722	gene	14
QRICH1	-0.0460955	gene	14
ZNF587	-0.046732	gene	14
TMA16	-0.00922605	gene	14
DDX39B	-0.00673206	gene	14
NUDT16	0.00754609	gene	14
NCOA6	0.0389893	gene	14
TUSC1	-0.0109678	gene	14
SLC5A3	-0.0132618	gene	14
ZNF521	0.0325135	gene	14
TOP1	0.0726181	gene	14
SREBF2	-0.00567721	gene	14
TBKBP1	0.0191788	gene	14
SPIN3	0.0420066	gene	14
NELFE	0.0915835	gene	14
TBC1D8	-0.00161899	gene	14
MROH6	-0.0790891	gene	14
ZNF425	0.0306153	gene	14
EIF3CL	0.0088892	gene	14
LYRM5	0.0150397	gene	14
STK38L	0.0204356	gene	14
C8orf82	-0.040766	gene	14
GANC	0.0426022	gene	14
CYB5RL	0.0948239	gene	14
FAM228B	0.0261029	gene	14
ZNF812P	-0.0310099	gene	14
SHISA8	-0.00959267	gene	14
ZSCAN31	-0.00163967	gene	14
B3GNT9	-0.0896731	gene	14
WBP1	-0.00552527	gene	14
C7orf73	-0.0172842	gene	14
MARS2	0.0546817	gene	14
PRKDC	0.0445036	gene	14
MPV17L2	-0.103013	gene	14
ZNF350	-0.0788491	gene	14
GATC	-0.0105967	gene	14
GALNT4	-5.70702e-05	gene	14
MRPL46	0.0770403	gene	14
FAM58A	0.0304406	gene	14
DYNLL2	-0.0150753	gene	14
STRADA	-0.116157	gene	14
RASL10B	-0.0457589	gene	14
HIST1H3I	-0.00722019	gene	14
UHRF1	-0.00957884	gene	14
CH507-9B2.1	-0.0248875	gene	14
ZNF229	-0.0835586	gene	14
CH507-9B2.3	-0.0365662	gene	14
s__Escherichia_coli_6mo	0.245384	microbe	15
s__Escherichia_coli_C_6mo	0.354991	microbe	15
s__Escherichia_coli_D_6mo	0.234639	microbe	15
s__Escherichia_dysenteriae_6mo	0.331978	microbe	15
s__Escherichia_fergusonii_6mo	0.347083	microbe	15
s__Escherichia_flexneri_6mo	0.330676	microbe	15
s__Escherichia_sp002965065_6mo	0.239169	microbe	15
s__Escherichia_sp004211955_6mo	0.36348	microbe	15
s__Escherichia_sp005843885_6mo	0.382285	microbe	15
ANAGLYCOLYSIS-PWY: glycolysis III (from glucose)_6mo	-0.00441516	microbe	15
AST-PWY: L-arginine degradation II (AST pathway)_6mo	0.0298179	microbe	15
DENOVOPURINE2-PWY: superpathway of purine nucleotides de novo biosynthesis II_6mo	-0.0680287	microbe	15
FUC-RHAMCAT-PWY: superpathway of fucose and rhamnose degradation_6mo	0.0110064	microbe	15
GALACTARDEG-PWY: D-galactarate degradation I_6mo	0.0187705	microbe	15
GLUCARGALACTSUPER-PWY: superpathway of D-glucarate and D-galactarate degradation_6mo	0.0187705	microbe	15
HISTSYN-PWY: L-histidine biosynthesis_6mo	-0.0195758	microbe	15
PWY-1042: glycolysis IV (plant cytosol)_6mo	-0.0879812	microbe	15
PWY-4702: phytate degradation I_6mo	0.0888549	microbe	15
PWY-5367: petroselinate biosynthesis_6mo	0.0880991	microbe	15
PWY-5675: nitrate reduction V (assimilatory)_6mo	0.0776029	microbe	15
PWY-5676: acetyl-CoA fermentation to butanoate II_6mo	0.00244737	microbe	15
PWY-6125: superpathway of guanosine nucleotides de novo biosynthesis II_6mo	-0.0471143	microbe	15
PWY-6126: superpathway of adenosine nucleotides de novo biosynthesis II_6mo	-0.0932181	microbe	15
PWY-621: sucrose degradation III (sucrose invertase)_6mo	-0.0391817	microbe	15
PWY-6284: superpathway of unsaturated fatty acids biosynthesis (E. coli)_6mo	0.0871092	microbe	15
PWY-6285: superpathway of fatty acids biosynthesis (E. coli)_6mo	0.10687	microbe	15
PWY-6385: peptidoglycan biosynthesis III (mycobacteria)_6mo	-0.0907746	microbe	15
PWY-6703: preQ0 biosynthesis_6mo	-0.0438733	microbe	15
PWY-7184: pyrimidine deoxyribonucleotides de novo biosynthesis I_6mo	-0.028584	microbe	15
PWY-7187: pyrimidine deoxyribonucleotides de novo biosynthesis II_6mo	-0.0313212	microbe	15
PWY-7197: pyrimidine deoxyribonucleotide phosphorylation_6mo	-0.0227479	microbe	15
PWY-7198: pyrimidine deoxyribonucleotides de novo biosynthesis IV_6mo	-0.0380469	microbe	15
TRNA-CHARGING-PWY: tRNA charging_6mo	-0.00457875	microbe	15
TRPSYN-PWY: L-tryptophan biosynthesis_6mo	-0.0406785	microbe	15
DPM1	0.0649518	gene	15
FUCA2	-0.00636611	gene	15
SPATA20	-0.0131348	gene	15
MPND	-0.00851074	gene	15
POMT2	-0.00721521	gene	15
CD4	-0.00711077	gene	15
UTP18	-0.116404	gene	15
MVP	-0.0447623	gene	15
ZC3H3	-0.0451278	gene	15
SERPINB1	-0.01907	gene	15
RNF10	-0.00865557	gene	15
SNAPC1	-0.131993	gene	15
HMGB3	0.000606575	gene	15
ARHGAP31	-0.015837	gene	15
FUT8	-0.0466203	gene	15
PEX3	-0.0105373	gene	15
CDH1	-0.00778354	gene	15
RAB27B	-0.0221414	gene	15
CP	-0.0835999	gene	15
DTNBP1	-0.0177887	gene	15
HDAC9	-0.0947824	gene	15
RSF1	-0.0015732	gene	15
FAM160A2	-0.0242229	gene	15
LY75	-0.108323	gene	15
RELT	-0.0027225	gene	15
SOAT1	-0.035456	gene	15
FLYWCH1	-0.0453549	gene	15
TBXAS1	-0.0112719	gene	15
CDK17	-0.0105071	gene	15
PIGV	-0.0291787	gene	15
TNK2	-0.0252589	gene	15
HIPK2	-0.029482	gene	15
SNX24	-0.000884853	gene	15
PDIA5	-0.0115185	gene	15
TBC1D22B	-0.0889605	gene	15
TFE3	-0.0028571	gene	15
ATP11A	-0.0415899	gene	15
LRP6	-0.0108669	gene	15
PFN2	-0.0228902	gene	15
POLB	-0.0637614	gene	15
ASNS	-0.0100896	gene	15
UBE2D1	-0.0755459	gene	15
ZZEF1	-0.00428822	gene	15
MARK3	-0.0282006	gene	15
TMEM131	-0.0116669	gene	15
SEC31B	-0.0338261	gene	15
NFKB2	-0.0162281	gene	15
EXOSC5	-0.0891044	gene	15
TNRC6C	-0.127897	gene	15
SDF4	-0.0160265	gene	15
SLC1A3	-0.0409051	gene	15
CDC14A	-0.120559	gene	15
OSTM1	-0.0857667	gene	15
CDC14B	-0.0128469	gene	15
NUFIP1	-0.0242045	gene	15
REST	-0.0238903	gene	15
MAP3K4	-0.014816	gene	15
GLG1	-0.0340188	gene	15
EXOC1	-0.0188711	gene	15
COMT	0.00465922	gene	15
CECR1	-0.00648809	gene	15
TBC1D2	-0.00160023	gene	15
BTAF1	-0.00240384	gene	15
FAM21A	-0.014273	gene	15
MAST3	-0.00803172	gene	15
CRKL	-0.0200869	gene	15
CYB5R3	-0.0499595	gene	15
MCM5	-0.0807827	gene	15
KHNYN	-0.145591	gene	15
PSME2	-0.00714786	gene	15
GMPR2	-0.0149716	gene	15
NFATC2	-0.0427844	gene	15
CSTF1	-0.00800369	gene	15
SUV39H1	-0.0787458	gene	15
INTS6	-0.0176944	gene	15
CORO1A	-0.0149288	gene	15
DHODH	-0.0262849	gene	15
ACD	-0.0731639	gene	15
ZNF500	-0.0607152	gene	15
CPPED1	-0.00099852	gene	15
CDIPT	-0.0657279	gene	15
DMXL2	-0.0462651	gene	15
LEPROTL1	-0.0788034	gene	15
RELB	-0.0414706	gene	15
MED25	-0.0396907	gene	15
GPI	-0.00938862	gene	15
ATP5SL	-0.00148919	gene	15
TYK2	-0.0809068	gene	15
ARRDC2	-0.0342025	gene	15
ISYNA1	-0.00909594	gene	15
ATP13A1	-0.0834701	gene	15
MET	-0.026218	gene	15
IMPDH1	-0.0262375	gene	15
TRIM14	-0.0395874	gene	15
TLE4	-0.0260993	gene	15
RGP1	-0.0236556	gene	15
RASSF4	-0.0362884	gene	15
CUL2	-0.0357971	gene	15
DRG2	-0.0297746	gene	15
DHX58	-0.159258	gene	15
FAM20A	-0.0215712	gene	15
WSB1	-0.0107598	gene	15
CDR2L	-0.0389281	gene	15
CTSC	-0.0645201	gene	15
SIAE	-0.0455958	gene	15
TRIM3	-0.00394381	gene	15
IL10RA	-0.00509121	gene	15
NECTIN1	-0.0146623	gene	15
PPM1H	-0.0335323	gene	15
NAA25	-0.00942021	gene	15
OAS3	-0.0745755	gene	15
CPSF6	-0.0166467	gene	15
PHACTR1	-0.0108353	gene	15
PTP4A1	-0.0296516	gene	15
MED23	-0.0170487	gene	15
PHF1	-0.0215915	gene	15
FAM120B	-0.0483248	gene	15
PTK7	-0.0132431	gene	15
CUL9	-0.01377	gene	15
MAN2A1	-0.0749489	gene	15
LMNB1	-0.0108672	gene	15
HRH2	-0.00534034	gene	15
NIT2	-0.0320773	gene	15
USP4	-0.031111	gene	15
GPD2	-0.0181165	gene	15
IFIH1	-0.0190397	gene	15
TTC31	-0.00358629	gene	15
UNC50	-0.0470012	gene	15
ELMOD3	-0.0988766	gene	15
[truncated: 1,188 more rows]
