# Supplementary material for: Human milk variation is shaped by maternal genetics and impacts the infant gut microbiome
Source: Cell Genom. 2024 Sep 11;4(10):100638. doi: 10.1016/j.xgen.2024.100638 (PMC11602576; doi:10.1016/j.xgen.2024.100638)
Supplement: Table S20. Results of pathway enrichment analysis on milk-expressed genes identified in components of sparse CCA output, related to Figure 4 — pathway, pathway name; genes_in_pathway, number of genes in pathway annotation; genes_in_path_and_BG, number of genes in pathway and background set; genes_of_interest, number of genes in component gene set; genes_of_interest_in_pathway, number of genes in component gene set in pathway; gene_names, names of overlapping genes in pathway; odds_ratio, odds ratio of overlap; p_val, p value of overlap; type, were postively (pos.wt) or negatively (neg.wt) weighted genes tested; component, the sparse component this enrichment test is for (matches components in Table S19); p_adj, Benjamini-Hochberg corrected p value. [file mmc18.xlsx]

## Sheet: ST20
Table S20. Results of pathway enrichment analysis on milk-expressed genes identified in components of sparse CCA output, Related to Figure 4.
pathway	genes_in_pathway	genes_in_path_and_BG	genes_of_interest	genes_of_interest_in_pathway	gene_names_in_pathway	odds_ratio	p_val	type	component	p_adj
KEGG_OOCYTE_MEIOSIS	119	48	276	6	ANAPC1,ANAPC10,CCNB1,PPP3CC,RBX1,SKP1	4.81479	0.00261314	pos.wt	4	0.00590376
KEGG_CELL_CYCLE	130	68	276	6	ANAPC1,ANAPC10,CCNB1,E2F4,RBX1,SKP1	3.2548	0.0143559	pos.wt	4	0.0194603
KEGG_ENDOCYTOSIS	244	117	166	5	AP2A1,PIP5K1A,RAB11FIP5,RNF41,SH3GL1	2.53482	0.0555752	neg.wt	4	0.0594753
KEGG_OXIDATIVE_PHOSPHORYLATION	156	84	247	11	ATP6V1G1,COX6C,MT-ATP6,MT-ATP8,MT-CO1,MT-ND1,MT-ND2,MT-ND4,MT-ND5,NDUFC1,NDUFV3	5.80837	1.10347e-05	neg.wt	8	0.000168279
KEGG_FATTY_ACID_METABOLISM	42	27	150	5	ACSL1,ACSL4,ALDH3A2,ALDH7A1,ALDH9A1	14.4847	5.82361e-05	pos.wt	8	0.000394711
KEGG_VALINE_LEUCINE_AND_ISOLEUCINE_DEGRADATION	46	35	150	5	ALDH3A2,ALDH7A1,ALDH9A1,DBT,HIBADH	10.6158	0.000211356	pos.wt	8	0.000991746
PID_ER_NONGENOMIC_PATHWAY	42	25	247	5	GNA13,GNB1,HBEGF,MSN,PELP1	9.45034	0.000411205	neg.wt	8	0.00179168
KEGG_PEROXISOME	86	58	150	5	ACSL1,ACSL4,AGPS,IDH1,NUDT12	5.99447	0.00222483	pos.wt	8	0.00590064
KEGG_EPITHELIAL_CELL_SIGNALING_IN_HELICOBACTER_PYLORI_INFECTION	78	47	247	5	ATP6V1G1,HBEGF,MAP3K14,NFKBIA,PLCG2	4.49075	0.00743683	neg.wt	8	0.0129613
KEGG_CHEMOKINE_SIGNALING_PATHWAY	214	91	247	6	DOCK2,GNB1,GRK2,JAK3,NFKBIA,PREX1	2.66158	0.0320548	neg.wt	8	0.03834
KEGG_LYSOSOME	138	96	267	15	ATP6AP1,ATP6V0C,CTSD,GAA,GBA,GLB1,GM2A,HEXA,LAMP1,M6PR,MAN2B1,PSAP,SORT1,TCIRG1,TPP1	6.66403	6.90654e-08	neg.wt	11	2.1065e-06
KEGG_ALZHEIMERS_DISEASE	192	106	138	10	CALM1,CALM3,CASP3,COX6C,NDUFAB1,NDUFB1,NDUFB10,NDUFB6,NDUFV2,UQCRQ	7.47263	3.1601e-06	pos.wt	11	6.42554e-05
KEGG_PARKINSONS_DISEASE	147	79	138	8	CASP3,COX6C,NDUFAB1,NDUFB1,NDUFB10,NDUFB6,NDUFV2,UQCRQ	7.97941	1.88057e-05	pos.wt	11	0.000229429
KEGG_HUNTINGTONS_DISEASE	203	114	138	9	CASP3,COX6C,NDUFAB1,NDUFB1,NDUFB10,NDUFB6,NDUFV2,POLR2L,UQCRQ	6.09536	4.21585e-05	pos.wt	11	0.000321458
KEGG_PROTEASOME	65	35	138	5	POMP,PSMA7,PSMD6,PSMD7,PSME1	11.5824	0.000142974	pos.wt	11	0.000726785
PID_FOXO_PATHWAY	50	27	267	5	CREBBP,CSNK1E,FOXO1,SGK1,XPO1	7.91774	0.000852143	neg.wt	11	0.0028891
KEGG_GLYCEROPHOSPHOLIPID_METABOLISM	96	46	267	6	AGPAT3,AGPAT4,CHKA,GPAT4,PLA2G6,PLPP3	5.2358	0.00177064	neg.wt	11	0.0049486
KEGG_UBIQUITIN_MEDIATED_PROTEOLYSIS	139	94	292	12	CUL2,CUL4B,DDB1,FZR1,NEDD4L,PIAS1,PIAS4,SKP2,TRIM32,UBE2A,UBE2D1,UBE2E2	4.72616	3.0881e-05	neg.wt	13	0.000269106
KEGG_RNA_DEGRADATION	80	43	292	5	CNOT1,CNOT10,EXOSC4,LSM8,WDR61	4.16664	0.0101487	neg.wt	13	0.0152991
KEGG_WNT_SIGNALING_PATHWAY	165	80	179	6	FBXW11,FRAT1,PLCB4,PPP2CB,PPP3CC,PRKACB	4.29493	0.00406595	pos.wt	14	0.00885797
KEGG_JAK_STAT_SIGNALING_PATHWAY	160	71	403	8	CCND2,IL10RA,IL13RA1,PIM1,SOCS2,SOCS4,STAT2,TYK2	2.8783	0.0105338	neg.wt	15	0.0152991
PID_BETA_CATENIN_NUC_PATHWAY	83	39	403	5	APC,CCND2,CDH1,MITF,TLE4	3.31877	0.0243051	neg.wt	15	0.030514
PID_CMYB_PATHWAY	87	47	403	5	CD4,HIPK2,HRAS,MAT2A,PIM1	2.68441	0.0491993	neg.wt	15	0.0535921
PID_MET_PATHWAY	88	47	403	5	APC,CDH1,CRKL,HRAS,MET	2.68441	0.0491993	neg.wt	15	0.0535921
PID_P53_DOWNSTREAM_PATHWAY	148	95	403	6	APC,GPX1,IRF5,MET,PIDD1,PMAIP1	1.51616	0.220808	neg.wt	15	0.220808
