# Supplementary material for: Human milk variation is shaped by maternal genetics and impacts the infant gut microbiome
Source: Cell Genom. 2024 Sep 11;4(10):100638. doi: 10.1016/j.xgen.2024.100638 (PMC11602576; doi:10.1016/j.xgen.2024.100638)
Supplement: Table S21. Pairwise Pearson correlations between expression levels of JAK-STAT pathway genes in milk, infant fecal B. infantis growth rate and relative abundance at 1 month, infant fecal E. coli abundance at 6 months, milk IL-6 concentration, milk glucose concentration, gestational diabetes status,  — t1, trait 1; t2, trait 2; r, correlation coefficient; P, correlation p value; N, sample size of correlation estimate; FDR, Benjamini-Hochberg q value. [file mmc19.xlsx]

## Sheet: ST21
Table S21. Pairwise Pearson correlations between expression levels of JAK/STAT pathway genes in milk, infant fecal B. infantis growth rate and relative abundance at 1 month, infant fecal E. coli abundance at 6 months, milk IL-6 concentration, milk glucose concentration, gestational diabetes status, and milk LSTc (HMO) concentration, Related to Figure 4
t1	t2	r	P	N	FDR
CSF2RB	PIK3R5	0.768127	0	343	0
IL10RA	PIK3R5	0.762656	0	343	0
PIK3R5	SOCS3	0.753032	0	343	0
CSF3R	PIK3R5	0.740333	0	343	0
IL10RA	PIK3CG	0.722443	0	343	0
CSF2RB	CSF3R	0.722256	0	343	0
CSF3R	SOCS3	0.716242	0	343	0
CSF3R	OSM	0.697697	0	343	0
CSF2RB	IL10RA	0.694771	0	343	0
IL10RA	SOCS3	0.692988	0	343	0
IL10RA	IL2RG	0.690223	0	343	0
CSF2RB	OSM	0.680996	0	343	0
CSF2RB	JAK3	0.671639	0	343	0
CSF2RB	SOCS3	0.671544	0	343	0
PIK3CG	PIK3R5	0.671233	0	343	0
IL10RA	STAT4	0.669058	0	343	0
OSM	PIK3R5	0.667125	0	343	0
CSF2RB	IL2RG	0.663532	0	343	0
Milk IL6	SOCS3	0.658831	0	297	0
IL2RG	PIK3CG	0.65802	0	343	0
CCND2	IL10RA	0.653365	0	343	0
IL10RA	JAK3	0.650408	0	343	0
CSF3R	IL10RA	0.641694	0	343	0
IL2RG	PIK3R5	0.641098	0	343	0
JAK3	PIK3R5	0.636416	0	343	0
IL2RG	JAK3	0.630843	0	343	0
OSM	SOCS3	0.628064	0	343	0
CSF2RB	PIK3CG	0.623839	0	343	0
CCND2	PIK3R5	0.623319	0	343	0
PIK3CG	STAT4	0.622685	0	343	0
CCND2	IL2RG	0.611793	0	343	0
CCND2	PIK3CG	0.610917	0	343	0
CCND2	SOCS3	0.604242	0	343	0
CCND2	CSF2RB	0.604167	0	343	0
CSF3R	IL2RG	0.600981	0	343	0
CCND2	JAK3	0.597197	0	343	0
CCND2	STAT4	0.59302	0	343	0
PIK3CG	SOCS3	0.59097	0	343	0
Milk IL6	PIK3R5	0.590529	0	297	0
CSF3R	Milk IL6	0.588515	0	297	0
PIK3R5	STAT4	0.588004	0	343	0
CSF2RB	STAT4	0.587531	0	343	0
CSF3R	JAK3	0.587508	0	343	0
JAK3	SOCS3	0.585135	0	343	0
IL10RA	PIK3CD	0.580747	0	343	0
JAK3	OSM	0.579477	0	343	0
IL2RG	STAT4	0.57891	0	343	0
JAK3	PIK3CG	0.578041	0	343	0
JAK3	STAT4	0.571198	0	343	0
IL2RG	SOCS3	0.568677	0	343	0
OSMR	PRLR	0.561229	0	343	0
IL10RA	OSM	0.557207	0	343	0
CSF2RB	Milk IL6	0.555951	0	297	0
SOCS3	STAT4	0.553592	0	343	0
IL10RA	Milk IL6	0.553461	0	297	0
Milk glucose	Milk IL6	-0.552871	0	388	0
CSF3R	PIK3CG	0.551859	0	343	0
IL10RA	STAT1	0.549509	0	343	0
PIK3CD	SOCS3	0.549108	0	343	0
PIK3CD	PIK3R5	0.544386	0	343	0
CSF3R	PIK3CD	0.539354	0	343	0
CSF2RB	PIK3CD	0.530681	0	343	0
CCND2	CSF3R	0.526585	0	343	0
LIFR	OSMR	0.52577	0	343	0
Milk IL6	OSM	0.519524	0	297	0
IL2RG	OSM	0.51864	0	343	0
PIK3CD	PIK3CG	0.508445	0	343	0
OSM	PIK3CG	0.500933	0	343	0
IL6ST	PRLR	0.500159	0	343	0
IL2RG	STAT1	0.499599	0	343	0
IL6ST	OSMR	0.499053	0	343	0
CSF3R	STAT4	0.48759	0	343	0
PIK3CD	STAT4	0.485351	0	343	0
IL10RA	PTPN6	0.477388	0	343	0
CCND2	OSM	0.477188	0	343	0
JAK3	PIK3CD	0.475802	0	343	0
Milk IL6	PIK3CG	0.474203	0	297	0
IL2RB	JAK3	0.473246	0	343	0
JAK3	Milk IL6	0.470296	0	297	0
PIK3R5	PTPN6	0.469417	0	343	0
IL2RB	STAT4	0.467179	0	343	0
IL10RA	IL2RB	0.462147	0	343	0
JAK1	OSMR	-0.459483	0	343	0
JAK3	STAT1	0.455295	0	343	0
CCND2	IL2RB	0.450972	0	343	0
IL2RG	PIK3CD	0.450762	0	343	0
PTPN6	SOCS3	0.444483	0	343	0
OSM	PIK3CD	0.444398	0	343	0
IL20RA	OSMR	0.444213	0	343	0
CCND2	PIK3CD	0.442991	0	343	0
OSM	STAT4	0.440062	0	343	0
IL10RA	STAT2	0.438407	0	343	0
CSF2RB	PTPN6	0.437195	0	343	0
LIFR	PRLR	0.437	0	343	0
IL10RA	IL13RA1	0.436766	0	343	0
PIK3CG	STAT1	0.430786	0	343	0
IL2RB	IL2RG	0.426675	0	343	0
CSF2RB	STAT1	0.42576	0	343	0
STAT1	STAT4	0.424593	2.22044604925031e-16	343	6.73535301605928e-15
Milk IL6	STAT4	0.448337	4.44089209850063e-16	297	1.28230759344206e-14
IL2RG	Milk IL6	0.448123	4.44089209850063e-16	297	1.28230759344206e-14
PIK3R5	STAT1	0.421475	4.44089209850063e-16	343	1.28230759344206e-14
IL6R	PIK3R5	0.421255	4.44089209850063e-16	343	1.28230759344206e-14
PIK3CG	STAT2	0.418551	4.44089209850063e-16	343	1.28230759344206e-14
PIK3CG	PTPN6	0.413195	1.33226762955019e-15	343	3.81028542051354e-14
IL13RA1	PIK3R5	0.408417	3.10862446895044e-15	343	8.80679177382846e-14
PIK3CD	STAT2	0.407398	3.77475828372553e-15	343	1.05940178747923e-13
IL10RA	IL6R	0.406841	4.21884749357559e-15	343	1.17307398363033e-13
PIM1	SOCS3	0.406082	4.88498130835069e-15	343	1.34583475862175e-13
IL13RA1	PIK3CG	0.402581	8.43769498715119e-15	343	2.30349073149227e-13
CSF3R	STAT1	0.401095	1.08801856413265e-14	343	2.94353130458591e-13
IL2RB	PIK3CG	0.400194	1.26565424807268e-14	343	3.39353545264487e-13
CCND2	Milk IL6	0.426111	1.55431223447522e-14	297	4.13061915055671e-13
PIK3R5	STAT2	0.398348	1.70974345792274e-14	343	4.50382421415964e-13
IL13RA1	Milk IL6	0.421977	2.97539770599542e-14	297	7.7696689661776e-13
LIFR	Milk IL6	-0.419965	4.04121180963557e-14	297	1.04618612623583e-12
PIK3R5	PIM1	0.391438	5.24025267623074e-14	343	1.34499818689922e-12
IL13RA1	JAK1	0.390479	6.12843109593086e-14	343	1.55963377805766e-12
IL13RA1	SOCS3	0.389242	7.46069872548105e-14	343	1.88272926660669e-12
CSF2RB	STAT2	0.388051	9.01501095995627e-14	343	2.25600649272906e-12
CNTFR	LIFR	0.387584	9.68114477473137e-14	343	2.40268411227424e-12
IFNAR1	IL6ST	0.387428	9.9475983006414e-14	343	2.44857686039558e-12
IL13RA1	IL2RG	0.385976	1.24789067967868e-13	343	3.04667943989843e-12
CSF3R	PTPN6	0.383735	1.774136393351e-13	343	4.29655773325246e-12
JAK3	PTPN6	0.383646	1.79856129989275e-13	343	4.32086366686235e-12
CSF2RB	IL13RA1	0.382391	2.18713935851156e-13	343	5.21268213778588e-12
CSF3R	STAT2	0.382209	2.24931184789057e-13	343	5.318648408831e-12
IL6R	SOCS3	0.380975	2.72226685638088e-13	343	6.38669325758734e-12
CREBBP	STAT6	0.380893	2.75779399316889e-13	343	6.41988787712106e-12
SOCS1	SOCS3	0.379722	3.30402372128447e-13	343	7.63229479616712e-12
Milk IL6	PTPN6	0.401652	6.10400618938911e-13	297	1.39926187685004e-11
LSTc	Milk glucose	-0.397294	7.33635374672303e-13	302	1.66902047737949e-11
CCND2	PTPN6	0.374421	7.41184891239755e-13	343	1.67351746495713e-11
SOCS3	STAT1	0.374104	7.7760020644746e-13	343	1.74263688056845e-11
Milk IL6	STAT1	0.3993	8.54871728961371e-13	297	1.90161466820074e-11
CNTFR	OSMR	0.373286	8.79518680108049e-13	343	1.94205485026799e-11
CSF3R	IL6R	0.372492	9.9120711638534e-13	343	2.1726970587629e-11
IL2RG	PTPN6	0.371618	1.12976294985856e-12	343	2.45846241914873e-11
OSM	PTPN6	0.370962	1.24611432283928e-12	343	2.69214482840744e-11
Milk IL6	PIK3CD	0.39645	1.28053123660266e-12	297	2.7467395025127e-11
CSF2RB	IL2RB	0.370128	1.41109346429857e-12	343	3.00532884630398e-11
JAK1	Milk IL6	0.394851	1.60405022597843e-12	297	3.39222734409381e-11
JAK1	LIFR	-0.368768	1.72706293710689e-12	343	3.62683216792448e-11
Milk glucose	OSMR	0.390555	2.26663132707472e-12	300	4.72687074667041e-11
IL13RA1	STAT1	0.366854	2.29061214440662e-12	343	4.74393673769179e-11
CCND2	IL13RA1	0.364958	3.02513569749863e-12	343	6.2222482873893e-11
STAT1	STAT2	0.364359	3.30180327523522e-12	343	6.74511240512337e-11
PTPN6	STAT1	0.362538	4.30300239884218e-12	343	8.73102446197505e-11
IRF9	STAT2	0.361991	4.65760763290746e-12	343	9.38711122256449e-11
CSF3R	IL13RA1	0.360285	5.95834492855829e-12	343	1.19237961667706e-10
IL10RA	PIM1	0.360241	5.9956484221857e-12	343	1.19237961667706e-10
IL6ST	LIFR	0.358597	7.58992868554742e-12	343	1.49951025280914e-10
PRLR	SOCS3	-0.358416	7.7893247407701e-12	343	1.52884589519821e-10
PIK3CD	PTPN6	0.357453	8.93596308060296e-12	343	1.74251280071758e-10
CSF3R	SOCS1	0.35664	1.00310870720932e-11	343	1.94344222435458e-10
IL13RA1	PTPN6	0.355972	1.10289555266263e-11	343	2.12307393887556e-10
IL13RA1	JAK3	0.35469	1.32198696434216e-11	343	2.52861583052198e-10
CSF2RB	IRF9	0.353718	1.5158541089022e-11	343	2.88108220824894e-10
STAT2	STAT4	0.353497	1.56363810788207e-11	343	2.95321084149048e-10
Milk glucose	PIK3R3	-0.374923	1.90389926046919e-11	300	3.57338092449311e-10
JAK3	STAT2	0.351798	1.98361327363727e-11	343	3.69986997561039e-10
SOCS3	STAT2	0.35113	2.17739160035535e-11	343	4.03623887399205e-10
LSTc	Milk IL6	0.373759	2.22075691169721e-11	300	4.09136994222498e-10
SOCS3	TYK2	0.34929	2.81121792511385e-11	343	5.14761428604689e-10
CCND2	STAT1	0.348687	3.05582226189927e-11	343	5.56159651665666e-10
PIK3CD	SOCS1	0.348546	3.11577430522902e-11	343	5.63654833650769e-10
CSF2RB	IL6R	0.348221	3.25837135051188e-11	343	5.85921506921388e-10
Milk glucose	PIK3R1	-0.37071	3.31485949800481e-11	300	5.92531135268359e-10
IL6R	PIK3CG	0.34682	3.95083965543108e-11	343	7.02033815695831e-10
CBL	CCND2	0.346123	4.34727809306423e-11	343	7.67933889027758e-10
IL13RA1	OSMR	-0.344104	5.72475400417716e-11	343	1.00534715055813e-09
PRLR	STAT2	-0.343547	6.17426110238739e-11	343	1.07798291223659e-09
IL6R	IRF9	0.341687	7.93956012046237e-11	343	1.37817913536119e-09
OSMR	SOCS3	-0.341247	8.42370617704091e-11	343	1.45381549710654e-09
IRF9	PIK3CD	0.340045	9.89790471805918e-11	343	1.69848044961896e-09
IL20RA	PRLR	0.339987	9.97570914762491e-11	343	1.7021053733135e-09
IL10RA	IRF9	0.339758	1.02857722339422e-10	343	1.74509457731799e-09
GRB2	PTPN6	0.337948	1.3094325623797e-10	343	2.20911572181249e-09
OSM	STAT1	0.337549	1.38066891253175e-10	343	2.31628421471108e-09
IL2RG	STAT2	0.337265	1.43367095972735e-10	343	2.39184105114513e-09
CSF3R	IRF9	0.33715	1.45576217747134e-10	343	2.41527835300908e-09
PIK3CG	PRLR	-0.336333	1.62181379437243e-10	343	2.66615769170758e-09
GRB2	IL10RA	0.33632	1.62473146048114e-10	343	2.66615769170758e-09
IFNGR1	IL6ST	0.334713	2.00795158278311e-10	343	3.27710793646613e-09
IRF9	Milk IL6	0.358121	2.04626537936292e-10	297	3.32158645093343e-09
IL10RA	JAK1	0.334356	2.10411688073009e-10	343	3.39713064130777e-09
PTPN6	STAT4	0.333827	2.25533369757613e-10	343	3.62180058493109e-09
CREBBP	IL4R	0.333262	2.42844633291384e-10	343	3.87905549879801e-09
IL2RB	PIK3R5	0.333199	2.44829490014808e-10	343	3.89006856356862e-09
CCND2	STAT2	0.332337	2.74001266120649e-10	343	4.33066211663321e-09
IL13RA1	PIK3CD	0.33206	2.84056334010074e-10	343	4.46607942948824e-09
CSF2RB	PIM1	0.33038	3.53215234838444e-10	343	5.52450703239504e-09
JAK1	STAT1	0.330281	3.57786245075431e-10	343	5.5670056681944e-09
JAK1	SOCS3	0.329882	3.7671421537766e-10	343	5.83130303494389e-09
IL13RA1	STAT4	0.327691	4.99299712686252e-10	343	7.68921557536828e-09
IL13RA1	OSM	0.32719	5.32392796515069e-10	343	8.13673976250685e-09
IL2RG	JAK1	0.327169	5.33778798939011e-10	343	8.13673976250685e-09
GRB2	PIK3R5	0.32691	5.51752421529272e-10	343	8.36824505986063e-09
CBL	CSF2RB	0.325513	6.59224230759037e-10	343	9.94799178376577e-09
IL10RA	PRLR	-0.325061	6.98197499815478e-10	343	1.04834354597294e-08
Milk IL6	STAT2	0.347326	7.59973861619301e-10	297	1.13542363504615e-08
STAT2	TYK2	0.322776	9.31796195757784e-10	343	1.38523959201021e-08
IL2RB	PIK3CD	0.32204	1.0221292701118e-09	343	1.51204640302746e-08
JAK1	Milk glucose	-0.342951	1.05200959055196e-09	300	1.54215182705165e-08
CCND1	Milk glucose	-0.342945	1.05275099748781e-09	300	1.54215182705165e-08
CNTFR	JAK1	-0.321073	1.15374776399335e-09	343	1.68189540547186e-08
IL13RA1	PIK3R1	0.320568	1.22890053688707e-09	343	1.78279628612167e-08
OSM	SOCS1	0.320264	1.27638033475819e-09	343	1.84277410830713e-08
IL13RA1	LIFR	-0.319343	1.43130529650648e-09	343	2.05655971550668e-08
IL2RB	SOCS3	0.319176	1.46139234047382e-09	343	2.08979104687757e-08
CSF2RB	GRB2	0.318137	1.66218860897516e-09	343	2.36566464111488e-08
Milk IL6	PIK3R1	0.339896	1.82198678366774e-09	297	2.58086146761992e-08
IRF9	PIK3R5	0.317191	1.86812143532222e-09	343	2.63378810810922e-08
IL6R	JAK3	0.316817	1.95616034481816e-09	343	2.74502313807894e-08
OSMR	PIK3R5	-0.316481	2.03869854331629e-09	343	2.84754033747852e-08
CBL	JAK3	0.315086	2.41887176954947e-09	343	3.36290366849864e-08
OSM	PIM1	0.314348	2.64719623999099e-09	343	3.66337802243914e-08
CSF3R	LIFR	-0.312983	3.12515968659e-09	343	4.30497914625218e-08
IL10RA	OSMR	-0.312271	3.40698225187452e-09	343	4.67176607414575e-08
CBL	IL10RA	0.311702	3.64930885510262e-09	343	4.98130658721507e-08
PIK3CD	PIM1	0.31161	3.69016373014119e-09	343	5.01428130389774e-08
CNTFR	IL13RA1	-0.311481	3.74828168503427e-09	343	5.0703107658369e-08
LIFR	PIK3R5	-0.310884	4.02772237784177e-09	343	5.42387905859141e-08
JAK1	STAT4	0.310497	4.21965173913463e-09	343	5.65411238273583e-08
OSM	STAT2	0.310464	4.23634793911276e-09	343	5.65411238273583e-08
IL6R	STAT2	0.308831	5.15223064212478e-09	343	6.84608345942509e-08
OSMR	PIK3CG	-0.308676	5.24847298954967e-09	343	6.94324422362011e-08
LIFR	Milk glucose	0.327365	6.35081143229854e-09	300	8.36468716280374e-08
IL6R	Milk IL6	0.326911	7.95485255444817e-09	297	1.04316254240209e-07
IRF9	SOCS3	0.304895	8.21793122440795e-09	343	1.07297597682161e-07
Milk IL6	PRLR	-0.326526	8.30126678508236e-09	297	1.07916468206071e-07
IL20RA	LIFR	0.304651	8.45669112514713e-09	343	1.09463118313866e-07
PIK3CD	STAT1	0.304585	8.52297010744962e-09	343	1.09847550354812e-07
CNTFR	PRLR	0.304527	8.58119375557465e-09	343	1.10125319863208e-07
OSMR	STAT4	-0.303326	9.87870807378499e-09	343	1.26237278066282e-07
CCND2	PIM1	0.302914	1.03673909457314e-08	343	1.31920656822166e-07
STAT2	STAT6	0.302406	1.10007651876742e-08	343	1.3938944244129e-07
IRF9	TYK2	0.302117	1.13770708409788e-08	343	1.43551864434703e-07
OSM	TYK2	0.301977	1.15637375230904e-08	343	1.45296668543265e-07
JAK2	STAT1	0.300739	1.33526529833006e-08	343	1.67075070453548e-07
JAK1	PIK3R5	0.299784	1.49123884352065e-08	343	1.85817022700934e-07
GRB2	SOCS3	0.298975	1.63707318812101e-08	343	2.03145900162289e-07
PIK3R5	SOCS1	0.297305	1.98272325224735e-08	343	2.45025429074025e-07
IL13RA1	STAT2	0.296283	2.22822644779797e-08	343	2.74236230440053e-07
CSF3R	PRLR	-0.295852	2.34004065013949e-08	343	2.86822125402811e-07
PIK3R1	STAT1	0.295583	2.41284217050719e-08	343	2.94543294228987e-07
IL2RB	STAT1	0.294405	2.75760358992017e-08	343	3.35266541721873e-07
CSF3R	PIM1	0.29424	2.80943541763889e-08	343	3.40190909643936e-07
CSF2RB	JAK1	0.294189	2.82570509213542e-08	343	3.40786843039465e-07
CCND2	OSMR	-0.293509	3.05134604250412e-08	343	3.66527686625595e-07
JAK1	PRLR	-0.293175	3.16804480426924e-08	343	3.79029424192053e-07
OSMR	PIK3R3	-0.292315	3.48982047704283e-08	343	4.1587027351427e-07
JAK1	PIK3CG	0.290869	4.10246485671451e-08	343	4.86944741688287e-07
IFNGR1	IL6R	0.290787	4.14021841255163e-08	343	4.89491176885534e-07
CCND3	OSMR	0.289524	4.76524706360948e-08	343	5.61177918902716e-07
IL13RA1	PRLR	-0.288437	5.37496154251471e-08	343	6.30508184069206e-07
IL13RA1	Milk glucose	-0.306883	5.80744679012923e-08	300	6.78589988745451e-07
CSF3R	TYK2	0.28737	6.04640462142925e-08	343	7.03773375122172e-07
IL6R	OSM	0.286634	6.55586176456779e-08	343	7.60125593783671e-07
JAK3	OSMR	-0.286475	6.67068780213498e-08	343	7.7046444114659e-07
Milk IL6	OSMR	-0.306866	6.78063014625252e-08	297	7.80162158206755e-07
PIK3R5	PRLR	-0.285848	7.14546524172022e-08	343	8.19001225988008e-07
PIK3R5	TYK2	0.285577	7.35998268996951e-08	343	8.40381293459257e-07
CBL	PIK3R5	0.284775	8.03364774704107e-08	343	9.13827431225922e-07
SOCS1	STAT6	0.284595	8.19299206256119e-08	343	9.2843604391967e-07
CBLB	CCND1	-0.282606	1.01649713091234e-07	343	1.14757176095104e-06
OSMR	PIK3CD	-0.282036	1.08098918927269e-07	343	1.2158091892831e-06
CBL	IL2RG	0.281207	1.18194605214228e-07	343	1.3243970129042e-06
CSF3R	JAK1	0.280973	1.21205980807559e-07	343	1.35309130247249e-06
PRLR	STAT4	-0.279911	1.35804291812036e-07	343	1.50764298062305e-06
JAK3	SOCS1	0.279894	1.36054361554727e-07	343	1.50764298062305e-06
CCND2	PRLR	-0.279024	1.49292074702601e-07	343	1.64825036886731e-06
PIM1	STAT2	0.278922	1.50919227337454e-07	343	1.66011150071199e-06
IL6R	PIK3CD	0.278871	1.51743820619998e-07	343	1.66309012161261e-06
IL2RG	IL6R	0.278395	1.59628745777241e-07	343	1.74314590388747e-06
IL20RA	JAK1	-0.277817	1.69726548149285e-07	343	1.84669863801559e-06
IRF9	STAT1	0.277515	1.7523353035287e-07	343	1.89973390487245e-06
JAK1	PIK3R1	0.276721	1.90585599746385e-07	343	2.05873581308774e-06
GRB2	OSM	0.276348	1.98246834948179e-07	343	2.13381808368954e-06
CBL	STAT4	0.275657	2.13200422427562e-07	343	2.2865745305356e-06
GRB2	STAT1	0.275332	2.20609271961436e-07	343	2.35761439039214e-06
IFNAR1	IFNGR1	0.275259	2.22302059427193e-07	343	2.36728044134702e-06
Milk IL6	PIM1	0.294321	2.39518071376565e-07	297	2.54159988814073e-06
CBL	PIK3CG	0.27442	2.42714798037724e-07	343	2.56645260037777e-06
JAK1	JAK3	0.273885	2.56669379972152e-07	343	2.70448473002236e-06
CNTFR	Milk IL6	-0.293397	2.62248327498327e-07	297	2.75360743873243e-06
PTPN6	STAT2	0.272588	2.93795242356509e-07	343	3.07410143831567e-06
LIFR	SOCS3	-0.272551	2.94928164557007e-07	343	3.07524054918296e-06
IRF9	OSM	0.272415	2.99103517065191e-07	343	3.10798568078467e-06
IRF9	PIK3CG	0.272342	3.01388885404208e-07	343	3.12093387196151e-06
CCND2	IL6R	0.272264	3.03838250559352e-07	343	3.13548545164857e-06
SOCS1	STAT2	0.272032	3.1122402077699e-07	343	3.20070456984007e-06
PIK3R1	PRLR	-0.271138	3.41360514966027e-07	343	3.49865401516375e-06
CSF3R	IL2RB	0.271103	3.42596569780085e-07	343	3.49937924846801e-06
CSF2RB	LIFR	-0.270197	3.76130499635252e-07	343	3.82888098442258e-06
CCND1	PIK3R2	0.269265	4.13884748917681e-07	343	4.19897263851283e-06
LIF	MYC	0.268797	4.34206561372719e-07	343	4.39031078721304e-06
PIK3R1	SOCS3	0.267851	4.78189012831365e-07	343	4.81879733400198e-06
CCND3	CNTFR	0.266802	5.32038948009017e-07	343	5.34352160826448e-06
LIFR	LSTc	-0.269056	5.55383937062004e-07	336	5.55939320999066e-06
GRB2	LIFR	-0.2661	5.71223631506967e-07	343	5.69895204456951e-06
IL10RA	TYK2	0.266011	5.76397635843051e-07	343	5.7269384905863e-06
JAK3	PIM1	0.265986	5.77842944604612e-07	343	5.7269384905863e-06
CSF3R	GRB2	0.265782	5.89890437829865e-07	343	5.82710850264173e-06
IL2RB	STAT2	0.265716	5.93826877004489e-07	343	5.84676102178518e-06
CBL	CSF3R	0.265644	5.981568631519e-07	343	5.87014725504953e-06
LIFR	STAT1	-0.265308	6.18802974194921e-07	343	6.05298153585455e-06
CSF2RB	TYK2	0.265189	6.26235403089481e-07	343	6.10579518012244e-06
Milk glucose	SOCS3	-0.282143	6.7736841202759e-07	300	6.58296874213221e-06
CSF2RB	OSMR	-0.264224	6.9007553582523e-07	343	6.68482849704247e-06
PTPN6	SPRED1	0.264187	6.92630893084356e-07	343	6.68800826987885e-06
IL2RB	OSM	0.263979	7.07235442654053e-07	343	6.80714113554526e-06
CNTFR	IL10RA	-0.263284	7.58244576015699e-07	343	7.27478741781196e-06
IL20RA	IL6ST	0.262252	8.40477341501611e-07	343	8.03806833289598e-06
Milk glucose	MYC	-0.27977	8.47010981797069e-07	300	8.0748380264654e-06
IFNGR2	PIK3R5	0.262032	8.59123889140889e-07	343	8.16439569332307e-06
Milk IL6	SOCS1	0.280618	8.88731978898605e-07	297	8.41912344679025e-06
CBL	STAT1	0.261413	9.1361400444967e-07	343	8.62761904202e-06
CCND3	IL13RA1	-0.260473	1.00267882618965e-06	343	9.43901101895775e-06
STAT6	TYK2	0.259013	1.15793320798474e-06	343	1.08664794486818e-05
CNTFR	Milk glucose	0.275741	1.23220580805494e-06	300	1.1527458073486e-05
CCND2	JAK1	0.258163	1.25852100429924e-06	343	1.17370763227038e-05
IL20RA	PIK3R3	-0.258053	1.2721935243043e-06	343	1.18278549643524e-05
CBL	PIK3CD	0.257624	1.32663339358352e-06	343	1.22959261757139e-05
IL6R	JAK1	0.257298	1.36955636653724e-06	343	1.26547008268041e-05
IL20RA	Milk glucose	0.274494	1.38208562661113e-06	300	1.2731297965378e-05
PIM1	STAT4	0.257017	1.40758001254682e-06	343	1.29264916748565e-05
IFNAR1	IL4R	0.256922	1.42077886833292e-06	343	1.29780342171082e-05
Milk glucose	PRLR	0.274185	1.42183591655964e-06	300	1.29780342171082e-05
LIFR	PIK3R3	-0.256523	1.47698451069544e-06	343	1.34405590473285e-05
CCND3	PIK3R1	-0.256414	1.49277487015986e-06	343	1.34988498901805e-05
IFNGR1	PIK3R3	-0.256386	1.4967919579334e-06	343	1.34988498901805e-05
IL10RB	PTPN6	0.256367	1.49954112949047e-06	343	1.34988498901805e-05
CNTFR	STAT1	-0.256354	1.50137058385624e-06	343	1.34988498901805e-05
IL6R	PIM1	0.256067	1.54393385476403e-06	343	1.38400995995713e-05
IL2RG	PIK3R1	0.25587	1.57373836540131e-06	343	1.40652866407742e-05
CSF2RB	SOCS1	0.255743	1.59315768044621e-06	343	1.41965949981602e-05
CSF2RB	IFNGR2	0.255261	1.66929967448937e-06	343	1.48310855695017e-05
PIK3CD	TYK2	0.255137	1.68934885991234e-06	343	1.49649399006394e-05
IL10RA	SOCS1	0.254738	1.75587702377911e-06	343	1.55085255953196e-05
PIK3CD	STAT6	0.254513	1.79432098090793e-06	343	1.58016008963827e-05
CSF3R	OSMR	-0.253935	1.89701814790055e-06	343	1.66571505793724e-05
CREBBP	TYK2	0.253874	1.90824135115619e-06	343	1.66682666824965e-05
JAK3	PIK3R1	0.253868	1.90938519439854e-06	343	1.66682666824965e-05
IL2RG	PIM1	0.253582	1.96263258889218e-06	343	1.7083436708531e-05
JAK1	PIK3CD	0.253207	2.03444065727254e-06	343	1.76572985369637e-05
IRF9	JAK3	0.253132	2.04911528478569e-06	343	1.77334097988802e-05
PIK3CG	PIM1	0.252963	2.08271112578373e-06	343	1.79723606630131e-05
JAK3	PRLR	-0.252825	2.11038123199003e-06	343	1.81589536953182e-05
IRF9	PIK3R1	0.251868	2.31251941285038e-06	343	1.98414165622562e-05
PRLR	PTPN6	-0.251449	2.40663133510566e-06	343	2.05900680892373e-05
IL13RA1	IL6R	0.251291	2.44299441942708e-06	343	2.08417961407373e-05
IL13RA1	IL20RA	-0.25121	2.46209142540366e-06	343	2.0945214024043e-05
CCND3	Milk IL6	-0.269304	2.4916221676996e-06	297	2.11365575412483e-05
OSMR	PTPN6	-0.250621	2.60353072900621e-06	343	2.20236698005793e-05
CBL	OSM	0.250298	2.68450324747427e-06	343	2.26448405959697e-05
CNTFR	PIK3R5	-0.250183	2.71403699647621e-06	343	2.28298406174175e-05
LIFR	OSM	-0.249959	2.77224756239924e-06	343	2.32543559493992e-05
IRF9	PTPN6	0.249291	2.95264727623312e-06	343	2.46986066031422e-05
IFNGR1	IL10RA	0.247429	3.51730858105803e-06	343	2.93402157469924e-05
CCND3	Milk glucose	0.263533	3.70038688934926e-06	300	3.07818887222045e-05
IL2RG	IRF9	0.246366	3.88451756050401e-06	343	3.22243266137943e-05
CSF2RB	PRLR	-0.245868	4.0686947351265e-06	343	3.36592018996829e-05
PIK3CD	PIK3R1	0.245687	4.13788115727343e-06	343	3.41375195475058e-05
PIK3CD	PRLR	-0.245505	4.20844139426002e-06	343	3.46245191971585e-05
PIK3CG	SOCS1	0.245337	4.27421744109147e-06	343	3.50696037584636e-05
CNTFR	IL6ST	0.245206	4.32666641358992e-06	343	3.54032131880396e-05
IFNGR1	IL20RA	0.245125	4.35931053344163e-06	343	3.55733954671881e-05
IL2RG	PRLR	-0.244066	4.80775011268975e-06	343	3.91129127096505e-05
IL2RB	PTPN6	0.24404	4.81910679406283e-06	343	3.91129127096505e-05
IL20RA	Milk IL6	-0.261634	4.88288252986635e-06	297	3.95237095342012e-05
OSMR	PIK3R2	-0.241602	6.02801849369783e-06	343	4.86616654208994e-05
IL4R	PTPN11	-0.24114	6.28736982477562e-06	343	5.06120628302007e-05
CCND3	LIFR	0.241111	6.30395910494741e-06	343	5.06120628302007e-05
CBLB	IFNGR1	0.241082	6.32018766610898e-06	343	5.06120628302007e-05
IL6ST	STAT2	-0.240692	6.54879418737764e-06	343	5.23032684699336e-05
JAK2	SOCS4	0.240474	6.67992819725072e-06	343	5.32090832263764e-05
CCND2	LIFR	-0.240037	6.95008266560215e-06	343	5.52145456211727e-05
CBL	Milk IL6	0.257388	7.02406941810452e-06	297	5.56476329747301e-05
CBL	SOCS3	0.239893	7.04165851828087e-06	343	5.56476329747301e-05
IFNGR2	SOCS3	0.239245	7.46700284981472e-06	343	5.88540933280672e-05
IRF9	PIM1	0.238442	8.0273965978872e-06	343	6.31054240404588e-05
JAK3	LIFR	-0.238287	8.14018855876952e-06	343	6.38250293524409e-05
PTPN6	STAT6	0.237736	8.55390721854477e-06	343	6.68942275450259e-05
OSMR	STAT2	-0.237508	8.73048956773204e-06	343	6.80978186283099e-05
OSMR	STAT1	-0.237167	9.00129744962896e-06	343	7.00282286042378e-05
IFNGR1	IL10RB	0.237031	9.11148058424516e-06	343	7.0702264068445e-05
IFNGR2	Milk IL6	0.25387	9.44753628528971e-06	297	7.28449601559156e-05
IL10RA	LIFR	-0.236611	9.46037649307563e-06	343	7.28449601559156e-05
CBL	JAK1	0.236611	9.46038443583319e-06	343	7.28449601559156e-05
IL20RA	PIK3CD	-0.236057	9.93954667061203e-06	343	7.63387689305574e-05
JAK2	MYC	-0.23592	1.00618234610828e-05	343	7.70807547286518e-05
JAK1	PTPN6	0.235808	1.0162456287599e-05	343	7.76535781976079e-05
SOCS3	SPRED1	0.235594	1.03583320094636e-05	343	7.89494188437033e-05
JAK1	STAT2	0.234491	1.14232713097628e-05	343	8.68457816283995e-05
IL4R	OSMR	0.234158	1.17640570644895e-05	343	8.92107660723784e-05
CCND3	IL19	0.234079	1.18474678871827e-05	343	8.96169926075811e-05
IL10RA	JAK2	0.233851	1.20878080751563e-05	343	9.12052453509909e-05
LIFR	PIK3R1	-0.233217	1.27827631146715e-05	343	9.62071118630541e-05
IFNAR1	OSMR	0.232766	1.3299850346149e-05	343	9.98486264737136e-05
IL4R	STAT6	0.2319	1.43482338383905e-05	343	0.000107451
PIK3R1	STAT4	0.231838	1.44267303043843e-05	343	0.00010777
LIFR	STAT4	-0.231594	1.47381208241981e-05	343	0.000109823
PIAS2	PRLR	-0.231289	1.51351623203233e-05	343	0.000112502
CBLB	IL12RB2	0.231222	1.52246626528019e-05	343	0.000112888
CREBBP	IL6R	0.231188	1.52698966688902e-05	343	0.000112945
OSMR	PIM1	-0.230688	1.59502599630379e-05	343	0.000117687
Milk IL6	PIAS2	0.24743	1.60757549232393e-05	297	0.000118322
IFNAR1	PRLR	0.230527	1.61743497093525e-05	343	0.000118757
PIK3R1	PIK3R5	0.230391	1.63669099451091e-05	343	0.000119878
IFNGR1	OSMR	0.230137	1.67320324413467e-05	343	0.000122254
IFNAR2	PIK3CG	0.229852	1.71506322850234e-05	343	0.000125008
GRB2	Milk IL6	0.24589	1.82166276427864e-05	297	0.000132294
CCND3	PIK3R3	-0.229142	1.82382799003289e-05	343	0.000132294
GRB2	JAK3	0.228927	1.8581229636716e-05	343	0.000134456
IL10RA	PIK3R1	0.22861	1.90955541685689e-05	343	0.000137846
IL20RA	STAT2	-0.227201	2.15541187813528e-05	343	0.000155221
CNTFR	PIM1	-0.227008	2.19145397757359e-05	343	0.000157321
Milk glucose	STAT2	-0.24238	2.19505505609785e-05	300	0.000157321
IL6R	STAT4	0.226369	2.31435833331073e-05	343	0.000165477
PIM1	PTPN6	0.226087	2.37089020931336e-05	343	0.000169116
IFNGR1	PRLR	0.225934	2.40190823006525e-05	343	0.000170923
IRF9	STAT4	0.225764	2.43695134165556e-05	343	0.000173006
Milk IL6	PIK3R3	0.242023	2.48452112479036e-05	297	0.000175967
IFNGR2	IL10RA	0.22549	2.49443694868567e-05	343	0.000176254
LSTc	PRLR	-0.227714	2.50877647625103e-05	336	0.000176851
PIK3R5	SPRED1	0.225183	2.56043719790711e-05	343	0.000179968
IL4R	LIFR	0.225162	2.56498041200093e-05	343	0.000179968
IL10RB	PIK3R5	0.225119	2.57439370185963e-05	343	0.000180208
PIK3CG	SPRED1	0.225008	2.59875811718935e-05	343	0.00018149
IFNAR1	PIK3R2	-0.224868	2.62984538903499e-05	343	0.000183235
IL10RB	PIK3CD	0.224792	2.64669905278847e-05	343	0.000183982
PRLR	STAT1	-0.224688	2.67009076997393e-05	343	0.00018518
OSMR	PIK3R1	-0.224487	2.71610481914486e-05	343	0.000187937
CCND2	GRB2	0.224187	2.78583351263073e-05	343	0.000192319
CBL	IL13RA1	0.224087	2.80938372736461e-05	343	0.0001935
CCND3	JAK1	-0.223832	2.87057925503209e-05	343	0.000197262
IFNGR1	LIFR	0.223687	2.90589392710761e-05	343	0.000199233
IL10RA	PIAS2	0.223469	2.95997484724975e-05	343	0.000202478
CCND1	MYC	0.222031	3.33992809089523e-05	343	0.00022795
IL4R	IL6ST	0.221766	3.41469964166841e-05	343	0.000232525
IL20RA	SOCS3	-0.221306	3.5485737289509e-05	343	0.000241094
IFNGR1	IL2RG	0.22097	3.64935240519948e-05	343	0.000247382
PIM1	STAT1	0.220764	3.71232495948171e-05	343	0.000251084
CSF2RB	SPRED1	0.220464	3.80622334259506e-05	343	0.000256856
GRB2	IL2RG	0.220205	3.88910340696214e-05	343	0.00026186
CCND1	PIK3R3	0.220126	3.9147833801767e-05	343	0.000263
JAK2	PIK3R5	0.219853	4.00422511739329e-05	343	0.000268408
CBL	IL6R	0.219634	4.07751747930618e-05	343	0.000272712
LSTc	PIK3R3	0.221681	4.14118493230475e-05	336	0.000276355
CSF3R	SPRED1	0.219268	4.20286621818367e-05	343	0.000279849
IL6R	TYK2	0.218915	4.32746078118385e-05	343	0.000287508
IL2RG	OSMR	-0.218487	4.48257813432384e-05	343	0.000297156
CSF2RB	IFNGR1	0.218212	4.58527468483183e-05	343	0.000303295
IL13RA1	IL19	-0.218056	4.64444554126864e-05	343	0.000306533
PIK3R1	PTPN6	0.21775	4.76274651659558e-05	343	0.000313652
IL2RG	LIFR	-0.217316	4.93546592013061e-05	343	0.000324315
JAK1	LSTc	0.219381	4.99530728055309e-05	336	0.000327531
CBL	STAT2	0.216584	5.23989231164812e-05	343	0.000342819
IL4R	PRLR	0.216304	5.36119907006416e-05	343	0.000349993
IFNGR2	STAT6	0.216262	5.37959692010759e-05	343	0.000350432
PTPN6	SOCS1	0.216223	5.39646476358513e-05	343	0.00035077
IFNGR2	IL6R	0.216107	5.44762186076575e-05	343	0.000353331
JAK1	OSM	0.21588	5.54965162031795e-05	343	0.000359172
CCND1	Milk IL6	0.231615	5.58550860736418e-05	297	0.000360716
CBLB	PIK3R3	-0.215617	5.66949238043346e-05	343	0.000365354
CSF3R	PIK3R1	0.214886	6.01592810558493e-05	343	0.000386729
LSTc	OSMR	-0.217053	6.02694056159869e-05	336	0.000386729
JAK1	PIK3R3	0.214182	6.36849949966489e-05	343	0.000407774
GRB2	IL13RA1	0.213916	6.50638808998849e-05	343	0.000415717
CNTFR	CSF2RB	-0.213871	6.53011200442144e-05	343	0.000416347
CBL	IL2RB	0.213706	6.61755067259406e-05	343	0.000421028
LIF	SOCS1	0.213283	6.84667043981957e-05	343	0.000434684
IL10RA	IL19	-0.213087	6.95575016731453e-05	343	0.000440678
IFNGR1	JAK3	0.212755	7.14356489237566e-05	343	0.000451624
IFNAR2	IL2RG	0.212586	7.24119711508209e-05	343	0.000456834
GRB2	PIM1	0.211945	7.62201553337061e-05	343	0.000479851
CCND2	IL10RB	0.211883	7.66023562421836e-05	343	0.000481249
IL2RG	JAK2	0.211278	8.03897659078512e-05	343	0.000503988
IL10RB	SOCS3	0.211238	8.06441585550211e-05	343	0.00050453
CCND2	IFNGR1	0.211147	8.12271457819591e-05	343	0.000507121
CCND2	IRF9	0.210975	8.23509594847227e-05	343	0.00051307
SOCS5	STAT2	-0.210844	8.32132815715703e-05	343	0.00051737
MYC	PRLR	-0.210484	8.56271018929711e-05	343	0.000531277
IL20RA	PIK3CG	-0.210242	8.72836504450802e-05	343	0.000540439
PIAS2	PIK3CG	0.210028	8.87788151733293e-05	343	0.00054856
CSF2RB	PIK3R1	0.210002	8.89605902818502e-05	343	0.00054856
IL20RA	SOCS1	-0.209776	9.05638378743134e-05	343	0.000557302
PIAS1	STAT2	0.209683	9.12351384696475e-05	343	0.000560285
CNTFR	CSF3R	-0.209487	9.26593209151783e-05	343	0.000567869
IL2RG	SOCS1	0.209264	9.43085391966747e-05	343	0.000576799
IRF9	PRLR	-0.209002	9.62768555916593e-05	343	0.000587641
PIM1	SOCS1	0.208313	0.000101641	343	0.000619126
CCND3	PIK3CG	-0.208086	0.000103467	343	0.000628969
CSF2RB	STAT6	0.207583	0.000107623	343	0.000652913
IL7R	PRLR	0.207442	0.000108824	343	0.000658868
CNTFR	SOCS3	-0.207408	0.000109108	343	0.000659256
CSF3R	IL20RA	-0.20719	0.000110988	343	0.000669273
PIAS2	PIK3R1	0.207013	0.000112533	343	0.000677227
IFNAR2	IFNGR1	0.206606	0.00011616	343	0.000697656
IL19	PIK3CG	-0.206328	0.000118702	343	0.000711502
LIFR	PIAS2	-0.205657	0.000125058	343	0.000748105
CCND1	CCND3	-0.205449	0.000127086	343	0.000758728
GRB2	IL20RA	-0.205114	0.000130424	343	0.000777111
GRB2	STAT4	0.204947	0.000132124	343	0.000785506
PIK3CA	STAT2	-0.204924	0.000132356	343	0.000785506
IL2RB	Milk IL6	0.219527	0.000136776	297	0.000810133
IL10RA	SPRED1	0.20414	0.000140606	343	0.000830096
B.infantis growth rate (1mo)	SOCS3	-0.517399	0.000140699	49	0.000830096
LIF	STAT6	0.204091	0.000141147	343	0.000830802
CNTFR	STAT4	-0.204049	0.000141604	343	0.000830802
CCND3	SOCS3	-0.204045	0.000141649	343	0.000830802
IL20RA	STAT6	-0.20395	0.000142688	343	0.000835267
IL12RB2	SPRY2	0.203749	0.000144903	343	0.000846584
GRB2	JAK1	0.203706	0.000145387	343	0.000846996
PIK3R5	SOCS5	-0.203692	0.000145538	343	0.000846996
IFNAR2	IL10RA	0.203585	0.000146742	343	0.000852355
IL10RB	SOCS1	0.203553	0.000147099	343	0.000852777
JAK2	PIK3CA	0.203093	0.00015239	343	0.000881747
IFNGR2	PIK3CG	0.202403	0.000160643	343	0.000927711
IL13RA1	SPRED1	0.20233	0.000161543	343	0.000931119
IL4R	PIAS2	-0.201998	0.000165686	343	0.000953169
IL6ST	Milk glucose	0.215686	0.00016681	300	0.000957803
CBLB	IL10RA	0.201798	0.000168227	343	0.000963129
Milk IL6	TYK2	0.216625	0.000168379	297	0.000963129
STAT4	TYK2	0.20127	0.000175127	343	0.000999823
PIK3CG	PIK3R1	0.200987	0.000178927	343	0.00101958
CBLB	IL2RG	0.200523	0.00018533	343	0.00105406
IFNGR1	PIK3R5	0.200139	0.000190795	343	0.0010831
IL20RA	SPRED2	0.20007	0.000191791	343	0.00108492
PIK3CA	SOCS1	-0.200066	0.00019184	343	0.00108492
SOCS1	STAT4	0.199846	0.000195056	343	0.00110104
CNTFR	PIK3CG	-0.199169	0.000205258	343	0.00115534
CBLB	IL6ST	0.199157	0.000205446	343	0.00115534
MYC	OSMR	-0.198454	0.000216568	343	0.00121561
JAK3	STAT6	0.198404	0.000217383	343	0.00121692
IFNAR2	PIAS2	0.19839	0.000217611	343	0.00121692
CCND1	IL13RA1	0.198007	0.000223941	343	0.00124999
GRB2	PIK3CD	0.197579	0.000231205	343	0.00128814
CSF3R	STAT6	0.197193	0.000237957	343	0.00132331
IL10RA	IL20RA	-0.196861	0.000243914	343	0.00135147
IL10RB	Milk IL6	0.211353	0.000243921	297	0.00135147
OSM	STAT6	0.196804	0.000244955	343	0.00135329
CNTFR	JAK3	-0.196793	0.000245152	343	0.00135329
CCND1	JAK2	-0.196459	0.000251309	343	0.00138474
CBL	GRB2	0.196124	0.000257614	343	0.00141688
IL10RB	JAK3	0.195925	0.000261436	343	0.00143527
CSF3R	JAK2	0.195856	0.000262777	343	0.00144
IL10RA	IL10RB	0.19578	0.000264269	343	0.0014438
LSTc	SOCS3	0.197775	0.000264432	336	0.0014438
CNTFR	IL4R	0.1954	0.000271785	343	0.00148125
PIAS2	STAT1	0.195307	0.000273661	343	0.00148878
PIAS2	PIK3CD	0.195266	0.000274484	343	0.00149055
CCND2	Milk glucose	-0.207656	0.000293183	300	0.00158922
IL2RG	SPRED1	0.194289	0.000294937	343	0.00159585
IRF9	Milk glucose	-0.207239	0.000301731	300	0.00162967
IFNAR1	IFNAR2	0.193412	0.000314507	343	0.00169563
IL4R	PIM1	0.193117	0.000321357	343	0.00172945
CNTFR	LSTc	-0.195027	0.000322925	336	0.00173478
LIF	SPRED2	0.192571	0.000334402	343	0.00179323
IFNAR1	IL10RB	0.192427	0.000337936	343	0.00180895
IL13RA1	PIAS2	0.192157	0.00034462	343	0.00184145
IFNGR1	PIK3CG	0.191981	0.000349045	343	0.00186178
CISH	Gest. diabetes	-0.204106	0.000357082	302	0.00190127
Milk glucose	STAT1	-0.204476	0.000364447	300	0.00193705
Milk glucose	PIK3R5	-0.204354	0.000367485	300	0.00194975
CCND2	TYK2	0.191191	0.000369605	343	0.00195754
PIAS4	SPRY1	-0.191146	0.000370807	343	0.00196045
PTPN6	TYK2	0.191037	0.00037374	343	0.00197248
B.infantis growth rate (1mo)	IL2RG	-0.4876	0.000380038	49	0.0020022
PIK3R1	SPRED1	0.190636	0.000384706	343	0.00202325
SOCS2	SOCS5	0.190375	0.000392019	343	0.0020581
GRB2	PIK3R1	0.190091	0.000400107	343	0.0020969
IL6R	SPRED1	0.189529	0.000416567	343	0.00217936
IFNAR2	PIK3R5	0.189419	0.00041986	343	0.00219276
PTPN11	SOCS2	-0.189354	0.000421824	343	0.0021992
IL6R	PIAS2	0.189185	0.00042696	343	0.00222212
CCND3	STAT4	-0.188299	0.000454854	343	0.0023632
CCND3	JAK3	-0.188045	0.000463151	343	0.00240215
LIFR	PIK3CG	-0.187436	0.000483631	343	0.00250404
IRF9	JAK2	0.186871	0.000503374	343	0.00260178
SPRED1	SPRED2	0.186744	0.000507905	343	0.00262065
GRB2	IL7R	0.186712	0.000509052	343	0.00262065
IL10RA	STAT6	0.186691	0.000509826	343	0.00262065
CBL	CBLB	0.186649	0.00051131	343	0.00262065
IL10RB	STAT1	0.186647	0.000511388	343	0.00262065
CCND3	PRLR	0.185999	0.000535312	343	0.00273857
IL6ST	TYK2	-0.185962	0.000536707	343	0.00274104
IL6ST	PIK3R3	-0.185931	0.00053786	343	0.00274226
PIK3CB	STAT6	0.185902	0.000538985	343	0.00274334
JAK2	PIK3CG	0.18585	0.000540939	343	0.00274863
IFNGR2	IL10RB	0.185146	0.000568354	343	0.00288305
IL4R	LIF	0.185004	0.000574051	343	0.00290704
CSF2RB	IL10RB	0.184978	0.000575108	343	0.00290749
GRB2	OSMR	-0.184843	0.000580566	343	0.00293015
CBL	IFNGR1	0.184467	0.000596019	343	0.00300309
JAK1	PIM1	0.184364	0.000600337	343	0.00301979
OSM	PRLR	-0.183892	0.000620417	343	0.00311557
PIK3CB	SPRY1	0.183796	0.000624588	343	0.00313128
JAK3	TYK2	0.183684	0.000629464	343	0.00315047
IL6ST	Milk IL6	-0.196699	0.000652223	297	0.00325895
IL2RG	PIAS2	0.183035	0.000658478	343	0.00328217
IL20RA	PIK3CA	0.183023	0.000659056	343	0.00328217
IL20RA	PTPN6	-0.182883	0.00066548	343	0.00330867
IFNGR2	JAK3	0.18245	0.000685715	343	0.00340364
CBLC	MYC	0.182364	0.000689783	343	0.00341818
IL6R	STAT6	0.182191	0.00069812	343	0.00345379
IL20RA	PIK3R5	-0.181879	0.00071327	343	0.00352294
CSF2RB	IL20RA	-0.181808	0.000716802	343	0.00353458
IFNGR1	IL4R	0.1817	0.000722125	343	0.00355499
CCND2	PIK3R1	0.181422	0.000736082	343	0.00361776
IL20RA	PIAS4	0.181147	0.000750118	343	0.00368073
IL6ST	PIK3R2	-0.181012	0.000757096	343	0.00370891
CBLB	CREBBP	0.180615	0.000777986	343	0.00380503
PIK3CD	SPRED1	0.180451	0.000786813	343	0.00384195
CCND3	IL10RA	-0.180288	0.000795618	343	0.00387864
CCND1	LSTc	0.18185	0.000811316	336	0.00394876
CCND2	SOCS1	0.179971	0.000813029	343	0.00395069
IFNAR1	IL6R	0.179749	0.000825439	343	0.00400451
IL19	JAK3	-0.179653	0.00083087	343	0.00402436
IL6ST	PIAS2	-0.179538	0.000837362	343	0.00404927
OSM	SPRED1	0.179507	0.00083914	343	0.00405135
IRF9	STAT6	0.179427	0.000843718	343	0.00406691
IL20RA	STAT4	-0.179041	0.000866173	343	0.00416846
CNTFR	IL6R	-0.178984	0.000869546	343	0.004178
IL10RA	Milk glucose	-0.191207	0.00087239	300	0.00418496
IFNGR2	OSM	0.178797	0.000880655	343	0.00421788
OSMR	SOCS5	0.178473	0.000900219	343	0.00430471
IL6R	PIAS1	0.178301	0.000910752	343	0.00434816
CCND2	IFNAR2	0.178048	0.000926424	343	0.00441595
Milk glucose	PIK3R2	-0.190198	0.000930142	300	0.00442665
IL20RA	PTPN11	-0.177964	0.000931703	343	0.00442706
IL15RA	LIF	0.17788	0.000937037	343	0.00444538
CCND2	IL19	-0.177841	0.00093952	343	0.00445012
CBLB	IL2RB	0.177689	0.00094919	343	0.00448885
CSF3R	SOCS2	0.177643	0.000952096	343	0.00449551
CCND1	PIK3CB	-0.177526	0.000959688	343	0.00452424
IL6R	PRLR	-0.177384	0.000968905	343	0.00456053
Milk glucose	PTPN6	-0.189459	0.000974659	300	0.00458044
IFNGR1	STAT4	0.177181	0.000982208	343	0.0046087
IL12RB2	IL4R	0.177146	0.000984566	343	0.00461256
IFNGR2	IL4R	0.176915	0.000999924	343	0.00467722
CNTFR	PIK3R2	-0.17683	0.00100565	343	0.0046967
PIK3R1	STAT2	0.176637	0.00101879	343	0.00475067
MYC	PIK3R1	0.176553	0.00102452	343	0.00476301
IL10RB	PIK3CG	0.176529	0.0010262	343	0.00476301
Milk glucose	PIK3CD	-0.188624	0.00102731	300	0.00476301
Gest. diabetes	IFNGR2	-0.187992	0.00102808	302	0.00476301
IFNGR1	PIAS1	0.176483	0.00102937	343	0.00476301
IL7R	PIK3CB	0.176222	0.00104749	343	0.00483938
IL6ST	SOCS3	-0.176012	0.00106234	343	0.00490048
B.infantis growth rate (1mo)	STAT1	-0.453078	0.00107897	49	0.00496953
IL10RB	STAT2	0.17574	0.00108182	343	0.00497504
JAK2	PIAS1	0.175542	0.00109615	343	0.00503326
CBL	PTPN6	0.175296	0.00111431	343	0.00510882
PIK3CG	SOCS5	-0.175256	0.00111725	343	0.00511449
Milk glucose	STAT4	-0.187223	0.00112153	300	0.00512624
IL2RB	JAK1	0.175099	0.00112901	343	0.0051526
CBLB	JAK3	0.174943	0.00114077	343	0.00519838
IRF9	PIAS2	0.174738	0.00115641	343	0.00526166
IL6R	PTPN6	0.174656	0.00116271	343	0.00528234
PIAS4	PTPN11	-0.174502	0.00117469	343	0.00532869
IFNAR1	IFNGR2	0.174321	0.00118883	343	0.00538471
CBL	PIM1	0.174284	0.00119178	343	0.00538996
IL19	Milk glucose	0.186221	0.00119378	300	0.00539086
IL2RG	PIAS1	0.173956	0.00121795	343	0.00549176
IL2RB	IL7R	0.173773	0.00123275	343	0.00555017
IFNGR2	PTPN6	0.173545	0.00125144	343	0.00562587
CSF3R	Milk glucose	-0.185048	0.00128368	300	0.00575409
IL10RB	OSM	0.173158	0.0012838	343	0.00575409
Gest. diabetes	PIK3R1	0.18436	0.00129008	302	0.00577365
CCND1	OSMR	-0.172845	0.00131049	343	0.00585626
IL13RA1	IRF9	0.172642	0.00132812	343	0.00592622
IL19	STAT4	-0.172585	0.00133308	343	0.00593954
JAK1	PIAS2	0.172382	0.00135097	343	0.00600836
PRLR	TYK2	-0.172364	0.00135253	343	0.00600836
IL6R	LIF	0.172081	0.00137786	343	0.00611186
CCND1	STAM	-0.171967	0.00138821	343	0.00614756
IL20RA	LSTc	-0.173715	0.00139001	336	0.00614756
OSM	OSMR	-0.171555	0.00142611	343	0.00629389
IL4R	IL6R	0.171526	0.00142881	343	0.00629389
PRLR	STAT6	-0.171508	0.00143048	343	0.00629389
IFNAR1	JAK3	0.171497	0.00143148	343	0.00629389
CSF3R	SOCS5	-0.171002	0.00147837	343	0.00648587
IL13RA1	LSTc	0.17275	0.00147946	336	0.00648587
IL2RB	OSMR	-0.170702	0.00150758	343	0.00659952
JAK2	OSM	0.170488	0.00152868	343	0.00668115
IL10RB	PIK3R1	0.170468	0.00153068	343	0.00668115
IL10RA	PIAS1	0.169937	0.00158425	343	0.00690494
IL6R	SOCS5	-0.169835	0.00159473	343	0.00694055
LIFR	SOCS1	-0.169346	0.00164591	343	0.00715292
IL10RB	JAK2	0.169009	0.00168205	343	0.00729943
IFNAR1	IL7R	0.168906	0.00169323	343	0.00733733
IL19	IL2RG	-0.168495	0.00173852	343	0.00752273
CNTFR	IL2RG	-0.168141	0.00177846	343	0.00768448
IFNGR2	PIK3R3	-0.167892	0.00180714	343	0.00779717
CSF2RB	Milk glucose	-0.179335	0.00181758	300	0.00783099
CISH	CREBBP	0.167765	0.00182187	343	0.00783821
SOCS1	TYK2	0.166967	0.001917	343	0.00823569
CCND3	LSTc	-0.168467	0.00194364	336	0.00833823
CBLB	PIK3CG	0.166519	0.00197244	343	0.00844969
B.infantis growth rate (1mo)	IL10RA	-0.430813	0.00200066	49	0.00855839
CBLC	IL7R	-0.166265	0.00200447	343	0.0085625
IL6R	PIK3R1	0.166224	0.00200979	343	0.008573
IL15RA	SPRY1	0.165939	0.00204638	343	0.00871673
IL20RA	IL2RG	-0.165561	0.00209589	343	0.00891495
IFNAR1	IL20RA	0.165427	0.00211368	343	0.00897792
MYC	SOCS7	0.165159	0.00214977	343	0.00911829
CSF3R	IL10RB	0.164983	0.00217376	343	0.00920706
IFNGR2	STAT2	0.164864	0.00219009	343	0.00926317
CCND2	SOCS5	-0.164797	0.00219941	343	0.00928066
JAK3	SOCS5	-0.164789	0.00220041	343	0.00928066
CNTFR	MYC	-0.164601	0.00222667	343	0.00937824
IL2RB	PRLR	-0.16453	0.00223653	343	0.00939846
IFNGR1	OSM	0.164519	0.00223814	343	0.00939846
IL19	JAK1	-0.1645	0.00224086	343	0.00939846
CISH	STAT6	0.16436	0.00226064	343	0.00946821
CREBBP	PIAS4	0.164224	0.00227993	343	0.00953568
PIM1	TYK2	0.164141	0.00229188	343	0.00957235
CCND2	CCND3	-0.163733	0.00235114	343	0.00980621
CBLB	IL6R	0.163702	0.00235577	343	0.00981189
CCND2	IL6ST	-0.16356	0.00237673	343	0.0098855
IFNGR1	PIK3CD	0.163504	0.0023851	343	0.00990659
GRB2	SOCS1	0.162862	0.00248254	343	0.010297
PTPN6	SOCS2	0.162699	0.00250792	343	0.0103787
CCND2	IL20RA	-0.162691	0.00250913	343	0.0103787
PIAS3	STAT1	-0.162575	0.00252728	343	0.0104337
CBLB	SPRED2	0.162562	0.00252938	343	0.0104337
IL6R	STAT1	0.162508	0.00253776	343	0.0104539
PIK3CA	STAT6	-0.162426	0.00255073	343	0.0104929
CSF2RB	SOCS2	0.162332	0.00256575	343	0.0105327
Gest. diabetes	SOCS1	-0.172918	0.00256742	302	0.0105327
IL20RA	IL4R	0.162162	0.00259289	343	0.0106227
CSF3R	PIAS2	0.162094	0.00260386	343	0.0106531
PIK3R5	SOCS2	0.161555	0.00269219	343	0.0109995
PIAS4	STAM	-0.161498	0.00270169	343	0.0110233
IFNGR1	PTPN6	0.161455	0.00270897	343	0.011038
CSF2RB	PIAS2	0.160733	0.00283217	343	0.0115244
CBLC	IL6ST	-0.160582	0.00285872	343	0.0116167
CBLC	Milk glucose	-0.171505	0.00287995	300	0.0116863
IL6ST	PIK3CB	0.16044	0.00288364	343	0.0116863
Milk IL6	SOCS5	-0.172247	0.00289917	297	0.0117334
CCND1	PIK3R1	0.159956	0.00297066	343	0.0120066
IL20RA	JAK3	-0.159883	0.00298386	343	0.0120437
CNTFR	STAT2	-0.159833	0.00299312	343	0.0120649
IL19	PIK3R5	-0.159723	0.0030133	343	0.0121299
CBLB	STAT4	0.159665	0.00302392	343	0.0121564
IL10RB	IRF9	0.159588	0.00303835	343	0.0121981
IL19	IL6R	-0.159517	0.0030515	343	0.0122345
CBL	PIAS1	0.159397	0.00307402	343	0.0123084
IL6ST	IL7R	0.159172	0.00311639	343	0.0124614
CREBBP	MYC	0.158898	0.00316893	343	0.0126547
CBL	IL19	-0.158739	0.00319973	343	0.0127607
GRB2	PIK3R2	0.158495	0.00324748	343	0.0129339
CISH	CNTFR	0.158242	0.00329779	343	0.0131169
OSMR	SPRED2	0.158024	0.00334181	343	0.0132744
CREBBP	IL12RB2	0.157989	0.00334872	343	0.0132843
PIK3R2	PIK3R3	0.157868	0.0033735	343	0.0133649
IFNAR2	PIK3CD	0.157723	0.00340322	343	0.013459
GRB2	IL2RB	0.157708	0.00340622	343	0.013459
LIF	PIK3R5	0.157602	0.00342818	343	0.013528
IRF9	PIAS1	0.15712	0.00352945	343	0.0139023
LIF	SOCS3	0.157106	0.00353229	343	0.0139023
IL13RA1	SOCS5	-0.156972	0.0035611	343	0.0139974
IL4R	SPRED2	0.156653	0.00363	343	0.0142495
IL10RA	SOCS2	0.156169	0.00373701	343	0.0146505
CSF3R	IFNGR2	0.155847	0.00380975	343	0.0149161
IL10RB	TYK2	0.155643	0.00385656	343	0.015066
PIAS2	PIK3R5	0.155637	0.00385807	343	0.015066
CBLC	PRLR	-0.155603	0.0038658	343	0.0150766
CSF3R	LSTc	0.157108	0.0038886	336	0.0151302
IFNAR2	IL13RA1	0.155501	0.00388961	343	0.0151302
JAK1	MYC	0.155453	0.00390067	343	0.0151536
B.infantis rel. abund. (1mo)	STAT2	-0.236634	0.00390612	147	0.0151551
GRB2	Milk glucose	-0.166102	0.00391387	300	0.0151656
IFNGR2	SOCS1	0.155347	0.00392534	343	0.0151905
IRF9	JAK1	0.15525	0.00394831	343	0.0152597
SOCS3	STAT6	0.154666	0.004088	343	0.0157792
IL10RB	IL2RG	0.154405	0.00415182	343	0.016005
GRB2	PIK3CG	0.154183	0.00420687	343	0.0161964
JAK2	STAT4	0.154068	0.00423571	343	0.0162866
IL2RB	IRF9	0.153888	0.00428091	343	0.0164393
CSF3R	SOCS7	-0.153748	0.00431653	343	0.016555
CBLB	CSF2RB	0.153665	0.00433784	343	0.0166155
OSMR	SOCS4	-0.153564	0.00436372	343	0.0166814
SOCS2	SOCS3	0.153555	0.00436615	343	0.0166814
IFNAR1	PIK3R3	-0.15338	0.00441159	343	0.0168171
CCND2	SPRED1	0.153375	0.00441287	343	0.0168171
IL2RB	PIK3R1	0.153259	0.00444322	343	0.0169113
PIAS1	PIK3R2	-0.153194	0.00446014	343	0.0169365
CCND1	LIFR	-0.15319	0.00446112	343	0.0169365
IFNGR1	PTPN11	-0.152905	0.00453671	343	0.0172017
IL2RB	PIM1	0.152835	0.00455545	343	0.017251
IL15RA	PIK3CA	0.152787	0.00456829	343	0.0172778
IL7R	PIAS1	0.152746	0.00457929	343	0.0172976
IFNAR2	IL10RB	0.152499	0.00464619	343	0.0175283
IL19	SOCS3	-0.152362	0.00468384	343	0.0176482
IFNGR1	PIK3CB	0.152297	0.00470157	343	0.0176928
IFNAR1	MYC	-0.152219	0.00472331	343	0.0177323
IL6ST	PIM1	-0.152217	0.0047239	343	0.0177323
PRLR	SOCS1	-0.152167	0.0047376	343	0.0177616
CSF3R	IFNGR1	0.15189	0.00481506	343	0.0180295
IFNGR1	IL19	-0.151759	0.00485202	343	0.0181452
PIK3R2	TYK2	0.15167	0.00487733	343	0.0182172
CREBBP	SPRED2	0.15137	0.00496365	343	0.0185166
CSF2RB	JAK2	0.151343	0.00497149	343	0.0185228
PIAS3	SPRED2	0.151264	0.00499457	343	0.0185857
JAK1	PTPN11	0.151026	0.00506423	343	0.0188063
B.infantis growth rate (1mo)	PIK3R5	-0.394219	0.00506636	49	0.0188063
OSMR	PIAS2	-0.150961	0.00508326	343	0.0188381
LIFR	PIK3CD	-0.150947	0.00508748	343	0.0188381
PIAS1	TYK2	0.150855	0.00511465	343	0.0189154
CBLC	PTPN11	0.150498	0.00522202	343	0.0192887
CCND3	IFNGR2	-0.15039	0.00525482	343	0.019386
LIFR	SOCS5	0.150351	0.00526684	343	0.0194065
PIK3CG	TYK2	0.150295	0.0052838	343	0.0194451
IL13RA1	PIM1	0.150107	0.00534175	343	0.0196344
B.infantis growth rate (1mo)	Milk IL6	-0.387011	0.00549546	50	0.0201747
IL4R	PIK3R1	-0.14954	0.00551981	343	0.0202299
IFNGR2	STAT4	0.149526	0.00552398	343	0.0202299
Milk glucose	PIM1	-0.159779	0.00554154	300	0.0202695
CBLB	PIK3R5	0.14944	0.0055515	343	0.0202812
IL12RB2	STAT4	0.149308	0.00559409	343	0.020412
PIK3CA	STAT4	-0.149089	0.00566515	343	0.0206462
CBL	LIFR	-0.14888	0.00573341	343	0.0208696
IFNGR2	IL2RG	0.148775	0.00576836	343	0.0209714
IL15RA	PTPN11	-0.148657	0.00580744	343	0.021088
B.infantis growth rate (1mo)	CCND2	-0.388395	0.00581983	49	0.0211074
CNTFR	PIK3R3	-0.148413	0.00588938	343	0.0213339
PIM1	STAM	0.14829	0.00593083	343	0.0214582
PIAS3	SPRY1	0.148095	0.00599766	343	0.0216739
IL20RA	MYC	-0.147919	0.00605809	343	0.0218659
CCND3	PIK3R5	-0.147892	0.00606769	343	0.0218743
GRB2	STAT2	0.147563	0.00618273	343	0.0222623
CCND2	LSTc	0.149033	0.00620128	336	0.0223023
IL15RA	SOCS1	0.147466	0.00621702	343	0.0223322
CBLB	STAT2	0.147419	0.00623371	343	0.0223654
IRF9	SOCS1	0.147319	0.00626922	343	0.022466
IL13RA1	PIK3R3	0.14728	0.00628316	343	0.0224891
CBLC	IL2RG	-0.147159	0.00632667	343	0.0226179
MYC	PIK3R2	0.14704	0.00636956	343	0.0227441
CNTFR	IL19	0.147011	0.00637996	343	0.0227542
CSF2RB	IFNAR2	0.146953	0.00640124	343	0.022803
CCND3	CSF2RB	-0.146801	0.00645658	343	0.0229729
LIFR	PIM1	-0.146612	0.00652642	343	0.0231939
CBL	PTPN11	0.146403	0.00660411	343	0.0234422
IFNGR1	IL12RB2	0.146351	0.00662364	343	0.0234838
PIAS2	PTPN6	0.146115	0.00671272	343	0.0237716
JAK2	SOCS1	0.146027	0.00674631	343	0.0238624
PIK3R5	STAT6	0.145645	0.0068931	343	0.0243529
CREBBP	PIAS1	0.145573	0.0069213	343	0.0244238
CNTFR	PIK3CD	-0.145538	0.00693483	343	0.024428
IL19	PRLR	0.145517	0.00694327	343	0.024428
IL13RA1	STAT6	0.145507	0.0069469	343	0.024428
B.infantis growth rate (1mo)	PIAS3	-0.380182	0.00704786	49	0.0247541
PIK3CG	STAT6	0.144934	0.00717485	343	0.0251706
CBLB	OSM	0.14485	0.00720841	343	0.0252589
IL6R	LSTc	0.146277	0.00723618	336	0.0253266
CNTFR	PIAS2	-0.144695	0.00727158	343	0.0254209
CNTFR	IL15RA	0.144626	0.00729955	343	0.025489
IL6ST	PIK3CG	-0.144574	0.00732106	343	0.0255344
PIK3CA	SOCS3	-0.144501	0.00735102	343	0.0256092
SOCS3	SOCS7	-0.144153	0.00749575	343	0.0260831
IL19	PIK3R1	-0.143711	0.00768294	343	0.0267036
CCND1	IL12RB2	-0.143485	0.00778016	343	0.0270102
LSTc	STAT1	0.144612	0.00793393	336	0.0274813
IFNGR2	PIAS1	0.143121	0.00793927	343	0.0274813
CNTFR	OSM	-0.143092	0.00795213	343	0.0274813
IL10RA	SOCS5	-0.143091	0.00795245	343	0.0274813
OSM	PIK3R1	0.142939	0.0080199	343	0.0276825
IL15RA	IL4R	0.142805	0.00807988	343	0.0278575
CNTFR	SPRY1	0.142737	0.00811017	343	0.0279298
IL4R	SOCS4	-0.142698	0.00812795	343	0.027959
Milk IL6	SPRED1	0.153156	0.00819515	297	0.0281579
Milk glucose	PIAS2	-0.152296	0.00823555	300	0.0282644
CBLB	CSF3R	0.142404	0.008261	343	0.0283194
IFNGR2	PIM1	0.142368	0.00827786	343	0.0283448
CSF3R	IL6ST	-0.142235	0.00833887	343	0.0285212
B.infantis growth rate (1mo)	PIK3R1	-0.372615	0.00837245	49	0.0285945
GRB2	IL12RB2	0.142147	0.00837933	343	0.0285945
LSTc	PIK3R1	0.143304	0.0085233	336	0.0290196
CCND3	IL2RG	-0.141824	0.0085302	343	0.0290196
PIAS1	PIAS2	-0.141818	0.00853289	343	0.0290196
CBLC	PIK3CG	-0.141768	0.00855636	343	0.0290642
OSM	SOCS5	-0.141749	0.00856536	343	0.0290642
CREBBP	CSF2RB	0.141695	0.00859079	343	0.0291175
PTPN11	SPRED1	0.141608	0.00863212	343	0.0292246
IL12RB2	IL2RG	0.141434	0.00871528	343	0.0294729
CCND2	CNTFR	-0.141175	0.00884004	343	0.0298612
IL6R	PIK3R3	-0.141146	0.00885433	343	0.0298695
LIFR	PIK3R2	-0.141129	0.00886239	343	0.0298695
IL19	Milk IL6	-0.151547	0.008901	297	0.029966
B.infantis rel. abund. (1mo)	PIAS1	-0.214406	0.00911428	147	0.0306497
IL10RB	PIK3CA	-0.140544	0.00915114	343	0.0307392
LSTc	STAT4	0.141571	0.00936382	336	0.0314185
CBLC	LIF	0.139696	0.00958441	343	0.0321228
IFNAR1	PIK3R1	0.139623	0.00962222	343	0.0322135
IL6ST	STAT4	-0.139477	0.00969931	343	0.0324355
IL10RB	STAT4	0.139448	0.00971424	343	0.0324492
CBLC	IFNGR1	-0.139406	0.00973674	343	0.0324883
IRF9	LIFR	-0.139371	0.00975528	343	0.032514
IFNGR2	PIK3CD	0.13902	0.00994241	343	0.033101
STAT4	STAT6	0.138814	0.0100544	343	0.0334367
CCND2	SOCS2	0.138728	0.0101008	343	0.033554
IL12RB2	IL6R	0.138491	0.0102314	343	0.03395
PIM1	SOCS2	0.138403	0.0102799	343	0.0340735
CREBBP	LSTc	-0.139696	0.0103557	336	0.0342869
PIK3CA	PIK3R5	-0.137884	0.0105718	343	0.0349637
CCND3	IL4R	0.137814	0.0106118	343	0.0350574
CREBBP	IFNAR1	0.137708	0.0106721	343	0.0352178
B.infantis growth rate (1mo)	JAK1	-0.360979	0.0108287	49	0.0356633
IFNGR2	STAT1	0.137433	0.0108308	343	0.0356633
IL12RB2	Milk IL6	0.147575	0.0108813	297	0.0356952
CCND2	IFNGR2	0.137341	0.0108843	343	0.0356952
CISH	IL10RB	0.137336	0.0108874	343	0.0356952
B.infantis growth rate (1mo)	CSF2RB	-0.360727	0.010888	49	0.0356952
IL2RG	Milk glucose	-0.146667	0.0109745	300	0.0359393
IFNAR1	PIK3CB	0.136925	0.01113	343	0.0364089
IL10RA	IL12RB2	0.136773	0.0112205	343	0.0366353
IFNGR1	SPRED1	0.136768	0.0112236	343	0.0366353
JAK2	PTPN6	0.136607	0.0113204	343	0.0369112
IL4R	PIK3CA	-0.136464	0.0114074	343	0.0371546
GRB2	PIAS1	0.136019	0.0116808	343	0.0380038
IL2RB	JAK2	0.135878	0.0117691	343	0.0382495
JAK1	STAM	0.135811	0.0118106	343	0.038343
B.infantis growth rate (1mo)	JAK2	-0.356906	0.0118238	49	0.0383445
CBLB	CCND2	0.135682	0.011892	343	0.0385238
IL12RB2	PIK3R5	0.135576	0.011959	343	0.0386994
IL6ST	PIK3R5	-0.135476	0.0120226	343	0.038863
IL15RA	SPRY2	0.135191	0.0122055	343	0.0394119
IL20RA	PIK3R2	-0.134966	0.0123516	343	0.039841
LSTc	PIAS2	0.136148	0.0124907	336	0.0402463
MYC	PIAS4	0.134368	0.012747	343	0.0409716
IL6R	SPRY1	0.134361	0.012752	343	0.0409716
IL20RA	STAT1	-0.134354	0.0127567	343	0.0409716
PIAS2	STAT4	0.134206	0.0128565	343	0.0411862
OSMR	SOCS1	-0.13416	0.0128875	343	0.0411862
PIK3R1	PTPN11	0.13416	0.0128877	343	0.0411862
CREBBP	LIF	0.134153	0.0128921	343	0.0411862
IL12RB2	SOCS3	0.134153	0.0128921	343	0.0411862
CBL	TYK2	0.133499	0.0133427	343	0.0425804
LSTc	PIK3R5	0.134829	0.013378	336	0.0426477
JAK2	LIFR	-0.133126	0.0136054	343	0.0433267
IL2RB	IL6R	0.133083	0.013636	343	0.0433764
LIFR	PIK3CB	0.133063	0.0136499	343	0.0433764
IFNAR2	JAK2	0.132976	0.0137119	343	0.0435273
B.infantis rel. abund. (1mo)	CTF1	0.202327	0.0139863	147	0.0443515
SOCS3	SOCS5	-0.132559	0.0140133	343	0.0443903
CBLB	SPRY2	0.132505	0.0140529	343	0.0444689
IFNGR1	IL2RB	0.13247	0.0140785	343	0.0444825
CBLC	TYK2	0.132459	0.0140869	343	0.0444825
IL13RA1	IL6ST	-0.132201	0.0142765	343	0.0450341
SPRED1	STAT2	0.132167	0.0143023	343	0.0450516
IL10RA	LSTc	0.133521	0.0143121	336	0.0450516
IRF9	SPRED1	0.131916	0.0144891	343	0.0455612
PIK3CA	SPRY2	-0.131857	0.0145336	343	0.0456532
IL20RA	OSM	-0.131699	0.0146531	343	0.0459804
PIM1	SPRED1	0.131317	0.0149459	343	0.0468502
B.infantis rel. abund. (1mo)	IL13RA1	-0.200259	0.015017	147	0.0470239
IL2RB	SOCS1	0.131088	0.0151233	343	0.0472732
CNTFR	PTPN6	-0.131082	0.015128	343	0.0472732
CREBBP	SOCS3	0.130972	0.0152139	343	0.0474815
OSMR	PIK3CB	0.130946	0.0152344	343	0.0474815
JAK1	JAK2	0.130936	0.0152422	343	0.0474815
B.infantis growth rate (1mo)	PIK3CG	-0.344735	0.015278	49	0.0475438
Gest. diabetes	IL10RB	-0.139447	0.0153026	302	0.047571
CTF1	PIAS1	-0.130494	0.0155932	343	0.0484244
IL6ST	JAK1	-0.130342	0.0157153	343	0.0487531
IL4R	Milk glucose	0.139205	0.0158307	300	0.049048
IL19	LSTc	-0.131531	0.015843	336	0.049048
CCND1	PIAS4	0.129918	0.0160599	343	0.0496007
CCND1	STAT1	0.129887	0.0160855	343	0.0496007
IL13RA1	SOCS1	0.129885	0.0160871	343	0.0496007
SOCS2	STAT1	0.129885	0.0160876	343	0.0496007
IL10RA	IL6ST	-0.129754	0.0161956	343	0.0498826
IL20RA	PIAS2	-0.12961	0.0163151	343	0.050199
PIK3R1	PIK3R3	0.12955	0.0163654	343	0.0503024
LIFR	STAT2	-0.129337	0.0165442	343	0.0507999
IFNAR2	SOCS3	0.129269	0.0166012	343	0.0509228
PIAS2	SOCS1	0.128989	0.0168404	343	0.0515139
IL6ST	MYC	-0.128987	0.0168413	343	0.0515139
CBL	STAM	0.128983	0.0168454	343	0.0515139
GRB2	IRF9	0.128859	0.016952	343	0.0517874
IL6R	LIFR	-0.128831	0.0169757	343	0.0518069
IL2RG	SOCS2	0.128775	0.0170245	343	0.0519032
PIAS4	PIK3CG	-0.128722	0.0170705	343	0.0519906
PIAS1	PIK3R3	-0.128675	0.0171113	343	0.0520621
LIF	PIM1	0.128651	0.0171316	343	0.0520712
IL10RB	PIM1	0.128279	0.0174582	343	0.0529607
CSF3R	IL12RB2	0.128277	0.0174596	343	0.0529607
IFNGR1	SOCS3	0.128241	0.0174921	343	0.053006
IL6ST	PTPN6	-0.127866	0.0178263	343	0.053964
PIK3CA	STAM	0.127751	0.0179302	343	0.054224
CISH	PTPN11	-0.12755	0.0181128	343	0.0547211
E.coli rel. abund. (6mo)	SOCS5	0.19427	0.0183839	147	0.0554841
B.infantis growth rate (1mo)	PIK3CD	-0.335347	0.0184984	49	0.0557739
B.infantis growth rate (1mo)	IFNAR2	-0.335205	0.0185511	49	0.0558767
LIFR	PTPN6	-0.127031	0.0185929	343	0.0559465
CISH	LSTc	-0.128305	0.0186304	336	0.0560032
CBLB	PIM1	0.126949	0.0186692	343	0.0560637
CBL	IL12RB2	0.126798	0.0188112	343	0.0564337
LSTc	MYC	0.128091	0.01883	336	0.0564337
CREBBP	PIK3R2	0.126622	0.0189782	343	0.0568212
CSF3R	IL19	-0.126421	0.01917	343	0.0573381
GRB2	SPRY2	0.126323	0.0192642	343	0.0575625
IL4R	MYC	0.126237	0.0193472	343	0.0577392
IFNAR2	LIFR	0.126222	0.0193617	343	0.0577392
Milk IL6	SOCS2	0.13552	0.0194676	297	0.0579973
CBLC	OSMR	-0.125913	0.0196626	343	0.0584694
PIAS2	SOCS3	0.125911	0.019665	343	0.0584694
CCND3	PIK3CD	-0.125835	0.0197391	343	0.0586317
E.coli rel. abund. (6mo)	JAK2	-0.191875	0.0199026	147	0.0590589
IFNAR2	JAK3	0.125617	0.0199555	343	0.0591179
B.infantis rel. abund. (1mo)	SOCS3	-0.191785	0.0199619	147	0.0591179
SOCS5	STAT4	-0.125413	0.0201588	343	0.0596093
CREBBP	IL2RB	0.125404	0.0201675	343	0.0596093
CBLB	JAK2	0.125184	0.0203891	343	0.0602049
IL19	LIFR	0.125161	0.0204125	343	0.0602149
PIK3CA	SOCS5	0.125054	0.0205216	343	0.0604772
JAK2	PIK3CD	0.124866	0.0207134	343	0.0609828
GRB2	JAK2	0.124522	0.0210691	343	0.0619192
OSMR	PTPN11	-0.124518	0.0210727	343	0.0619192
Milk glucose	OSM	-0.133061	0.0211488	300	0.062082
CTF1	SOCS7	-0.124264	0.0213388	343	0.0625785
IFNGR1	SPRED2	0.124244	0.0213599	343	0.0625794
CBLB	PIK3CB	0.124004	0.021615	343	0.0632649
CCND2	PIK3CA	-0.123551	0.0221012	343	0.0646249
CSF2RB	IL6ST	-0.123513	0.0221424	343	0.0646825
IFNAR1	TYK2	-0.123491	0.0221668	343	0.0646908
IFNAR1	PIAS1	0.12343	0.0222335	343	0.0647477
IL7R	PIK3R1	0.123429	0.0222344	343	0.0647477
PIAS3	PTPN6	-0.123414	0.022251	343	0.0647477
IL4R	PIAS4	0.123213	0.0224714	343	0.0653258
CTF1	IFNGR1	-0.123191	0.0224956	343	0.065333
B.infantis rel. abund. (1mo)	SOCS1	-0.188042	0.0225597	147	0.0654558
IFNAR2	PTPN6	0.122932	0.0227826	343	0.0660387
IL13RA1	IL2RB	0.122907	0.0228102	343	0.0660551
MYC	SOCS1	0.122871	0.0228505	343	0.0661078
CBLB	PIK3R2	-0.122808	0.0229214	343	0.0662491
IL6R	OSMR	-0.122661	0.0230861	343	0.0666018
IL4R	SOCS5	-0.12266	0.0230877	343	0.0666018
PIK3CD	SOCS2	0.122614	0.0231391	343	0.066686
PIAS1	STAT1	0.122533	0.0232307	343	0.0668858
JAK2	SOCS3	0.122283	0.0235151	343	0.0676397
CNTFR	CREBBP	0.121924	0.0239304	343	0.0687075
CSF2RB	SOCS5	-0.121922	0.0239321	343	0.0687075
CCND1	CNTFR	-0.121838	0.0240296	343	0.0689215
SPRY2	STAM	-0.121613	0.0242943	343	0.0696143
PIK3CA	SOCS4	0.121395	0.0245517	343	0.0702847
PIAS2	TYK2	0.121302	0.0246621	343	0.0705337
B.infantis rel. abund. (1mo)	CBL	-0.184993	0.0248861	147	0.0711066
JAK3	Milk glucose	-0.129458	0.0249386	300	0.0711887
Gest. diabetes	TYK2	-0.128885	0.0251012	302	0.071585
CBLC	CCND3	-0.120822	0.0252412	343	0.071916
IL6ST	LSTc	-0.121975	0.025361	336	0.0721545
IFNGR1	STAT1	0.120714	0.025373	343	0.0721545
CCND3	STAT6	-0.12061	0.0255011	343	0.0724501
GRB2	SOCS2	0.120527	0.0256026	343	0.0726699
GRB2	SPRED1	0.120072	0.0261691	343	0.0742075
CBLC	IL2RB	-0.120016	0.0262393	343	0.0743364
Gest. diabetes	PIK3CA	0.12758	0.0266247	302	0.0753572
CREBBP	STAT2	0.119664	0.0266851	343	0.075457
JAK3	PIK3CA	-0.119507	0.0268873	343	0.0759574
E.coli rel. abund. (6mo)	SPRY1	-0.182205	0.0271897	147	0.0767394
IL15RA	PIK3R2	-0.119219	0.0272595	343	0.076864
JAK2	SPRED2	-0.119124	0.0273827	343	0.0771392
IL10RA	SPRY1	-0.118452	0.0282724	343	0.0795708
B.infantis growth rate (1mo)	IL10RB	-0.313291	0.0283843	49	0.0798109
CNTFR	STAM	-0.11816	0.0286668	343	0.0805298
Gest. diabetes	SOCS5	0.125857	0.0287571	302	0.080708
PIK3CA	PIK3CG	-0.118038	0.0288331	343	0.0808259
IFNGR2	LIF	0.118023	0.0288529	343	0.0808259
PIM1	PRLR	-0.117901	0.02902	343	0.0812182
CSF2RB	IL12RB2	0.117807	0.0291498	343	0.0815055
CNTFR	IL7R	0.11774	0.029242	343	0.0816871
CISH	IL4R	0.117181	0.030023	343	0.0837728
CCND3	SOCS5	0.117166	0.0300444	343	0.0837728
CCND3	IL20RA	0.117071	0.0301796	343	0.0840717
IL6R	SOCS1	0.117049	0.0302111	343	0.0840816
CBL	CREBBP	0.116828	0.0305264	343	0.0848349
CREBBP	PTPN11	-0.116819	0.0305383	343	0.0848349
IFNGR1	IFNGR2	0.116607	0.0308434	343	0.0856033
CBL	CTF1	-0.116568	0.0309007	343	0.0856832
IL12RB2	STAT2	0.116521	0.030968	343	0.0857906
IL10RB	IL13RA1	0.116454	0.0310653	343	0.0859808
B.infantis growth rate (1mo)	IL13RA1	-0.308365	0.0311095	49	0.0860237
SOCS2	SOCS4	0.116306	0.0312823	343	0.0863765
B.infantis growth rate (1mo)	CCND1	-0.308044	0.0312946	49	0.0863765
CCND2	IL7R	0.116277	0.031324	343	0.0863782
PIAS3	SOCS2	0.116045	0.0316661	343	0.0872309
Gest. diabetes	LIFR	-0.123658	0.0316913	302	0.0872309
CBLC	PIAS3	-0.115961	0.03179	343	0.0874225
E.coli rel. abund. (6mo)	PIK3R3	-0.177142	0.031841	147	0.0874826
IFNAR2	SPRED1	0.115824	0.0319945	343	0.0878241
SOCS1	STAT1	0.115799	0.0320312	343	0.0878443
IL7R	STAT1	0.115685	0.0322025	343	0.0882336
CCND2	PIAS2	0.115531	0.0324334	343	0.0887853
IL12RB2	MYC	-0.115401	0.0326303	343	0.0892429
IL12RB2	OSM	0.115344	0.0327179	343	0.0894012
LIF	SPRY1	0.115004	0.0332385	343	0.0907412
CBLC	PIK3R1	0.114698	0.033712	343	0.0918726
IL2RG	TYK2	0.114697	0.0337141	343	0.0918726
IFNAR1	IL12RB2	0.114242	0.0344299	343	0.0937381
Gest. diabetes	PIK3CD	-0.121572	0.0347056	302	0.0944031
B.infantis rel. abund. (1mo)	IL2RB	-0.174258	0.0347802	147	0.0945204
IL13RA1	LIF	0.113926	0.0349345	343	0.0948538
CCND1	GRB2	0.113753	0.0352139	343	0.0955261
CCND1	PIM1	0.113727	0.0352566	343	0.0955556
CSF3R	LIF	0.113628	0.0354174	343	0.095905
CREBBP	STAT1	-0.113577	0.0355007	343	0.0960439
PIK3CD	SOCS5	-0.113538	0.0355636	343	0.0961274
LIF	PIK3CD	0.113459	0.035693	343	0.0963905
IL10RB	IL19	0.113402	0.035786	343	0.0964567
JAK2	SOCS7	-0.113386	0.0358132	343	0.0964567
IL19	OSMR	0.113385	0.0358139	343	0.0964567
IL6ST	PIK3CA	0.113361	0.0358541	343	0.0964785
CSF3R	PIAS1	0.113265	0.0360119	343	0.0968163
JAK1	TYK2	0.113245	0.0360444	343	0.0968171
IFNGR1	Milk glucose	0.12103	0.0361488	300	0.0970106
CBLC	CISH	-0.113028	0.0364052	343	0.0976114
CSF2RB	PIK3CA	-0.112964	0.036512	343	0.0978105
IL2RB	PIAS2	0.112904	0.0366117	343	0.09799
CCND3	PTPN6	-0.112862	0.0366819	343	0.0980501
PIAS3	PTPN11	-0.112852	0.0366994	343	0.0980501
CISH	IL6R	-0.112785	0.0368122	343	0.098264
IL2RG	IL7R	0.112759	0.0368558	343	0.0982931
CBLB	PIK3CD	0.112634	0.0370658	343	0.0986977
JAK2	STAT2	0.11263	0.0370733	343	0.0986977
IL2RB	STAT6	0.11245	0.0373784	343	0.0993536
CBLB	IFNAR2	0.112446	0.0373858	343	0.0993536
PIAS1	PTPN6	0.112414	0.0374403	343	0.0994104
IL12RB2	PTPN11	-0.112358	0.0375354	343	0.0995749
OSMR	PIAS1	0.112222	0.0377677	343	0.100103
PIK3CD	SOCS7	-0.112191	0.0378214	343	0.100157
GRB2	SOCS4	0.112146	0.0378989	343	0.100273
B.infantis rel. abund. (1mo)	IL10RA	-0.171334	0.0379913	147	0.100429
CSF3R	IFNAR2	0.111952	0.0382343	343	0.100983
PIK3CA	PTPN11	0.111806	0.0384883	343	0.101565
B.infantis rel. abund. (1mo)	JAK3	-0.170691	0.0387302	147	0.102113
JAK3	PIAS1	0.111616	0.0388217	343	0.102265
CBLC	IL10RA	-0.111526	0.038981	343	0.102594
OSM	PIAS2	0.111409	0.0391873	343	0.103047
JAK2	PIK3CB	0.111348	0.0392957	343	0.103241
PTPN11	STAT6	-0.111254	0.0394619	343	0.103588
IFNAR1	LSTc	-0.112299	0.0396567	336	0.104008
B.infantis rel. abund. (1mo)	OSM	-0.169813	0.0397582	147	0.104183
PIK3CA	PIK3CD	-0.110889	0.0401175	343	0.105033
PTPN11	SPRY1	-0.110774	0.0403269	343	0.105489
OSMR	STAM	-0.110698	0.0404646	343	0.105723
IL6R	STAM	0.110686	0.0404868	343	0.105723
CNTFR	IFNGR2	-0.110646	0.04056	343	0.105758
CSF2RB	SPRY2	0.11064	0.0405706	343	0.105758
JAK2	PIK3R2	-0.110569	0.0407001	343	0.106004
IL6R	SOCS4	-0.110407	0.0409985	343	0.106688
CCND1	SOCS3	0.110337	0.0411276	343	0.106932
IL2RG	STAM	0.110052	0.0416565	343	0.108213
CREBBP	JAK1	0.110024	0.0417088	343	0.108256
PTPN6	SOCS4	0.109975	0.0418006	343	0.1084
Milk glucose	PIK3CG	-0.117555	0.0418839	300	0.108509
PIK3CD	SPRY1	-0.109914	0.0419147	343	0.108509
IL20RA	IL2RB	-0.109838	0.0420564	343	0.108782
SPRED1	STAT4	0.10966	0.0423933	343	0.109559
CBL	CCND3	-0.109551	0.0425991	343	0.109996
JAK3	PIAS2	0.109518	0.042663	343	0.110066
PIK3CA	PIM1	-0.109498	0.0427009	343	0.110069
IL12RB2	PIM1	0.109464	0.0427662	343	0.110143
IL12RB2	PIAS3	0.109327	0.0430271	343	0.11072
IL12RB2	JAK1	0.109183	0.0433044	343	0.111338
IFNGR1	JAK2	0.109119	0.0434277	343	0.111504
CSF2RB	PIAS1	0.109111	0.0434432	343	0.111504
IFNAR1	LIFR	0.109073	0.0435169	343	0.111598
JAK2	PIK3R1	0.108751	0.0441446	343	0.113111
PIAS4	STAT1	-0.1086	0.0444421	343	0.113738
PRLR	PTPN11	-0.108588	0.0444649	343	0.113738
IRF9	OSMR	-0.108519	0.0446	343	0.113986
JAK2	PIM1	0.108461	0.0447152	343	0.114184
MYC	STAT2	0.108405	0.0448271	343	0.114372
E.coli rel. abund. (6mo)	PTPN6	0.165559	0.0450687	147	0.114879
PIK3R3	SPRY1	0.108267	0.0451025	343	0.114879
PIM1	SOCS5	-0.108223	0.0451903	343	0.115005
CBLB	STAM	0.108173	0.0452893	343	0.11516
IL6ST	PIK3CD	-0.108101	0.0454342	343	0.115431
CBLC	JAK2	-0.108008	0.0456206	343	0.115806
IRF9	SOCS5	-0.107974	0.0456895	343	0.115883
JAK3	SPRED1	0.107681	0.0462835	343	0.117291
IFNAR2	STAT1	0.107613	0.0464222	343	0.117543
IL6R	IL6ST	0.107563	0.0465243	343	0.117702
SOCS4	STAT2	-0.107536	0.0465797	343	0.117743
CREBBP	PIK3R1	0.107471	0.0467141	343	0.117984
IL7R	JAK3	0.107406	0.0468478	343	0.118174
CCND2	PIAS1	0.107396	0.0468681	343	0.118174
IFNGR1	STAM	0.107134	0.0474103	343	0.11944
IL6ST	IRF9	-0.107032	0.0476229	343	0.119781
PIAS1	SPRED1	0.107031	0.0476252	343	0.119781
CISH	IL19	0.106939	0.047817	343	0.120163
IL10RB	PRLR	-0.106691	0.0483391	343	0.121312
IL4R	LSTc	-0.107784	0.04837	336	0.121312
PIK3CB	PRLR	0.106665	0.0483956	343	0.121312
CBLC	IFNAR1	-0.106135	0.0495279	343	0.124006
LIFR	TYK2	-0.106123	0.049553	343	0.124006
MYC	PIAS3	0.106093	0.0496175	343	0.124064
IL2RB	LIFR	-0.105792	0.0502723	343	0.125597
IL19	IRF9	-0.105741	0.0503848	343	0.125773
IL12RB2	STAT6	0.105528	0.0508528	343	0.126836
LIF	PTPN6	0.105423	0.0510849	343	0.12725
IL20RA	IRF9	-0.105414	0.0511034	343	0.12725
IL7R	PIK3R2	-0.105375	0.0511899	343	0.12736
IL7R	PIM1	-0.10531	0.051334	343	0.127613
B.infantis growth rate (1mo)	STAT4	-0.27948	0.0517984	49	0.128661
IL7R	SOCS2	0.105067	0.0518782	343	0.128752
IL2RG	SOCS5	-0.105018	0.0519877	343	0.128816
IL13RA1	PIAS3	-0.105017	0.0519898	343	0.128816
MYC	SPRY2	-0.10498	0.0520725	343	0.128915
CREBBP	IL19	-0.104918	0.0522123	343	0.129154
PIK3CB	SOCS5	0.104899	0.0522558	343	0.129156
CBL	PIK3R1	0.104793	0.0524953	343	0.129641
IL12RB2	PIAS1	0.104702	0.0527027	343	0.130046
PIK3R2	SPRY2	-0.104673	0.0527668	343	0.130098
LIFR	MYC	-0.104533	0.0530867	343	0.130779
IL7R	STAT4	0.104413	0.053363	343	0.131352
CCND2	STAM	0.104313	0.0535922	343	0.131754
CBLC	SOCS2	-0.104303	0.053614	343	0.131754
GRB2	STAT6	0.104256	0.0537232	343	0.131914
PIK3CB	SOCS7	0.104113	0.0540535	343	0.132617
IL15RA	MYC	0.104026	0.0542569	343	0.133007
PIK3R3	PRLR	-0.103955	0.0544222	343	0.133303
CCND1	PTPN6	0.103836	0.0546997	343	0.133766
CCND3	IL6ST	0.103836	0.0547001	343	0.133766
IL10RB	SOCS2	0.103721	0.0549707	343	0.134318
IRF9	LSTc	0.104719	0.055155	336	0.134659
IL2RB	PIAS1	0.103446	0.0556221	343	0.135689
B.infantis rel. abund. (1mo)	OSMR	0.158014	0.0559423	147	0.136359
IFNAR2	PIK3CB	0.103246	0.0560994	343	0.136631
IL6R	Milk glucose	-0.110355	0.0562279	300	0.136833
IL10RA	PIK3CA	-0.103073	0.0565137	343	0.13735
CBLC	IL15RA	0.103066	0.0565316	343	0.13735
IFNGR2	IL6ST	0.103024	0.0566314	343	0.13746
IFNGR1	STAT2	0.103009	0.0566683	343	0.13746
MYC	PIK3CG	-0.102908	0.0569123	343	0.13794
IFNGR2	IL15RA	0.102869	0.0570079	343	0.137964
Gest. diabetes	SOCS2	-0.109641	0.0570143	302	0.137964
B.infantis growth rate (1mo)	CSF3R	-0.273522	0.0572151	49	0.138328
B.infantis growth rate (1mo)	TYK2	-0.273478	0.0572565	49	0.138328
Milk IL6	STAT6	0.110418	0.0573413	297	0.138421
IL12RB2	STAM	0.102648	0.0575443	343	0.1388
IL10RA	STAM	0.102461	0.0580049	343	0.139744
IL2RB	STAM	0.102451	0.0580287	343	0.139744
B.infantis rel. abund. (1mo)	PIK3CD	-0.156658	0.0581085	147	0.139748
CISH	E.coli rel. abund. (6mo)	0.156649	0.0581235	147	0.139748
CCND1	IL7R	0.102357	0.0582593	343	0.1399
B.infantis rel. abund. (1mo)	STAM	-0.156552	0.0582799	147	0.1399
LIF	OSM	0.102318	0.0583574	343	0.139974
Gest. diabetes	PIAS4	0.109007	0.0584737	302	0.140141
IFNGR1	PIM1	0.102165	0.0587363	343	0.140575
CISH	PIAS4	0.102148	0.0587786	343	0.140575
LSTc	PIK3CG	0.103202	0.0587953	336	0.140575
CISH	SOCS5	-0.10203	0.0590727	343	0.14104
IL10RB	JAK1	0.102026	0.0590838	343	0.14104
CCND2	JAK2	0.101993	0.0591646	343	0.141121
PIK3R1	SOCS4	0.101892	0.0594182	343	0.141613
IL4R	TYK2	0.101862	0.059494	343	0.141682
CBLC	IL13RA1	0.101816	0.0596093	343	0.141844
PIAS3	SPRY2	0.101681	0.0599502	343	0.142542
IFNAR2	IL6R	0.101492	0.0604288	343	0.14355
IL10RA	PIAS4	-0.101476	0.0604698	343	0.14355
Gest. diabetes	MYC	0.108103	0.0606096	302	0.143657
B.infantis rel. abund. (1mo)	CSF2RB	-0.155108	0.0606686	147	0.143657
SOCS1	SPRY1	-0.101397	0.0606727	343	0.143657
IL2RG	SOCS7	-0.101383	0.0607063	343	0.143657
CREBBP	JAK3	0.101217	0.0611319	343	0.144551
IFNAR1	SOCS4	-0.101159	0.0612831	343	0.144794
B.infantis growth rate (1mo)	CBL	-0.269219	0.0614024	49	0.144962
JAK2	Milk IL6	0.108579	0.0616422	297	0.145414
PIAS2	PIK3CB	0.100937	0.0618571	343	0.145661
IL12RB2	PIK3CG	0.100924	0.0618888	343	0.145661
CCND3	SOCS2	0.100916	0.0619095	343	0.145661
CISH	JAK2	0.100904	0.0619411	343	0.145661
CREBBP	PIK3CA	-0.100857	0.0620638	343	0.145835
PIAS1	SOCS3	0.100707	0.0624554	343	0.146532
IL19	SOCS5	0.100706	0.0624577	343	0.146532
IFNAR2	STAT2	0.10068	0.0625266	343	0.146549
IL12RB2	LIF	0.100666	0.0625626	343	0.146549
IL10RB	PIAS2	0.100575	0.0628021	343	0.146995
IFNAR2	SOCS5	-0.100517	0.0629528	343	0.147233
IL4R	STAT1	-0.100445	0.0631434	343	0.147451
IL6ST	OSM	-0.100445	0.0631442	343	0.147451
CNTFR	PIK3R1	-0.100371	0.0633404	343	0.147603
GRB2	IL10RB	0.100358	0.0633724	343	0.147603
IL4R	JAK1	-0.100352	0.0633904	343	0.147603
IL19	PIAS3	-0.100346	0.0634058	343	0.147603
E.coli rel. abund. (6mo)	JAK3	0.15343	0.063544	147	0.147759
SPRED1	STAT1	0.100283	0.0635714	343	0.147759
MYC	PTPN6	0.100055	0.0641789	343	0.149056
CCND3	STAT1	-0.100017	0.0642824	343	0.149181
MYC	SPRED2	0.0999746	0.0643953	343	0.149328
JAK2	STAM	0.0995265	0.0656066	343	0.152019
CREBBP	SOCS5	-0.0993802	0.0660063	343	0.152827
IL2RG	STAT6	0.0992748	0.0662953	343	0.153378
IFNAR2	PIK3CA	0.0991932	0.0665197	343	0.153672
IFNGR1	PIAS4	0.0991914	0.0665247	343	0.153672
PIK3CB	SOCS3	-0.0991341	0.0666826	343	0.153806
PIK3CB	STAM	-0.0991333	0.066685	343	0.153806
B.infantis rel. abund. (1mo)	SPRED1	-0.151594	0.0668175	147	0.153993
B.infantis rel. abund. (1mo)	JAK1	-0.151149	0.0676308	147	0.155748
IL15RA	IL6ST	0.0987543	0.0677379	343	0.155875
B.infantis growth rate (1mo)	IRF9	-0.263007	0.0678788	49	0.15608
CISH	PTPN6	0.0985403	0.0683386	343	0.157017
Milk IL6	PIAS1	0.105887	0.0684153	297	0.157073
IL6ST	PIAS3	-0.0984304	0.0686485	343	0.157426
IL4R	SOCS1	0.0984214	0.068674	343	0.157426
SOCS2	STAT4	0.0981304	0.0695009	343	0.1592
Gest. diabetes	Milk glucose	-0.0917179	0.0696856	392	0.159501
PIK3CA	PIK3R3	-0.097973	0.0699517	343	0.159988
JAK2	TYK2	0.097757	0.070574	343	0.161289
GRB2	IFNGR2	0.0975162	0.0712732	343	0.162763
B.infantis rel. abund. (1mo)	E.coli rel. abund. (6mo)	-0.14918	0.0713297	147	0.162768
CREBBP	Gest. diabetes	-0.103791	0.0716897	302	0.163466
CISH	CTF1	0.0970526	0.0726348	343	0.165495
PIAS1	PIK3CD	0.0968869	0.0731269	343	0.16649
SPRED1	STAM	0.0966483	0.0738397	343	0.167976
PIK3CA	SPRED2	0.096631	0.0738917	343	0.167976
IL13RA1	IL4R	-0.096515	0.0742407	343	0.168642
IL6ST	SOCS5	0.0964907	0.074314	343	0.168681
IL6ST	PIAS1	0.0964308	0.0744948	343	0.168964
SOCS5	STAT6	-0.0962297	0.0751044	343	0.170218
IL6R	MYC	0.0962006	0.0751929	343	0.17029
IL20RA	SPRED1	0.0961028	0.0754914	343	0.170831
IL15RA	PIK3CG	-0.096085	0.0755457	343	0.170831
CTF1	IL10RB	0.0959501	0.075959	343	0.171636
B.infantis rel. abund. (1mo)	SPRY2	-0.146592	0.0764362	147	0.172477
PIK3R3	SOCS3	0.0957919	0.076446	343	0.172477
IFNGR2	SPRY2	0.0957164	0.0766791	343	0.172873
CTF1	PTPN11	-0.0955382	0.0772322	343	0.17399
CBLC	STAT2	0.0954418	0.0775324	343	0.174535
SOCS1	SPRY2	0.0954062	0.0776436	343	0.174654
IL13RA1	PIAS4	-0.0951504	0.0784465	343	0.176302
CNTFR	SOCS5	0.0951356	0.0784932	343	0.176302
IL7R	STAM	-0.0950362	0.0788071	343	0.176751
B.infantis growth rate (1mo)	PTPN11	-0.253514	0.0788111	49	0.176751
B.infantis rel. abund. (1mo)	STAT1	-0.1452	0.0793036	147	0.177723
CNTFR	IFNAR1	0.0948328	0.0794527	343	0.177924
SOCS7	STAM	-0.0947762	0.0796331	343	0.178195
SOCS5	TYK2	-0.0946361	0.080081	343	0.179064
B.infantis rel. abund. (1mo)	STAT6	-0.144763	0.0802208	147	0.179243
Gest. diabetes	PIK3R5	-0.100796	0.0803188	302	0.179306
CBLC	LSTc	0.0955078	0.0804361	336	0.179306
SPRY2	STAT2	0.0945212	0.0804498	343	0.179306
IFNAR1	IRF9	0.0945094	0.0804878	343	0.179306
IL13RA1	JAK2	0.0944884	0.0805552	343	0.179323
CREBBP	IL6ST	0.0944555	0.0806612	343	0.179426
CTF1	LSTc	-0.0953675	0.0808838	336	0.179788
CBLC	GRB2	-0.0942922	0.081189	343	0.180333
CBLB	STAT1	0.0941832	0.0815429	343	0.180985
Milk IL6	PIK3CA	-0.101084	0.0820066	297	0.18188
CREBBP	IL10RA	0.0939958	0.0821542	343	0.182073
IFNGR1	PIK3R2	-0.0938114	0.0827592	343	0.183279
SPRED2	TYK2	0.0936173	0.0833999	343	0.184562
B.infantis rel. abund. (1mo)	PTPN11	-0.143196	0.0835832	147	0.184831
IL19	PIK3CA	-0.0934407	0.0839863	343	0.185555
CTF1	Milk glucose	0.0999186	0.0840343	300	0.185555
SOCS1	SOCS5	-0.0933259	0.0843694	343	0.186158
IL2RG	LSTc	0.0942694	0.0844571	336	0.186215
Gest. diabetes	IL2RG	0.0994145	0.0845724	302	0.186332
CTF1	Gest. diabetes	-0.0993673	0.084721	302	0.186523
IFNAR2	IL2RB	0.0931694	0.0848937	343	0.186766
IFNAR2	IL4R	0.0929931	0.0854873	343	0.187934
IL7R	STAT6	0.0927808	0.0862068	343	0.189378
PIAS4	PIK3R2	0.0925075	0.0871404	343	0.191288
JAK3	SOCS2	0.0924653	0.0872853	343	0.191371
SOCS1	STAM	-0.0924595	0.0873052	343	0.191371
CBLC	CNTFR	-0.0923799	0.087579	343	0.191831
IL10RB	IL2RB	0.0922577	0.0880006	343	0.192614
IL15RA	JAK2	0.0922195	0.0881328	343	0.192762
IFNAR2	STAT4	0.0921787	0.0882741	343	0.192931
PIAS4	SPRED2	0.0921354	0.0884245	343	0.193119
IFNGR1	SOCS5	-0.0920675	0.0886602	343	0.193493
PIK3CA	SPRED1	0.091947	0.0890801	343	0.194268
CISH	MYC	-0.0919018	0.0892381	343	0.194472
IL20RA	PIK3R1	-0.091766	0.0897142	343	0.195367
CBLB	Milk glucose	0.0979797	0.0902556	300	0.196111
IFNAR1	Milk glucose	0.0979683	0.0902931	300	0.196111
PIAS3	STAT6	0.0915968	0.0903097	343	0.196111
CCND3	PTPN11	-0.0915948	0.0903168	343	0.196111
IL7R	MYC	0.0915693	0.090407	343	0.196165
CBL	E.coli rel. abund. (6mo)	0.140081	0.0906	147	0.196442
CTF1	IL6ST	-0.0914011	0.0910026	343	0.197172
CNTFR	GRB2	-0.0913286	0.0912604	343	0.197588
CCND3	PIK3CA	0.0913012	0.091358	343	0.197657
B.infantis rel. abund. (1mo)	SPRY1	0.139676	0.0915448	147	0.197868
CBLB	PTPN11	-0.091237	0.0915871	343	0.197868
MYC	PIK3CB	-0.0910292	0.0923314	343	0.199332
E.coli rel. abund. (6mo)	PTPN11	0.138986	0.0931731	147	0.201005
CBLB	IFNAR1	0.0907454	0.0933555	343	0.201254
IL2RB	PIK3CA	-0.0906843	0.0935774	343	0.201535
CSF2RB	IL19	-0.0906725	0.0936202	343	0.201535
PIK3R5	SOCS7	-0.090615	0.0938292	343	0.20184
IL12RB2	IL6ST	0.0905943	0.0939047	343	0.201858
PIAS2	SPRED1	0.0905252	0.0941563	343	0.202254
E.coli rel. abund. (6mo)	IL7R	0.138502	0.0943292	147	0.202481
CISH	PIK3R3	-0.0902594	0.0951305	343	0.204055
PRLR	SOCS7	-0.0900718	0.095823	343	0.205394
LIF	OSMR	-0.0897107	0.097167	343	0.208126
JAK1	SPRED2	-0.089542	0.0977997	343	0.209332
CCND3	PIAS2	-0.0893743	0.0984323	343	0.210536
LIF	TYK2	0.0893429	0.0985512	343	0.21064
CCND1	JAK1	0.0893219	0.0986309	343	0.21066
CCND2	CREBBP	0.0892853	0.0987694	343	0.210723
PIK3CD	PTPN11	0.0892771	0.0988005	343	0.210723
IFNAR2	OSM	0.0892239	0.0990025	343	0.211004
JAK1	PIAS4	-0.0891743	0.0991911	343	0.211256
CBL	IL7R	0.0891344	0.099343	343	0.21143
IL12RB2	JAK3	0.0891138	0.0994212	343	0.211446
CREBBP	CTF1	0.089092	0.0995046	343	0.211474
IL19	OSM	-0.0888844	0.100299	343	0.21301
PIAS2	PIK3R2	0.0885993	0.101398	343	0.215192
IL20RA	PIM1	-0.0885686	0.101517	343	0.215293
B.infantis rel. abund. (1mo)	CSF3R	-0.135361	0.102114	147	0.216406
IL19	PIK3CD	-0.0883825	0.10224	343	0.216521
Gest. diabetes	IL6R	-0.09418	0.10236	302	0.216622
IFNAR1	IL15RA	0.0882706	0.102677	343	0.217139
B.infantis growth rate (1mo)	OSM	-0.23586	0.102783	49	0.217212
CTF1	PIK3CG	0.08806	0.103503	343	0.218579
CCND3	IFNGR1	-0.0879297	0.104016	343	0.219509
CREBBP	IRF9	0.0878644	0.104274	343	0.219899
PIAS1	STAT4	0.0876008	0.105322	343	0.221952
IFNAR2	PIM1	0.0874165	0.106059	343	0.22335
IL19	MYC	-0.0873175	0.106457	343	0.22388
IL13RA1	SOCS7	-0.0873167	0.10646	343	0.22388
IL15RA	PIAS3	0.0871313	0.107208	343	0.225295
JAK1	PIK3R2	0.0870253	0.107638	343	0.226039
SOCS7	SPRED1	-0.0869307	0.108022	343	0.226688
CBLB	SOCS1	0.0868826	0.108218	343	0.226941
IFNAR2	Milk IL6	0.0933693	0.108313	297	0.226981
IL10RB	SPRY2	0.0868346	0.108414	343	0.227035
CCND1	CCND2	0.0867774	0.108648	343	0.227256
LIFR	SPRED2	0.0867716	0.108671	343	0.227256
CTF1	SPRY2	0.0866448	0.109191	343	0.228184
B.infantis rel. abund. (1mo)	PIK3CG	-0.132634	0.109276	147	0.228202
CCND1	CTF1	-0.0865933	0.109402	343	0.228308
IL10RB	PIAS1	0.0864743	0.109893	343	0.229143
CTF1	JAK2	-0.0864591	0.109955	343	0.229143
IL6ST	STAT1	-0.0863961	0.110216	343	0.229221
SOCS4	SOCS5	0.0863952	0.110219	343	0.229221
IL6R	IL7R	-0.0863947	0.110221	343	0.229221
CBL	IL10RB	0.0863362	0.110464	343	0.229566
CBL	IFNGR2	0.086299	0.110618	343	0.229727
PIK3CG	SOCS2	0.086254	0.110804	343	0.229862
IFNGR1	IL13RA1	0.0862464	0.110836	343	0.229862
CTF1	PIK3CA	-0.0861801	0.111111	343	0.230229
CSF2RB	PIK3R2	0.086167	0.111166	343	0.230229
JAK3	LSTc	0.0869949	0.111448	336	0.230654
PIK3R3	SOCS5	-0.0860604	0.111611	343	0.230703
JAK1	SOCS1	0.0860526	0.111643	343	0.230703
CBLC	JAK3	-0.0860384	0.111702	343	0.230703
CREBBP	IFNGR1	0.0859692	0.111992	343	0.231056
CBLB	SOCS2	0.0859608	0.112027	343	0.231056
OSM	SOCS2	0.0858963	0.112297	343	0.231455
PIK3R1	SOCS2	0.0858236	0.112603	343	0.231925
CSF2RB	IFNAR1	0.0857195	0.113041	343	0.232669
CBL	IRF9	0.0855462	0.113774	343	0.234016
PIAS1	SOCS2	0.0855251	0.113864	343	0.23404
CBL	SOCS7	0.0854941	0.113995	343	0.23415
PIK3CB	SOCS4	0.0854636	0.114125	343	0.234256
LSTc	OSM	0.0861814	0.114846	336	0.235576
JAK2	STAT6	0.0852724	0.114939	343	0.235606
Milk glucose	SPRED1	-0.0911621	0.115103	300	0.235709
Gest. diabetes	GRB2	0.0908476	0.115147	302	0.235709
CTF1	GRB2	-0.0852007	0.115246	343	0.235753
IL10RB	IL15RA	0.0850986	0.115684	343	0.236487
IFNAR1	SPRY2	0.085045	0.115915	343	0.236797
SOCS1	SOCS2	0.0849594	0.116283	343	0.237389
IFNGR2	TYK2	0.0847338	0.117259	343	0.239181
STAM	TYK2	-0.0847197	0.11732	343	0.239181
IL19	SOCS2	0.084691	0.117445	343	0.239273
E.coli rel. abund. (6mo)	SOCS7	0.129499	0.117987	147	0.240214
CISH	SOCS1	0.0845247	0.11817	343	0.240423
B.infantis rel. abund. (1mo)	IL2RG	-0.12936	0.118386	147	0.240655
IFNGR2	SPRED2	-0.0844619	0.118444	343	0.240655
Gest. diabetes	IL4R	-0.0897848	0.119478	302	0.242465
B.infantis rel. abund. (1mo)	LSTc	0.129409	0.119527	146	0.242465
CCND3	STAT2	-0.0841928	0.119626	343	0.242465
OSM	PIK3CA	-0.0841831	0.119669	343	0.242465
IFNAR1	SPRY1	0.0841645	0.119751	343	0.242465
PIAS3	PIK3CB	0.0841489	0.11982	343	0.242465
CREBBP	IL7R	0.0841006	0.120033	343	0.242612
E.coli rel. abund. (6mo)	Gest. diabetes	0.128782	0.120054	147	0.242612
B.infantis growth rate (1mo)	SOCS1	-0.224948	0.12019	49	0.242724
B.infantis rel. abund. (1mo)	CCND2	-0.1287	0.120292	147	0.242766
IL15RA	PIK3CD	0.083854	0.121127	343	0.244288
CNTFR	IL20RA	0.0837924	0.121402	343	0.244677
PTPN6	SPRY2	-0.0837283	0.121688	343	0.24509
IL12RB2	SPRY1	0.0836812	0.121898	343	0.245349
CREBBP	SPRY2	0.0836425	0.122072	343	0.245533
IFNGR2	IL20RA	-0.0835615	0.122435	343	0.245978
Milk glucose	PIK3CB	0.0893689	0.122457	300	0.245978
JAK1	SOCS7	-0.0834752	0.122823	343	0.246548
MYC	PIM1	0.0833709	0.123293	343	0.247327
GRB2	TYK2	0.0833248	0.123501	343	0.247579
Milk glucose	TYK2	-0.0890864	0.123647	300	0.247707
IFNAR1	STAT1	0.0831779	0.124167	343	0.248582
GRB2	PRLR	-0.0831242	0.12441	343	0.248903
IL13RA1	TYK2	0.0829938	0.125004	343	0.249673
IL4R	JAK2	-0.08299	0.125022	343	0.249673
JAK2	JAK3	0.0829851	0.125044	343	0.249673
B.infantis growth rate (1mo)	PIAS2	-0.221538	0.126064	49	0.251537
IFNAR2	MYC	-0.0827386	0.126173	343	0.251537
PIAS1	PIK3CG	0.0827102	0.126303	343	0.251537
IL6ST	SOCS1	-0.0827081	0.126313	343	0.251537
CBL	PRLR	-0.0826683	0.126496	343	0.251735
CBLB	SOCS5	-0.0826045	0.12679	343	0.252153
CISH	IL20RA	0.0825291	0.127138	343	0.252678
JAK2	PRLR	-0.0825038	0.127255	343	0.252743
PIAS4	PIK3R3	-0.0823762	0.127847	343	0.25375
LIF	PIK3CA	-0.0822177	0.128584	343	0.254838
PIM1	STAT6	0.082208	0.128629	343	0.254838
E.coli rel. abund. (6mo)	LIFR	0.125876	0.128715	147	0.254838
CREBBP	SOCS7	0.0821856	0.128734	343	0.254838
PIK3R1	TYK2	0.0817471	0.130794	343	0.258616
IL10RB	SOCS4	0.0817425	0.130815	343	0.258616
CBL	LSTc	0.082414	0.131654	336	0.260104
IFNAR1	IL2RG	0.0814414	0.132244	343	0.261097
CBLB	LIF	0.0812563	0.133128	343	0.262671
IL7R	PTPN6	0.081183	0.13348	343	0.263192
B.infantis growth rate (1mo)	JAK3	-0.217113	0.134005	49	0.264053
CREBBP	LIFR	0.0809512	0.134596	343	0.265044
JAK2	PIK3R3	0.0809321	0.134689	343	0.265052
E.coli rel. abund. (6mo)	MYC	0.12388	0.13494	147	0.265201
Gest. diabetes	PTPN11	0.0862191	0.134941	302	0.265201
JAK2	OSMR	-0.0808206	0.135228	343	0.265592
LIFR	PTPN11	-0.0807519	0.135562	343	0.265907
CCND1	PIK3CD	0.0807511	0.135566	343	0.265907
IFNAR2	PIK3R1	0.0804811	0.136882	343	0.268314
IFNGR2	IL13RA1	0.0804048	0.137256	343	0.268799
IL6ST	LIF	0.080394	0.137309	343	0.268799
B.infantis rel. abund. (1mo)	GRB2	-0.123104	0.137418	147	0.268838
Gest. diabetes	IL2RB	0.0856311	0.137632	302	0.269082
IL10RB	SOCS5	0.0802725	0.137906	343	0.269441
IL2RB	SPRY1	-0.0802184	0.138172	343	0.269786
CSF3R	PIAS3	-0.0801108	0.138703	343	0.270647
LSTc	SPRED2	-0.0808471	0.13918	336	0.271401
IL15RA	IL7R	0.0797726	0.140383	343	0.273569
CBL	PIK3R2	-0.0793734	0.142385	343	0.277292
LIF	STAM	-0.0793182	0.142664	343	0.277654
IFNAR2	IFNGR2	0.0791995	0.143265	343	0.278642
PIAS4	STAT6	0.0791784	0.143372	343	0.278671
IL4R	PIK3R3	-0.079072	0.143912	343	0.279472
B.infantis growth rate (1mo)	Milk glucose	0.20959	0.144065	50	0.279472
SOCS7	TYK2	0.0790334	0.144109	343	0.279472
CREBBP	PIK3R5	0.0790176	0.144189	343	0.279472
LIF	Milk IL6	0.0849267	0.144272	297	0.279472
CBLC	CSF2RB	-0.0789874	0.144343	343	0.279472
B.infantis growth rate (1mo)	GRB2	-0.211382	0.144838	49	0.28025
PIAS2	STAT2	0.0788183	0.145206	343	0.280782
PIAS1	PIK3R5	0.0786527	0.146056	343	0.282244
PIAS4	SOCS1	0.0786032	0.146311	343	0.282554
CBL	PIK3CB	0.0785128	0.146777	343	0.283273
LSTc	PTPN6	0.0792348	0.147264	336	0.284029
IL15RA	SPRED1	-0.0783845	0.14744	343	0.284187
PIM1	SPRY2	0.0783374	0.147685	343	0.284383
E.coli rel. abund. (6mo)	GRB2	0.119988	0.147731	147	0.284383
CBLC	IFNAR2	-0.0782689	0.14804	343	0.284795
IL6R	SPRED2	0.0782032	0.148382	343	0.285043
Gest. diabetes	IFNAR1	0.0833631	0.1484	302	0.285043
PIAS1	PIK3R1	0.0781894	0.148454	343	0.285043
Gest. diabetes	PRLR	-0.0831716	0.149338	302	0.286557
Gest. diabetes	JAK3	0.0831385	0.1495	302	0.2866
IL10RB	PIAS3	-0.0779792	0.149551	343	0.2866
Milk glucose	SOCS5	0.0833435	0.149858	300	0.287006
CBL	CNTFR	-0.077711	0.150961	343	0.288932
E.coli rel. abund. (6mo)	IL15RA	-0.118983	0.151179	147	0.289166
B.infantis rel. abund. (1mo)	PTPN6	-0.118916	0.151411	147	0.289426
IFNAR2	STAM	0.0775708	0.151702	343	0.289751
Gest. diabetes	SPRED2	0.0826783	0.151774	302	0.289751
CBLB	OSMR	0.0774605	0.152286	343	0.290543
PIK3CA	SOCS2	-0.0771849	0.153754	343	0.293158
LIF	STAT2	0.0771315	0.15404	343	0.293517
JAK3	SPRY1	-0.0770778	0.154328	343	0.293879
CISH	SPRY2	0.0770171	0.154654	343	0.294313
IL4R	IL7R	0.0767965	0.155842	343	0.296249
CISH	STAT2	0.0767916	0.155868	343	0.296249
IFNGR1	SOCS1	0.0767146	0.156285	343	0.296852
PIAS4	TYK2	0.0766351	0.156716	343	0.297483
JAK2	LSTc	0.0773782	0.157009	336	0.297659
CSF3R	PIAS4	-0.07658	0.157015	343	0.297659
Gest. diabetes	SPRY2	-0.0816193	0.157106	302	0.297659
PIAS4	PIK3CD	0.0764936	0.157485	343	0.298188
IL7R	PIAS4	0.0764724	0.1576	343	0.298219
IL15RA	STAT6	0.0764028	0.15798	343	0.298748
CISH	IFNGR2	-0.0762717	0.158697	343	0.299867
Milk IL6	SOCS7	-0.0819481	0.158929	297	0.299867
CBL	IFNAR2	0.0762253	0.158951	343	0.299867
CCND3	IFNAR1	-0.0762218	0.15897	343	0.299867
PTPN11	SPRED2	-0.076182	0.159188	343	0.300089
Gest. diabetes	IL19	-0.0811381	0.159575	302	0.300629
IL12RB2	PIK3CD	0.0760589	0.159865	343	0.300988
IL13RA1	MYC	0.0760105	0.160132	343	0.301125
Gest. diabetes	STAT2	-0.0810291	0.160138	302	0.301125
CISH	LIF	-0.0759628	0.160395	343	0.301418
CNTFR	JAK2	-0.0759116	0.160678	343	0.301737
PIK3CB	PTPN11	-0.0758854	0.160823	343	0.301737
CTF1	IFNGR2	-0.0758776	0.160866	343	0.301737
LIF	PIAS3	0.0756653	0.162044	343	0.303756
OSMR	TYK2	-0.0755932	0.162445	343	0.304319
MYC	STAT6	0.0754666	0.163152	343	0.305452
IFNGR1	SOCS4	-0.075446	0.163267	343	0.305477
Milk IL6	PIAS4	-0.080703	0.165378	297	0.309234
CNTFR	PIAS3	0.07503	0.165607	343	0.30947
IFNGR2	IL2RB	0.0749469	0.166078	343	0.310156
IL13RA1	PTPN11	0.0749273	0.166189	343	0.310171
PIAS4	PRLR	0.0748835	0.166437	343	0.310442
PIK3CA	PIK3R2	-0.0748204	0.166796	343	0.310917
B.infantis rel. abund. (1mo)	IFNGR2	-0.114417	0.167608	147	0.312156
GRB2	IL15RA	-0.0746672	0.167668	343	0.312156
SOCS7	STAT1	-0.0746208	0.167933	343	0.312456
IL12RB2	PIK3CB	0.0746004	0.16805	343	0.312479
MYC	PIK3CD	0.0745788	0.168173	343	0.312515
E.coli rel. abund. (6mo)	IL4R	0.114208	0.168392	147	0.312639
CCND1	JAK3	0.0745309	0.168448	343	0.312639
CBLC	SOCS5	-0.0744264	0.169047	343	0.313524
CBL	Milk glucose	-0.0795915	0.169134	300	0.313524
CCND1	CISH	-0.0742877	0.169845	343	0.314648
B.infantis rel. abund. (1mo)	PIK3R2	0.113722	0.170223	147	0.315154
PIK3R3	SOCS2	-0.0741717	0.170515	343	0.315468
PIK3CA	SPRY1	0.0741564	0.170603	343	0.315468
JAK3	STAM	0.0740367	0.171296	343	0.316369
JAK1	PIK3CA	0.0740213	0.171385	343	0.316369
IL6R	JAK2	0.0740175	0.171407	343	0.316369
CCND1	IL15RA	-0.073993	0.17155	343	0.316369
STAM	STAT1	0.0739814	0.171617	343	0.316369
B.infantis rel. abund. (1mo)	CBLC	-0.113178	0.172289	147	0.317413
PIAS3	SPRED1	0.0737433	0.173004	343	0.318534
IL12RB2	PIAS4	-0.0737016	0.173248	343	0.318789
IL15RA	PIAS4	0.0736797	0.173376	343	0.318829
GRB2	LSTc	0.074367	0.173838	336	0.319402
CISH	Milk glucose	0.0787136	0.1739	300	0.319402
PIK3CB	PTPN6	0.0734599	0.174665	343	0.320612
CREBBP	PTPN6	0.0734308	0.174837	343	0.32073
PIK3R5	SPRY2	0.0734099	0.17496	343	0.32076
OSMR	STAT6	-0.0733046	0.175581	343	0.321702
CCND1	SPRY2	-0.0732718	0.175775	343	0.321705
IL10RA	IL7R	0.0732681	0.175797	343	0.321705
B.infantis growth rate (1mo)	IL4R	0.196055	0.176983	49	0.323678
JAK1	PIAS1	0.0730173	0.177284	343	0.324032
B.infantis rel. abund. (1mo)	PIM1	-0.111794	0.177629	147	0.324409
IFNGR1	Milk IL6	0.0784204	0.177707	297	0.324409
LSTc	PIAS4	-0.0736863	0.177822	336	0.324423
CISH	PIK3CB	0.0728574	0.178237	343	0.324983
IL20RA	TYK2	-0.0728337	0.178379	343	0.325044
Gest. diabetes	IFNGR1	-0.0775633	0.178838	302	0.325682
PIAS3	PIK3R1	-0.0727241	0.179035	343	0.325843
CISH	STAM	-0.0726779	0.179312	343	0.32615
PIAS1	SOCS5	0.0726392	0.179544	343	0.326326
IRF9	LIF	0.0725992	0.179785	343	0.326326
CBLC	PIK3CB	-0.0725863	0.179862	343	0.326326
B.infantis growth rate (1mo)	PRLR	0.194751	0.179939	49	0.326326
GRB2	PIK3CA	-0.0725713	0.179952	343	0.326326
OSM	SOCS7	-0.0725285	0.18021	343	0.326596
CCND1	STAT4	0.0724231	0.180845	343	0.32755
IL10RA	SPRED2	-0.072263	0.181814	343	0.329106
IFNGR2	PIK3R2	-0.072099	0.18281	343	0.330702
IL19	PIAS4	0.0720764	0.182948	343	0.330702
CISH	TYK2	0.0720561	0.183072	343	0.330702
Gest. diabetes	PIK3CG	-0.076772	0.183325	302	0.330702
IL7R	JAK1	0.0719973	0.18343	343	0.330702
IFNGR2	PIK3CA	-0.0719964	0.183435	343	0.330702
CBLB	LIFR	0.0719913	0.183466	343	0.330702
CREBBP	PIK3CD	0.0719569	0.183676	343	0.330843
IL12RB2	SOCS4	-0.0719424	0.183765	343	0.330843
IL10RB	IL7R	0.0718658	0.184234	343	0.331488
LIFR	SPRED1	0.07162	0.185743	343	0.333831
PIK3CB	PIK3R2	-0.0716175	0.185758	343	0.333831
MYC	STAM	-0.0715649	0.186082	343	0.334214
PIAS1	SOCS1	-0.0714587	0.186738	343	0.33519
CBLC	STAT1	-0.0713455	0.187439	343	0.336247
PIK3CB	PIM1	-0.0713007	0.187717	343	0.336545
B.infantis growth rate (1mo)	IL6R	-0.191192	0.188183	49	0.337179
B.infantis rel. abund. (1mo)	TYK2	-0.109076	0.188473	147	0.337497
SOCS4	STAM	0.0710444	0.189312	343	0.338799
CREBBP	PIAS3	0.0709722	0.189763	343	0.339404
IL7R	JAK2	0.070861	0.19046	343	0.340447
Gest. diabetes	JAK1	0.0753331	0.191697	302	0.342453
CBLB	SOCS3	0.0706463	0.19181	343	0.342453
CSF2RB	LIF	0.0705994	0.192106	343	0.342777
PIAS2	PIK3R3	0.0704399	0.193115	343	0.344201
CBLB	CCND3	0.070437	0.193133	343	0.344201
LIFR	PIAS3	0.0704087	0.193313	343	0.344317
CCND1	IL6ST	-0.0702771	0.194148	343	0.3456
CBLB	JAK1	0.0702457	0.194348	343	0.345739
IL6ST	SPRED2	0.0702287	0.194457	343	0.345739
B.infantis growth rate (1mo)	CISH	0.188493	0.194613	49	0.345813
IL12RB2	PIK3R2	-0.070178	0.194779	343	0.345823
PTPN11	SOCS4	0.070167	0.19485	343	0.345823
CCND1	IL20RA	-0.070112	0.195201	343	0.346089
CTF1	STAT6	0.0700914	0.195332	343	0.346089
PIK3R5	STAM	0.0700894	0.195345	343	0.346089
LSTc	PIK3CB	-0.0707602	0.195719	336	0.346548
PTPN11	SOCS1	-0.0699145	0.196465	343	0.347651
PIK3CB	PIK3R3	0.0698975	0.196574	343	0.347651
IFNGR2	PTPN11	-0.0697824	0.197314	343	0.348754
LIF	PRLR	-0.0697362	0.197612	343	0.349075
CCND3	OSM	-0.0696604	0.1981	343	0.349733
Gest. diabetes	LIF	-0.0741925	0.198529	302	0.350283
CNTFR	PTPN11	-0.0692712	0.200625	343	0.353773
GRB2	PIAS3	-0.0692233	0.200937	343	0.354115
Gest. diabetes	IL15RA	-0.0736206	0.202021	302	0.355817
E.coli rel. abund. (6mo)	IFNAR2	0.105755	0.202367	147	0.356217
MYC	SOCS4	-0.0688411	0.203441	343	0.357899
SPRY2	STAT4	0.0686919	0.204424	343	0.359418
IFNAR1	LIF	0.068637	0.204787	343	0.359846
Gest. diabetes	JAK2	-0.0731094	0.205179	302	0.360323
IL4R	STAT4	-0.0685494	0.205367	343	0.360442
B.infantis growth rate (1mo)	E.coli rel. abund. (6mo)	0.1943	0.206293	44	0.361856
SOCS5	STAM	-0.0683412	0.20675	343	0.362446
IL12RB2	SOCS2	0.0682898	0.207092	343	0.362764
IL6ST	SOCS7	-0.0682777	0.207173	343	0.362764
CNTFR	SPRED1	-0.0681685	0.207902	343	0.363521
PIK3R1	SOCS1	0.0681658	0.20792	343	0.363521
IFNAR2	PIAS1	-0.0681586	0.207968	343	0.363521
IFNAR2	IL7R	0.0681017	0.208349	343	0.363975
CBLB	STAT6	0.0680179	0.208911	343	0.364743
IL7R	PIK3CD	0.0679539	0.209341	343	0.365282
PIK3CG	STAM	0.0678069	0.21033	343	0.366794
B.infantis growth rate (1mo)	SPRED1	-0.182041	0.210612	49	0.366847
CCND3	CSF3R	-0.0677394	0.210785	343	0.366847
PIK3R2	SOCS3	0.0677311	0.210841	343	0.366847
IFNGR1	JAK1	-0.0677281	0.210861	343	0.366847
LIF	SOCS5	-0.0677119	0.210971	343	0.366847
IL2RB	TYK2	0.0676847	0.211155	343	0.366955
CREBBP	SOCS1	0.0676474	0.211407	343	0.36718
IL7R	PTPN11	-0.067605	0.211694	343	0.367466
IL20RA	STAM	0.0674178	0.212964	343	0.369444
GRB2	SPRY1	0.0674009	0.213079	343	0.369444
MYC	OSM	-0.0673763	0.213247	343	0.369522
CBLC	STAT4	-0.0673525	0.213409	343	0.36959
CBLB	CNTFR	-0.0672873	0.213854	343	0.369974
PIK3CG	SOCS7	-0.0672838	0.213877	343	0.369974
PIM1	SOCS7	-0.067093	0.215183	343	0.372017
LIF	PTPN11	-0.0670416	0.215535	343	0.372284
B.infantis rel. abund. (1mo)	IL7R	-0.102744	0.215585	147	0.372284
IFNAR1	PIK3R5	0.0669963	0.215846	343	0.37252
CNTFR	SOCS1	-0.0669724	0.21601	343	0.37259
PIK3R1	SOCS5	-0.0669213	0.216361	343	0.372981
IL10RB	IL12RB2	-0.0668763	0.216671	343	0.373301
B.infantis rel. abund. (1mo)	IFNGR1	0.102387	0.217195	147	0.373988
PIK3CB	SOCS2	0.0667048	0.217854	343	0.374909
CSF2RB	LSTc	0.0673331	0.21831	336	0.375479
IL10RB	IL6R	0.066594	0.218622	343	0.375627
CTF1	MYC	-0.0665877	0.218665	343	0.375627
PIK3R3	SPRED2	-0.0665628	0.218838	343	0.375627
IL15RA	PTPN6	0.0665543	0.218897	343	0.375627
SPRY1	SPRY2	0.0665315	0.219055	343	0.375683
SOCS2	SOCS7	-0.0664745	0.219451	343	0.376123
Gest. diabetes	IL7R	-0.0708509	0.219561	302	0.376123
CBLC	LIFR	-0.0662464	0.22104	343	0.37844
IL12RB2	PIK3CA	-0.066194	0.221407	343	0.378851
E.coli rel. abund. (6mo)	IL19	0.101384	0.221754	147	0.379229
CBL	SPRED1	0.0660215	0.222616	343	0.380486
CNTFR	CTF1	0.0659182	0.223341	343	0.38151
PIAS4	SPRED1	-0.0658986	0.22348	343	0.381529
SPRY1	STAT4	-0.0657907	0.22424	343	0.38261
IL6R	PIK3CA	-0.0656724	0.225076	343	0.383818
B.infantis rel. abund. (1mo)	SPRED2	-0.100632	0.225218	147	0.383843
IL7R	PIK3CA	-0.0656288	0.225385	343	0.383909
IL13RA1	PIK3R2	0.0655226	0.226138	343	0.384973
MYC	SOCS3	0.0654842	0.226411	343	0.385219
IFNGR1	PIAS2	-0.0653406	0.227433	343	0.386739
PIAS1	SOCS7	0.0652767	0.227889	343	0.387068
PIAS2	STAT6	0.0652632	0.227986	343	0.387068
STAM	STAT4	0.0652492	0.228085	343	0.387068
SPRY2	STAT6	0.0652413	0.228142	343	0.387068
IFNGR2	LSTc	0.0658946	0.228328	336	0.387165
CTF1	SOCS1	-0.0651052	0.229115	343	0.388281
IL4R	STAT2	0.0650345	0.229622	343	0.388921
IL20RA	IL6R	-0.0647261	0.231844	343	0.392462
OSMR	PIK3CA	0.0646313	0.23253	343	0.393401
Milk glucose	SPRY1	-0.0690846	0.232865	300	0.393671
MYC	TYK2	0.0645457	0.233151	343	0.393671
IFNGR1	SOCS7	-0.0645401	0.233191	343	0.393671
CCND3	IRF9	-0.0645369	0.233214	343	0.393671
LIFR	STAM	-0.0643449	0.234611	343	0.395807
SOCS7	SPRY2	0.064167	0.235909	343	0.397757
PIAS3	SOCS7	0.0641503	0.236032	343	0.397757
IL10RB	LIFR	-0.0640554	0.236727	343	0.398706
IL12RB2	IL7R	0.0639643	0.237396	343	0.399608
IL19	STAT1	-0.0639014	0.237859	343	0.400162
IL2RB	PIAS3	-0.0637573	0.23892	343	0.401704
PIAS4	STAT4	-0.0637407	0.239043	343	0.401704
IL4R	PTPN6	0.0637141	0.23924	343	0.40181
B.infantis rel. abund. (1mo)	CBLB	-0.0975518	0.23981	147	0.402543
IFNGR1	IRF9	0.0635902	0.240156	343	0.402767
IFNAR2	PIK3R2	-0.0635653	0.24034	343	0.402767
E.coli rel. abund. (6mo)	TYK2	-0.0974271	0.240414	147	0.402767
PIAS4	SPRY2	0.0635284	0.240614	343	0.402767
CISH	IL7R	0.0635267	0.240627	343	0.402767
OSMR	PIAS4	0.0635012	0.240816	343	0.402767
PIK3CB	SPRED1	0.0634922	0.240882	343	0.402767
Milk IL6	MYC	0.0681458	0.241674	297	0.40372
IFNGR2	SOCS2	0.0633794	0.241721	343	0.40372
IL2RG	IL4R	-0.0633614	0.241855	343	0.40372
CBLC	PTPN6	-0.0632671	0.242558	343	0.404656
CBLC	CTF1	-0.0632383	0.242773	343	0.404656
IRF9	STAM	-0.0632319	0.242821	343	0.404656
CCND3	SOCS1	-0.0629584	0.244869	343	0.407843
CCND1	IL4R	-0.0628113	0.245975	343	0.409459
GRB2	IL6R	0.0627906	0.246131	343	0.409492
JAK1	PIAS3	-0.0626505	0.247188	343	0.411022
CBL	PIAS2	0.0624492	0.248714	343	0.413304
PIK3R1	STAT6	0.0624331	0.248836	343	0.413304
IFNAR1	IL2RB	0.0624007	0.249082	343	0.413393
IL15RA	SPRED2	0.0623898	0.249165	343	0.413393
CCND2	MYC	0.0623223	0.249678	343	0.414016
IL2RG	MYC	-0.0621576	0.250935	343	0.41587
CCND3	SOCS4	-0.0620818	0.251514	343	0.4166
CCND2	IFNAR1	0.0620241	0.251956	343	0.417102
CBLC	IL20RA	-0.0619791	0.2523	343	0.417442
Gest. diabetes	STAT4	0.0660456	0.252524	302	0.417583
CTF1	SOCS4	0.061839	0.253377	343	0.418661
B.infantis growth rate (1mo)	B.infantis rel. abund. (1mo)	-0.17588	0.253455	44	0.418661
CREBBP	CSF3R	0.061774	0.253876	343	0.419126
LIFR	SOCS4	-0.0616697	0.25468	343	0.420223
B.infantis growth rate (1mo)	PIK3R2	-0.165779	0.254956	49	0.420446
IL7R	PIK3R3	0.0615336	0.255733	343	0.421496
SPRED2	STAT4	-0.0614947	0.256034	343	0.42176
IL6R	PIAS4	-0.0613527	0.257135	343	0.423342
LIFR	SPRY2	-0.0611599	0.258636	343	0.425322
SOCS7	STAT4	-0.06115	0.258713	343	0.425322
E.coli rel. abund. (6mo)	SOCS1	0.0937398	0.258762	147	0.425322
E.coli rel. abund. (6mo)	IL2RB	0.0933611	0.2607	147	0.428272
IL12RB2	IL2RB	0.0608726	0.260884	343	0.428341
CBLB	SPRED1	0.060742	0.26191	343	0.429791
IFNAR1	PTPN11	-0.0606937	0.262291	343	0.430094
IFNAR1	IL10RA	0.0606821	0.262382	343	0.430094
CCND1	Gest. diabetes	0.0646426	0.262764	302	0.430486
CBLC	IL10RB	-0.0605888	0.263118	343	0.430831
IL19	IL6ST	-0.0605687	0.263277	343	0.430856
IL2RB	LIF	-0.0604653	0.264094	343	0.431957
SOCS7	SPRY1	0.0604397	0.264296	343	0.432053
PIK3CD	PIK3R2	0.0603503	0.265005	343	0.432976
CISH	IFNAR2	0.0602953	0.265442	343	0.433454
LSTc	STAT6	-0.0608659	0.265896	336	0.433959
PIK3CB	PIK3R5	-0.0601765	0.266386	343	0.434524
Milk IL6	PIK3R2	0.0646154	0.266987	297	0.435268
CTF1	SPRY1	0.0600364	0.267503	343	0.435659
CSF3R	IL7R	-0.0600345	0.267518	343	0.435659
IFNAR2	SOCS4	0.0599178	0.268451	343	0.436629
LSTc	PIAS3	-0.0605344	0.268513	336	0.436629
PIK3R1	STAM	-0.0598917	0.26866	343	0.436629
IL10RB	OSMR	-0.059872	0.268818	343	0.436629
IL19	STAT6	-0.0598692	0.26884	343	0.436629
IL12RB2	OSMR	0.0598291	0.269161	343	0.436914
CCND2	STAT6	0.0597887	0.269485	343	0.437204
PIK3R2	SOCS4	0.0596325	0.270741	343	0.438957
IL10RA	PIK3R2	0.0596179	0.270858	343	0.438957
IFNAR2	SOCS2	-0.0595971	0.271026	343	0.438966
IFNGR2	IRF9	0.0595794	0.271168	343	0.438966
CCND3	SPRED2	0.0595476	0.271425	343	0.438966
B.infantis growth rate (1mo)	LIFR	0.160223	0.271448	49	0.438966
MYC	SPRED1	0.0594557	0.272167	343	0.439617
IL2RG	IL6ST	-0.0594511	0.272203	343	0.439617
PTPN11	SPRY2	-0.0594404	0.27229	343	0.439617
CBLC	PIK3R2	0.0592161	0.274106	343	0.442234
CTF1	IL4R	0.0591878	0.274337	343	0.442234
IL4R	SPRED1	-0.0591754	0.274437	343	0.442234
CSF3R	SPRY2	0.0591671	0.274505	343	0.442234
B.infantis growth rate (1mo)	SOCS2	-0.159172	0.274648	49	0.442234
CBL	IL4R	0.0590605	0.275371	343	0.443162
IL15RA	SOCS5	0.0589423	0.276335	343	0.444475
CBLB	MYC	-0.0587466	0.277936	343	0.446805
IL12RB2	STAT1	0.0587288	0.278081	343	0.446805
CBL	STAT6	0.0586922	0.278382	343	0.447048
JAK1	STAT6	0.058672	0.278548	343	0.447075
IFNAR1	PIK3CA	-0.0585998	0.279141	343	0.447788
CNTFR	SOCS4	-0.0581842	0.28257	343	0.453047
IFNGR2	STAM	-0.0580947	0.283313	343	0.453996
IFNAR1	STAM	-0.0580315	0.283837	343	0.454594
IFNAR2	PTPN11	0.0577319	0.286335	343	0.458349
IFNAR2	PIK3R3	-0.0576619	0.28692	343	0.459042
JAK1	SOCS2	0.0574134	0.289006	343	0.462046
Gest. diabetes	PIK3R2	-0.0611976	0.289106	302	0.462046
B.infantis rel. abund. (1mo)	IL6R	-0.0879145	0.289664	147	0.462692
B.infantis growth rate (1mo)	STAT2	-0.153974	0.290829	49	0.464305
OSM	PIK3CB	0.0569432	0.29298	343	0.467492
B.infantis rel. abund. (1mo)	STAT4	-0.0871792	0.293732	147	0.468443
CCND3	CREBBP	-0.0567291	0.294802	343	0.469899
CCND3	LIF	-0.0566685	0.295319	343	0.470473
IL13RA1	PIAS1	0.0566495	0.295481	343	0.470482
IL4R	PIAS3	0.0565687	0.296171	343	0.471331
PIAS2	PIAS3	0.0564678	0.297035	343	0.472455
IFNAR1	PIK3CD	0.0564121	0.297512	343	0.472964
B.infantis growth rate (1mo)	IL20RA	0.151133	0.299928	49	0.476553
SOCS3	SPRY2	0.0560021	0.301043	343	0.478071
CREBBP	STAM	-0.0558468	0.302388	343	0.479953
CBLC	IRF9	0.0558102	0.302705	343	0.480203
PIK3CA	PIK3R1	0.055709	0.303584	343	0.481343
LIF	SOCS2	0.0556487	0.304109	343	0.48192
SOCS1	SOCS4	-0.0555206	0.305225	343	0.483193
CREBBP	JAK2	0.0555196	0.305234	343	0.483193
PIK3R3	PTPN6	0.0554741	0.305631	343	0.483566
IL7R	PIK3R5	0.0554362	0.305962	343	0.483799
LIF	STAT1	-0.0554153	0.306145	343	0.483799
CNTFR	Gest. diabetes	-0.0590663	0.306261	302	0.483799
IFNGR2	IL19	0.0553518	0.3067	343	0.483869
CCND2	PIK3R2	0.055347	0.306742	343	0.483869
PRLR	STAM	-0.0553345	0.306851	343	0.483869
CBLC	IL4R	-0.0553232	0.30695	343	0.483869
Gest. diabetes	IL12RB2	-0.0588696	0.307877	302	0.485076
CBLB	CBLC	-0.0551596	0.308385	343	0.485621
IL19	PIK3R3	-0.0551336	0.308614	343	0.485727
MYC	PIAS2	0.0550499	0.309349	343	0.486422
Milk glucose	SOCS7	0.058884	0.309379	300	0.486422
CCND1	SPRED1	0.0548459	0.311149	343	0.488859
CCND3	MYC	-0.0548098	0.311468	343	0.488859
E.coli rel. abund. (6mo)	SPRY2	-0.0840325	0.31157	147	0.488859
CBL	IL6ST	0.0547821	0.311712	343	0.488859
OSM	PIAS1	0.0547787	0.311743	343	0.488859
IFNAR2	PRLR	0.0547594	0.311914	343	0.488871
CCND3	Gest. diabetes	-0.0583505	0.312169	302	0.489016
LSTc	SOCS1	0.0550198	0.31464	336	0.49263
IL15RA	IL19	0.0543778	0.315302	343	0.493035
Milk glucose	SPRED2	0.0581639	0.315343	300	0.493035
CCND1	IL10RA	0.0543678	0.315391	343	0.493035
PIAS3	PIK3R2	-0.0543249	0.315774	343	0.493377
PIK3CA	PIK3CB	-0.0542367	0.316562	343	0.49435
IL20RA	PIAS1	0.0540377	0.318343	343	0.496873
CBL	IL20RA	-0.0540118	0.318576	343	0.496979
CCND3	CTF1	0.0539177	0.319421	343	0.498038
IL10RA	SOCS7	-0.0538934	0.319639	343	0.498119
SPRY1	STAT1	-0.0538148	0.320347	343	0.498964
SPRED2	STAT2	0.0537956	0.32052	343	0.498974
B.infantis growth rate (1mo)	Gest. diabetes	-0.141775	0.321002	51	0.499466
PIM1	PTPN11	-0.0536688	0.321663	343	0.500236
Gest. diabetes	IL13RA1	0.0571236	0.32247	302	0.501231
CBLC	PIAS4	-0.0535526	0.322713	343	0.501349
OSM	PIK3R3	0.0535145	0.323058	343	0.501626
CBLB	IL7R	-0.053423	0.323888	343	0.502654
CBLC	CCND2	-0.0533526	0.324527	343	0.503385
CTF1	STAT1	-0.0533025	0.324982	343	0.503831
CSF2RB	IL4R	0.0532101	0.325822	343	0.504873
CBLB	PIAS1	0.0531432	0.326432	343	0.505557
E.coli rel. abund. (6mo)	PIM1	-0.081377	0.327162	147	0.506426
CNTFR	TYK2	-0.0529927	0.327806	343	0.507161
IFNGR2	IL7R	0.0529539	0.328161	343	0.507192
CBLC	STAT6	0.0529419	0.32827	343	0.507192
CTF1	SOCS5	-0.0529351	0.328332	343	0.507192
Gest. diabetes	STAT6	-0.0563848	0.328779	302	0.507621
PIK3CA	PTPN6	-0.0527954	0.329612	343	0.508646
IL19	PIK3R2	0.0527678	0.329866	343	0.50874
CREBBP	IL15RA	-0.0527519	0.330012	343	0.50874
Milk glucose	STAM	0.0563866	0.330383	300	0.509051
B.infantis rel. abund. (1mo)	CCND3	0.0807256	0.331061	147	0.509835
PIK3R5	SPRED2	-0.0525992	0.331415	343	0.510118
CCND1	PIK3CG	0.0525253	0.332096	343	0.510903
CBLB	IFNGR2	0.0524282	0.332992	343	0.512019
PRLR	SPRED2	0.0523619	0.333604	343	0.512276
IFNAR1	IL13RA1	0.0523459	0.333752	343	0.512276
PIAS1	PIK3CB	-0.0523387	0.333819	343	0.512276
Gest. diabetes	PIAS3	-0.0557985	0.333841	302	0.512276
MYC	STAT1	-0.0523144	0.334044	343	0.512325
PTPN6	SPRED2	-0.0522861	0.334305	343	0.512465
CBL	SOCS2	0.0522128	0.334984	343	0.512984
SOCS5	SPRED1	-0.0522127	0.334986	343	0.512984
B.infantis growth rate (1mo)	PTPN6	-0.140586	0.335299	49	0.513203
CNTFR	SPRED2	0.0520633	0.336372	343	0.514583
IFNGR2	PIAS2	0.0519886	0.337067	343	0.515383
PTPN11	PTPN6	-0.0519262	0.337648	343	0.515877
PIAS3	STAM	0.051917	0.337734	343	0.515877
PIK3R2	SPRY1	-0.0518707	0.338165	343	0.516211
CISH	Milk IL6	-0.0557539	0.338296	297	0.516211
JAK3	SOCS4	-0.051791	0.338909	343	0.516884
IL13RA1	PIK3CA	-0.0517615	0.339184	343	0.517041
IL7R	LIF	0.0516899	0.339854	343	0.517798
IL7R	SOCS5	-0.0516023	0.340674	343	0.518602
CBLC	CREBBP	0.0515967	0.340726	343	0.518602
SPRED2	STAT1	-0.0513211	0.343315	343	0.522277
CISH	IFNGR1	-0.0512805	0.343698	343	0.522595
OSM	PIAS3	-0.0512023	0.344435	343	0.52345
SPRY1	STAT2	0.0511454	0.344973	343	0.524002
CBLC	PIK3CA	0.0511225	0.345188	343	0.524065
CSF3R	IFNAR1	0.0510382	0.345986	343	0.524651
PIM1	SPRY1	-0.051018	0.346177	343	0.524651
SOCS3	SPRY1	-0.0510104	0.346248	343	0.524651
IL4R	PIK3CG	-0.0510006	0.346342	343	0.524651
CBL	SPRY2	0.0509894	0.346448	343	0.524651
GRB2	PIK3CB	0.0509215	0.347091	343	0.52536
CCND2	PIK3R3	0.0508828	0.347458	343	0.52539
CTF1	IL12RB2	-0.0508825	0.34746	343	0.52539
IFNAR1	SOCS2	0.0507609	0.348616	343	0.526871
B.infantis growth rate (1mo)	LSTc	-0.133896	0.348897	51	0.52703
PTPN11	SOCS3	0.0507089	0.34911	343	0.527088
CTF1	SPRED1	0.0506532	0.34964	343	0.527372
IL10RB	STAT6	0.0506523	0.349649	343	0.527372
IL20RA	LIF	-0.0506207	0.349951	343	0.527561
CCND1	SOCS5	-0.0505765	0.350371	343	0.52783
CREBBP	PIK3CB	0.0505651	0.350481	343	0.52783
LIF	STAT4	-0.0504296	0.351774	343	0.529513
CBL	JAK2	0.0503799	0.35225	343	0.529948
CNTFR	IL2RB	-0.0503417	0.352615	343	0.529948
B.infantis rel. abund. (1mo)	CREBBP	-0.0771883	0.352756	147	0.529948
[truncated: 1,005 more rows]
